# Supplementary material for: Dissecting Oct3/4-Regulated Gene Networks in Embryonic Stem Cells by Expression Profiling
Source: PLoS One. 2006 Dec 20;1(1):e26. doi: 10.1371/journal.pone.0000026 (PMC1762406; doi:10.1371/journal.pone.0000026)
Supplement: Table S1. — The expression pattern of the 20251 genes in the time course of ZHTc6 and ZHBTc4 cells. Each value was normalized as '0' in time zero. (5.75 MB XLS) [file pone.0000026.s007.xls]

## Sheet: Supplemental Table S1
Oligo_ID	d0-ZHTc6	d1-ZHTc6	d2-ZHTc6	d3-ZHTc6	d4-ZHTc6	d5-ZHTc6	Cluster-ZHTc6		d0-ZHBTc4	d1-ZHBTc4	d2-ZHBTc4	d3-ZHBTc4	d4-ZHBTc4	d5-ZHBTc4	Cluster-ZHBTc4
Z04931	0	-0.2166	0.0691	0.392	0.3756	0.1341	1		0	-0.7056	-0.8291	-0.908	-0.9424	-0.9392	1
Z10775	0	-0.1333	-0.1097	0.2251	0.3616	0.2908	1		0	-0.8866	-0.9094	-0.9557	-1.0941	-1.1993	1
Z19368	0	-0.1013	-0.059	0.2088	0.3743	0.5088	1		0	-0.4653	-0.5929	-0.7459	-0.6386	-0.5802	1
Z20442	0	-0.2013	-0.1216	0.2545	0.4671	0.5567	1		0	-0.8136	-0.9014	-0.9088	-0.981	-0.8392	1
Z20573	0	-0.3793	0.2688	0.463	0.329	0.0677001	1		0	-0.9357	-1.1011	-1.2011	-1.1148	-1.2248	1
Z01586	0	-0.1488	0.1051	0.3195	0.4895	0.5596	1		0	0.3186	0.3447	0.2823	0.4107	0.4919	2
Z03174	0	-0.0271	-0.0704	0.1433	0.4477	0.4464	1		0	0.0756001	0.1854	0.3784	0.3437	0.3446	2
Z03693	0	0.0453001	0.2104	0.2484	0.2664	0.4037	1		0	-0.0839999	0.0398001	0.2456	0.4361	0.4935	2
Z03834	0	0.1571	0.0811	0.377	0.6122	0.7997	1		0	0.1969	0.3269	0.3764	0.5648	0.611	2
Z08878	0	-0.1722	-0.0411001	0.1631	0.2928	0.3353	1		0	0.1381	0.2749	0.4487	0.6146	0.8465	2
Z10293	0	-0.311	-0.0383	0.1847	0.2645	0.3271	1		0	0.2245	0.394	0.4774	0.5403	0.5169	2
Z11350	0	0.0819	0.0133	0.2484	0.3506	0.3936	1		0	0.1389	0.3038	0.4384	0.5204	0.5439	2
Z11893	0	-0.078	-0.0872	0.198	0.3193	0.2706	1		0	0.0703	0.1758	0.3924	0.3878	0.2656	2
Z15096	0	-0.096	0.0281	0.2125	0.3548	0.4284	1		0	0.0486	0.1519	0.296	0.4219	0.4348	2
Z15122	0	-0.2641	-0.0932999	0.2374	0.3637	0.3397	1		0	0.1922	0.2393	0.3731	0.4176	0.4573	2
Z18922	0	-0.4306	-0.1841	0.3599	0.4513	0.4358	1		0	0.1384	0.1755	0.2623	0.3788	0.4182	2
Z19072	0	-0.00799998	0.0412001	0.1491	0.2588	0.3747	1		0	-0.0776001	0.0243999	0.2325	0.3801	0.4794	2
Z19741	0	0.2813	0.3386	0.4214	0.4673	0.6456	1		0	0.0635001	0.1054	0.6182	0.7996	0.4762	2
Z20522	0	-0.0737999	0.0571	0.31	0.5119	0.6161	1		0	0.1681	0.2535	0.2906	0.4089	0.4094	2
Z00375	0	0.0452001	0.4189	0.4344	0.3522	0.3957	1		0	0.2351	0.3483	0.4929	0.6322	0.611	2
Z00631	0	-0.0759	0.1332	0.3659	0.4235	0.3784	1		0	-0.00329999	0.1589	0.3363	0.4522	0.4623	2
Z00801	0	0.0291999	0.1845	0.199	0.2348	0.3628	1		0	-0.0659	0.1924	0.3675	0.5648	0.6918	2
Z01200	0	-0.0459	0.228	0.2863	0.2974	0.2909	1		0	0.1108	0.2614	0.4388	0.6262	0.742	2
Z01626	0	0.1358	0.1161	0.2305	0.3847	0.3471	1		0	0.0816999	-0.1734	0.333	0.5601	0.5208	2
Z02400	0	-0.013	-0.1529	0.1262	0.2995	0.3992	1		0	0.0986	0.2332	0.293	0.4514	0.4575	2
Z02419	0	-0.2259	0.00960005	0.2895	0.414	0.5515	1		0	0.00899993	0.1723	0.2605	0.3667	0.4977	2
Z02688	0	0.0576	0.0295001	0.1932	0.3425	0.4795	1		0	0.0624999	0.1906	0.4238	0.5557	0.6019	2
Z03287	0	0.0727	0.0548	0.2655	0.4505	0.5317	1		0	0.1939	0.3004	0.5512	0.6578	0.6702	2
Z03354	0	0.1092	0.068	0.1351	0.2279	0.6939	1		0	0.1544	0.0791999	0.1914	0.3119	0.6253	2
Z03424	0	-0.089	0.1233	0.3124	0.3057	0.3129	1		0	-0.1239	0.0791999	0.2214	0.3916	0.4429	2
Z03536	0	-0.1358	-0.1002	0.5018	0.7404	0.9429	1		0	0.1329	0.3333	0.4449	0.6549	0.6736	2
Z03778	0	-0.0324	-0.0477	0.2749	0.5291	0.7501	1		0	0.0842	0.2513	0.3284	0.4641	0.5209	2
Z04572	0	-0.1506	-0.0554	0.1071	0.2268	0.3602	1		0	-0.0605	-0.1504	0.2459	0.4332	0.4432	2
Z04998	0	0.0615999	0.0352	0.1332	0.2652	0.3371	1		0	0.0493	0.0994	0.2964	0.5021	0.2929	2
Z05059	0	-0.1778	-0.1651	0.1391	0.3816	0.7076	1		0	0.172	0.1593	0.3972	0.4787	0.6834	2
Z05151	0	-0.1156	-0.1135	0.1918	0.4348	0.467	1		0	0.2064	0.1998	0.4519	0.7175	0.785	2
Z05207	0	-0.103	-0.0522999	0.1893	0.3322	0.2846	1		0	-0.0225	0.1826	0.3144	0.5102	0.5375	2
Z05208	0	-0.0119	0.0286	0.2064	0.4415	0.236	1		0	-0.1173	0.0888	0.3093	0.3802	0.3641	2
Z05367	0	0.0197	0.0407999	0.2083	0.3841	0.4047	1		0	0.1674	0.2266	0.4362	0.6326	0.6475	2
Z05373	0	0.0165999	0.3063	0.2413	0.1987	0.452	1		0	-0.1789	0.348	0.3841	0.4557	0.5488	2
Z05421	0	0.0565	0.0529	0.1233	0.2834	0.6106	1		0	0.1571	0.2976	0.4731	0.6712	0.5951	2
Z05614	0	0.0593999	0.1581	0.1601	0.4785	0.5821	1		0	0.00450012	0.041	0.3433	0.5273	0.5136	2
Z05842	0	-0.2121	-0.0823	0.2322	0.2785	0.3717	1		0	0.07	0.2345	0.3329	0.4671	0.554	2
Z05875	0	0.0853	0.1058	0.1611	0.2745	0.3283	1		0	0.0533999	0.1809	0.4763	0.6577	0.7565	2
Z05959	0	0.1358	-0.0138	0.1367	0.432	0.4149	1		0	0.1452	0.246	0.5433	0.6235	0.7656	2
Z05981	0	-0.1557	0.0247001	0.2228	0.4921	0.5362	1		0	-0.0113	0.2143	0.3872	0.4689	0.5933	2
Z06157	0	-0.1731	0.0227	0.2212	0.2678	0.3353	1		0	0.1493	0.2162	0.3779	0.4213	0.4382	2
Z06184	0	-0.0378	-0.0375999	0.2391	0.2719	0.2798	1		0	0.2181	0.134	0.4336	0.5259	0.6398	2
Z06293	0	-0.0709	0.1021	0.2155	0.2894	0.3262	1		0	0.3354	0.1328	0.3359	0.4919	0.5647	2
Z07267	0	-0.0947	0.0873	0.2484	0.3012	0.3161	1		0	0.0416	0.0854	0.2252	0.3676	0.5642	2
Z07320	0	-0.0561	0.0481	0.0957	0.5187	0.7832	1		0	0.489	0.7114	0.2828	0.2216	0.2725	2
Z07499	0	-0.0688	-0.0768	0.1849	0.3648	0.3594	1		0	0.2534	0.3084	0.3504	0.3517	0.3045	2
Z07583	0	-0.2164	0.0427001	0.2961	0.3636	0.2333	1		0	0.2	0.0816999	0.4321	0.4463	0.3506	2
Z07937	0	-0.1691	0.1788	0.2917	0.1514	0.3086	1		0	0.0538	0.0916	0.229	0.4182	0.6183	2
Z07943	0	-0.0798	0.1171	0.2186	0.2544	0.2878	1		0	0.2712	0.3998	0.4973	0.5515	0.5332	2
Z08182	0	-0.1655	-0.1423	0.3557	0.684	0.595	1		0	0.111	0.1088	0.3184	0.4448	0.4934	2
Z09255	0	-0.1214	-0.0906	0.2499	0.401	0.5175	1		0	-0.0695	0.1285	0.2675	0.3887	0.3757	2
Z09280	0	-0.2804	-0.1273	0.1193	0.3434	0.3408	1		0	-0.1124	0.0923	0.3269	0.3895	0.4578	2
Z10135	0	-0.1466	0.1559	0.1791	0.2227	0.3629	1		0	0.0451001	0.1693	0.2144	0.371	0.4306	2
Z10396	0	0.0181	0.00180005	0.2768	0.513	0.5239	1		0	0.1534	0.2098	0.2504	0.4513	0.4747	2
Z10474	0	-0.3438	-0.2354	0.281	0.591	0.6167	1		0	-0.1807	0.2084	0.37	0.5196	0.6738	2
Z10781	0	-0.137	-0.0611	0.2055	0.4358	0.4116	1		0	0.3153	0.3036	0.3749	0.3113	0.2622	2
Z10983	0	-0.0766	0.0199	0.1986	0.4411	0.7712	1		0	0.1581	0.0505	0.2273	0.5751	0.516	2
Z10996	0	-0.0812	0.2007	0.2686	0.3116	0.3022	1		0	-0.0053	0.2714	0.2703	0.3889	0.3857	2
Z11104	0	0.0772001	0.118	0.204	0.2466	0.353	1		0	0.233	0.3831	0.4809	0.5085	0.4761	2
Z11429	0	-0.0862	-0.0622	0.1394	0.4557	0.5313	1		0	0.00139995	0.2962	0.4659	0.6076	0.6306	2
Z11669	0	0.0105001	-0.0617999	0.0906999	0.2693	0.3755	1		0	0.0199999	0.0481	0.3711	0.531	0.5371	2
Z11750	0	-0.000999996	-0.0381	0.2736	0.3719	0.322	1		0	0.0477001	0.1792	0.3753	0.386	0.2734	2
Z12174	0	-0.1457	0.0889	0.2113	0.2692	0.3978	1		0	0.0112999	0.1913	0.245	0.3441	0.4161	2
Z12230	0	-0.0560001	0.0778	0.1637	0.2878	0.2794	1		0	0.2033	0.2625	0.346	0.429	0.456	2
Z12344	0	-0.2303	-0.0170001	0.3372	0.4731	0.496	1		0	0.4185	0.4385	0.425	0.4039	0.3318	2
Z13052	0	-0.1628	0.1981	0.2019	0.2095	0.3216	1		0	0.1051	0.189	0.3003	0.3594	0.3779	2
Z13119	0	-0.0842999	0.1983	0.3007	0.3711	0.5571	1		0	0.0953999	0.0315	0.2834	0.4217	0.4584	2
Z13345	0	0.1948	0.2999	0.268	0.3523	0.5101	1		0	0.0227	0.0335999	0.5412	0.7224	0.583	2
Z13380	0	-0.0797	0.0805999	0.164	0.2629	0.4646	1		0	-0.0117	0.0760999	0.3046	0.3866	0.3491	2
Z13959	0	0.0457	0.2277	0.3312	0.3442	0.4855	1		0	0.4676	0.5497	0.5644	0.5149	0.3415	2
Z14313	0	-0.0462	-0.0884	0.1509	0.3535	0.3576	1		0	0.0268999	0.2609	0.2505	0.3353	0.4633	2
Z14327	0	-0.1119	-0.1058	0.0499001	0.315	0.3863	1		0	0.0587	0.1754	0.4232	0.528	0.539	2
Z15656	0	0.2986	0.1334	0.2456	0.3229	0.3924	1		0	0.184	0.3823	0.3119	0.3473	0.3212	2
Z15795	0	-0.0193	0.0309	0.3433	0.4267	0.245	1		0	0.2297	0.5025	0.3876	0.3708	0.3071	2
Z15931	0	-0.0557	0.0974	0.2389	0.3044	0.5351	1		0	-0.0121999	-0.00550007	0.2662	0.4216	0.4849	2
Z15988	0	0.0822	0.0394999	0.1338	0.3274	0.4892	1		0	0.0245	0.2765	0.3977	0.6417	0.6385	2
Z16033	0	0.1329	0.0363001	0.1256	0.359	0.4375	1		0	0.1281	0.3704	0.4293	0.3357	0.2834	2
Z16081	0	0.1241	0.1365	0.2831	0.394	0.3358	1		0	0.2455	0.2996	0.3885	0.5431	0.5481	2
Z16155	0	-0.0913999	-0.0652999	0.1161	0.2517	0.4133	1		0	-0.1035	0.0991001	0.2737	0.3396	0.424	2
Z16245	0	-0.00619995	0.0796	0.1711	0.21	0.3981	1		0	0.1027	0.3361	0.3659	0.4905	0.5082	2
Z16526	0	-0.0697	0.0812999	0.0741	0.2108	0.4323	1		0	0.2409	0.3406	0.289	0.447	0.4821	2
Z17519	0	0.0454001	0.1937	0.2473	0.2644	0.3658	1		0	0.0428001	0.2739	0.3514	0.3927	0.3998	2
Z17636	0	0.1854	0.3544	0.4465	0.5802	0.5744	1		0	0.175	0.2485	0.6857	0.6052	0.5526	2
Z17859	0	-0.1133	-0.0512	0.2512	0.5112	0.4999	1		0	0.0153	0.2409	0.4373	0.4502	0.3434	2
Z18168	0	-0.2984	-0.3208	0.2349	0.4052	0.4781	1		0	0.039	0.2417	0.2877	0.4085	0.4364	2
Z18172	0	0.0661999	0.0430001	0.1887	0.3402	0.3521	1		0	0.1814	0.263	0.3632	0.5765	0.6583	2
Z18182	0	-0.057	0.0831	0.2496	0.3919	0.6482	1		0	0.1355	0.3253	0.4025	0.5645	0.5328	2
Z18634	0	0.0533	0.2431	0.243	0.279	0.4238	1		0	0.1574	0.3406	0.414	0.4613	0.6037	2
Z18820	0	-0.2403	-0.1556	0.2661	0.4441	0.411	1		0	0.3444	0.427	0.509	0.5482	0.5978	2
Z19122	0	-0.3106	-0.1098	0.1431	0.3602	0.2991	1		0	0.1729	0.3078	0.4799	0.4475	0.3328	2
Z19345	0	-0.16	-0.1337	0.1689	0.4234	0.3197	1		0	0.00910008	0.2513	0.4857	0.5516	0.6437	2
Z19879	0	0.2124	-0.0494001	0.2172	0.3997	0.3824	1		0	-0.0236999	0.2437	0.2932	0.4973	0.5767	2
Z19902	0	0.1827	0.1746	0.2141	0.2794	0.3829	1		0	-0.0346999	0.1293	0.4963	0.6247	0.4282	2
Z20195	0	-0.1476	-0.0949	0.1862	0.4918	0.6573	1		0	0.0323	0.1665	0.4155	0.6343	0.7589	2
Z20424	0	-0.2678	-0.00840005	0.2795	0.3307	0.2196	1		0	0.2571	0.2399	0.2055	0.3996	0.4432	2
Z20766	0	-0.0477	-0.0255999	0.1253	0.3087	0.3039	1		0	0.0226	0.2949	0.4409	0.565	0.5896	2
Z22070	0	-0.192	0.2408	0.2549	0.3009	0.4538	1		0	0.3692	0.4769	0.5578	0.5655	0.5637	2
Z22356	0	0.1259	0.2914	0.2485	0.3165	0.5696	1		0	-0.0912001	0.038	0.1787	0.4568	0.5479	2
Z00314	0	0.0288999	0.000999905	0.0376001	0.3143	0.3541	1		0	-0.1291	0.0293	0.2674	0.4244	0.5167	2
Z00474	0	-0.1805	-0.09	0.1376	0.621	0.6585	1		0	0.048	-0.00919999	0.5346	0.8165	0.7952	2
Z00547	0	-0.0536	0.0501001	0.284	0.3367	0.427	1		0	0.0641	0.1916	0.3109	0.4364	0.5244	2
Z00830	0	-0.0817	-0.0195001	0.0698	0.2555	0.503	1		0	0.3742	0.1988	0.3785	0.4546	0.4329	2
Z01089	0	-0.2433	-0.033	0.2657	0.4432	0.468	1		0	0.0232	0.3866	0.5446	0.621	0.6169	2
Z01146	0	-0.1285	-0.0141001	0.1757	0.2585	0.3688	1		0	-0.1834	0.0553999	0.3602	0.522	0.5286	2
Z01186	0	-0.2937	-0.1816	0.185	0.4054	0.4077	1		0	0.2935	0.2915	0.3682	0.4725	0.4595	2
Z02289	0	-0.1269	-0.2224	0.1501	0.3353	0.3364	1		0	0.1696	0.2924	0.3758	0.4533	0.5421	2
Z04765	0	-0.5522	-0.2444	0.2424	0.4316	0.6423	1		0	0.0841	0.1888	0.2	0.4168	0.4094	2
Z04853	0	-0.3669	-0.1373	0.3007	0.3699	0.2425	1		0	0.4212	0.4584	0.3659	0.4045	0.382	2
Z05280	0	-0.2981	-0.1861	0.2741	0.3447	0.2523	1		0	0.0525001	0.3513	0.4057	0.5224	0.5198	2
Z06556	0	-0.181	-0.3007	-0.00840005	0.4576	0.4425	1		0	0.1955	0.2385	0.4645	0.6436	0.7165	2
Z01747	0	-0.0498	0.0172001	0.1797	0.2958	0.2354	1		0	-0.151	0.1397	0.563	0.725	0.7606	2
Z05095	0	-0.1558	0.0217999	0.0774001	0.2677	0.3193	1		0	0.1097	0.3381	0.516	0.5351	0.4072	2
Z17258	0	-0.0575001	-0.0714	0.0963	0.2812	0.3061	1		0	0.0862001	0.2758	0.3325	0.3359	0.2894	2
Z01558	0	-0.1892	-0.074	0.0286	0.2428	0.3866	1		0	-0.0686	0.1267	0.3433	0.7235	0.9197	2
Z11451	0	-0.0537001	-0.0707001	0.0898999	0.2448	0.3303	1		0	0.2897	0.4568	0.546	0.5884	0.6072	2
Z01690	0	-0.2809	-0.2576	0.0325	0.2912	0.4536	1		0	0.3856	0.2557	0.3282	0.3628	0.3078	2
Z02423	0	-0.2519	-0.2334	0.1316	0.2548	0.3719	1		0	0.1664	0.2894	0.3522	0.4637	0.4919	2
Z03823	0	-0.2178	-0.1948	0.0237	0.351	0.3342	1		0	0.1228	0.2447	0.3241	0.393	0.4976	2
Z20444	0	-0.0965	-0.0258	0.1145	0.2116	0.3078	1		0	0.0267	0.2032	0.3719	0.5048	0.6343	2
Z20681	0	-0.1006	0.0108001	0.1109	0.1777	0.3185	1		0	0.0746001	0.2163	0.3611	0.5169	0.6323	2
Z02857	0	0.1052	0.2964	0.1998	0.1871	0.4471	1		0	0.0695001	0.2735	0.3866	0.527	0.6009	2
Z04056	0	0.0997	0.0952999	0.1574	0.3591	0.4662	1		0	0.0644999	0.0245	0.0183	0.0585	0.0686	3
Z10755	0	-0.2709	0.1012	0.2889	0.2383	0.2661	1		0	0.1625	0.1354	0.0611999	-0.0265	-0.1338	3
Z11438	0	-0.2771	-0.0053	0.2742	0.2908	0.3059	1		0	0.0484001	0.1218	0.0105001	0.0783	0.0357	3
Z03049	0	0.1226	0.0117	0.1207	0.4022	0.74	1		0	0.0719999	-0.0438	0.0771001	0.0191	0.00969999	3
Z04021	0	0.0824	0.0932001	0.0603	0.1622	0.5007	1		0	0.1133	0.0458999	0.0856	-0.0188001	0.0785001	3
Z04586	0	-0.00209997	0.1886	0.4901	0.667	0.3152	1		0	0.0808001	0.1546	0.2215	0.0839	-0.00159998	3
Z05109	0	-0.0636	0.1088	0.5175	1.0023	1.3616	1		0	0.1572	0.0202999	0.0236001	-0.0701001	0.063	3
Z05122	0	0.0431001	0.1445	0.3341	0.4453	0.2215	1		0	0.0931	-0.0219	-0.0365	-0.0202	-0.0497001	3
Z05310	0	0.0311999	0.077	0.1414	0.2469	0.4133	1		0	0.0818	0.0614	0.0444	0.0388	0.0503	3
Z05336	0	0.1768	0.1615	0.2581	0.4999	0.6466	1		0	0.0998	-0.0759	0.00679997	0.0214001	0.0268	3
Z05627	0	-0.00430003	0.0853	0.1131	0.2122	0.5614	1		0	0.0206999	0.0681001	-0.00760003	-0.00690008	-0.0126	3
Z06587	0	-0.1854	-0.1945	0.0675	0.2185	0.4694	1		0	0.1522	-0.00250004	0.00359992	0.097	0.0576	3
Z07756	0	0.0379	0.3053	0.431	0.5209	0.4335	1		0	0.0123001	0.000900048	0.1064	0.0838	-0.00919999	3
Z08237	0	0.00700005	0.1292	0.2279	0.4151	0.5836	1		0	0.000699972	-0.0289	0.0737	0.0614	-0.0141001	3
Z09446	0	0.1296	0.3424	0.3817	0.3152	0.3183	1		0	0.1614	0.0433	0.0364	-0.0057	-0.0760001	3
Z11554	0	-0.2403	-0.1181	0.1105	0.26	0.4774	1		0	0.1792	0.0104001	0.0126	-0.074	-0.1273	3
Z11614	0	-0.1733	-0.2104	0.0756001	0.3404	0.511	1		0	0.5311	0.3583	0.0185001	-0.0684001	-0.0455	3
Z12212	0	0.0523	0.0973	0.1955	0.2594	0.3121	1		0	0.2119	0.0993	0.1134	0.1182	0.0944001	3
Z12459	0	-0.2742	-0.262	0.2567	0.4582	0.3376	1		0	0.0544	0.033	0.0931	0.0866	0.0095001	3
Z12678	0	0.0867001	0.1062	0.0744	0.5784	0.794	1		0	0.166	0.0381	0.0256	0.0296	0.0716	3
Z12762	0	-0.139	-0.00599995	0.1364	0.2634	0.3216	1		0	0.0662999	0.00390011	0.0105001	-0.00690008	0.038	3
Z14631	0	-0.3174	-0.0894	0.2355	0.3649	0.3828	1		0	0.0343001	0.0693	0.064	0.0128001	-0.0796	3
Z15239	0	0.2554	0.1411	0.1258	0.365	0.6606	1		0	0.0115999	0.0446999	-0.0131001	0.0165001	0.0343001	3
Z15414	0	-0.0678	0.2375	0.5415	0.7537	0.9067	1		0	0.0913999	0.1493	0.1076	0.0470001	0.00899993	3
Z15693	0	0.1275	0.1164	0.2243	0.3836	0.4447	1		0	0.00910008	0.1179	0.00390011	0.00430003	-0.0233	3
Z16182	0	-0.1923	0.2339	0.4406	0.4744	0.4139	1		0	0.0379	0.1202	-0.00969994	0.00779996	-0.0818	3
Z16288	0	-0.1958	-0.2214	0.0641	0.3455	0.4886	1		0	0.5219	0.3486	0.00450012	-0.0648001	-0.0447	3
Z19099	0	0.2434	0.1494	0.0995	0.3253	0.532	1		0	0.0181	0.1284	-0.0454	-0.0258	0.0461999	3
Z19334	0	-0.2276	-0.0782	0.1413	0.3151	0.425	1		0	0.2458	0.0476001	0.0135001	0.0206	-0.0186	3
Z19665	0	-0.1174	0.3188	0.7165	0.9563	0.9061	1		0	0.2431	0.2046	-0.0195001	-0.1451	-0.1106	3
Z20570	0	0.0984999	0.2656	0.3753	0.5038	0.5897	1		0	0.1066	0.1211	0.1033	0.0592	0.0357	3
Z20750	0	-0.1074	-0.0443	0.1219	0.3738	0.5232	1		0	0.1127	0.00229998	0.00979992	0.0706	0.0145	3
Z08093	0	-0.063	-0.000299969	0.1026	0.2228	0.3124	1		0	0.1064	0.0593999	0.1831	0.0653001	0.1153	3
Z08524	0	-0.095	-0.0581	0.0755	0.2356	0.323	1		0	0.0445	0.0257001	0.0672	0.0364	0.0405999	3
Z15280	0	0.206	0.2379	0.3402	0.2886	0.3515	1		0	-0.3457	-0.46	-0.5135	-0.5555	-0.5709	4
Z14788	0	-0.2662	-0.174	0.1175	0.4012	0.3062	1		0	-0.1391	-0.3455	-0.4226	-0.462	-0.4909	4
Z20889	0	0.0868999	0.1338	0.2927	0.3514	0.3574	1		0	-0.1585	-0.2112	-0.2647	-0.3768	-0.4494	4
Z03181	0	-0.1003	0.0497	0.0938999	0.3671	0.4522	1		0	0.129	0.5425	0.6922	0.7208	0.6843	5
Z03277	0	0.0979	0.1789	0.0718	0.4243	0.7213	1		0	-0.1925	0.6531	0.5575	0.8207	0.6882	5
Z07374	0	0.1474	0.1359	0.3489	0.572	0.6838	1		0	0.311	0.4209	0.7388	0.9673	0.9322	5
Z08880	0	-0.206	-0.1339	0.3051	0.4528	0.6386	1		0	0.0666	0.1806	0.5095	0.7376	0.8255	5
Z10077	0	-0.024	-0.0286999	0.094	0.3342	0.3134	1		0	0.1399	0.2491	0.5979	0.7835	0.8979	5
Z19852	0	-0.0463	0.2981	0.2811	0.2776	0.3586	1		0	0.255	0.4126	0.5737	0.6664	0.6972	5
Z00336	0	0.1674	0.3525	0.3344	0.3314	0.4842	1		0	0.5399	0.7886	1.0954	1.2071	1.1744	5
Z00573	0	-0.0649001	0.1257	0.3924	0.4098	0.2951	1		0	0.5304	0.7117	0.7317	0.7309	0.6807	5
Z00772	0	-0.0197	0.1598	0.3718	0.3912	0.2892	1		0	0.593	1.2645	1.2718	1.1233	0.954	5
Z00966	0	-0.0545999	0.0652	0.2815	0.2806	0.2829	1		0	0.2904	0.5455	0.9244	1.0435	1.1014	5
Z01006	0	0.0421999	0.0596999	0.0477001	0.2163	0.6437	1		0	-0.2717	0.1188	0.6817	0.8323	0.9815	5
Z01142	0	-0.1408	0.1609	0.2228	0.2935	0.4066	1		0	0.7406	0.8036	0.6664	0.6609	0.6203	5
Z01151	0	0.0187001	0.3185	0.4098	0.5024	0.6336	1		0	0.2788	0.6062	0.8659	0.9132	0.6839	5
Z01201	0	0.0737	0.2402	0.3663	0.5111	0.5783	1		0	0.3433	0.5917	0.814	0.8621	0.7934	5
Z01769	0	-0.0344	0.2496	0.3069	0.3627	0.5033	1		0	0.5696	0.5331	0.5914	0.9724	1.0566	5
Z03373	0	-0.0128	0.0161001	0.4026	0.7487	0.8515	1		0	0.2586	0.1568	0.7374	0.903	0.8803	5
Z03433	0	0.1564	0.2508	0.3002	0.3635	0.4587	1		0	0.2329	0.5421	0.929	0.9998	0.9159	5
Z03486	0	0.2131	0.2959	0.4039	0.3282	0.7381	1		0	0.4204	0.4192	0.5075	0.5845	0.6753	5
Z04618	0	0.2075	0.2309	0.3095	0.3083	0.499	1		0	0.2608	0.236	0.6335	0.7796	0.6834	5
Z04700	0	-0.0628001	0.0506	0.2274	0.6283	1.0515	1		0	0.1979	0.6077	0.8986	1.1583	1.0388	5
Z04742	0	-0.0883	-0.0774	0.0734999	0.2123	0.603	1		0	0.8971	1.2701	1.3468	1.3833	1.3884	5
Z04876	0	-0.00359996	0.2731	0.2199	0.2205	0.3581	1		0	0.0397001	0.2671	0.5578	0.7506	0.8557	5
Z05265	0	-0.0273	-0.052	0.1857	0.2857	0.47	1		0	0.0766	0.2302	0.8291	0.936	0.9233	5
Z05393	0	-0.0563	0.1615	0.4943	0.6755	1.0142	1		0	0.4718	1.0589	1.4024	1.5086	1.4545	5
Z05714	0	-0.1773	-0.1583	0.1737	0.4697	0.6397	1		0	0.2281	0.4276	0.7131	0.785	0.7536	5
Z05803	0	-0.1599	0.2711	0.4103	0.3922	0.4378	1		0	0.3136	0.384	0.7971	0.686	0.6305	5
Z05804	0	0.0986	0.3596	0.6049	0.461	0.603	1		0	0.2438	0.4077	0.5895	0.7285	0.62	5
Z06245	0	-0.1115	0.00310009	0.1923	0.3084	0.458	1		0	0.3272	0.5537	0.633	0.761	0.771	5
Z06260	0	-0.2737	-0.1735	0.2043	0.4718	0.6004	1		0	0.1438	0.4957	0.7899	0.8202	0.781	5
Z06307	0	-0.1216	0.202	0.5835	0.7983	1.0324	1		0	0.4377	0.9244	1.3224	1.3811	1.3814	5
Z06481	0	-0.0194	0.0529	0.1984	0.7316	1.131	1		0	0.4863	1.3881	1.1684	1.1186	1.1213	5
Z06558	0	-0.2309	-0.0798	0.2743	0.4491	0.6367	1		0	0.4414	0.5432	0.5769	0.7019	0.7169	5
Z06634	0	-0.2146	-0.0479001	0.3559	0.54	0.5459	1		0	0.3207	0.711	0.9351	1.069	1.0266	5
Z06676	0	-0.0790999	-0.0187	0.3259	0.5359	0.5817	1		0	0.2578	0.6537	0.8034	0.8851	0.7754	5
Z06684	0	0.1948	0.3764	0.5712	0.8068	1.063	1		0	0.5824	1.154	1.4648	1.4871	1.356	5
Z06908	0	0.1362	0.0842	0.2996	0.6853	0.7728	1		0	0.1948	0.6142	0.8042	1.0783	1.051	5
Z07554	0	-0.4549	-0.2346	0.3861	0.8386	1.0709	1		0	0.3385	0.4416	0.6403	0.8946	1.0693	5
Z07902	0	-0.2892	-0.2108	0.2843	0.5951	0.5178	1		0	0.1416	0.5074	0.6656	0.6837	0.7523	5
Z08075	0	0.0366001	0.1744	0.2811	0.2632	0.3669	1		0	0.3437	0.458	0.5434	0.6461	0.6804	5
Z08677	0	-0.3214	-0.1434	0.2096	0.628	0.7097	1		0	0.0525001	0.2385	0.5185	0.7478	0.8763	5
Z08889	0	-0.272	0.3334	0.4239	0.3481	0.5659	1		0	0.267	0.5244	0.5482	0.6156	0.647	5
Z09196	0	-0.1407	-0.1457	0.2029	0.3104	0.3727	1		0	0.2991	0.4122	0.6019	0.7115	0.7493	5
Z09230	0	-0.1471	0.1961	0.3528	0.4486	0.6746	1		0	0.242	0.6395	0.9548	0.9808	1.0741	5
Z10216	0	-0.2174	-0.145	0.3738	0.677	0.7578	1		0	0.3319	0.7027	1.0258	1.1688	1.205	5
Z10323	0	-0.2845	-0.195	0.4194	0.7325	0.5799	1		0	0.091	0.431	0.7403	0.7926	0.84	5
Z10859	0	0.0946	0.2188	0.4995	0.5944	0.9582	1		0	0.3756	0.9108	1.2995	1.4694	1.412	5
Z11216	0	-0.0668	0.051	0.2615	0.389	0.5503	1		0	0.1328	0.4351	0.5934	0.7349	0.7514	5
Z11473	0	-0.5258	-0.3506	0.3012	0.6999	0.8342	1		0	0.438	0.7583	0.9255	0.9651	1.0788	5
Z11562	0	-0.1857	0.0904	0.2412	0.3213	0.4002	1		0	0.9541	1.0608	1.0759	1.1616	1.1444	5
Z12138	0	-0.00359996	0.173	0.2794	0.3124	0.3058	1		0	0.1285	0.3203	0.7411	0.9036	0.8707	5
Z12486	0	-0.0379	0.162	0.3294	0.3642	0.3875	1		0	0.2472	0.4606	0.7269	0.8075	0.7424	5
Z12710	0	-0.2996	0.0816999	0.3924	0.5041	0.5982	1		0	0.288	0.5443	0.6819	0.8575	0.8335	5
Z13166	0	0.1036	0.00860011	0.2544	0.5513	0.7847	1		0	0.0383999	0.3231	0.5454	0.7529	0.8029	5
Z13224	0	-0.0564	0.0142	0.1249	0.2397	0.3372	1		0	0.304	0.3737	0.6716	0.7274	0.7139	5
Z13988	0	-0.0819001	0.0931	0.3543	0.3321	0.4479	1		0	0.3376	0.7677	0.6809	0.6941	0.6219	5
Z14574	0	0.0349	-0.0646	0.0153	0.2302	0.68	1		0	0.7467	0.8158	1.1012	1.2865	1.3354	5
Z16189	0	-0.2379	-0.1382	0.3691	0.5884	0.5745	1		0	0.3925	0.5925	0.8126	0.9063	0.6906	5
Z16336	0	-0.0336	-0.0807	0.1581	0.405	0.3482	1		0	0.0626001	0.3653	0.5861	0.7855	0.8908	5
Z16514	0	-0.4083	-0.3376	0.1419	0.5414	0.6795	1		0	-0.0134	0.5362	0.7001	0.7855	0.7654	5
Z17814	0	-0.2784	-0.1522	0.2513	0.6509	0.7738	1		0	0.3696	0.6915	0.8672	0.928	1.036	5
Z17989	0	0.0379	0.1548	0.1936	0.3302	0.5985	1		0	0.1425	0.4453	0.8865	1.1885	1.3444	5
Z18123	0	0.0421	0.00630005	0.0874	0.2606	0.4309	1		0	0.0240999	0.4695	0.6868	0.8175	0.9311	5
Z18265	0	-0.0186	-0.029	0.1916	0.3901	0.6115	1		0	0.1311	0.6265	0.8936	1.0799	1.0512	5
Z19285	0	-0.3129	-0.048	0.2737	0.3556	0.3077	1		0	0.4663	0.4485	0.479	0.6156	0.6419	5
Z20407	0	-0.197	-0.0479001	0.1579	0.3192	0.4173	1		0	0.1602	0.5788	0.6683	0.7872	0.8595	5
Z20668	0	0.0785001	0.4162	0.3819	0.3803	0.4917	1		0	0.2873	0.7114	0.7168	0.6835	0.5349	5
Z20891	0	-0.0996	0.1703	0.2688	0.2832	0.4328	1		0	0.3396	0.579	0.5957	0.6807	0.8457	5
Z21602	0	-0.165	-0.1767	0.1169	0.3759	0.4488	1		0	0.1752	0.5753	0.6259	0.6937	0.6462	5
Z00335	0	-0.1261	-0.1179	0.2174	0.4529	0.5786	1		0	0.3974	0.4592	0.6609	0.6594	0.5313	5
Z00381	0	-0.0395	0.1378	0.2577	0.2914	0.4312	1		0	0.225	0.5472	0.7366	0.8373	0.8633	5
Z00391	0	-0.1569	-0.0119	0.0953999	0.2907	0.4	1		0	0.2761	0.5407	0.8425	0.9357	0.9589	5
Z00953	0	-0.24	0.0152	0.4087	0.6893	0.5227	1		0	0.6115	0.7312	0.8039	0.6087	0.6	5
Z01000	0	-0.1235	-0.1249	0.1955	0.4532	0.5613	1		0	0.0666	0.3649	0.599	0.7849	0.8323	5
Z01072	0	-0.2023	-0.0342	0.2591	0.3376	0.3772	1		0	0.4798	0.463	0.5408	0.5925	0.566	5
Z01727	0	-0.1965	-0.119	0.1435	0.3674	0.4214	1		0	0.1249	0.3629	0.6046	0.803	0.7164	5
Z02086	0	-0.2699	-0.221	0.2924	0.5795	0.8624	1		0	0.5624	0.6588	0.7273	0.7647	0.6788	5
Z04318	0	-0.4321	-0.2958	0.2334	0.5735	0.5918	1		0	0.2713	0.5757	0.7305	0.7437	0.8073	5
Z04433	0	-0.3658	-0.096	0.2495	0.4177	0.5208	1		0	0.2222	0.0748	0.5902	0.9966	1.0319	5
Z04736	0	-0.4086	-0.3948	0.2061	0.6382	0.8385	1		0	0.1701	0.5207	0.7773	0.8677	0.838	5
Z06007	0	-0.2808	-0.1767	0.1222	0.3582	0.5119	1		0	0.2819	0.2737	0.5292	0.7515	0.888	5
Z07542	0	-0.4385	-0.138	0.3258	0.2806	0.4616	1		0	0.1779	0.3638	0.8001	0.9947	1.1326	5
Z13733	0	-0.4323	-0.3838	0.1604	0.4859	0.4891	1		0	0.2433	0.3925	0.5904	0.7024	0.6736	5
Z08095	0	0.0594999	-0.067	0.1915	0.2493	0.2757	1		0	0.0621	0.3176	0.6559	0.8023	1.0036	5
Z16249	0	-0.0739	-0.0146	0.1515	0.2302	0.29	1		0	0.2034	0.2478	0.481	0.7363	0.9804	5
Z04438	0	0.0457	0.0671	0.3646	0.3425	0.4034	1		0	-0.1744	0.1215	0.2949	0.3456	0.3251	6
Z05458	0	0.162	0.1481	0.2268	0.3163	0.3833	1		0	-0.0328	0.0108001	0.2105	0.2944	0.2652	6
Z12731	0	-0.00669998	0.0730999	0.1158	0.2328	0.4819	1		0	0.107	0.1727	0.1875	0.0691	0.0885	6
Z15241	0	-0.1078	-0.0507	0.1995	0.3552	0.2783	1		0	0.0282	0.1251	0.1942	0.2489	0.1297	6
Z21550	0	-0.1493	0.0682	0.3327	0.4304	0.4684	1		0	0.0168001	0.0852	0.1734	0.3468	0.3283	6
Z02681	0	-0.075	-0.0171	0.3915	0.7394	0.7428	1		0	0.0284	0.0559	0.1974	0.289	0.3255	6
Z02751	0	-0.1343	-0.1195	0.1661	0.3417	0.3998	1		0	0.0361	0.0257001	0.16	0.2349	0.2232	6
Z02950	0	-0.1032	0.0476001	0.2705	0.3637	0.3003	1		0	0.2002	0.1792	0.2393	0.2581	0.2995	6
Z03061	0	-0.0631001	0.0633001	0.2104	0.3848	0.2983	1		0	0.0819999	0.1357	0.2491	0.2441	0.1779	6
Z03481	0	-0.1286	-0.0909001	0.2979	0.7899	0.6932	1		0	0.0145	0.0303999	0.1058	0.289	0.3394	6
Z03636	0	-0.0722	0.0278001	0.2054	0.289	0.3604	1		0	-0.0911	0.1063	0.1524	0.2589	0.2854	6
Z03696	0	0.0571	0.1467	0.2366	0.3371	0.3671	1		0	0.00679997	0.0263	0.1425	0.2715	0.2377	6
Z04155	0	-0.2856	-0.1462	0.242	0.4111	0.6232	1		0	0.1101	0.1266	0.1798	0.2964	0.4152	6
Z04843	0	0.1565	0.0658	0.1392	0.4393	0.4605	1		0	0.0801001	0.0401001	0.2229	0.2947	0.2312	6
Z04959	0	-0.00240004	0.2833	0.308	0.3839	0.5118	1		0	0.036	0.1177	0.1736	0.2871	0.2489	6
Z05126	0	-0.1805	0.0733	0.2763	0.3982	0.4317	1		0	0.0468	0.0631001	0.0637	0.2682	0.3837	6
Z05176	0	-0.0298	0.00979992	0.2129	0.6507	0.9018	1		0	0.2617	0.1098	0.1263	0.1045	0.161	6
Z05497	0	-0.0437001	0.0474	0.0932001	0.2276	0.4451	1		0	0.2124	0.13	0.1015	0.1507	0.2449	6
Z05574	0	0.0847999	0.1548	0.2594	0.3792	0.4363	1		0	0.0511001	0.0632	0.1476	0.2047	0.2455	6
Z05914	0	-0.0127001	-0.0227001	0.1911	0.2494	0.3039	1		0	0.0951	0.00920005	0.1694	0.1785	0.1966	6
Z06408	0	-0.0811	-0.00170002	0.227	0.3467	0.3075	1		0	0.1106	0.1245	0.0997	0.1762	0.1808	6
Z07120	0	-0.00550007	0.0888	0.2345	0.321	0.3058	1		0	0.1236	0.1133	0.1518	0.1302	0.08	6
Z07214	0	-0.00489993	0.0161999	0.4027	0.3867	0.6633	1		0	0.0815	0.1707	0.1709	0.3326	0.3323	6
Z07533	0	-0.00870004	0.125	0.1354	0.4108	0.5971	1		0	0.0442	0.0659001	0.1888	0.2583	0.1785	6
Z07791	0	-0.2154	0.074	0.2878	0.3327	0.386	1		0	0.1987	0.3242	0.2637	0.2924	0.2104	6
Z07883	0	0.0969001	0.1042	0.204	0.4592	0.6014	1		0	-0.0222	-0.0405001	0.1676	0.2577	0.2787	6
Z08122	0	-0.1501	-0.165	0.1058	0.3505	0.347	1		0	0.0206999	0.0830001	0.205	0.3055	0.3195	6
Z08434	0	0.0355	0.0672	0.2421	0.3236	0.341	1		0	0.0484001	0.1284	0.2556	0.1843	0.1198	6
Z08436	0	0.1257	0.1159	0.0955	0.296	0.3645	1		0	0.0394	0.1803	0.1894	0.2485	0.3574	6
Z08512	0	-0.1669	-0.1158	0.165	0.4599	0.7056	1		0	0.0821	0.0469	0.0952999	0.1209	0.2943	6
Z08738	0	-0.2446	0.053	0.4061	0.4918	0.4862	1		0	0.1369	0.3184	0.2814	0.2642	0.234	6
Z09079	0	0.0896	0.0819999	0.2307	0.1821	0.3959	1		0	0.0210999	0.0808001	0.1255	0.1934	0.2106	6
Z09646	0	-0.0169	0.1081	0.1828	0.241	0.31	1		0	0.0482	0.2775	0.286	0.2497	0.277	6
Z09716	0	-0.2176	0.0681001	0.38	0.529	0.5373	1		0	0.6417	0.3587	0.2135	0.1485	0.1296	6
Z10047	0	-0.00630005	0.0498	0.2336	0.3203	0.3011	1		0	0.0862001	0.0658	0.1495	0.2002	0.2698	6
Z10347	0	-0.1609	-0.0217	0.2613	0.3659	0.3772	1		0	0.2738	0.3155	0.3272	0.343	0.2068	6
Z10465	0	-0.0939	-0.1947	0.1986	0.4931	0.4411	1		0	0.0635001	0.3013	0.3034	0.2206	0.1522	6
Z10489	0	-0.0053	0.0403001	0.2532	0.4595	0.5142	1		0	0.2008	0.1177	0.1762	0.1834	0.3851	6
Z10532	0	0.1133	0.2782	0.2393	0.2465	0.404	1		0	0.141	0.1461	0.1691	0.2151	0.2064	6
Z10711	0	-0.2932	-0.2047	0.4216	0.4835	0.5706	1		0	0.1824	0.2605	0.2447	0.2473	0.2465	6
Z10917	0	0.0794	0.1956	0.3174	0.3662	0.3329	1		0	0.0802	0.2007	0.2719	0.2083	0.202	6
Z11072	0	0.0512	0.0897	0.3669	0.5008	0.4584	1		0	0.0878	0.1272	0.1715	0.3411	0.3807	6
Z11106	0	-0.05	-0.0468	0.2392	0.35	0.447	1		0	0.0267	-0.1218	0.074	0.3605	0.5004	6
Z11382	0	-0.00329999	0.1537	0.3926	0.436	0.5409	1		0	0.2604	0.1959	0.2411	0.2409	0.2069	6
Z11989	0	-0.1335	-0.0253	0.2088	0.2537	0.2907	1		0	0.0621	0.077	0.1429	0.1864	0.2794	6
Z12139	0	-0.1774	-0.0329	0.2597	0.2686	0.2887	1		0	0.2018	0.316	0.2465	0.2708	0.2409	6
Z12177	0	-0.0223999	0.2125	0.4486	0.6323	0.6418	1		0	0.1338	0.2422	0.2255	0.1913	0.1413	6
Z12878	0	0.0390999	0.0432	0.1889	0.3413	0.3009	1		0	0.2061	0.1696	0.1196	0.1837	0.3239	6
Z12918	0	-0.1106	0.1402	0.1629	0.2673	0.2951	1		0	0.2457	0.3377	0.2505	0.237	0.1859	6
Z12966	0	-0.1062	0.0437	0.2185	0.2382	0.2753	1		0	-0.048	0.1162	0.2139	0.2944	0.2797	6
Z14114	0	0.0433	0.0275001	0.1381	0.3331	0.5484	1		0	0.0279001	0.0933	0.1994	0.2188	0.2516	6
Z14937	0	0.0560001	0.4305	0.7678	0.8052	0.463	1		0	0.2061	0.6039	0.5615	0.2224	-0.00179998	6
Z15216	0	-0.1703	-0.1499	0.1112	0.3118	0.3429	1		0	0.0585999	0.156	0.2584	0.3463	0.2607	6
Z15502	0	-0.00990002	0.2134	0.3396	0.3834	0.4898	1		0	0.0243999	0.1576	0.2837	0.326	0.2878	6
Z16158	0	0.1404	0.1695	0.1883	0.2904	0.3738	1		0	-0.0171999	0.1021	0.1738	0.2121	0.1767	6
Z16217	0	0.0689001	0.1017	0.279	0.4279	0.4208	1		0	-0.011	0.2659	0.3683	0.3495	0.2267	6
Z16612	0	-0.2563	0.00310009	0.3684	0.4755	0.3872	1		0	0.2399	0.2137	0.3321	0.3144	0.1705	6
Z17400	0	-0.0151001	0.2322	0.4233	0.5147	0.6387	1		0	0.0971	0.1535	0.1157	0.3716	0.4173	6
Z17700	0	-0.3211	-0.0199	0.3114	0.4628	0.5053	1		0	-0.0865	0.2246	0.2993	0.3421	0.274	6
Z17891	0	-0.0888	-0.0445001	0.0501001	0.2629	0.4142	1		0	-0.0648001	0.2203	0.1884	0.1617	0.1413	6
Z18334	0	0.1462	0.1188	0.0717	0.2347	0.4391	1		0	-0.00259997	0.0629001	0.179	0.3176	0.3532	6
Z18546	0	0.0766	0.0649999	0.2115	0.3365	0.4128	1		0	0.0502001	0.187	0.1763	0.1971	0.175	6
Z19117	0	-0.1889	-0.059	0.2582	0.303	0.2341	1		0	0.0717	0.1635	0.1709	0.1662	0.1145	6
Z19679	0	0.1326	0.028	0.2765	0.5061	0.5869	1		0	0.0151001	0.0307	0.0389001	0.2023	0.3433	6
Z19762	0	-0.0244	0.0672	0.4186	0.5783	0.6565	1		0	0.0767999	0.1585	0.1435	0.2068	0.2209	6
Z19853	0	0.2339	0.2022	0.19	0.2659	0.6257	1		0	-0.0236	0.0683	-0.0153	0.2148	0.5128	6
Z20472	0	0.033	0.2219	0.1922	0.2648	0.5406	1		0	-0.0899	0.1203	0.2642	0.3461	0.3188	6
Z20755	0	0.0154001	-0.0289	0.1575	0.3951	0.3863	1		0	0.1687	0.1716	0.2035	0.2715	0.2352	6
Z21474	0	0.1057	0.2159	0.2459	0.3528	0.3697	1		0	0.3416	0.2296	0.0805001	0.0579	0.1905	6
Z00410	0	-0.0189001	0.0798	0.1604	0.3593	0.5289	1		0	0.2658	0.1954	0.261	0.3225	0.2786	6
Z00684	0	-0.5219	-0.2182	0.2559	0.4894	0.4206	1		0	0.1939	0.189	0.3596	0.337	0.263	6
Z01399	0	-0.1896	-0.3271	0.1526	0.3928	0.3606	1		0	0.1951	0.0207999	0.2177	0.354	0.2904	6
Z05002	0	-0.1958	-0.1063	0.0268999	0.3516	0.33	1		0	0.0106	0.159	0.2232	0.2933	0.3684	6
Z05044	0	-0.3823	-0.1024	0.2607	0.4205	0.3062	1		0	0.2744	0.3763	0.2093	0.1897	-0.0563	6
Z05050	0	-0.3947	-0.2327	0.3039	0.501	0.5285	1		0	0.1928	0.2014	0.2242	0.2806	0.2812	6
Z06342	0	-0.2342	-0.3601	0.197	0.5301	0.4718	1		0	0.00979992	0.1495	0.1254	0.1837	0.2076	6
Z05920	0	-0.3662	-0.0968	0.1799	0.2961	0.3071	1		0	-0.0139999	0.0948	0.2091	0.3215	0.3877	6
Z19730	0	-0.0729999	-0.03	0.1656	0.2915	0.2515	1		0	0.0482	0.1495	0.1163	0.1788	0.1624	6
Z15324	0	-0.1434	-0.0202	0.1734	0.2769	0.2605	1		0	0.0683	0.242	0.3094	0.3228	0.3064	6
Z09387	0	-0.0324	-0.0339	0.1718	0.1913	0.3078	1		0	0.1095	0.1699	0.2378	0.2673	0.2398	6
Z12834	0	-0.0919	-0.1447	0.0709	0.3031	0.315	1		0	-0.0859	0.1505	0.2358	0.3133	0.3986	6
Z10173	0	-0.176	0.0555001	0.2521	0.2171	0.2282	1		0	0.1741	0.1134	0.1591	0.1637	0.0725	6
Z01445	0	-0.1041	0.023	0.1101	0.2326	0.2881	1		0	0.1167	0.0714	0.1795	0.146	0.1424	6
Z05055	0	-0.2496	-0.09	0.173	0.27	0.2811	1		0	0.3465	0.3383	0.3456	0.3294	0.1591	6
Z17867	0	-0.2184	0.085	0.1989	0.2468	0.2247	1		0	0.3368	0.2419	0.1635	0.1825	0.0504	6
Z18831	0	0.1655	0.22	0.1723	0.2238	0.4387	1		0	-0.000900008	0.00499998	0.1828	0.3449	0.4387	6
Z11875	0	0.1519	0.1621	0.2942	0.4948	0.5056	1		0	-0.0912001	-0.016	-0.0709	-0.0938	0.0157	7
Z03588	0	-0.0209999	0.00739998	0.2205	0.3797	0.3686	1		0	-0.0184	-0.0348	-0.0433	-0.0198	-0.0287999	7
Z04168	0	-0.0647	-0.0536	0.1708	0.4325	0.5572	1		0	-0.0143999	0.00239991	0.00470002	0.00620005	-0.0752	7
Z04528	0	-0.0521	0.0864001	0.3351	0.6651	0.7129	1		0	-0.0724001	-0.00619995	-0.1036	0.0299999	-0.1076	7
Z05261	0	-0.0461	-0.0322	0.2079	0.1997	0.3279	1		0	0.0277	-0.0229	-0.0488999	-0.0230001	-0.0927	7
Z05340	0	0.0816	0.1203	0.2446	0.5085	0.3899	1		0	-0.00389999	-0.0263	-0.1068	-0.0626001	-0.0486	7
Z05423	0	0.2599	0.3208	0.5148	0.7675	0.8795	1		0	-0.1137	-0.0697	0.0211999	-0.0184	-0.0304001	7
Z05450	0	0.0319001	0.0741999	0.2641	0.5147	0.5663	1		0	-0.1301	-0.0796	-0.0463	-0.0527001	-0.0556	7
Z06442	0	0.128	0.6352	0.6014	0.5787	0.7016	1		0	0.0651	-0.0307001	-0.0205001	0.0563	-0.1617	7
Z06600	0	0.2638	0.2308	0.4956	0.9316	0.8914	1		0	0.0118	0.0138001	-0.0006	-0.0174	-0.0227001	7
Z08196	0	-0.0378	0.0168001	0.0518001	0.2905	0.5016	1		0	-0.1896	-0.0424	-0.0249	-0.1656	-0.0879	7
Z09480	0	-0.0938	0.0227	0.14	0.3853	0.3366	1		0	-0.1012	-0.1911	-0.1006	0.095	0.0136001	7
Z11074	0	-0.0918	-0.0601999	0.3542	0.6032	0.6882	1		0	-0.1255	-0.1459	-0.2557	-0.0988	0.0302	7
Z11439	0	-0.0721	0.0195	0.229	0.3477	0.2384	1		0	-0.2179	0.0202	-0.0505	0.027	-0.097	7
Z11754	0	-0.0903	-0.1111	0.1181	0.3501	0.4381	1		0	-0.1313	-0.1471	-0.1411	-0.0184	-0.034	7
Z11987	0	0.00270001	0.3576	0.5124	0.3863	0.4659	1		0	0.0427001	-0.000299969	-0.0199999	-0.0129	-0.00619995	7
Z12043	0	-0.1944	0.0323	0.2665	0.4463	0.4212	1		0	0.0978	-0.1862	0.0738	0.0197	-0.0571	7
Z13776	0	-0.0817	0.0365	0.2074	0.2709	0.4913	1		0	-0.0324	0.00730005	0.0026001	-0.0226	-0.0932	7
Z15078	0	-0.2454	-0.1124	0.0805001	0.2712	0.416	1		0	-0.2117	-0.1286	-0.0447999	0.049	0.0959	7
Z15224	0	-0.0890999	0.0984999	0.299	0.4669	0.3881	1		0	0.0103	-0.0257	-0.0311	-0.0447999	-0.0841999	7
Z17590	0	0.0419001	0.0715	0.2078	0.3294	0.4468	1		0	-0.0229	-0.1356	-0.2609	-0.0627	0.1556	7
Z17882	0	0.255	0.4103	0.65	0.4879	0.1206	1		0	-0.2032	-0.0589	-0.0762	-0.0407	-0.087	7
Z18499	0	-0.00950006	-0.0353	0.0476001	0.2663	0.4033	1		0	-0.1077	-0.1394	-0.1305	-0.0209999	-0.0299	7
Z19443	0	-0.2341	-0.1081	0.2036	0.3762	0.2813	1		0	0.0473	-0.0372	-0.0107	-0.0223	-0.0435	7
Z21938	0	-0.3253	-0.1739	0.231	0.3955	0.4151	1		0	-0.1701	-0.0163	-0.2568	-0.0397001	0.00969999	7
Z00233	0	-0.0269	0.0430001	0.2085	0.3272	0.3199	1		0	-0.116	-0.0186	-0.0107	-0.1017	-0.1503	7
Z01841	0	-0.1893	-0.2005	0.0765	0.3638	0.3195	1		0	-0.0673999	-0.1323	-0.0329	0.0197999	0.0124999	7
Z07770	0	-0.382	-0.1551	0.2107	0.4872	0.2638	1		0	-0.0338001	-0.0698999	-0.0833	-0.0776001	-0.0241	7
Z00264	0	-0.4124	-0.0668	0.0264	0.3207	0.3776	1		0	-0.1317	-0.3071	-0.202	-0.0478	0.0443001	7
Z12596	0	-0.0837	-0.0245	0.1854	0.2805	0.251	1		0	-0.1513	-0.0517001	-0.0269	-0.0362	-0.0388	7
Z03848	0	-0.3492	-0.2495	0.09	0.3655	0.3924	1		0	-0.0657	0.00289998	-0.0564	0.0435	0.0566	7
Z03712	0	-0.115	-0.1571	0.1191	0.3523	0.2361	1		0	0.0335999	-0.1797	0.0231	-0.0184	-0.1133	7
Z03160	0	0.0984	-0.0187	0.2712	0.4606	0.4137	1		0	-0.195	-0.1271	-0.1747	-0.0864	-0.1088	8
Z02467	0	-0.0432	0.0044	0.1302	0.3169	0.3698	1		0	-0.0671	-0.1315	-0.1757	-0.1577	-0.1526	8
Z03254	0	-0.0905	0.0672999	0.2248	0.3504	0.5757	1		0	-0.1963	-0.1724	-0.1908	-0.0571	-0.0647	8
Z04680	0	-0.0129	-0.032	0.2707	0.6461	0.6084	1		0	-0.1221	-0.1893	-0.138	-0.117	-0.1218	8
Z04726	0	-0.1579	0.00350007	0.2826	0.4451	0.3123	1		0	-0.1073	-0.1682	-0.3204	-0.2826	-0.2672	8
Z06946	0	-0.2136	0.102	0.2125	0.245	0.2846	1		0	-0.1275	-0.0836	-0.1217	-0.1276	-0.1939	8
Z10649	0	-0.1071	-0.062	0.1766	0.3038	0.2696	1		0	-0.1409	-0.1135	-0.1521	-0.1561	-0.1816	8
Z11661	0	0.0933	0.3215	0.4004	0.4933	0.4958	1		0	-0.4033	-0.2307	-0.0687	-0.00950006	-0.0861	8
Z14397	0	-0.0437001	0.1961	0.6554	1.0773	0.908	1		0	0.0306001	-0.2686	-0.2846	-0.1956	-0.2043	8
Z16254	0	0.0655001	0.1311	0.3014	0.3443	0.4889	1		0	-0.3667	-0.2936	-0.1456	-0.0466	-0.0921	8
Z16643	0	-0.00900001	0.0576	0.18	0.2687	0.375	1		0	-0.1629	-0.1741	-0.2475	-0.0640001	-0.1167	8
Z17633	0	-0.0325	0.0593001	0.2566	0.2771	0.3968	1		0	-0.0619	-0.335	-0.4089	-0.1382	-0.1387	8
Z19839	0	-0.0445001	-0.0504001	0.1212	0.335	0.5623	1		0	-0.1288	-0.1764	-0.2297	-0.2184	-0.2564	8
Z20267	0	-0.0731	0.3419	0.3742	0.4681	0.5829	1		0	-0.1189	-0.0803999	-0.1671	-0.2022	-0.2349	8
Z20716	0	-0.4551	-0.1062	0.208	0.4933	0.5827	1		0	-0.1943	-0.2381	-0.2312	-0.1819	-0.1859	8
Z20884	0	0.156	0.3233	0.3553	0.3486	0.4209	1		0	-0.3041	-0.1158	-0.1632	-0.2102	-0.1273	8
Z20928	0	-0.0768	-0.0243	0.139	0.3334	0.4353	1		0	-0.1576	-0.0551	-0.2757	-0.3371	-0.3025	8
Z22104	0	-0.0527001	0.0812999	0.1418	0.2466	0.5512	1		0	-0.3157	-0.1611	-0.195	-0.1603	-0.1645	8
Z01260	0	-0.2482	0.1297	0.2867	0.3376	0.3341	1		0	0.0256	-0.2713	-0.2618	-0.1806	-0.2242	8
Z02112	0	-0.2646	-0.2047	0.1403	0.3482	0.4236	1		0	-0.0316	-0.1487	-0.2589	-0.1822	-0.1991	8
Z11682	0	-0.3303	-0.2637	0.1842	0.4063	0.4233	1		0	-0.2475	-0.1855	-0.1248	-0.0646	-0.0608	8
Z12178	0	-0.0744	-0.0154001	0.2218	0.215	0.2806	1		0	-0.1451	-0.1194	-0.175	-0.1009	-0.074	8
Z17854	0	-0.0666	-0.1319	0.0888	0.2575	0.3227	1		0	-0.0437001	-0.1	-0.1181	-0.2334	-0.4163	8
Z06548	0	-0.3323	-0.2878	0.1471	0.3584	0.373	1		0	-0.0547	-0.183	-0.218	-0.2541	-0.3871	8
Z07988	0	0.1475	0.1175	0.3532	0.6265	0.6403	1		0	-0.1561	0.0119	0.0961	0.1249	0.0878	9
Z12074	0	-0.122	0.1582	0.3647	0.368	0.4067	1		0	-0.0794	0.0295001	0.062	0.1524	0.1514	9
Z17733	0	-0.248	-0.2414	0.1879	0.411	0.4409	1		0	-0.3912	-0.2237	-0.0437001	0.1072	0.2221	9
Z20513	0	-0.121	-0.1591	0.1888	0.4212	0.338	1		0	-0.1904	-0.0806	0.1085	0.1989	0.1527	9
Z05099	0	0.2883	0.5194	0.3311	0.3203	0.4577	1		0	-0.147	-0.0293999	0.1744	0.2582	0.264	9
Z05230	0	0.0333	0.0982	0.2178	0.4979	0.4019	1		0	0.0508001	-0.0132	-0.0649001	0.0717	0.1116	9
Z05302	0	0.0383	0.2535	0.3517	0.3338	0.3765	1		0	-0.2089	0.0643	0.18	0.1902	0.1624	9
Z05425	0	0.0149001	0.0682	0.1327	0.222	0.3852	1		0	-0.0790999	0.0759	0.0991001	0.1719	0.1517	9
Z05927	0	0.3575	0.1923	0.1278	0.2746	0.5452	1		0	0.0658	0.0210999	0.1765	0.0596001	0.1635	9
Z06028	0	-0.1886	0.1125	0.2974	0.3524	0.4586	1		0	0.0210001	0.1416	0.1163	0.1528	0.0823	9
Z06521	0	-0.0145	-0.0471	0.2849	0.6637	0.4235	1		0	0.0994	0.0477001	0.0995	0.1521	0.0874	9
Z06636	0	-0.0432	0.00600002	0.2608	0.2831	0.2239	1		0	0.0294	0.0523	0.0629001	0.1074	0.0611	9
Z06655	0	-0.1871	-0.1249	0.1534	0.3938	0.5485	1		0	-0.1928	0.0546	0.0664	0.1169	0.0451001	9
Z08513	0	-0.1076	0.0647	0.2562	0.2927	0.3684	1		0	0.00640005	0.0997	0.0732	0.104	0.097	9
Z10166	0	-0.153	-0.0214	0.1005	0.2755	0.3365	1		0	-0.1077	0.0649999	0.1032	0.0506999	0.0576999	9
Z10854	0	0.0314	-0.0365	0.1284	0.3229	0.3197	1		0	0.0221001	-0.0648001	0.039	0.099	0.1525	9
Z11182	0	0.045	0.1572	0.2224	0.328	0.5146	1		0	-0.3022	-0.2566	-0.0501	0.1429	0.2094	9
Z11207	0	0.13	0.0689001	0.2098	0.3651	0.4032	1		0	-0.1559	0.0156	-0.0248	0.0491001	0.1322	9
Z11639	0	-0.245	-0.000699967	0.1564	0.2775	0.3407	1		0	0.0257001	-0.0484	-0.0245	0.12	0.1276	9
Z12504	0	0.00220004	0.0797001	0.1441	0.3172	0.3092	1		0	-0.1554	-0.00170002	-0.00250004	0.0675	0.2509	9
Z12712	0	-0.1364	0.0160001	0.2947	0.46	0.5799	1		0	-0.0828999	0.042	0.1157	0.2592	0.2118	9
Z12733	0	-0.0539	0.0261999	0.1896	0.2272	0.3643	1		0	-0.0622	-0.0065	-0.0101	0.0882999	0.0864999	9
Z12927	0	-0.0895	0.0756001	0.0867001	0.2698	0.3173	1		0	-0.0995	-0.1847	-0.0412999	0.1217	0.2007	9
Z14615	0	-0.2245	0.1109	0.2785	0.3598	0.5503	1		0	-0.0857	-0.0675	0.0936	0.1947	0.3033	9
Z15163	0	0.00510006	0.00229998	0.1779	0.3911	0.4068	1		0	-0.0555001	0.0472	0.0307	0.1155	0.1406	9
Z15310	0	-0.1531	-0.074	0.1728	0.2926	0.3465	1		0	-0.1724	0.0527	0.1267	0.2265	0.2647	9
Z15759	0	0.0553999	0.1514	0.1457	0.4303	0.9087	1		0	-0.00659995	-0.00969994	0.2214	0.104	0.0542	9
Z17209	0	0.1761	0.1981	0.1934	0.3111	0.5764	1		0	-0.0374	0.0537001	0.1632	0.171	0.1088	9
Z18208	0	-0.2341	-0.1367	0.27	0.4828	0.4999	1		0	-0.139	0.0119999	0.0557	0.1021	0.0826	9
Z18672	0	-0.2971	-0.299	0.1473	0.43	0.4794	1		0	-0.1476	-0.1418	-0.0209999	0.1311	0.191	9
Z19374	0	-0.0427	-0.0344	0.1534	0.2397	0.3468	1		0	-0.00719993	0.0161001	0.00390011	0.1038	0.2368	9
Z19619	0	-0.1364	-0.0643001	0.1719	0.2733	0.3159	1		0	-0.096	0.0119999	0.1918	0.2205	0.1342	9
Z20327	0	0.2202	0.0997	0.1023	0.2607	0.4645	1		0	-0.00250004	0.1496	0.0455001	0.1787	0.1056	9
Z20727	0	0.00660002	0.0205	0.1701	0.2995	0.256	1		0	-0.0220001	0.0542999	0.00460007	0.1985	0.0622	9
Z21649	0	0.0905	0.0361999	0.212	0.3494	0.5915	1		0	0.0204	0.1501	-0.0497001	0.1182	0.2037	9
Z22006	0	-0.1409	-0.2424	0.1788	0.3467	0.2916	1		0	-0.0351	0.0454001	0.000500039	0.0798	0.1388	9
Z00235	0	-0.2265	-0.2309	0.2147	0.322	0.3896	1		0	-0.0342	0.1272	0.0831	0.0878	0.0525001	9
Z01488	0	-0.1951	0.0129	0.158	0.3391	0.3982	1		0	-0.1033	-0.0861	0.0934999	0.1649	0.2645	9
Z05705	0	-0.4218	-0.2441	0.1901	0.4196	0.5051	1		0	-0.00639998	0.00679997	0.0957	0.1982	0.1947	9
Z18664	0	-0.0425	-0.0132	0.104	0.2704	0.3044	1		0	-0.072	0.00430003	-0.0375999	0.0504	0.13	9
Z03113	0	-0.0571	-0.0553	0.2676	0.2451	0.231	1		0	-0.0777	-0.1013	0.1719	0.2492	0.2986	9
Z11958	0	-0.0866999	-0.1117	0.1363	0.2361	0.3252	1		0	-0.0864	-0.0621	0.0944001	0.2102	0.2439	9
Z18311	0	-0.1161	-0.046	0.1286	0.2533	0.2951	1		0	0.0101999	0.0191	0.0583999	0.1763	0.1235	9
Z00685	0	-0.2817	0.0845001	0.2329	0.2282	0.2333	1		0	-0.0969	-0.1868	0.1201	0.3039	0.2144	9
Z02746	0	0.0947	0.0433	0.1721	0.3821	0.3254	1		0	0.0323	-0.0657	-0.1041	-0.1694	-0.1549	10
Z05327	0	-0.0057	0.2186	0.3174	0.3331	0.2661	1		0	-0.0177	-0.0501	-0.1221	-0.1108	-0.1205	10
Z07625	0	-0.1706	0.0951	0.3061	0.4424	0.3725	1		0	0.0486	-0.0662	-0.1643	-0.1924	-0.2339	10
Z11558	0	-0.1184	-0.062	0.3274	0.5111	0.3484	1		0	0.0261999	-0.1696	-0.1639	-0.1058	-0.1223	10
Z18423	0	-0.1204	0.0475001	0.2036	0.4233	0.2516	1		0	0.0437	0.0301	-0.0651	-0.1459	-0.1259	10
Z21487	0	0.00880012	0.1409	0.2555	0.3423	0.2246	1		0	-0.0971999	-0.0832	-0.1444	-0.1192	-0.1156	10
Z07901	0	-0.3197	-0.1866	0.1628	0.3691	0.328	1		0	-0.0707001	-0.1362	-0.1456	-0.1191	-0.1555	10
Z14506	0	-0.2495	-0.2197	0.1852	0.3268	0.292	1		0	0.0298	-0.0275	-0.068	-0.0776001	-0.119	10
Z04254	0	-0.4709	0.1143	0.2928	0.2961	0.1847	1		0	0.0368001	-0.1335	-0.1891	-0.1388	-0.0478	10
Z10210	0	-0.0462	-0.1374	0.0114001	0.2467	0.1334	2		0	-0.6436	-0.7082	-0.6872	-0.7507	-0.6899	1
Z07165	0	-0.2117	-0.0860001	0.0270999	0.0831	0.2105	2		0	-0.6504	-0.661	-0.6406	-0.5448	-0.5649	1
Z21038	0	-0.2911	-0.1795	0.1279	0.1756	0.0685	2		0	-0.5486	-0.5624	-0.7058	-0.7406	-0.8082	1
Z06470	0	-0.2939	-0.1865	0.00719994	0.0206999	0.0545	2		0	-0.5193	-0.6273	-0.7394	-0.7476	-0.7662	1
Z19657	0	-0.2969	-0.1788	-0.0464	0.1355	0.2217	2		0	-0.5979	-0.6192	-0.7007	-0.7152	-0.674	1
Z08537	0	-0.0485	0.0055	0.0847001	0.0744	0.0811999	2		0	0.1123	0.2831	0.4144	0.4356	0.4229	2
Z12824	0	-0.0214	-0.0764	-0.0131001	0.1332	0.2034	2		0	0.058	0.1955	0.4279	0.5824	0.6987	2
Z13187	0	-0.0833	0.0226	0.0493	0.062	0.0917001	2		0	0.2317	0.3239	0.3973	0.4631	0.4999	2
Z13634	0	-0.0438	-0.0183	0.0435	0.0718	0.1174	2		0	0.1663	0.2444	0.483	0.6598	0.7301	2
Z15459	0	-0.0318	-0.0388999	0.0374	0.1409	0.0893	2		0	0.0228001	0.0874999	0.25	0.4085	0.5968	2
Z16385	0	0.1164	-0.1629	0.0159001	0.1408	0.1437	2		0	-0.00749993	0.2269	0.0355	0.3731	0.5756	2
Z18755	0	-0.0379	-0.0237999	0.088	0.1553	0.1385	2		0	0.1194	0.2477	0.4616	0.5624	0.5718	2
Z19916	0	0.00979992	-0.0788001	0.0438	0.1484	0.1958	2		0	0.0376001	0.3444	0.4925	0.6032	0.7755	2
Z21591	0	-0.1124	0.051	0.0672999	0.0355	0.1503	2		0	0.3035	0.3691	0.2849	0.3468	0.3954	2
Z21812	0	-0.0141999	-0.0715	0.0383	0.1567	0.1984	2		0	0.1033	0.7227	0.699	0.4537	0.3823	2
Z00379	0	-0.0537999	-0.0796	0.0698	0.1929	0.0596001	2		0	0.1133	0.3073	0.5477	0.6487	0.6974	2
Z00577	0	-0.055	-0.0276001	0.0591	0.1408	0.1464	2		0	0.1006	0.1923	0.3806	0.5033	0.6069	2
Z01237	0	-0.0813	0.00420006	0.145	0.1655	0.0665	2		0	0.0273001	0.201	0.2953	0.4043	0.4882	2
Z01914	0	-0.0974	0.0173999	0.1318	0.1317	-0.0113999	2		0	0.3449	0.3868	0.3437	0.3086	0.273	2
Z03419	0	-0.143	0.053	0.0651	0.048	0.1074	2		0	0.2619	0.4101	0.3936	0.3326	0.2792	2
Z05611	0	-0.0928	0.0387	0.1348	0.0904	0.0885	2		0	0.00559988	0.1421	0.3797	0.4712	0.545	2
Z05613	0	-0.0934999	-0.00680003	0.00719994	0.0528	0.139	2		0	0.1039	0.1896	0.3163	0.4145	0.4553	2
Z05688	0	-0.048	-0.116	-0.0177	0.2268	0.1367	2		0	0.0893999	0.3606	0.4887	0.4457	0.3837	2
Z05921	0	-0.1749	0.0594999	0.2168	0.1529	0.0228999	2		0	0.2755	0.372	0.3432	0.3016	0.2482	2
Z05952	0	-0.1885	0.0787	0.145	0.1154	0.1091	2		0	0.2572	0.1876	0.3289	0.4429	0.4769	2
Z06175	0	-0.1133	-0.0237999	0.0723	0.1199	0.1957	2		0	0.2294	0.3124	0.4678	0.5618	0.5585	2
Z06225	0	-0.1168	0.0414	0.1837	0.1248	0.1133	2		0	0.0741	0.0934999	0.216	0.3571	0.4154	2
Z06339	0	-0.0545	-0.028	0.0674001	0.1235	0.2586	2		0	0.0653001	0.1606	0.3871	0.3805	0.4674	2
Z06346	0	-0.0709	0.0071	0.1024	0.1322	0.0864001	2		0	0.2241	0.1663	0.25	0.4038	0.5127	2
Z07011	0	-0.0609001	-0.0243	0.0583	0.0903	0.0821	2		0	0.0512	0.0518001	0.2767	0.4355	0.4369	2
Z07124	0	-0.0862999	-0.0291	0.0856	0.0821	0.0656	2		0	0.0165999	0.246	0.3763	0.4628	0.3684	2
Z08575	0	-0.1014	-0.031	-0.00590005	0.1317	0.1053	2		0	0.1001	0.1933	0.3335	0.4938	0.605	2
Z08657	0	-0.0245	-0.0232	0.0525001	0.1579	0.1449	2		0	-0.033	0.00719994	0.253	0.3855	0.5042	2
Z09060	0	-0.0861	-0.0369	0.0112	0.1239	0.1971	2		0	0.038	0.2908	0.2959	0.3072	0.3267	2
Z10885	0	-0.1274	-0.0279001	0.1489	0.1456	0.1482	2		0	0.1186	0.1771	0.2513	0.3342	0.3601	2
Z11163	0	-0.0545	-0.1114	-0.0233	0.109	0.2457	2		0	0.076	0.1612	0.3213	0.5235	0.7154	2
Z11970	0	-0.0737999	-0.0308	-0.0461	0.0923	0.0614	2		0	-0.00440009	0.0342	0.2011	0.3087	0.4786	2
Z12490	0	-0.1102	-0.0235	0.0461999	0.0236001	0.1118	2		0	0.1449	0.2254	0.3221	0.4474	0.4835	2
Z13129	0	-0.1204	-0.0664	0.0580999	0.0829001	0.2067	2		0	0.1084	0.0874	0.2636	0.5226	0.6508	2
Z16723	0	-0.046	-0.0316	0.0773	0.1933	0.1492	2		0	0.3162	0.2766	0.4077	0.2966	0.2832	2
Z17999	0	-0.078	0.0148	0.0811	0.1525	0.2114	2		0	0.143	0.1759	0.2334	0.3151	0.4221	2
Z19508	0	-0.0785	-0.0510999	0.0839	0.1772	0.247	2		0	0.0957999	0.2115	0.2668	0.3492	0.4288	2
Z21747	0	-0.0701001	-0.1053	0.0844	0.2262	0.1548	2		0	0.1526	0.2347	0.4398	0.5466	0.4834	2
Z01216	0	-0.1201	-0.0107	0.0855	0.0752	0.088	2		0	0.1076	0.1698	0.4165	0.5282	0.651	2
Z03331	0	-0.2107	0.0862001	0.2047	0.17	0.1575	2		0	0.2822	0.2939	0.391	0.4317	0.4049	2
Z04029	0	-0.0545999	-0.0752	0.0511001	0.1937	0.273	2		0	-0.0399	-0.0117	0.258	0.4017	0.4666	2
Z04571	0	-0.1211	-0.0258	0.0103	0.1451	0.2811	2		0	0.1156	0.2984	0.4263	0.4504	0.5001	2
Z04770	0	-0.1332	-0.0461	0.0672	0.2224	0.2195	2		0	0.1142	0.2711	0.2705	0.3175	0.3441	2
Z06107	0	-0.1039	-0.0495	0.1222	0.0782	0.0921	2		0	0.1122	0.162	0.2677	0.3274	0.3785	2
Z07014	0	-0.0207	-0.0807999	0.1333	0.1992	0.2349	2		0	0.135	0.3099	0.4484	0.5118	0.5332	2
Z09038	0	-0.1172	-0.0553	-0.0259	0.0311999	0.1902	2		0	-0.0501	0.2366	0.4366	0.5404	0.5084	2
Z09099	0	-0.1861	0.0191999	0.2155	0.2118	0.0957999	2		0	0.2176	0.3259	0.4987	0.5807	0.5943	2
Z09197	0	-0.0955999	-0.0478	0.1426	0.2144	-0.00850004	2		0	0.268	0.4255	0.5053	0.5292	0.4714	2
Z09515	0	-0.0788001	-0.0417	0.1044	0.1954	0.2079	2		0	0.3369	0.2888	0.4435	0.5009	0.6937	2
Z10358	0	-0.1728	-0.0721	0.028	0.0227	0.309	2		0	-0.0659	0.1642	0.3626	0.4569	0.5236	2
Z11990	0	-0.116	-0.0537001	0.0624	-0.0509001	0.1259	2		0	0.0439001	0.1318	0.2889	0.3891	0.4521	2
Z12319	0	-0.1687	0.0713	0.0568001	0.0440999	0.0214001	2		0	0.2033	0.2981	0.3372	0.3669	0.4225	2
Z14790	0	-0.1534	-0.0522001	0.162	0.1664	0.0287999	2		0	0.4809	0.4307	0.3964	0.4817	0.4584	2
Z15330	0	-0.1721	-0.034	0.1242	0.2287	0.0883999	2		0	0.2778	0.2655	0.3423	0.3616	0.3242	2
Z15632	0	-0.1302	0.0556	0.1697	0.2171	0.1637	2		0	0.1475	0.3539	0.4731	0.5942	0.6263	2
Z19935	0	-0.1095	-0.0433	0.0299999	0.0319001	0.0623	2		0	0.223	0.3763	0.4987	0.5487	0.5371	2
Z20313	0	-0.1138	-0.0725	0.1149	0.2777	0.2017	2		0	0.1825	0.4528	0.4609	0.4584	0.5004	2
Z00444	0	-0.1954	-0.0629	0.0736	0.1446	0.2485	2		0	-0.0283	0.3008	0.4546	0.54	0.5318	2
Z00626	0	-0.1748	-0.012	0.1123	0.1504	0.0756001	2		0	0.1541	0.2489	0.3397	0.3926	0.3905	2
Z00994	0	-0.2038	-0.0601999	0.1738	0.171	0.2315	2		0	0.1558	0.2959	0.4115	0.5436	0.5837	2
Z01342	0	-0.1342	-0.0496	0.0606	0.1198	0.0883999	2		0	0.188	0.2386	0.2871	0.3307	0.3362	2
Z03546	0	-0.1354	-0.1022	0.1384	0.1111	0.1206	2		0	0.0291	0.0709	0.1846	0.3088	0.4744	2
Z04329	0	-0.0822	-0.0368	0.1312	0.2387	0.2424	2		0	-0.219	0.1836	0.1676	0.509	0.4392	2
Z05217	0	-0.1174	-0.1224	0.0266001	0.1033	0.2158	2		0	0.3461	0.4504	0.4649	0.4119	0.2688	2
Z05515	0	-0.1592	-0.0803999	0.1203	0.1743	0.1851	2		0	0.1685	0.197	0.3009	0.3634	0.3999	2
Z05672	0	-0.1206	-0.0888	0.1004	0.2186	0.2346	2		0	-0.0518	0.0071	0.1945	0.3886	0.5203	2
Z05680	0	-0.1741	-0.0108	0.1898	0.1679	0.2461	2		0	0.0877	0.2101	0.4112	0.4934	0.53	2
Z05687	0	-0.1093	-0.0698999	0.0224	0.0659001	0.0662999	2		0	0.1335	0.2517	0.3491	0.4289	0.4775	2
Z05919	0	-0.2381	0.0794	0.0718	0.0449	0.0037001	2		0	0.2652	0.3836	0.464	0.5891	0.5707	2
Z06206	0	-0.1978	-0.1115	0.1311	0.1554	0.289	2		0	0.311	0.3264	0.4091	0.4286	0.4455	2
Z07228	0	-0.1578	-0.0262	0.074	0.0484001	0.0443001	2		0	0.166	0.1851	0.2507	0.3041	0.4128	2
Z08080	0	-0.2557	-0.0545	0.2672	0.2488	0.1509	2		0	0.42	0.4588	0.4046	0.3748	0.3453	2
Z08304	0	-0.0342	-0.0605	0.1901	0.3153	0.1409	2		0	0.2476	0.2566	0.3323	0.355	0.424	2
Z09098	0	-0.2175	-0.0177	0.0772001	0.0607001	0.0982	2		0	0.1077	0.5005	0.5188	0.4622	0.3849	2
Z09303	0	-0.1407	-0.0971999	-0.0104	0.1222	0.1569	2		0	0.1728	0.3411	0.4813	0.578	0.6414	2
Z09954	0	-0.1578	-0.0854	0.0281	0.1013	0.2147	2		0	0.1074	0.2157	0.3626	0.4	0.3604	2
Z12985	0	-0.1391	-0.1299	0.1368	0.2537	0.1975	2		0	0.0071	0.1238	0.2446	0.3696	0.3777	2
Z13911	0	-0.1279	-0.1275	0.0265	0.1141	0.2153	2		0	0.2528	0.3414	0.4005	0.3129	0.3238	2
Z14198	0	-0.0832	-0.1507	-0.000900008	0.0692	0.1869	2		0	0.1786	0.2994	0.4982	0.4658	0.382	2
Z14978	0	-0.1642	-0.089	0.12	0.1102	0.1211	2		0	0.1273	0.2099	0.2992	0.38	0.4419	2
Z15267	0	-0.1359	-0.0684001	0.1016	0.1912	0.3176	2		0	-0.1136	-0.0104	0.498	0.5693	0.685	2
Z15843	0	-0.1145	-0.1199	0.1101	0.2501	0.2316	2		0	-0.00230004	0.0136001	0.3328	0.6057	0.8406	2
Z15996	0	-0.1634	-0.0882	0.0154001	0.1464	0.1844	2		0	-0.1167	0.0101	0.41	0.6249	0.7125	2
Z16727	0	-0.1126	-0.0834	0.00399993	0.0904	0.0357	2		0	0.197	0.1527	0.3287	0.4407	0.5586	2
Z17662	0	-0.1756	-0.1468	0.0834	0.1934	0.3235	2		0	0.1756	0.5087	0.4466	0.3903	0.3265	2
Z17687	0	-0.1414	-0.0548	-0.00329999	0.0494001	0.0765	2		0	0.2045	0.1683	0.2915	0.3952	0.3971	2
Z18082	0	-0.1888	-0.051	0.0698	0.0979	0.0794	2		0	0.1673	0.27	0.3728	0.3577	0.4097	2
Z21066	0	-0.1356	-0.1321	0.0582	0.0965	0.1205	2		0	0.1628	0.3312	0.4013	0.3891	0.3806	2
Z00540	0	-0.223	-0.0625	0.1556	0.1806	0.0982999	2		0	-0.0828999	0.2047	0.4795	0.6248	0.7235	2
Z02310	0	-0.1736	-0.1014	0.1148	0.233	0.2884	2		0	0.1491	0.2586	0.4554	0.5348	0.6576	2
Z03678	0	-0.1391	-0.1496	0.1173	0.2156	0.3076	2		0	0.0309	0.1643	0.4628	0.6328	0.8067	2
Z04481	0	-0.1701	-0.0989	0.0919999	0.2539	0.2891	2		0	0.0635001	0.1108	0.1925	0.3819	0.4855	2
Z05066	0	-0.2002	-0.0974	0.0982	0.1871	0.2115	2		0	0.094	0.1337	0.3236	0.3256	0.4882	2
Z05459	0	-0.1807	-0.1153	0.1072	0.1571	0.1165	2		0	0.0934	0.1998	0.297	0.4356	0.4647	2
Z06511	0	-0.1429	-0.1092	0.0706999	0.145	0.0119999	2		0	0.1432	0.1082	0.362	0.4054	0.603	2
Z08622	0	-0.1538	-0.0418999	0.1593	0.2551	0.2366	2		0	-0.0884	0.2698	0.2277	0.3804	0.3972	2
Z09705	0	-0.1213	-0.1158	0.0344	0.1359	0.0574	2		0	-0.0796	0.1112	0.3596	0.4707	0.5032	2
Z09780	0	-0.1993	-0.1478	0.0773	0.1987	0.2943	2		0	0.0643	0.3323	0.3291	0.3847	0.4999	2
Z10307	0	-0.0675	-0.1623	-0.0656	0.1395	0.0757	2		0	0.0566	0.2908	0.391	0.3986	0.3505	2
Z11288	0	-0.2487	-0.0479001	0.093	0.161	0.2466	2		0	0.0176001	0.1643	0.2695	0.3688	0.4434	2
Z11488	0	-0.1156	-0.1185	0.1284	0.2495	0.2731	2		0	0.0944999	0.2162	0.3467	0.4758	0.5001	2
Z13936	0	-0.1909	-0.0743	0.1278	0.2494	0.2746	2		0	0.0802	0.167	0.2475	0.3665	0.4353	2
Z13954	0	-0.1496	-0.1186	0.0784	0.1669	0.1011	2		0	0.1414	0.2021	0.3122	0.3937	0.4687	2
Z15939	0	-0.0666	-0.0874	-0.0705	0.0112999	0.1256	2		0	-0.024	0.2816	0.2373	0.3564	0.4241	2
Z16212	0	-0.2445	-0.0399	0.0845001	0.1518	0.1694	2		0	0.2135	0.3175	0.3681	0.3928	0.3268	2
Z16426	0	-0.2222	-0.112	0.1272	0.1887	0.1917	2		0	0.015	0.1198	0.3128	0.4379	0.509	2
Z16558	0	-0.1473	-0.1374	0.0153	0.206	0.1952	2		0	0.0248	0.1314	0.3051	0.344	0.4216	2
Z19633	0	-0.2075	-0.1195	0.1003	0.1309	0.1637	2		0	0.3416	0.5066	0.5067	0.3599	0.2796	2
Z00345	0	-0.1957	-0.1019	0.1001	0.1255	0.1471	2		0	0.235	0.3447	0.3969	0.4508	0.4724	2
Z00521	0	-0.1241	-0.1552	0.0478001	0.0878	0.0798999	2		0	0.1875	0.1841	0.2417	0.3645	0.4983	2
Z00750	0	-0.2954	-0.0859	0.2091	0.255	0.2584	2		0	0.1581	0.3278	0.4661	0.5259	0.5105	2
Z03251	0	-0.1149	-0.1845	-0.0209	0.1349	0.2343	2		0	0.0697	0.2384	0.3422	0.4256	0.5183	2
Z03448	0	-0.1561	-0.1371	0.0228999	0.1537	0.0173	2		0	0.3244	0.4331	0.3822	0.3467	0.3257	2
Z06417	0	-0.1551	-0.171	-0.13	0.0555001	0.485	2		0	0.7386	0.6466	0.3607	0.2545	0.2028	2
Z06753	0	-0.2198	-0.0834	0.0694001	0.1389	0.0942	2		0	0.2218	0.2966	0.3377	0.4545	0.5724	2
Z07600	0	-0.208	-0.1101	0.0401999	0.1606	0.1013	2		0	0.0928	0.1448	0.2525	0.3172	0.408	2
Z11785	0	-0.2146	-0.1279	0.0928	0.1695	0.2038	2		0	0.2176	0.294	0.3853	0.4402	0.4235	2
Z15592	0	-0.1575	-0.1676	0.0296	0.1606	0.0474	2		0	0.2119	0.1421	0.1976	0.3141	0.4823	2
Z15603	0	-0.1376	-0.1682	0.041	0.0822	0.1059	2		0	0.2274	0.3651	0.4582	0.5293	0.5872	2
Z17937	0	-0.2052	-0.1275	0.0815	0.0891	0.1102	2		0	0.1862	0.2266	0.3763	0.5374	0.6216	2
Z18165	0	-0.2417	-0.0896	0.0637	0.1317	0.0850999	2		0	0.2626	0.3818	0.4348	0.5109	0.5705	2
Z19848	0	-0.1984	-0.1023	-0.0198	0.0748	0.1003	2		0	0.2088	0.3297	0.4446	0.511	0.5798	2
Z20339	0	-0.2053	-0.1575	0.076	0.1717	0.1915	2		0	0.139	0.2324	0.3929	0.3981	0.3863	2
Z00644	0	-0.2464	-0.097	0.0642	0.0828	0.0583999	2		0	0.2215	0.2559	0.356	0.4818	0.5603	2
Z02379	0	-0.2864	-0.0779001	0.0952999	0.1326	0.1992	2		0	0.2127	0.3728	0.3936	0.4489	0.4081	2
Z04956	0	-0.2414	-0.1223	0.0403001	0.1008	0.1825	2		0	0.00310009	0.1068	0.385	0.5299	0.6489	2
Z09064	0	-0.2949	-0.097	0.1663	0.1065	0.1034	2		0	0.1882	0.3624	0.2969	0.2956	0.3212	2
Z09583	0	-0.1569	-0.1631	-0.0451999	0.0589001	0.1639	2		0	0.4289	0.3735	0.5019	0.5764	0.5757	2
Z09758	0	-0.179	-0.0737999	-0.0697	0.0882999	0.0501001	2		0	0.00770006	0.2536	0.3313	0.3747	0.3845	2
Z10424	0	-0.2122	-0.1795	0.111	0.1573	0.1741	2		0	0.0342	0.2365	0.2924	0.3529	0.4567	2
Z17796	0	-0.3116	-0.0832	0.141	0.2917	0.2065	2		0	0.2022	0.4032	0.3979	0.5054	0.6384	2
Z01196	0	-0.0913	-0.0659	0.0123001	0.061	0.00559988	2		0	0.0651	0.2251	0.3346	0.4507	0.4719	2
Z03012	0	-0.2222	-0.1527	0.0187999	0.1068	0.2467	2		0	-0.1336	-0.00489993	0.2091	0.4316	0.536	2
Z03141	0	-0.2985	-0.1062	0.1106	0.3074	0.2566	2		0	0.2074	0.2654	0.3833	0.5475	0.6324	2
Z04789	0	-0.082	-0.2048	-0.0501	0.0644	0.0730999	2		0	0.1833	0.3614	0.3078	0.3345	0.4064	2
Z06482	0	-0.201	-0.1948	0.0315	0.1724	0.2341	2		0	-0.1033	0.2089	0.3101	0.349	0.415	2
Z08315	0	-0.1613	-0.0951	-0.0457	0.0487001	0.0464	2		0	0.2491	0.2898	0.3604	0.4495	0.5061	2
Z12050	0	-0.1485	-0.0232	0.0396	-0.0286	0.0419001	2		0	0.2166	0.2614	0.3031	0.3953	0.4351	2
Z14623	0	-0.1735	-0.144	-0.0286999	0.0807	0.0315999	2		0	0.0906001	0.153	0.2906	0.3147	0.3746	2
Z14746	0	-0.249	-0.122	0.0387	0.1266	0.0938999	2		0	0.0563	0.0703	0.339	0.4404	0.5709	2
Z16597	0	-0.1466	-0.2023	-0.0605	0.0695001	0.0774001	2		0	0.0109999	0.1132	0.3353	0.5558	0.6979	2
Z17403	0	-0.0451999	-0.0932	-0.0663	0.0857	0.0214001	2		0	0.00660002	0.0261999	0.2008	0.3577	0.4764	2
Z18739	0	-0.1757	-0.2028	-0.0164001	0.0874	0.1251	2		0	-0.0532	0.1103	0.5012	0.6341	0.8706	2
Z00872	0	-0.2248	-0.1532	-0.0322	0.0653001	0.0752999	2		0	0.0443001	0.158	0.4204	0.5642	0.6216	2
Z01571	0	-0.2361	-0.157	0.0763001	0.0995	0.0638999	2		0	0.2677	0.3368	0.3697	0.3847	0.3836	2
Z02783	0	-0.2812	-0.1742	0.2253	0.2723	0.2029	2		0	0.3086	0.375	0.3954	0.396	0.369	2
Z04031	0	-0.2085	-0.1995	0.0840001	0.0416	0.0974	2		0	0.3443	0.1997	0.3924	0.404	0.4764	2
Z07123	0	-0.1769	-0.0544	0.0437	0.0439001	-0.0225	2		0	0.2278	0.3039	0.3984	0.4555	0.5127	2
Z12697	0	-0.1975	-0.2035	0.0744	0.1079	-0.00269999	2		0	0.1371	0.3039	0.3212	0.3746	0.4052	2
Z13418	0	-0.063	-0.1025	0.00939998	0.0539	-0.00910004	2		0	0.1959	0.2186	0.397	0.6161	0.7208	2
Z00602	0	-0.2312	-0.1829	0.1003	0.1852	0.0706	2		0	0.4086	0.3428	0.4635	0.4831	0.582	2
Z01679	0	-0.254	-0.1613	0.0165999	0.1505	0.23	2		0	0.4053	0.3231	0.4364	0.477	0.4497	2
Z06968	0	-0.1422	-0.1108	0.0285	-0.00520006	0.0227	2		0	0.0626001	0.2733	0.4493	0.4657	0.4671	2
Z10003	0	-0.266	-0.1466	0.0189	0.1071	0.113	2		0	0.1019	0.0741999	0.3365	0.5902	0.7749	2
Z00681	0	-0.2292	-0.2205	0.0306001	0.1999	0.2647	2		0	0.322	0.1631	0.2592	0.3599	0.3925	2
Z00902	0	-0.2394	-0.1744	-0.0200999	0.199	0.0736	2		0	-0.0522001	0.2292	0.4481	0.5086	0.6704	2
Z02059	0	-0.2825	-0.1561	0.0850999	0.126	0.1109	2		0	0.1101	0.12	0.3518	0.3635	0.457	2
Z06024	0	-0.2859	-0.0311	0.0348	0.00510006	-0.0197	2		0	0.3706	0.4946	0.5264	0.5422	0.515	2
Z09431	0	-0.1962	-0.1178	0.0390999	0.0416	-0.0406	2		0	0.3901	0.3965	0.3143	0.2413	0.3284	2
Z11358	0	-0.2621	-0.1226	-0.1812	0.1144	0.1379	2		0	0.2384	0.3203	0.2378	0.2984	0.3831	2
Z12593	0	-0.267	-0.1626	-0.00250004	0.0390999	0.0613	2		0	0.1411	0.1629	0.2238	0.3335	0.4524	2
Z14541	0	-0.281	-0.1714	0.0745	0.1947	0.2119	2		0	0.0716	0.1827	0.2852	0.3929	0.4938	2
Z18071	0	-0.3084	-0.1441	0.0561	0.2172	0.2279	2		0	0.0329	0.2325	0.3804	0.4765	0.4785	2
Z00942	0	-0.2626	-0.1914	0.00119994	0.1175	0.2816	2		0	0.0727999	-0.2157	0.2186	0.6132	0.7819	2
Z07106	0	-0.181	-0.0507	0.0830001	-0.0151001	-0.0463	2		0	0.4668	0.4223	0.4588	0.4239	0.4258	2
Z13094	0	-0.1831	-0.2439	-0.0655	0.073	0.0293	2		0	0.1383	0.1338	0.2835	0.4931	0.5616	2
Z13595	0	-0.3507	-0.1393	0.2574	0.2834	0.0775	2		0	-0.00809995	0.0110999	0.254	0.4582	0.6732	2
Z15272	0	-0.1539	-0.0704	0.0187001	-0.0205001	-0.00990002	2		0	0.1243	-0.0966001	0.1986	0.3726	0.4805	2
Z16492	0	-0.273	-0.1819	0.0692	0.2123	0.1271	2		0	0.1345	0.1577	0.2737	0.3871	0.4673	2
Z16838	0	-0.2531	-0.129	-0.0488	0.0279001	0.00660002	2		0	0.2071	0.2638	0.3612	0.3653	0.4174	2
Z17778	0	-0.2021	-0.1333	-0.0214	0.0344	-0.0133	2		0	0.076	0.0942	0.2904	0.4608	0.5228	2
Z05350	0	-0.2826	-0.205	0.1413	0.145	0.117	2		0	0.1757	0.2555	0.2921	0.3431	0.3789	2
Z10225	0	-0.2609	-0.232	0.1549	0.2745	0.2799	2		0	0.3477	0.3652	0.3651	0.4151	0.4103	2
Z10798	0	-0.2485	-0.2228	0.0837	0.1735	0.1273	2		0	0.412	0.6426	0.5849	0.5136	0.4658	2
Z10936	0	-0.2207	-0.2294	0.00340004	0.1446	0.0722	2		0	0.1509	0.266	0.2589	0.347	0.3824	2
Z07623	0	-0.4224	-0.0757	0.2042	0.2432	0.162	2		0	0.1081	0.1739	0.2984	0.4177	0.4562	2
Z13099	0	-0.1992	-0.2452	0.00180005	0.0333	-0.0340999	2		0	0.1867	0.2051	0.3454	0.3981	0.4715	2
Z10925	0	-0.3282	-0.1326	0.0130001	0.0456	0.00539994	2		0	0.4018	0.4583	0.4508	0.4784	0.5089	2
Z06316	0	-0.2267	-0.1316	0.0133	-0.00189994	-0.0405001	2		0	0.2157	0.1931	0.2648	0.2871	0.3784	2
Z05034	0	-0.3429	-0.1511	0.1567	0.2741	0.0944001	2		0	0.2971	0.2723	0.3492	0.3597	0.319	2
Z19091	0	-0.2985	-0.196	0.1041	0.3217	0.2632	2		0	0.0713	0.3535	0.5161	0.6461	0.7416	2
Z03258	0	-0.0765	-0.1478	-0.1241	0.0371	0.00220004	2		0	0.0583	0.0952	0.2912	0.4534	0.561	2
Z00581	0	-0.1951	-0.2446	-0.124	0.1128	0.00770006	2		0	-0.0727	0.3116	0.6113	0.5088	0.4671	2
Z02181	0	-0.2127	-0.2487	-0.0712999	0.0763001	0.0781	2		0	0.0167	0.1453	0.2151	0.3363	0.4016	2
Z03283	0	-0.2451	-0.2205	-0.0414999	0.0537001	-0.00189994	2		0	0.1966	0.3076	0.4032	0.4	0.4041	2
Z05472	0	-0.2513	-0.2162	-0.0964	0.0242001	0.1515	2		0	0.0329	0.0775	0.2619	0.3268	0.4105	2
Z01979	0	-0.3636	-0.1462	0.1559	0.2698	0.0957999	2		0	0.3011	0.2737	0.3429	0.3567	0.3149	2
Z13484	0	-0.3232	-0.1946	0.1641	0.2762	0.1274	2		0	-0.0778	0.1604	0.5442	0.6932	0.8203	2
Z06488	0	-0.2459	-0.2639	0.0560001	0.1377	0.1919	2		0	0.1111	0.2305	0.2648	0.3202	0.348	2
Z08316	0	-0.2702	-0.2432	0.1045	0.2827	0.2053	2		0	0.0868	0.1664	0.4772	0.6212	0.7134	2
Z13491	0	-0.3213	-0.1788	0.0313001	0.1737	0.1929	2		0	0.0210999	0.1947	0.2715	0.3424	0.4034	2
Z10822	0	-0.2871	-0.2177	0.0606	0.1349	0.0523	2		0	0.2214	0.2994	0.3423	0.3548	0.3653	2
Z03386	0	-0.1044	-0.1085	0.0461	0.1848	0.3835	2		0	0.2077	0.0960001	0.3609	0.5496	0.7323	2
Z05980	0	-0.1987	-0.1239	0.1269	0.2457	0.3205	2		0	0.2492	0.2341	0.3311	0.3539	0.3583	2
Z01178	0	0.0657001	-0.1381	0.0284	0.1191	0.0765	2		0	0.127	0.1363	0.1066	0.0769001	-0.0159	3
Z05639	0	-0.036	-0.1157	-0.0513	0.00239991	0.2492	2		0	0.0898999	0.0206999	-0.00550007	-0.0398	-0.0993	3
Z07484	0	-0.0481	-0.0220001	0.0868	0.0942	0.1153	2		0	0.1551	0.0829001	-0.0623	0.00139995	0.1229	3
Z09530	0	-0.00579998	-0.0693	0.0687999	0.1406	0.1177	2		0	0.0413	0.0719001	0.0646	0.0474	0.0219	3
Z10023	0	-0.0695	-0.0328	0.00139995	0.0562001	0.1764	2		0	-0.00109999	0.0044	0.00430003	0.0291	0.0628	3
Z11293	0	0.00700005	-0.0573999	0.0602	0.1472	0.0868	2		0	0.081	0.0500001	0.0287	0.0317	-0.00179998	3
Z11577	0	-0.0742	0.00220004	0.1878	0.0366001	0.1241	2		0	0.1915	0.1589	0.1116	0.0478001	0.0158001	3
Z11882	0	-0.052	-0.0745001	0.0299	0.1044	0.1259	2		0	0.0905	0.0904	-0.0057	-0.0859	-0.1268	3
Z12333	0	-0.0864	-0.000999996	0.1511	0.0532	0.0968001	2		0	0.0473	0.1004	0.0284	0.0197	-0.0289	3
Z12619	0	-0.0418	-0.0411001	0.0901	0.116	0.0736	2		0	0.1409	0.0579	0.0563	0.0575	0.0254	3
Z13407	0	-0.044	-0.0447999	0.0117	0.104	0.0703999	2		0	0.0405999	0.0493	0.0427001	0.0783	0.0671	3
Z16078	0	-0.00659995	-0.0406	-0.00349996	0.1517	0.0454001	2		0	0.0593001	0.0130001	0.1171	0.00660002	-0.0325	3
Z16465	0	-0.122	0.0531001	0.0991999	0.0671	0.1198	2		0	0.0615001	0.0991001	0.036	0.0115999	0.0157	3
Z16693	0	-0.00489993	-0.0404	0.0187999	0.1043	0.1049	2		0	0.0129	0.0903	0.0505	0.0741999	0.0600001	3
Z18435	0	-0.0302	-0.0271999	0.1238	0.0987999	0.0224	2		0	0.1226	0.1094	0.0353	-0.0257	-0.1186	3
Z18580	0	-0.0315	-0.0748	0.0576999	0.0478001	0.1015	2		0	0.2217	0.1062	0.0512	0.128	0.1285	3
Z18593	0	-0.0421	-0.00680003	0.0906999	0.1043	0.0315999	2		0	0.0669	0.0105001	-0.0154001	0.00920005	-0.0435	3
Z20698	0	-0.0122999	-0.0351	0.0258001	0.0923	0.1894	2		0	0.0551	0.0838	0.1084	0.0837	0.0725	3
Z00567	0	-0.0786999	0.0366001	0.1055	0.0363001	0.0733999	2		0	0.0943	0.0752999	0.0953999	0.0574	-0.0278	3
Z00699	0	-0.1113	0.0233999	0.0394999	0.1064	0.0816999	2		0	0.0583	-0.0485	0.0071	0.00579996	0.0648	3
Z00822	0	-0.0813	-0.00379997	0.1267	0.0762001	0.1406	2		0	0.108	0.0626001	0.0855	0.074	0.0492	3
Z01432	0	-0.0916	-0.0263	0.0769001	0.1488	0.0956	2		0	0.0969001	0.0457	0.0348	0.0107	0.0276	3
Z01924	0	-0.123	0.053	0.1101	0.0828	0.0488	2		0	0.1705	0.1146	0.0189	0.0405999	-0.0483	3
Z04236	0	-0.0656	-0.062	0.0622	0.1554	0.0776001	2		0	0.0966	-0.0422	0.1083	0.0157	0.0467001	3
Z04237	0	-0.1048	0.0414	0.1543	0.0824	0.0776001	2		0	0.1221	0.0771001	0.2164	0.1393	-0.00189994	3
Z05368	0	-0.0974999	-0.0295001	0.1791	0.0555001	0.0723	2		0	0.1215	0.1506	0.1436	0.0695001	-0.0149	3
Z05605	0	-0.1695	0.053	0.087	0.0636	0.1124	2		0	0.2119	0.1473	-0.00379997	-0.0471	-0.071	3
Z05710	0	-0.0819001	-0.0212999	0.0334	0.0773	0.0925999	2		0	0.1019	0.1036	-0.000100011	0.1282	0.0975999	3
Z05934	0	-0.0701001	-0.0837	0.1579	0.0514	0.179	2		0	0.0795001	0.0294	0.0451001	0.1118	0.0703999	3
Z08133	0	-0.0498	-0.038	0.0276	0.2295	0.1532	2		0	0.0158001	0.0678	0.036	0.0487001	0.0237	3
Z08482	0	-0.0937	-0.00969994	0.0442	0.0567001	0.1012	2		0	0.0291	-0.058	0.1107	0.1556	-0.0481999	3
Z08516	0	-0.0760001	-0.0631001	0.0124	0.1463	0.1318	2		0	0.1403	-0.00259997	0.0181	0.163	0.0834999	3
Z11398	0	-0.0584999	-0.0468	0.0409	0.1272	0.0348	2		0	0.0303001	0.0314	0.1338	-0.0106	-0.1104	3
Z11410	0	-0.055	-0.0592	0.0327999	0.0476001	0.0555001	2		0	0.0306001	0.0526001	0.0403001	0.0187001	-0.0325	3
Z11466	0	-0.1007	-0.0200999	0.1042	0.0439001	0.1099	2		0	0.103	0.1241	0.0544	0.0130001	-0.00879996	3
Z12029	0	-0.0422999	-0.0472	0.0243999	0.2556	0.1231	2		0	-0.0344	0.1078	0.0733999	0.0217	-0.0481999	3
Z12114	0	-0.0854	0.017	0.0857	0.0414	0.0743001	2		0	0.0596999	0.0882999	0.1091	0.0946	0.085	3
Z12545	0	-0.1352	-0.0244	0.0647	0.0864999	0.1233	2		0	0.0892001	0.0701999	0.0283	0.0178999	-0.0377	3
Z12574	0	-0.07	-0.0836	0.0243	0.1545	0.0923	2		0	0.1246	0.181	0.1305	-0.0526	0.034	3
Z14265	0	-0.1076	-0.0311	0.00830004	0.0388	0.1825	2		0	0.0231	-0.00379997	0.0701999	-0.00520006	-0.0124999	3
Z15282	0	-0.1398	-0.0592	0.0478001	0.1702	0.2343	2		0	0.0106	0.0868999	0.0419001	-0.0157	-0.0609001	3
Z15625	0	-0.0147	-0.1353	0.0372999	0.1243	0.0725999	2		0	0.0942	0.1932	0.0535	-0.0165	-0.0711	3
Z15649	0	-0.0537999	-0.055	0.0210001	0.1025	0.0769001	2		0	0.0957	0.0949	0.0544	-0.0171999	0.0186001	3
Z16019	0	-0.1138	-0.0129	0.0963999	0.1243	0.1348	2		0	0.038	0.0265	-0.00950006	0.0136999	-0.0281	3
Z16722	0	-0.0848	-0.0817	0.1069	0.1092	0.0627	2		0	0.1139	0.0517	-0.0202	-0.0263999	-0.0171999	3
Z17663	0	-0.119	0.0531001	0.0622	0.0464	0.0593001	2		0	0.1953	0.1138	0.0698	0.1196	0.1126	3
Z17731	0	-0.0278	-0.0714	0.0393	0.0524001	0.0484001	2		0	0.0349999	0.0896	0.0195	-0.00430003	0.0376001	3
Z19588	0	-0.1047	-0.0326999	0.1111	0.0866	0.0868	2		0	0.1082	0.1075	0.0948	0.0734999	0.0232	3
Z21161	0	-0.0469	-0.1184	0.1099	0.0184001	0.0498	2		0	0.0465001	0.1126	-0.1329	0.0547	0.0363001	3
Z21846	0	-0.0422999	-0.1037	0.00289998	0.1986	0.2236	2		0	0.04	-0.0057	-0.0161001	0.0136999	0.0383	3
Z22228	0	-0.0413999	-0.0948	-0.0013	0.0885	0.0542999	2		0	0.0352	0.0521	-0.00369996	0.0154001	0.00170008	3
Z00420	0	-0.1742	0.0383	0.1095	-0.016	0.0758	2		0	0.0683999	0.0557999	0.0178999	-0.0168001	-0.0122999	3
Z01012	0	-0.0711	-0.0505	0.0515	0.0165001	0.055	2		0	0.1017	0.0372001	0.0363001	0.0240999	-0.0492	3
Z01867	0	-0.0806	-0.0177	0.0706	0.1093	-0.00919999	2		0	0.1399	-0.0986001	0.0888	-0.036	-0.0194	3
Z02292	0	-0.1167	-0.0308999	0.0563	0.0236001	0.0504	2		0	0.1575	-0.0277	0.0936	0.0071	0.0555001	3
Z03394	0	-0.0775001	-0.0722	-0.00709995	0.1304	0.1094	2		0	0.1101	0.1167	0.1033	0.1113	0.0982999	3
Z05184	0	-0.1437	-0.0212999	0.0388	0.0159001	0.0898999	2		0	0.0313001	0.0759	0.0405999	-0.0094	-0.0364	3
Z05533	0	-0.0794	-0.0393	0.1412	0.1747	0.1701	2		0	0.1167	0.1423	0.0957999	0.1151	0.0695001	3
Z06430	0	-0.0360999	-0.0413999	0.0919	0.2541	0.1752	2		0	0.0666	0.00719994	-0.0199999	0.038	9.99e-05	3
Z06455	0	-0.1782	-0.0392	0.1714	0.1529	0.1124	2		0	0.0338	0.1075	0.127	0.0357999	-0.0491	3
Z06650	0	-0.1368	-0.0362	0.1273	0.1333	0.0191999	2		0	0.102	0.0496	-0.0274001	-0.0236999	-0.0631001	3
Z07544	0	-0.1049	0.0106	0.1819	0.1967	0.1935	2		0	0.0944999	0.1842	0.1364	0.1032	0.00790002	3
Z07594	0	-0.1128	-0.0118	0.1048	0.1143	0.0291	2		0	0.0605	0.1151	0.1015	0.1097	0.0613	3
Z07920	0	-0.1799	-0.0307001	0.1627	0.1647	0.1906	2		0	0.1136	0.1054	0.0213001	0.103	0.0729	3
Z08536	0	-0.0766	-0.039	0.00399993	0.1523	0.0333	2		0	0.036	-0.0111	0.0546	-0.00189994	0.0585	3
Z08545	0	-0.1144	-0.0422	0.00539994	0.0542	0.0655001	2		0	0.1432	0.0126	0.2088	0.0727	0.0801001	3
Z08721	0	-0.1319	-0.0106	0.00129995	0.051	0.0634	2		0	0.0315	0.0369999	-0.0136	0.0449	0.0301	3
Z08962	0	-0.14	0.00969999	0.0847001	0.0476001	0.0371	2		0	0.076	0.0839	0.1147	0.0037001	-0.0373001	3
Z09590	0	-0.0854	-0.1342	0.1355	0.1561	0.1457	2		0	0.0938	0.0853	0.0842	0.1488	0.0831	3
Z09658	0	-0.1818	0.1195	0.1453	0.042	0.0449	2		0	0.1816	0.1769	0.1228	0.0936	0.00559988	3
Z10882	0	-0.0798	-0.0718	0.0676	0.1988	0.2681	2		0	0.0378	0.1153	0.0378	0.0826	0.0149001	3
Z10952	0	-0.0999	-0.1016	0.2226	0.1439	0.2207	2		0	0.1672	0.0389001	-0.0529	0.0254	-0.1515	3
Z11961	0	-0.125	0.00499998	0.0238	0.0388	0.0565	2		0	0.0533999	0.0473	0.1174	0.0474	0.0622	3
Z12563	0	-0.1405	-0.0232	0.029	0.0293	0.0568001	2		0	0.0115999	0.0506999	0.0982	-0.0639	0.0913	3
Z13150	0	-0.1087	-0.00930003	0.162	0.2173	0.1647	2		0	-0.000299969	0.0596001	0.073	0.0587	0.0442	3
Z15032	0	-0.1046	-0.0954	0.0513001	0.0898999	0.0719999	2		0	0.057	0.0875999	0.0126	-0.0437001	-0.0595999	3
Z17635	0	-0.1533	0.0760999	0.0979999	0.0959	-0.0133	2		0	0.1976	0.1939	0.1053	0.0725999	-0.0367	3
Z20095	0	-0.1142	-0.1123	0.0942	0.1562	0.1434	2		0	0.0944999	0.0605	0.0275001	0.0464	0.0394999	3
Z20100	0	-0.1855	-0.00610003	0.1188	0.2054	0.2456	2		0	0.0279001	-0.0121	-0.0245	0.000900048	0.1095	3
Z00378	0	-0.1559	-0.051	0.0635001	0.1084	0.0871	2		0	0.0692	0.1031	0.0433	-0.0173	-0.0698	3
Z01166	0	-0.1569	-0.0562	0.1011	0.1189	0.0303999	2		0	-0.0229	0.0299999	0.0387	0.0110999	0.0123001	3
Z01221	0	-0.1799	-0.0311	0.1262	0.0357	0.0938999	2		0	-0.0153	0.0658	0.0438	-0.0113999	-0.046	3
Z01860	0	-0.0582	-0.0167	0.0852	0.222	0.2363	2		0	0.117	-0.0274001	0.0322001	0.00730005	0.0074999	3
Z02111	0	-0.0775001	-0.0328	0.1271	0.2136	0.2222	2		0	0.1787	0.0407001	-0.1008	-0.024	-0.0193	3
Z02327	0	-0.1878	-0.0342	0.0407001	0.1558	0.1225	2		0	0.0284	0.0815	0.0287999	0.0243	0.0407001	3
Z02803	0	-0.0904	-0.0839999	-0.0346	0.0917001	0.104	2		0	0.1084	0.0282	0.0216	0.00719994	-0.0564	3
Z02811	0	-0.1323	-0.0324	0.0659001	0.0508001	0.0628	2		0	0.1019	0.0542999	0.0782	0.1067	0.1064	3
Z03571	0	-0.1219	-0.0617999	0.0596999	0.0124999	0.0873	2		0	0.0233	-0.00700005	0.055	0.0145	-0.0303	3
Z04962	0	-0.2183	0.0219	0.044	0.0449	0.1418	2		0	0.0898001	0.1559	0.1086	0.0446001	-0.0537001	3
Z04990	0	-0.1515	-0.1017	0.1553	0.0782	0.1839	2		0	0.0824	0.0733999	0.0563	0.0834999	0.0344	3
Z05341	0	-0.1679	-0.0561	0.0659001	0.1325	0.1589	2		0	0.0943	0.0835999	0.061	0.0695001	0.0892001	3
Z05536	0	-0.1466	0.0199999	0.2707	0.1668	0.1986	2		0	0.1841	0.1564	0.0853	0.0627	-0.0471	3
Z05785	0	-0.2147	0.0411	0.0675	0.1156	-0.00440009	2		0	0.1395	0.1261	0.1068	0.0733	-0.00579998	3
Z06697	0	-0.1547	-0.0501	0.1955	0.14	-0.000199944	2		0	0.0957999	0.0938	0.0834999	-0.0457	-0.1172	3
Z07253	0	-0.1037	-0.0745999	0.0074999	0.0602	0.0961	2		0	0.1048	0.0228999	0.0621	-0.0322	0.0258001	3
Z08923	0	-0.075	-0.1423	-0.00279993	0.1002	0.075	2		0	0.0929	0.0912	0.1042	0.1426	0.0506999	3
Z09737	0	-0.1285	-0.0968	0.0338	0.1241	0.0729	2		0	0.249	0.1923	0.105	-0.00259997	-0.0568	3
Z10807	0	-0.2486	0.00569992	0.1517	0.2116	0.23	2		0	0.0618	0.1572	0.0830001	0.076	0.0178999	3
Z11265	0	-0.156	-0.0767	0.0953999	0.1592	0.1257	2		0	0.1105	0.1053	0.0853	0.1024	0.0801001	3
Z11433	0	-0.1672	-0.0828999	0.2284	0.1394	0.1005	2		0	0.1501	0.1231	0.0725999	0.0285	-0.0234	3
Z11519	0	-0.0281	-0.108	0.1197	0.2646	0.2238	2		0	0.00990002	0.1162	0.0421999	-0.0116	-0.0556	3
Z12197	0	-0.0998	-0.1047	0.0394	0.1144	0.0897	2		0	0.0633001	0.0498	0.00239991	0.0386	0.0248	3
Z12303	0	-0.1919	0.00660002	0.0959	0.0725999	0.0371	2		0	0.0769001	0.0755	0.0458999	0.0161999	-0.0253	3
Z12996	0	-0.1075	-0.1447	0.0119	0.1629	0.2244	2		0	0.0677001	-0.0397001	-0.00329999	0.0713	0.0496	3
Z14019	0	-0.2049	-0.0779001	0.1186	0.1671	0.1496	2		0	0.0355	0.1573	0.0977001	0.0615001	0.00880012	3
Z15639	0	-0.1405	-0.0518	0.0246	0.0323999	0.0621	2		0	0.0952999	0.0691	0.1191	0.1059	0.0576	3
Z16403	0	-0.1211	-0.0735999	0.0108999	0.1128	0.0559	2		0	0.0903	0.0232	-0.0537001	-0.0013	-0.0939	3
Z17611	0	-0.1093	-0.1132	0.032	0.1169	0.0521	2		0	0.0986	0.0730999	-0.0739	-0.0106	-0.0983	3
Z18568	0	-0.1096	-0.1304	0.066	0.1185	0.141	2		0	0.0424	0.0678	0.0388	0.0775	0.0626001	3
Z18618	0	-0.1631	-0.1004	0.0438	0.0821	0.1429	2		0	0.00770006	0.0161001	-0.00680003	0.0499001	0.0357999	3
Z18828	0	-0.1129	-0.1224	0.0744	0.1595	0.07	2		0	0.2146	0.0932001	0.0665	0.0811999	-0.0139999	3
Z21782	0	-0.1372	-0.1303	0.0585999	0.2117	0.1491	2		0	0.1264	0.1999	0.1779	0.1061	0.0281	3
Z01153	0	-0.1542	-0.1261	0.0662999	0.2218	0.1043	2		0	0.1265	0.0160001	0.2179	-0.0285	0.1122	3
Z01553	0	-0.1094	-0.0659	0.1668	0.3242	0.1733	2		0	0.2109	0.2322	0.0717	0.0446999	-0.1361	3
Z03575	0	-0.0768	-0.1634	0.0811	0.0968001	9.99e-05	2		0	0.1114	0.0185001	0.2079	0.0553	0.0921	3
Z03619	0	-0.1612	-0.0715999	-0.0269	0.0903	0.062	2		0	0.1049	0.1121	0.0545	0.0533999	0.0504	3
Z04387	0	-0.2728	-0.0447999	0.2239	0.2217	0.1672	2		0	0.0565	-0.00599995	-0.0220001	0.0268	0.0253001	3
Z04847	0	-0.1608	-0.0692	0.1381	0.0599001	-0.013	2		0	0.1857	0.1111	0.0629001	0.0525001	0.0613	3
Z06163	0	-0.1432	-0.0643001	-0.00599995	0.1235	0.0542999	2		0	0.0583	0.0804	0.0856	0.0649	0.0204	3
Z06643	0	-0.2199	-0.0116	0.1152	0.0833	0.0336999	2		0	0.1614	0.0354	-0.00489993	-0.011	-0.0536	3
Z06792	0	-0.1874	-0.0711	0.0461999	0.0378	0.0835999	2		0	0.0781	0.0547	0.0879	0.0542999	0.0644	3
Z07001	0	-0.0647	-0.1126	0.0805001	0.0302	0.0356001	2		0	0.0268999	0.00450012	-0.00230004	0.0416999	0.0276	3
Z07660	0	-0.1575	-0.0765	0.00470002	0.0615999	0.0592	2		0	0.1015	0.0904	0.00510006	0.0952999	0.0722	3
Z08294	0	-0.1966	-0.1314	0.1114	0.2667	0.22	2		0	0.1638	0.0785001	-0.00449997	-0.0481999	-0.0539	3
Z08525	0	-0.1963	-0.0577	0.0656	0.0115999	0.0963	2		0	0.0706999	0.064	0.1081	0.053	0.0839	3
Z08714	0	-0.1079	-0.1422	0.0121	0.1006	0.0369	2		0	0.0435	0.0713	-0.00590005	0.0285	0.0626001	3
Z09168	0	-0.0478	-0.1333	0.0245	0.0544	0.0557999	2		0	0.0744	0.0583999	0.0464	0.0347001	0.0653001	3
Z09276	0	-0.1725	-0.0939	0.0622	0.0386	0.0666	2		0	0.0559	0.0456	0.0445	0.0393	0.0267	3
Z09408	0	-0.1996	-0.119	0.2126	0.1629	0.2081	2		0	0.1459	0.0826	0.0106	0.0272	-0.027	3
Z09490	0	-0.157	-0.107	0.0191	0.1232	0.0403001	2		0	0.0955	0.0585	0.1008	0.0509	0.0243	3
Z09565	0	-0.1789	-0.1212	0.1286	0.249	0.2634	2		0	0.1203	0.0933	0.0746001	0.0478001	0.0470999	3
Z09794	0	-0.1642	-0.0759	0.0524001	0.0942	0.0168999	2		0	0.0715	0.0407999	0.0912	0.061	0.0444	3
Z10300	0	-0.1383	-0.1241	0.1133	0.1395	0.0193001	2		0	0.0729	0.0682	0.0522	0.0553999	0.0797001	3
Z10743	0	-0.1419	-0.1406	0.0816	0.2038	0.1026	2		0	0.2067	0.1109	0.0561	0.0642	0.1013	3
Z10771	0	-0.2241	-0.0584	0.1108	0.1337	0.1435	2		0	0.144	0.154	0.1035	0.0414	-0.0152	3
Z10904	0	-0.1455	-0.1318	0.00990002	0.0745	0.0687001	2		0	0.0755	0.0492	0.0454001	0.0537001	0.0819	3
Z11152	0	-0.1807	-0.0617999	0.0202999	0.1652	0.1111	2		0	0.0951	0.0197	0.0528	0.0317	0.0236001	3
Z11431	0	-0.2159	-0.0744	0.1362	0.0593001	0.1533	2		0	0.0647	0.1877	0.1572	0.0603	-0.0577	3
Z12403	0	-0.1562	-0.0994001	0.0242001	0.0953999	0.0826	2		0	0.024	0.0619	0.053	0.0245	0.0298	3
Z13619	0	-0.1947	-0.0474	0.0931	0.0708	-0.000399915	2		0	0.2568	0.2047	0.0482999	-0.0643001	-0.2258	3
Z14113	0	-0.1482	-0.0779001	0.0482	0.0389001	0.0514	2		0	0.0407001	0.0635001	0.125	0.0582	0.0274	3
Z14440	0	-0.2945	-0.0212999	0.1638	0.1595	0.0564001	2		0	0.1382	0.1796	0.1034	0.0781	0.0372001	3
Z14479	0	-0.2675	-0.0415999	0.1138	0.0350999	0.1525	2		0	0.1293	0.2197	0.1039	0.0714	0.0367	3
Z17730	0	-0.1671	-0.132	0.1076	0.067	0.0199999	2		0	0.0257001	0.0258999	0.0261001	-0.0177	-0.0606	3
Z18776	0	-0.1705	-0.1243	0.0832	0.0987999	0.0940999	2		0	0.0713	0.1102	0.0579	0.0591	0.0317	3
Z00470	0	-0.2418	-0.0564	0.1214	0.1563	0.1298	2		0	0.1623	0.1739	0.1555	0.0752999	-0.044	3
Z00619	0	-0.0955999	-0.1019	0.00790002	0.1137	0.0134	2		0	0.1268	0.063	0.00499998	-0.0446	-0.1334	3
Z00930	0	-0.166	-0.1361	0.0393	0.1519	0.132	2		0	0.0729	0.0197	0.0823	0.0850999	0.0971	3
Z01284	0	-0.2566	-0.0747	0.1012	0.1287	0.1391	2		0	0.1182	0.1489	0.121	0.0767	-0.00290005	3
Z01392	0	-0.0709	-0.1266	-0.000999996	0.0816	0.0378	2		0	0.0473	-0.0356	0.000500039	0.00910008	0.0476001	3
Z01861	0	-0.1822	-0.1061	0.0486	0.0823	0.0622	2		0	0.1337	0.0686	0.00340004	-0.0468	-0.1551	3
Z02113	0	-0.1324	-0.2011	0.0381	0.1319	0.2051	2		0	0.1275	0.1289	0.0482999	0.1327	0.101	3
Z03387	0	-0.2113	-0.1125	0.0777	0.3302	0.2036	2		0	0.1189	-0.0521	-0.0156	0.0375	0.0372999	3
Z04230	0	-0.2631	-0.0945	0.2068	0.2321	0.1058	2		0	0.00190002	0.049	0.0180001	0.0287999	0.0478001	3
Z04423	0	-0.1148	-0.039	0.0119999	0.0291999	0.0498	2		0	0.0883999	0.0187999	0.0703	0.0778	0.1167	3
Z04464	0	-0.1073	-0.0255999	0.0144001	0.0569	0.0178999	2		0	0.1269	0.0678	0.1617	0.0389001	0.1457	3
Z04825	0	-0.1453	-0.0786	0.1161	0.1058	-0.0528	2		0	0.1894	0.1141	0.0647	-0.0105	-0.104	3
Z05297	0	-0.0715	-0.1435	0.00880012	0.0568001	0.0524001	2		0	0.033	0.0469	0.0224	0.0299999	0.00700005	3
Z05343	0	-0.2058	-0.1358	0.0177	0.1634	0.3116	2		0	0.0232	0.0449	-0.0277	-0.0271999	0.0526001	3
Z05468	0	-0.183	-0.1401	0.1769	0.0548	0.033	2		0	0.1502	0.1167	0.0898001	0.0549	0.0231	3
Z05663	0	-0.2397	0.0219	0.0468	-0.0205001	0.0723999	2		0	0.1278	0.1858	0.0896	-0.0599	-0.2008	3
Z05790	0	-0.2562	-0.002	0.0706999	-0.0113999	0.0479001	2		0	0.1194	0.0783	-0.0168001	-0.0297	-0.0749001	3
Z06218	0	-0.201	-0.1016	0.0275001	0.0621	0.0705	2		0	0.136	0.0257001	-0.0181	-0.0395999	-0.0494001	3
Z07031	0	-0.2328	-0.0594	0.0246	0.0849	0.0482	2		0	0.0429001	0.0443001	0.0960001	0.034	0.0798999	3
Z07405	0	-0.2566	-0.043	0.1636	0.1309	0.00519997	2		0	0.00730005	0.0498	0.0217999	-0.0181999	-0.0534	3
Z09998	0	-0.1663	-0.0767	0.0318	0.0949	-0.00369996	2		0	-0.00209997	0.0600001	0.0208999	0.0257001	0.0295001	3
Z10239	0	-0.1119	-0.0962	0.00250001	0.0390999	0.0527	2		0	0.0095001	0.0401999	0.0195999	-0.0243	0.0311001	3
Z10502	0	-0.1986	-0.0998	0.0304999	0.1098	0.1288	2		0	0.0454001	0.0613	0.0315999	0.0206	-0.0487	3
Z10752	0	-0.2111	-0.11	0.0917001	0.0846	0.0462999	2		0	0.1903	0.1657	0.1284	0.0816	0.0329	3
Z11351	0	-0.2023	-0.0861	0.0881	0.0798999	-0.00279993	2		0	0.1203	0.0575	0.0228999	0.0317	0.0186001	3
Z11464	0	-0.1527	-0.1171	0.0468	0.0627	0.0263	2		0	0.0423	0.00239991	0.0306001	0.0349999	0.0268	3
Z11730	0	-0.091	-0.1264	0.00390011	0.0656	0.0515999	2		0	0.1145	0.1234	0.0624	-0.0605	-0.1263	3
Z15966	0	-0.1049	-0.0325	0.00920005	0.0379	0.0389001	2		0	-0.0689	0.1984	0.04	0.0101999	0.0563	3
Z17637	0	-0.2296	0.00679997	0.0894999	0.0607001	-0.0304001	2		0	0.0506	0.1093	0.0991999	0.0745	0.0545	3
Z17896	0	-0.0953	-0.0702	0.0948	0.00899993	0.00899993	2		0	0.1915	0.131	0.0608	0.0631001	0.0426	3
Z18361	0	-0.0733001	-0.0831	0.0755	0.0236001	0.0197	2		0	0.0268999	0.0881	0.0104001	0.0122	0.0374	3
Z19327	0	-0.111	-0.029	0.0500001	0.085	-0.0329	2		0	-0.0285	0.177	0.0669	0.0152	0.0172001	3
Z01578	0	-0.1831	-0.1341	0.0388	0.1005	0.0744	2		0	0.0775	0.1171	0.0977001	0.0646	0.0521	3
Z01662	0	-0.2191	-0.0872	-0.0094	0.1238	0.0978	2		0	0.1833	0.0207999	0.0226	0.038	0.0774001	3
Z03992	0	-0.2285	-0.129	0.0723	0.1426	0.1322	2		0	-0.0183	0.0476001	0.0694001	0.0529	-0.0357	3
Z04186	0	-0.1862	-0.1561	0.0327999	0.1014	0.1202	2		0	0.1099	0.034	0.0767	0.0539	0.0477001	3
Z04801	0	-0.191	-0.058	0.0593001	0.0278001	0.0173999	2		0	0.1076	0.1457	0.024	-0.0254	-0.0671	3
Z05764	0	-0.2319	-0.1255	0.1444	0.1327	0.11	2		0	0.1618	0.1857	0.13	0.0940999	0.019	3
Z06074	0	-0.211	-0.1438	0.0961	0.00700005	0.1256	2		0	0.1003	0.1569	0.1207	0.0923	0.0491001	3
Z07636	0	-0.1824	-0.1077	0.0297001	0.0232	0.0502001	2		0	0.00630005	0.0339	0.0644999	0.0256	0.0394999	3
Z08035	0	-0.2214	-0.1318	0.0676	0.0357	0.0279001	2		0	0.0476001	0.0847001	0.0842999	0.0896	0.0556	3
Z09527	0	-0.0424	-0.1131	-0.0446	0.0814001	0.0386	2		0	0.1173	0.0834999	0.0382	0.0026001	-0.0107	3
Z09568	0	-0.2043	-0.1196	0.0712	0.0999	0.0288999	2		0	0.0118	0.0185001	0.0176001	0.0180001	0.00899993	3
Z10033	0	-0.141	-0.1858	-0.00520006	0.0827	0.0442	2		0	0.1156	0.1242	0.0580999	-0.0132	-0.0907	3
Z10675	0	-0.1444	-0.2098	0.0232	0.00139995	0.0965	2		0	0.0706999	0.0405001	-0.00830007	0.00359992	0.00579996	3
Z10786	0	-0.2082	-0.1409	0.0834999	0.1006	0.0995	2		0	0.00340004	0.00450012	0.00990002	0.0355	0.0385001	3
Z11284	0	-0.2417	-0.1485	0.1556	0.0815	0.0842	2		0	0.2483	0.1813	0.0629001	-0.0283	-0.162	3
Z11810	0	-0.0353	-0.1309	-0.0326999	0.0419001	0.0615001	2		0	0.0182	0.0299999	-0.0121999	0.0314	-0.0171	3
Z11848	0	-0.1913	-0.1549	0.0375	0.1185	0.1325	2		0	0.0924	0.0145	0.0151001	0.0984999	0.0671	3
Z12246	0	-0.122	-0.1075	-0.0139001	0.0366001	0.0661999	2		0	0.1586	0.0115999	0.00579996	-0.0311	-0.0377	3
Z12440	0	-0.2438	-0.1204	0.0984999	0.1394	0.1301	2		0	0.1322	0.0628	-0.00359996	0.0107	-0.00369996	3
Z13904	0	-0.1803	0.0303001	0.0308	0.0128001	0.0195	2		0	0.0666	0.109	0.0121	0.0197	0.0833	3
Z14532	0	-0.1952	-0.1092	-0.0139001	0.0987001	0.0247001	2		0	0.0327999	0.0464	0.0388	0.0593999	0.0243999	3
Z14546	0	-0.1332	-0.0925	-0.0193	0.0350999	0.0533999	2		0	0.0521	0.123	0.0669	-0.0432	0.0687999	3
Z15583	0	-0.1877	-0.146	0.00969999	0.0646	0.1076	2		0	0.0255	-0.00369996	-0.00749993	0.0502001	0.0706999	3
Z17217	0	-0.2378	-0.1487	0.0652	0.2049	0.2435	2		0	0.0511001	0.014	-0.0146	0.00399993	-0.0487	3
Z18290	0	-0.2411	-0.0876999	0.00220004	0.077	0.0608	2		0	0.0353	0.0350999	0.0279001	0.0459999	0.0991999	3
Z20586	0	-0.1761	-0.1014	0.0613	0.0672	-0.00860004	2		0	0.0840001	0.0886999	0.0672999	-0.0006	-0.0527001	3
Z21863	0	-0.2747	-0.1658	0.1855	0.1829	0.2637	2		0	-0.00349996	0.0879	0.0381	0.0576	0.0210999	3
Z01027	0	-0.1246	-0.0471	0.0514	0.0763001	-0.0354	2		0	0.0524001	0.0122	0.0186001	0.0216	0.0363001	3
Z01575	0	-0.1672	-0.1493	0.00600002	0.0344	0.0644	2		0	0.0515999	-0.0317	0.0235001	0.0514	0.0679001	3
Z03627	0	-0.1384	-0.0468	-0.003	0.0474	0.0239	2		0	0.017	0.0414	-0.0286	0.0245	-0.0239	3
Z05296	0	-0.2497	-0.1098	0.0434	0.0504	0.00830004	2		0	0.0963	0.0749001	0.0944001	-0.00870004	0.049	3
Z06937	0	-0.1957	-0.1591	0.00399993	0.1855	0.0515	2		0	-0.00599995	0.1508	0.1555	0.0339	0.0335	3
Z08286	0	-0.1533	-0.0832	0.00209993	0.038	0.0325	2		0	0.0457	0.0715	0.0623	0.0336999	0.1058	3
Z09236	0	-0.1979	-0.176	0.0752999	0.1371	-0.00320002	2		0	0.1048	0.0784	-0.0181	-0.0109	-0.1234	3
Z09594	0	-0.24	-0.0949	0.0143001	0.0263	0.0415001	2		0	0.0327001	0.0765	0.0638999	0.0575	0.0514	3
Z09812	0	-0.1976	-0.0917	-0.000900008	0.048	0.0367	2		0	0.0333	0.0816999	0.1215	0.0434	0.0626001	3
Z09866	0	-0.1776	-0.1883	-0.0709	0.1874	0.1758	2		0	0.032	0.0109999	0.00889994	0.062	0.0662999	3
Z10840	0	-0.1509	-0.1312	0.00660002	0.0562001	0.0143001	2		0	0.00860011	0.0653001	0.0287	0.0689001	0.0494999	3
Z11819	0	-0.2033	-0.0949	-0.0322	0.0708	0.0342	2		0	0.0514	0.1049	-0.0611	-0.0843999	-0.0432	3
Z11950	0	-0.1433	-0.0748	0.0206	0.0214001	0.0228999	2		0	0.0162999	0.0494001	0.0189	0.0925999	0.0233999	3
Z12087	0	-0.1176	-0.0703	0.00620005	0.0265	0.0335999	2		0	0.0181	0.0199	0.00149994	0.0095001	0.0580999	3
Z13995	0	-0.2706	-0.0584999	0.0866	0.0297001	-0.0119	2		0	0.1109	0.0971	0.0892001	0.0659001	0.0478001	3
Z14565	0	-0.2131	-0.0871	-0.0293	0.0153	0.0714	2		0	0.2461	-0.0164001	-0.0192	0.0662999	0.0834999	3
Z16284	0	-0.2508	-0.1585	0.111	0.1406	0.0755	2		0	0.1957	0.0867001	-0.00690008	-0.00830007	-0.0564	3
Z17569	0	-0.1814	-0.1896	0.0168001	0.1896	0.0164001	2		0	-0.0242	0.0801001	-0.0324	0.038	0.0583999	3
Z18666	0	-0.2346	-0.1703	0.1042	0.0834	0.1089	2		0	0.1298	0.1983	0.147	0.1199	0.0227	3
Z19083	0	-0.0526	-0.1149	-0.0375	0.0446999	0.0365	2		0	0.1361	0.0304999	-0.0006	0.0517	0.0952999	3
Z20257	0	-0.2274	-0.0437001	0.0282	0.0149001	0.0145	2		0	0.0982	0.0967	0.0393	0.0947	0.1275	3
Z20793	0	-0.1919	-0.1969	0.0320999	0.1303	0.0379	2		0	0.0485	0.0476001	-0.00209997	0.0492	0.0505	3
Z00277	0	-0.0765	-0.1201	0.049	0.0641	-0.0269	2		0	0.0989	0.1014	0.1033	0.0959	0.0654	3
Z01414	0	-0.0938	-0.1196	-0.0117	0.0291999	0.0332	2		0	0.1047	-0.0951	0.0143001	0.00610004	0.0538	3
Z01477	0	-0.2651	-0.1108	0.0522	0.1216	0.0492	2		0	0.0695001	0.0786001	0.0470001	0.0226	-0.0293999	3
Z02568	0	-0.2971	-0.107	0.0448	0.1443	0.1412	2		0	0.0165999	0.1016	0.1159	0.0948	0.044	3
Z03182	0	-0.1846	-0.2023	-0.00669998	0.116	0.1131	2		0	0.204	0.0918	0.081	0.0826	0.00190002	3
Z04537	0	-0.2965	-0.0994001	0.0685	0.1168	0.1271	2		0	0.0223001	0.1078	0.0559	0.0536	0.0297001	3
Z04827	0	-0.2317	-0.1692	0.0235001	0.133	0.1144	2		0	0.1269	0.1151	0.0715	0.0565	0.0451001	3
Z04925	0	-0.1859	-0.1624	0.0334	0.0679001	-0.000299969	2		0	0.1332	0.1007	0.0546	0.0314	0.0299999	3
Z05900	0	-0.1643	-0.2156	-0.0143	0.2272	0.1472	2		0	0.0849	0.1907	0.1403	0.1001	-0.0370001	3
Z06202	0	-0.2996	-0.0868	0.0737	0.0216	0.0121	2		0	0.0559	0.1144	0.1074	0.0583	0.0565	3
Z06449	0	-0.1821	-0.0351	0.0587	0.0191	-0.0188001	2		0	0.039	0.058	0.0237	-0.00719993	-0.0269	3
Z07382	0	-0.1391	-0.0959	0.0152	0.0275001	0.0202999	2		0	0.149	0.0303999	0.0600001	0.0160001	-0.0259	3
Z07958	0	-0.3066	0.0109999	0.0881	0.0112999	-0.035	2		0	0.0805999	0.0822	0.0121	0.0615001	0.0569	3
Z08711	0	-0.1377	-0.0553	-0.00430003	0.0374	0.0117	2		0	0.0242001	0.0462999	0.1186	-0.00690008	0.0243999	3
Z09383	0	-0.2673	-0.1219	0.0327001	0.0723	0.0193001	2		0	0.0815	0.0679001	0.1847	0.1298	-0.0311	3
Z09831	0	-0.0468	-0.1545	0.0341001	0.0603	-0.0188001	2		0	0.1054	0.1177	0.0546	0.0176001	-0.0333	3
Z09969	0	-0.09	-0.0626001	-0.00419999	0.0272	0.0182	2		0	0.0515999	0.0176001	0.00939998	0.0485	0.0175	3
Z10707	0	-0.1614	-0.1906	-0.0876999	0.1512	0.0101999	2		0	0.1829	0.1126	0.0536	-0.0262	-0.0707001	3
Z10905	0	-0.2152	-0.1356	0.0518001	0.0636	-0.0154001	2		0	0.1136	0.0589001	-0.00500002	-0.000699967	-0.0626001	3
Z12572	0	-0.0846999	-0.0883	-0.00209997	0.0309	0.0186001	2		0	0.0121	0.0494999	0.00409991	-0.00990002	-0.0461	3
Z13866	0	-0.0664	-0.1025	0.000399976	0.0389001	0.0149001	2		0	0.1062	-0.00930003	-0.1265	-0.00850004	0.0889	3
Z16337	0	-0.1372	-0.1143	-0.0326	0.0477001	0.0247001	2		0	-0.0117	0.0506999	0.0487001	0.0382	-0.00259997	3
Z17469	0	-0.1765	-0.1087	-0.0216	0.0775	-0.00749993	2		0	0.0157	0.1338	0.0624999	0.00310009	-0.0153	3
Z17903	0	-0.1348	-0.0636999	0.0601	-0.00950006	0.00990002	2		0	0.0611999	0.0641	0.0575	0.0691	0.0477001	3
Z18573	0	-0.2795	-0.1374	0.118	0.1075	-0.002	2		0	0.0461999	0.0974	0.1073	0.0515999	-0.0221	3
Z18678	0	-0.2404	-0.1481	0.0541	0.0405001	-0.00339997	2		0	0.0703	0.0730999	0.0613	0.0258999	-0.0141999	3
Z20555	0	-0.2428	-0.1641	-0.00310005	0.0136001	0.1036	2		0	0.0750999	0.0393	0.00880012	-0.041	-0.0929	3
Z20589	0	-0.1424	-0.0408001	0.0379	0.0446999	-0.0274001	2		0	0.0666	0.0778	-0.041	-0.0861	-0.0378	3
Z00297	0	-0.2263	-0.1914	0.0641	0.0944001	0.0454001	2		0	0.2319	0.1122	0.076	0.0933	0.0194	3
Z00649	0	-0.3268	-0.0998	0.0644999	0.1567	0.1614	2		0	0.0541	0.0679001	-0.0127001	-0.024	-0.0559	3
Z00758	0	-0.2938	-0.1271	0.1018	0.0571	-0.0205999	2		0	0.1787	0.2314	0.1187	0.00589999	-0.2118	3
Z01084	0	-0.1674	-0.1188	0.0997	0.0511001	-0.0576	2		0	0.0754	0.0617	-0.00389999	-0.0609001	-0.125	3
Z02828	0	-0.2438	-0.1679	0.0207999	0.0567001	0.099	2		0	0.2014	0.2068	0.1611	0.0871	-0.0287999	3
Z03364	0	-0.2349	-0.1453	0.00119994	0.0132	0.032	2		0	0.0583999	-0.0141999	-0.0286	0.0548	0.0642	3
Z03598	0	-0.1839	-0.1509	0.00209993	0.0332	0.0258001	2		0	0.0523	0.00330001	0.059	-0.029	0.0375	3
Z04418	0	-0.1671	-0.245	0.0287	0.1335	0.0658	2		0	0.1278	0.0938999	0.0661	0.0082	-0.0409	3
Z04734	0	-0.2497	-0.1619	0.0886999	0.1215	0.0105001	2		0	0.1246	0.0956	0.0277	-0.0368	-0.0969	3
Z05721	0	-0.1188	-0.0323	0.0506999	0.0764	-0.0669	2		0	0.0816999	-0.0249	-0.0303	-0.0259	0.00689993	3
Z06181	0	-0.1629	-0.2091	0.0566	0.0537001	-0.0279001	2		0	0.1557	-0.0293999	-0.00379997	-0.00470002	-0.0871	3
Z06445	0	-0.2216	-0.2216	0.0762001	0.1543	0.1504	2		0	0.1047	0.0732	-0.0266	0.0201	0.0255	3
Z07383	0	-0.0995	-0.0673999	-0.00830007	0.0217	0.0197	2		0	0.0275001	0.00510006	0.033	-0.00329999	0.051	3
Z08103	0	-0.2205	-0.1266	0.0845001	0.0455001	-0.0405001	2		0	0.1339	0.0944999	0.0667	0.0267	-0.00540003	3
Z08500	0	-0.0543	-0.2373	0.00180005	0.0397001	0.0298	2		0	0.0697	0.0439001	-0.0942	-0.0146	0.029	3
Z08726	0	-0.1089	-0.1031	0.00539994	0.0206999	0.019	2		0	0.0287	0.0438	0.00620005	0.0210001	0.0349999	3
Z09149	0	-0.2533	-0.1847	0.0676	0.2079	0.1415	2		0	0.0165001	0.00689993	0.00270001	0.0191	0.0798999	3
Z09649	0	-0.151	-0.0443	0.0165999	0.0424	-0.0218	2		0	0.0577999	0.0984	0.0946	0.0644999	0.0508001	3
Z10379	0	-0.2417	-0.1494	-0.0121999	0.0245	0.0392	2		0	0.091	-0.0323	0.042	0.0944999	0.0961	3
Z11155	0	-0.1346	-0.0508	-0.0281	0.0367	0.0114001	2		0	0.0987001	0.0783	0.00640005	0.1077	-0.0263	3
Z11576	0	-0.136	-0.0783	0.0323	0.0248999	-0.0105	2		0	0.193	0.0706999	0.0130999	0.041	-0.0115	3
Z11583	0	-0.2182	-0.1962	0.0597999	0.1025	-0.0181	2		0	0.1232	0.0834	0.0508001	0.0311001	-0.0424	3
Z11755	0	-0.2139	-0.0627	0.0551	-0.0406	0.0291	2		0	0.1426	0.1561	0.1212	0.0357	0.0239	3
Z12609	0	-0.1238	-0.0404	0.0207999	0.0219	-0.0134	2		0	0.0638999	0.015	0.0452001	0.0421	0.00390011	3
Z13018	0	-0.1152	-0.0876	0.00660002	0.0416999	-0.0122999	2		0	0.00650004	0.0634	0.0109999	0.0709999	0.0144001	3
Z13477	0	-0.1382	-0.0401999	0.0149001	0.00660002	-0.00449997	2		0	0.0546	0.0589001	0.0952	0.0172001	0.0352	3
Z14350	0	-0.22	-0.1181	0.00379993	0.0387	-0.00159998	2		0	0.0199	0.0641	0.0199999	-0.00840005	0.00559988	3
Z15020	0	-0.1258	-0.0918	-0.0159	0.0542	-0.00159998	2		0	0.0177	0.0643	0.0180001	0.0546	-0.0397001	3
Z15848	0	-0.1307	-0.1023	-0.0137	0.0374	0.00770006	2		0	0.0600001	0.0233999	-0.0230001	0.0521	0.00559988	3
Z18107	0	-0.3064	-0.0898	-0.0418	0.00350007	0.0633001	2		0	0.1895	0.1235	0.0626001	-0.0488999	-0.1824	3
Z19719	0	-0.2275	-0.1753	-0.00269999	0.059	0.00539994	2		0	0.1332	0.0763001	-0.00540003	0.0637999	0.1096	3
Z00463	0	-0.1499	-0.0374	0.0353	0.0253001	-0.0276001	2		0	0.0921	0.0719001	0.079	0.0638999	-0.0116	3
Z00508	0	-0.1309	-0.266	0.0687999	0.0892001	-0.0512	2		0	0.3032	0.1603	0.0633001	-0.0623	-0.209	3
Z02021	0	-0.2074	-0.2054	-0.000100011	0.1035	0.0401001	2		0	0.1784	0.1492	0.1382	0.1364	0.00620005	3
Z03917	0	-0.2054	-0.1974	-0.0628001	0.1289	0.0714	2		0	0.0979	0.1307	0.142	0.1099	-0.0454	3
Z04211	0	-0.1184	-0.078	0.00889994	0.0177	-0.00140002	2		0	0.0627	-0.062	0.0197	0.0357	0.0161999	3
Z04840	0	-0.0807999	-0.1353	0.0405999	-0.0222	0.0149001	2		0	0.1778	0.0937	0.0533	-0.0287999	-0.1347	3
Z04881	0	-0.4648	0.0146	0.1121	0.2279	0.1562	2		0	-0.0139001	0.1625	0.1719	0.0833	0.0291	3
Z05931	0	-0.1001	-0.099	-0.0616	-0.0813	0.1267	2		0	0.1707	-0.0212999	-0.0655	0.029	0.0982999	3
Z08463	0	-0.1768	-0.137	0.0350999	0.0239	-0.0105	2		0	0.2354	0.122	0.034	-0.04	-0.0455	3
Z08903	0	-0.2642	-0.1678	0.0329	0.0365	0.0863	2		0	0.0940999	0.1228	0.0885	0.1315	0.0881	3
Z08959	0	-0.1864	-0.2439	0.0515	0.1061	0.0576	2		0	0.0386	-0.00950006	-0.0128	0.0452001	0.0579	3
Z09629	0	-0.1558	-0.1881	0.00170008	0.0138001	0.00889994	2		0	0.0866	0.079	0.0465001	0.0641	0.0342	3
Z10008	0	-0.0373001	-0.1467	-0.0369	0.0643	-0.00310005	2		0	0.0601	0.09	0.064	0.0429001	0.1015	3
Z10203	0	-0.1469	-0.0459	0.0119999	0.0143001	-0.0103	2		0	0.00589999	0.0432	0.0158001	0.0124	0.028	3
Z10363	0	-0.1353	-0.1567	-0.0277	0.00660002	0.0355	2		0	0.0354	0.0636	0.0648	-0.0406	-0.0604	3
Z11588	0	-0.2844	-0.1489	0.0710999	0.0811999	0.0223001	2		0	0.1188	0.1498	0.0831	0.0191999	-0.1009	3
Z12433	0	-0.1808	-0.1406	0.0518001	0.0297001	-0.0408001	2		0	0.2217	0.1867	0.0829001	0.0563	0.019	3
Z12877	0	-0.1105	-0.063	-0.00349996	0.0291	-0.0132	2		0	0.061	0.0934999	0.000999905	0.017	-0.0475	3
Z14935	0	-0.217	-0.207	-0.0731	0.0313001	0.0961999	2		0	0.0605	0.1039	0.0999	0.0544	0.0648	3
Z15784	0	-0.0996	-0.1676	-0.1211	0.0755	0.039	2		0	0.0713	0.0710999	0.0613	0.0808001	0.0745	3
Z16062	0	-0.0926	-0.0795	-0.00639998	0.0644999	-0.0436	2		0	0.0452001	0.0565	-0.00489993	-0.0192	-0.0395	3
Z16521	0	-0.1215	-0.215	0.0223001	0.0146	-0.00389999	2		0	0.146	0.000500039	-0.00179998	0.0167	0.0383999	3
Z16893	0	-0.15	-0.1267	-0.025	0.0542	-0.0116	2		0	0.0648	0.1103	0.0529	0.0786001	-0.00930003	3
Z17487	0	-0.087	-0.1057	-0.0262	0.0210001	0.00589999	2		0	0.0095001	0.0224	0.00589999	0.0204	0.00620005	3
Z17660	0	-0.1443	-0.0969	-0.0136	0.00139995	0.0143001	2		0	0.0485	0.0476001	-0.0057	-0.0717	-0.0443999	3
Z17726	0	-0.3264	-0.1467	0.1052	0.1525	0.2195	2		0	-0.0194	0.0409	0.0566	-0.0121	-0.033	3
Z18027	0	-0.3203	-0.1518	0.1498	0.165	0.1459	2		0	0.126	0.1699	0.073	0.0904	-0.0668	3
Z19084	0	-0.1492	-0.1315	-0.0204	0	0.0176001	2		0	0.1123	0.1141	0.1143	0.0996	0.0830001	3
Z19461	0	-0.159	-0.1123	-0.000699967	0.0288999	-0.0143999	2		0	0.0549	0.0561	-0.0953	0.0274	0.0898001	3
Z21214	0	-0.2495	-0.1095	-0.0175	0.0182	-0.00240004	2		0	0.00209993	0.0513001	0.0103	0.0407001	0.0446999	3
Z22328	0	-0.1902	-0.00959995	0.0434	0.0104001	-0.0503	2		0	0.1093	0.0764	0.000500039	-0.0522999	-0.0996	3
Z00419	0	-0.2278	-0.1	0.0214001	0.00880012	-0.0247	2		0	0.0494999	0.0979	0.0401001	0.0559	-0.0200999	3
Z01783	0	-0.2836	-0.1528	0.0268999	0.0969001	-0.0292	2		0	0.0745	0.064	0.0497	0.000999905	0.0144001	3
Z02765	0	-0.1568	-0.1481	-0.00320002	0.0227	-0.00659995	2		0	0.0210999	0.0159001	0.0291	0.0426	0.0435999	3
Z02981	0	-0.3028	-0.1251	0.0180001	0.0874	0.0129	2		0	0.0407001	0.1889	0.1374	0.0546	-0.00619995	3
Z03467	0	-0.2566	-0.1716	-0.0672	0.00270001	0.1351	2		0	0.0844	-0.0483	-0.0996	0.0482	0.0396	3
Z03611	0	-0.1346	-0.0793	-0.000699967	0.033	-0.034	2		0	0.0819	-0.0173	-0.0185	0.0242001	-0.0451999	3
Z06352	0	-0.3372	-0.1208	0.0758	0.0505	0.0435	2		0	0.0856	0.0833	0.00840007	0.0315	0.000200002	3
Z06459	0	-0.1904	-0.1988	0.0146999	-0.00900001	0.0118	2		0	-0.0283	0.0841	0.0631001	0.0277	0.0306001	3
Z06852	0	-0.0351	-0.2591	0.00280008	0.0361999	-0.000399915	2		0	0.1835	0.1096	0.0207999	0.0871999	0.1105	3
Z06991	0	-0.2172	-0.096	-0.0227001	0.1044	-0.0682	2		0	0.0401001	0.1089	0.1388	-0.029	0.077	3
Z07081	0	-0.1443	-0.0774	-0.0483	0.0475001	-0.0139001	2		0	0.0637	0.0527	-0.0200999	0.0325	-0.0876999	3
Z08792	0	-0.1938	-0.1442	-0.0107	0.0208999	-0.000100011	2		0	0.0458999	0.0540001	0.0214001	0.0158001	-0.0382001	3
Z10873	0	-0.22	-0.16	-0.00930003	0.0235001	-0.000999996	2		0	0.0430001	0.087	0.0282	0.0423	0.07	3
Z10899	0	-0.2933	-0.1314	-0.0431	0.0461	0.0664	2		0	0.1088	0.0390999	0.0606	-0.00329999	0.0236001	3
Z11470	0	-0.2876	-0.1608	0.0486	0.1535	0.0933	2		0	0.0211999	0.0344	0.0202999	0.0154001	-0.0152	3
Z11642	0	-0.1464	-0.1179	-0.0589	-0.0108	0.0394999	2		0	-0.00339997	0.1492	-0.0346999	-0.00870004	0.0435	3
Z12306	0	-0.2543	-0.2055	0.0749001	0.1488	0.1405	2		0	0.00280008	0.0335999	0.0126999	0.0569	0.0411	3
Z12840	0	-0.2874	-0.1719	0.0555001	0.087	0.0942	2		0	0.0915	0.0556	0.0264	0.0515	0.0276	3
Z13291	0	-0.3436	-0.0974999	-0.0094	0.0537001	0.1107	2		0	0.2159	0.1989	0.1283	0.0966	0	3
Z14429	0	-0.101	-0.1096	-0.0104	-0.057	0.0469	2		0	0.1483	-0.0584	0.0217	-0.0199999	0.0146	3
Z14458	0	-0.1419	-0.1256	0.000200002	0.0386	-0.0375	2		0	0.0697	0.1378	0.0713	0.0651	0.0112999	3
Z15244	0	-0.1404	-0.2138	-0.0263	0.0615001	-0.0225	2		0	0.0778	0.0067	-0.0191	-0.0356	-0.0794	3
Z16646	0	-0.103	-0.1871	-0.1221	0.0600001	0.0372001	2		0	-0.00449997	0.0977001	0.0503	0.00510006	-0.0094	3
Z00364	0	-0.1742	-0.0431	0.0906001	-0.0255999	-0.0509001	2		0	0.1044	0.1151	0.1358	0.0752	0.0446001	3
Z00605	0	-0.34	-0.1126	0.0611999	0.1406	0.0173	2		0	0.1547	0.1038	0.0871999	0.1264	0.0819	3
Z05045	0	-0.1409	-0.0952	-0.00550007	-0.00440009	-0.00900001	2		0	0.1401	0.0853	-0.0231	-0.00189994	-0.0652999	3
Z06418	0	-0.1833	-0.1735	-0.00520006	0.0369	-0.0230001	2		0	0.2062	0.1703	0.0975999	0.1056	0.0644999	3
Z06784	0	-0.1149	-0.1417	-0.0569	0.0233999	0.00180005	2		0	0.0893	-0.00659995	-0.0094	-0.0793	0.0426	3
Z07128	0	-0.1062	-0.1504	-0.0106	0.0257001	-0.0212999	2		0	-0.0695999	0.1289	0.0756001	-0.0355	-0.0418	3
Z07384	0	-0.1635	-0.0652	-0.00320002	0.0335	-0.0432	2		0	0.1227	0.0822	-0.0176	-0.0278	-0.0491	3
Z08521	0	-0.1962	-0.195	-0.0261001	0.0297001	-0.00310005	2		0	0.1697	0.0877	0.1518	0.0283	0.0462999	3
Z11983	0	-0.1835	-0.0915	-0.0132	0.0191999	-0.0298	2		0	0.0378	0.0421999	0.0122	-0.00349996	0.0128001	3
Z13387	0	-0.166	-0.0449	0.0146999	0.0238	-0.0566999	2		0	0.1796	0.1615	0.0686	-0.0227001	-0.1323	3
Z13444	0	-0.0866	-0.1128	-0.0971	0.0379	0.0165999	2		0	0.0323999	0.111	0.0479001	0.00359992	-0.0259	3
Z16879	0	-0.108	-0.103	9.99e-05	0.0607001	-0.0731	2		0	-0.00109999	0.0951	-0.0136	0.0376001	0.0365	3
Z19209	0	-0.3788	-0.113	0.1964	0.2879	0.1515	2		0	0.1701	0.145	0.0603	-0.00250004	-0.1332	3
Z01463	0	-0.1152	-0.0986001	-0.0833	0.00999993	0.0148	2		0	0.1051	0.0352	0.0133	-0.0305	0.0390999	3
Z04626	0	-0.1776	-0.0979	-0.0215001	0.0183	-0.0304001	2		0	0.0336999	0.0333	0.0533	0.025	0.025	3
Z05253	0	-0.3145	-0.1181	0.0752999	0.0204	-0.0857	2		0	0.1379	0.0462999	0.0864001	0.0602	0.0741999	3
Z10903	0	-0.1389	-0.124	0.0425	0.00239991	-0.0513	2		0	0.1886	0.1244	0.1068	0.0789	-0.0195001	3
Z10993	0	-0.1884	-0.0301	0.0173999	-0.0422999	-0.0141001	2		0	0.1607	0.0847999	0.0563	0.0437	0.0145	3
Z11608	0	-0.2501	-0.2017	-0.0446	-0.00320002	0.0344	2		0	0.0476001	0.000800013	0.0223001	0.0596999	0.0708	3
Z13042	0	-0.1902	-0.1751	-0.0587	0.0235001	0.00310009	2		0	0.0427001	0.069	0.0567001	0.0618	0.0552	3
Z14005	0	-0.3954	-0.1013	0.1568	0.1039	0.1236	2		0	0.0632	0.1737	0.0934999	0.0433	-0.00209997	3
Z14509	0	-0.1186	-0.1045	-0.0241	0.0164001	-0.0301	2		0	0.086	0.0830001	0.0657001	0.0576	0.068	3
Z15354	0	-0.1668	-0.277	-0.0874	0.1353	0.1612	2		0	0.0683	0.0816999	0.0666	0.0282	-0.00389999	3
Z18135	0	-0.1451	-0.1516	0.0168001	-0.0220001	-0.0122999	2		0	0.1228	0.1075	-0.0316	-0.0514	-0.0549	3
Z18519	0	-0.3561	-0.1137	0.0893	0.0889	-0.0439	2		0	0.2281	0.1817	0.087	-0.0255999	-0.1424	3
Z18566	0	-0.1889	-0.1324	-0.0293999	0.0173	-0.0230001	2		0	-0.00550007	0.0457	0.0210999	0.0161001	0.0195999	3
Z18814	0	-0.2784	-0.2013	0.1182	0.2085	0.0874	2		0	0.177	0.1337	0.0285	0.00359992	-0.1246	3
Z21076	0	-0.2009	-0.1073	-0.0165	0.0216	-0.0382001	2		0	0.0394999	0.0315999	0.0071	-0.0124	-0.045	3
Z00634	0	-0.2972	-0.0946	-0.0890999	-0.0352	0.049	2		0	0.2927	0.1475	0.0191	0.0617	0.0517	3
Z03599	0	-0.1863	-0.0828	-0.0304001	0.0157	-0.0297	2		0	0.1075	0.00860011	0.0392	0.0242001	0.0556	3
Z04035	0	-0.1233	-0.0885	-0.0614	0.0274	-0.0204	2		0	0.0955	0.0611	0.014	-0.0601999	-0.0132	3
Z06709	0	-0.3246	-0.1438	0.0392	0.0657001	0.0126	2		0	0.0427001	0.0715	0.0295001	-0.0407	-0.1025	3
Z21142	0	-0.2636	-0.1966	-0.0261001	0.1418	0.158	2		0	0.00650004	0.0694001	0.0481	0.0159001	0.0158001	3
Z01050	0	-0.3137	-0.1546	0.0119999	0.0723	0.0984999	2		0	0.2422	0.3256	0.1765	0.0656	-0.0283	3
Z04191	0	-0.2048	-0.0204	0.0928	0.0313001	-0.1341	2		0	0.0708	0.116	0.075	-0.00659995	-0.0417	3
Z06305	0	-0.1473	-0.2143	-0.1007	-0.00250004	0.0454001	2		0	0.1156	0.0989	0.0608	0.0331	0.0462999	3
Z08111	0	-0.1804	-0.0426001	0.031	0.00209993	-0.0712999	2		0	0.121	0.0435999	0.1204	-0.00310005	0.1215	3
Z13921	0	-0.2653	-0.1783	-0.0658	0.0576	-0.0285	2		0	0.0786001	0.131	0.0458	0.1138	0.0946	3
Z14769	0	-0.2434	-0.2259	0.0389001	0.0889999	-0.031	2		0	0.1436	0.1578	0.076	0.0546	0.0210999	3
Z04454	0	-0.1602	-0.0736999	0.00969999	-0.026	-0.0356	2		0	0.1258	0.1082	0.0936	0.0245	0.0859	3
Z04459	0	-0.1865	-0.1606	0.00310009	0.0998	-0.1152	2		0	0.0542	0.0546	0.0857	0.1001	0.0261999	3
Z19156	0	-0.1598	-0.2397	-0.0406	0.0372001	-0.0266	2		0	0.028	0.0713	0.0185001	-0.0447	-0.0451999	3
Z21479	0	-0.2909	-0.1877	0.0662999	0.1118	-0.0539	2		0	-0.0101	0.0897	0.0323999	0.00430003	-0.00140002	3
Z08788	0	-0.1815	-0.1071	0.0449	0.0146	-0.0913999	2		0	0.1617	0.0553999	0.0202999	-0.0124	-0.0057	3
Z11801	0	-0.1492	-0.143	-0.0342	0.0202999	-0.0388	2		0	0.0743001	0.0132	-0.0443999	0.00109993	0.0178999	3
Z02877	0	-0.2202	-0.0673001	-0.00719993	-0.0151001	-0.0428	2		0	0.0898001	0.1109	0.0514	0.0126999	-0.0314	3
Z10706	0	-0.263	-0.1992	-0.0604	0.0381	0.0246	2		0	0.1062	0.1314	0.0773	0.0180001	-0.0121	3
Z14343	0	-0.3166	-0.1623	0.00809996	0.0327001	0.0307	2		0	0.0719001	0.1362	0.0672999	0.0917001	0.0709	3
Z06258	0	-0.2956	-0.1941	0.0348	0.0437	0.0591	2		0	0.085	0.0674001	-0.0124999	-0.047	-0.1207	3
Z18732	0	-0.3208	-0.1557	-0.0245	0.0239	0.0233999	2		0	0.0637	0.1361	0.066	0.00849992	0.0261999	3
Z02664	0	-0.237	-0.2333	-0.0479001	0.0467001	0.00640005	2		0	-0.0169	0.0675	0.00719994	0.0334	0.032	3
Z10288	0	-0.2309	-0.249	-0.0292	0.0144001	0.0327001	2		0	0.3436	0.2248	0.1207	0.0605	-0.0214	3
Z18966	0	-0.2485	-0.2219	-0.0605	0.0263	0.00849992	2		0	0.0443001	0.0632	0.1138	0.0506999	-0.0162	3
Z03533	0	-0.2744	-0.2132	0.00600002	0.0503	0.0469	2		0	0.0522	-0.0370999	-0.0679	0.0591	0.0649	3
Z05051	0	-0.192	-0.2779	-0.0551	0.104	0.0478001	2		0	0.0938999	-0.0149	0.0719001	0.0201	0.073	3
Z18641	0	-0.2694	-0.2165	-0.00240004	0.0952	0.0501001	2		0	0.1008	0.0771001	0.0323999	0.0621	0.0654	3
Z19727	0	-0.2535	-0.2312	-0.00400001	0.105	0.0299	2		0	0.2155	0.1614	0.0356001	-0.00579998	-0.1188	3
Z04897	0	-0.2837	-0.2084	0.024	0.1555	0.1039	2		0	0.0110999	0.0599001	0.049	0.0117	0.0126999	3
Z03053	0	-0.2737	-0.2258	0.0518999	0.1678	0.0868	2		0	0.133	0.0722	0.1507	0.0873	0.00190002	3
Z05474	0	-0.2308	-0.2591	-0.0242	0.2112	0.2559	2		0	0.1474	0.109	0.0302	0.0352	-0.0486	3
Z00742	0	-0.1794	-0.0539	0.1837	0.2923	0.22	2		0	0.2031	-0.018	0.0071	0.0915	0.024	3
Z01462	0	-0.174	-0.2961	-0.0786	0.1061	-0.0138	2		0	0.1303	0.0110999	0.0129	0.1193	0.0709999	3
Z09348	0	-0.2517	-0.2083	0.1777	0.3223	0.2728	2		0	0.1811	0.1235	0.1071	0.0936	-0.00279993	3
Z04354	0	-0.0465	-0.0508	-0.0197	0.1355	0.139	2		0	-0.4476	-0.619	-0.4743	-0.4972	-0.5133	4
Z17387	0	-0.0952	-0.0175	-0.0128	-0.0619	0.2069	2		0	-0.5512	-0.2694	-0.584	-0.2955	-0.4847	4
Z04745	0	-0.0908001	0.00830004	0.0789	0.0816999	0.0685	2		0	-0.1575	-0.2476	-0.3117	-0.4129	-0.4526	4
Z08333	0	-0.0824	-0.0286	0.0762001	0.2094	-0.0053	2		0	-0.1078	-0.2744	-0.389	-0.4243	-0.3584	4
Z11707	0	-0.0881001	-0.0636999	0.0999999	0.1291	0.2253	2		0	-0.3502	-0.528	-0.6236	-0.6515	-0.6275	4
Z15278	0	-0.1783	-0.00290005	0.075	0.0427001	0.2151	2		0	-0.0597	-0.5808	-0.5657	-0.5868	-0.5348	4
Z15884	0	-0.0723	-0.0874	0.192	0.1853	0.0109999	2		0	-0.1545	-0.334	-0.4717	-0.5014	-0.5871	4
Z17104	0	-0.0495	-0.0872	0.0898001	0.0850999	0.0180001	2		0	-0.3134	-0.3178	-0.4166	-0.365	-0.4366	4
Z18205	0	-0.0962	-0.0168001	0.1743	0.1396	-0.0189001	2		0	-0.3212	-0.3549	-0.4021	-0.5631	-0.7265	4
Z18640	0	-0.0848	-0.0719	0.121	0.1418	0.0689001	2		0	-0.1258	-0.2217	-0.3472	-0.3293	-0.3897	4
Z02958	0	-0.1215	0.0323999	0.1944	0.2292	0.0479001	2		0	-0.274	-0.3807	-0.3792	-0.376	-0.3992	4
Z04244	0	-0.0445001	-0.0603	-0.027	0.1942	-0.0181	2		0	-0.1583	-0.3175	-0.37	-0.5163	-0.4519	4
Z15663	0	-0.098	-0.0626001	0.00280008	0.0975	0.0952999	2		0	-0.0533	-0.2458	-0.3738	-0.431	-0.4719	4
Z18703	0	-0.0435	-0.1327	-0.0139001	0.1125	0.097	2		0	-0.0246	-0.2558	-0.4043	-0.4252	-0.4586	4
Z19077	0	-0.1904	-0.00369996	0.0987001	0.0951	0.0156	2		0	-0.2242	-0.2812	-0.4332	-0.5082	-0.5431	4
Z19647	0	-0.089	-0.0786999	0.051	0.0916	0.0482	2		0	-0.1448	-0.2661	-0.3008	-0.329	-0.3696	4
Z21695	0	-0.0913	0.0492	0.2888	0.2573	-0.2356	2		0	-0.3526	-0.4132	-0.5211	-0.5016	-0.555	4
Z03324	0	-0.1505	-0.1167	0.064	0.1923	0.2269	2		0	-0.2192	-0.2635	-0.3286	-0.3227	-0.3188	4
Z04109	0	-0.1183	-0.0706	0.1344	0.2005	0.2109	2		0	-0.2102	-0.359	-0.3091	-0.2375	-0.4167	4
Z06321	0	-0.1594	-0.0230001	0.0585999	0.0317	0.0855	2		0	-0.4113	-0.4121	-0.388	-0.3168	-0.2421	4
Z07985	0	-0.1352	-0.0729999	0.0261001	0.2861	0.122	2		0	-0.4854	-0.4138	-0.2858	-0.2824	-0.2414	4
Z14054	0	-0.1969	-0.0814	0.0741999	0.1386	0.2179	2		0	-0.1551	-0.394	-0.4215	-0.3197	-0.249	4
Z17639	0	-0.0447	-0.1727	0.00139995	0.0871999	0.1035	2		0	-0.1214	-0.2528	-0.3308	-0.3634	-0.3221	4
Z18701	0	-0.0996	-0.0287999	0.0744	0.0412001	0.0101999	2		0	-0.00279993	-0.1335	-0.3698	-0.3383	-0.4245	4
Z22038	0	-0.1226	-0.1419	0.0095001	0.0682	0.2712	2		0	-0.2184	-0.3096	-0.4711	-0.5052	-0.4575	4
Z21005	0	-0.1879	-0.1361	0.1047	0.2182	0.1746	2		0	-0.1749	-0.1618	-0.4389	-0.628	-0.8284	4
Z21748	0	-0.1535	-0.1211	-0.0277	0.1652	0.1098	2		0	-0.6729	-0.5497	-0.5637	-0.4643	-0.4633	4
Z05020	0	-0.2585	-0.0807999	0.2632	0.2618	0.0746001	2		0	-0.1206	-0.3288	-0.4447	-0.7398	-0.5776	4
Z18642	0	-0.1583	-0.1506	-0.0103	0.1287	0.1345	2		0	-0.3563	-0.4027	-0.5234	-0.5512	-0.5934	4
Z19614	0	-0.1961	-0.1381	0.1299	0.1424	-0.0223	2		0	-0.2177	-0.2969	-0.3522	-0.3554	-0.3624	4
Z10957	0	-0.2036	-0.1395	0.0944999	0.059	-0.0124	2		0	-0.1897	-0.3001	-0.4164	-0.4701	-0.536	4
Z18721	0	-0.2333	-0.1515	0.0278001	0.0984	0.2485	2		0	-0.2989	-0.4027	-0.6229	-0.6535	-0.8011	4
Z02813	0	-0.1386	-0.2213	0.000900048	0.0796	0.0654	2		0	-0.2993	-0.368	-0.3909	-0.4506	-0.4744	4
Z07063	0	-0.1622	-0.231	0.0805001	0.1178	0.066	2		0	-0.136	-0.2692	-0.3584	-0.3243	-0.3748	4
Z13630	0	-0.1626	-0.2061	-0.0291	0.0526001	0.0574	2		0	0.00239991	-0.3331	-0.4452	-0.4292	-0.4291	4
Z13889	0	-0.2121	-0.1371	0.0208999	0.0383	0.0231	2		0	-0.1778	-0.2618	-0.3733	-0.3543	-0.3766	4
Z08639	0	-0.2037	-0.1994	0.0629001	0.2639	0.1351	2		0	-0.2349	-0.3581	-0.3957	-0.3696	-0.4479	4
Z19092	0	-0.1522	-0.2346	-0.0236	0.2446	0.0641	2		0	-0.3642	-0.3281	-0.4536	-0.3645	-0.3754	4
Z07109	0	-0.1981	-0.1257	0.0677001	0.0859	-0.0706	2		0	-0.3782	-0.2275	-0.2978	-0.3418	-0.3976	4
Z13123	0	-0.1663	-0.1542	0.0172001	-0.0976	0.1094	2		0	-0.4228	-0.4468	-0.467	-0.4976	-0.4348	4
Z18018	0	-0.1412	-0.1285	0.0235001	0.0346	-0.0176	2		0	-0.0548	-0.2151	-0.2801	-0.4211	-0.4819	4
Z19455	0	-0.2599	-0.0333	0.0994	0.0211999	-0.0584999	2		0	9.99e-05	-0.1525	-0.3089	-0.3872	-0.5269	4
Z20787	0	-0.2025	-0.2206	0.0705	0.1522	-0.0707001	2		0	-0.0297	-0.3592	-0.5699	-0.5394	-0.673	4
Z20982	0	-0.2219	-0.2017	0.0601	0.1713	0.0730999	2		0	-0.2487	-0.2493	-0.4082	-0.3022	-0.3363	4
Z10836	0	-0.2716	-0.1699	0.0261001	0.1548	0.1383	2		0	-0.2666	-0.3495	-0.4577	-0.3854	-0.2674	4
Z04668	0	-0.1371	-0.2111	-0.1143	0.0136001	0.0840001	2		0	-0.2067	-0.2269	-0.3159	-0.435	-0.3416	4
Z16129	0	-0.1205	-0.1307	0.0372001	-0.0388999	0.00899993	2		0	-0.164	-0.194	-0.3345	-0.3693	-0.3611	4
Z18008	0	-0.1777	-0.2199	0.00770006	0.0213001	-0.0141999	2		0	-0.1386	-0.2306	-0.273	-0.3987	-0.4991	4
Z10620	0	-0.2153	-0.1576	-0.0809	0.00499998	0.0379	2		0	-0.0864	-0.1921	-0.358	-0.3472	-0.3673	4
Z10896	0	-0.1893	-0.1138	0.0829001	0.0160001	-0.0845	2		0	-0.0682	-0.1539	-0.2675	-0.4161	-0.4607	4
Z07964	0	-0.3732	-0.1166	0.1681	0.2148	0.1542	2		0	-0.2457	-0.3062	-0.3409	-0.4171	-0.6017	4
Z03710	0	-0.1816	-0.1513	-0.0908001	-0.0628001	0.0789	2		0	-0.6728	-0.6557	-0.5982	-0.5204	-0.4345	4
Z18146	0	-0.194	-0.1445	-0.1323	-0.0337	0.0758	2		0	-0.4975	-0.5037	-0.4894	-0.4937	-0.4283	4
Z01992	0	-0.1872	-0.1307	0.00689993	0.0228001	-0.0690999	2		0	-0.2714	-0.347	-0.4064	-0.2868	-0.4136	4
Z05659	0	-0.2483	-0.2656	0.1413	0.1414	0.0431001	2		0	-0.1751	-0.2518	-0.2865	-0.3047	-0.4072	4
Z10462	0	-0.241	-0.2321	-0.1001	0.0414	0.057	2		0	-0.1336	-0.2534	-0.3542	-0.349	-0.346	4
Z16499	0	-0.0357	-0.0417	0.00679997	0.1088	0.0661	2		0	0.2718	0.3442	0.5226	0.757	0.8617	5
Z03086	0	-0.0761	-0.0163	0.0748	0.1111	0.0775	2		0	0.3021	0.5811	0.8639	0.9314	0.8041	5
Z03444	0	-0.0642	-0.0333	0.0142	0.097	0.0891	2		0	0.2109	0.4443	0.6172	0.6077	0.5958	5
Z04780	0	-0.0465	-0.0127001	0.0371	0.1696	0.1028	2		0	0.1707	0.4489	0.6698	0.7129	0.7608	5
Z01010	0	-0.1299	-0.0221	0.0299	0.0743001	0.0982	2		0	0.0246	0.0339	0.5444	0.7652	0.9954	5
Z07840	0	-0.1563	-0.0457	0.1368	0.2052	0.1897	2		0	0.088	0.2655	0.4946	0.7416	0.8382	5
Z15014	0	-0.2377	-0.00500002	0.1909	0.2114	0.1081	2		0	0.2376	0.5721	0.5918	0.5248	0.6054	5
Z18571	0	0.0180001	-0.128	0.1179	0.2177	0.2335	2		0	0.1096	0.3244	0.7588	0.8461	0.967	5
Z01179	0	-0.1212	-0.0795	0.0215	0.0426	0.1503	2		0	0.3503	0.4266	0.5864	0.7099	0.7195	5
Z06950	0	-0.1597	0.00139995	0.1154	0.1847	0.2774	2		0	0.3732	0.501	0.5817	0.6122	0.6608	5
Z10168	0	-0.2386	-0.0379	0.2622	0.2451	0.1073	2		0	0.4392	0.4894	0.7883	0.882	0.8816	5
Z10460	0	-0.1639	-0.0572001	0.166	0.3137	0.1319	2		0	0.3325	0.5106	0.5528	0.6221	0.6351	5
Z11053	0	-0.3003	-0.00510003	0.1826	0.2109	0.1242	2		0	0.2608	0.5574	0.5437	0.5557	0.6215	5
Z00807	0	-0.2565	-0.0401	0.2295	0.253	0.2214	2		0	0.4494	0.5595	0.6876	0.8105	0.797	5
Z06077	0	-0.3298	0.0240999	0.0415001	0.1143	0.1683	2		0	0.4481	0.5196	0.7292	0.8918	0.9721	5
Z16562	0	-0.1806	-0.209	0.1359	0.1634	0.2184	2		0	0.2301	0.4649	0.6038	0.6717	0.7207	5
Z01127	0	-0.1858	-0.1339	-0.0648001	-0.0181999	0.1521	2		0	0.5341	0.6952	0.8405	0.8993	0.9518	5
Z08430	0	-0.1862	-0.1571	0.0473	0.2534	0.1299	2		0	0.4625	0.2838	0.5714	0.8772	0.9057	5
Z06188	0	-0.1399	-0.1331	0.0276	0.0805999	-0.00749993	2		0	0.22	0.4163	0.5915	0.6829	0.7342	5
Z08608	0	-0.0862999	-0.3388	0.00719994	0.2719	0.3725	2		0	0.0675	0.4944	0.5374	0.6043	0.8571	5
Z20136	0	-0.1675	-0.159	-0.000299969	0.0414	0.0359	2		0	0.1027	0.5371	0.554	0.7396	0.7689	5
Z01159	0	-0.1106	-0.0407	-0.0999	-0.0395	0.1262	2		0	0.2688	0.4626	0.6749	0.6735	0.6261	5
Z06609	0	-0.2901	-0.1662	0.0416999	0.0957999	0.2778	2		0	0.2554	0.3392	0.5408	0.6683	0.7496	5
Z17479	0	-0.3218	-0.161	0.0868	0.1281	0.1803	2		0	0.3811	0.564	0.7146	0.8055	0.8793	5
Z05610	0	-0.2515	-0.2344	0.0665	0.1823	0.1867	2		0	0.2877	0.6199	0.8386	0.971	0.9686	5
Z00316	0	-0.0457	-0.0422999	0.0868999	0.114	0.0716	2		0	0.0135001	-0.0295001	0.0829001	0.2566	0.4139	6
Z05630	0	-0.0599999	-0.0186	0.0739	0.1183	0.0947	2		0	0.1594	0.1587	0.184	0.1357	0.0754	6
Z06124	0	0.0107	-0.13	-0.00140002	0.149	0.1905	2		0	0.0741999	0.1336	0.2441	0.2967	0.3981	6
Z08722	0	-0.0382001	0.015	0.00379993	0.1381	0.0692	2		0	0.1045	0.0547	0.1935	0.08	0.1409	6
Z09356	0	-0.0366	-0.0141001	0.0168001	0.0385001	0.1287	2		0	0.1437	0.2682	0.198	0.1907	0.1994	6
Z10055	0	-0.0647	-0.00879996	0.0016001	0.0529	0.1743	2		0	0.0826	0.0525001	0.2098	0.2778	0.3634	6
Z11083	0	-0.0565	0.000300079	0.0320999	0.0403001	0.1352	2		0	0.0631001	0.1001	0.1765	0.2194	0.2609	6
Z11984	0	-0.0539	-0.0202	0.0026001	0.0361999	0.1418	2		0	0.0157	0.0764	0.2087	0.2986	0.295	6
Z12430	0	-0.0735999	-0.0230001	0.0334	0.0816999	0.1212	2		0	0.0691	0.198	0.1576	0.2496	0.3577	6
Z14127	0	-0.000999996	-0.0450999	0.0706999	0.1105	0.099	2		0	0.0744	0.1021	0.1351	0.1661	0.1526	6
Z15208	0	-0.0336	-0.0454	-0.0168001	0.0547	0.1266	2		0	0.101	0.1935	0.1692	0.1341	0.1212	6
Z15511	0	-0.0648001	-0.00119999	0.0811999	0.1148	0.0750999	2		0	0.0071	0.1334	0.1667	0.2019	0.2503	6
Z15683	0	-0.0503	-0.0208	0.1569	0.1063	0.0691	2		0	0.1264	0.1682	0.1541	0.1828	0.1553	6
Z17325	0	-0.0886999	-0.0406	0.0774001	0.1418	0.1461	2		0	-0.0450999	0.0095001	0.1403	0.251	0.3255	6
Z17739	0	0.0629001	-0.1128	0.0242001	0.1741	0.0993	2		0	0.1724	0.0719001	0.0506999	0.0996	0.1965	6
Z17806	0	-0.0565999	-0.0354	0.0960001	0.1112	0.0649999	2		0	0.1925	0.1821	0.2116	0.2983	0.3264	6
Z18089	0	-0.00500002	-0.0544	0.0628	0.0873	0.1499	2		0	0.0844	0.2524	0.132	0.1075	0.213	6
Z18196	0	-0.07	-0.0418999	0.1327	0.0979999	0.0633001	2		0	0.1886	0.1404	0.2336	0.2903	0.3242	6
Z18936	0	-0.038	-0.0613	-0.0138	0.0706	0.0719999	2		0	0.1434	0.2606	0.2888	0.2692	0.2157	6
Z20989	0	-0.0747	-0.00209997	0.058	0.0771001	0.0662999	2		0	0.1298	0.287	0.2922	0.2669	0.2707	6
Z21192	0	0.0095001	-0.0387	-0.0646	0.1298	0.1964	2		0	0.16	0.224	0.2092	0.1872	0.1252	6
Z21335	0	-0.0617999	-0.00240004	0.0568001	0.0355	0.1186	2		0	0.00809996	0.1338	0.1646	0.1762	0.1944	6
Z21535	0	-0.141	0.0393	0.063	0.0438	0.1922	2		0	0.0197	0.1349	0.1922	0.2362	0.2695	6
Z21765	0	-0.0927	0.0413	0.0421	0.0769001	0.0821	2		0	0.0129	0.2028	0.2951	0.255	0.1927	6
Z22316	0	-0.0599	-0.1101	0.0243	0.1352	0.2032	2		0	0.0314	0.0515999	0.0668	0.1569	0.312	6
Z00376	0	-0.0652999	-0.0216	0.1135	0.1533	0.1435	2		0	0.0615001	-0.000900008	0.107	0.2029	0.2437	6
Z01140	0	-0.0395	-0.0223	0.00939998	0.0682	0.2232	2		0	0.0106	0.0829001	0.1511	0.2524	0.3016	6
Z02103	0	-0.1073	0.00229998	0.0846	0.1565	0.0533999	2		0	0.3793	0.2455	0.2628	0.1352	0.0315	6
Z02390	0	-0.0807	0.00190002	0.0587	0.0506	0.0727	2		0	0.1411	0.0367	0.1074	0.1529	0.1373	6
Z02651	0	-0.1224	0.0411	0.0466	0.1281	0.0359	2		0	-0.0443	0.2601	0.2355	0.1319	0.0963999	6
Z02671	0	-0.1041	0.0245	0.066	0.1105	0.0335999	2		0	0.2004	0.2491	0.2608	0.249	0.2259	6
Z02698	0	-0.12	-0.0367	0.1557	0.1333	0.1182	2		0	0.1272	0.1614	0.1791	0.1086	0.0615001	6
Z03162	0	-0.0846999	-0.0457	0.0243	0.172	0.1441	2		0	0.1214	0.0885	0.2001	0.1436	0.2303	6
Z03342	0	-0.0791999	-0.0322	0.0611999	0.1112	0.1569	2		0	0.0487001	0.1009	0.2659	0.3072	0.3374	6
Z03830	0	-0.0113999	-0.0628001	0.00190002	0.2264	0.1717	2		0	0.1183	0.0556	0.192	0.2044	0.2307	6
Z04055	0	-0.0265	-0.0812	0.0676	0.0451001	0.0718	2		0	0.2908	0.1686	0.24	0.2418	0.2971	6
Z05432	0	-0.0663	-0.0181	0.0913999	0.0689001	0.1811	2		0	0.1004	0.1037	0.1086	0.1866	0.1503	6
Z06343	0	-0.0501	-0.0859	0.102	0.1538	0.2101	2		0	0.1729	0.0428001	0.0893999	0.2184	0.3262	6
Z06489	0	-0.1407	0.0518999	0.0647	0.1358	0.1849	2		0	-0.00259997	0.1346	0.1545	0.2004	0.1783	6
Z06893	0	-0.093	-0.0116	0.0202999	0.0547	0.1089	2		0	0.0781	0.1071	0.1681	0.1317	0.0780001	6
Z07869	0	-0.1244	-0.0375999	0.1833	0.1614	0.1332	2		0	0.1067	0.1243	0.3086	0.1913	0.1706	6
Z08320	0	-0.1422	-0.0132	0.1671	0.0678	0.1427	2		0	0.2417	0.1884	0.1388	0.2678	0.3686	6
Z09065	0	-0.1389	-0.0314	0.0961	0.1141	0.1802	2		0	0.128	0.1691	0.1172	0.1656	0.1587	6
Z09217	0	-0.0882	-0.0601999	0.0644	0.1417	0.0929	2		0	0.1075	0.1355	0.1502	0.2387	0.2658	6
Z09259	0	-0.0635	-0.0673001	0.069	0.1462	0.1699	2		0	0.1683	0.1498	0.1247	0.2182	0.1987	6
Z09339	0	-0.1245	-0.00109999	0.1035	0.0359	0.1418	2		0	0.1738	0.1369	0.1291	0.1716	0.1496	6
Z10117	0	-0.128	0.0421999	0.0968001	0.0553	0.0378	2		0	0.0320999	-0.0184	0.0952999	0.2434	0.3113	6
Z11070	0	-0.0786999	-0.0601	0.0264	0.1088	0.2238	2		0	-0.0324	0.1354	0.1463	0.2028	0.2405	6
Z11127	0	-0.1347	0.0154001	0.1303	0.1568	0.061	2		0	0.0805999	0.1374	0.1151	0.1386	0.1489	6
Z11353	0	-0.0897	0.00589999	0.0553	0.0296	0.1023	2		0	0.0217999	0.1349	0.1995	0.3082	0.3877	6
Z11530	0	-0.045	-0.0424	0.0665	0.1298	0.2031	2		0	0.00270001	0.0603	0.1599	0.2543	0.2839	6
Z11870	0	-0.131	0.0228001	-0.0628001	0.0889	0.1935	2		0	0.00170008	0.2162	0.1357	0.2326	0.2068	6
Z11904	0	-0.0869	0.00650004	0.0797001	0.1324	0.1923	2		0	0.1945	0.1651	0.1666	0.3194	0.3222	6
Z11962	0	-0.0878	-0.0217	0.0894999	0.1495	0.1224	2		0	0.0429001	0.135	0.1109	0.121	0.1496	6
Z12154	0	-0.1039	0.0187999	0.1108	0.0743001	0.0557999	2		0	0.1682	0.2024	0.2617	0.2785	0.2698	6
Z12284	0	-0.0543	-0.0468	0.0350999	0.1669	0.0392	2		0	0.0101999	0.2277	0.1899	0.0839	0.1289	6
Z12565	0	-0.1298	0.0585999	0.1225	0.118	0.182	2		0	0.0315	0.101	0.1684	0.1923	0.1902	6
Z12587	0	-0.0772	-0.0624	0.1024	0.1447	0.208	2		0	0.1462	0.1495	0.2225	0.2878	0.3675	6
Z12654	0	-0.0929	-0.00639998	-0.00520006	0.0132	0.081	2		0	0.1343	0.148	0.1077	0.2022	0.2622	6
Z14418	0	-0.113	0.00719994	0.0784	0.00990002	0.0634	2		0	-0.0225	0.0787	0.1517	0.2468	0.2322	6
Z15042	0	-0.048	-0.0351	0.0701999	0.2253	0.1464	2		0	0.1864	0.1194	0.1537	0.0424	0.2328	6
Z16611	0	-0.1068	-0.1011	0.087	0.1456	0.2198	2		0	0.0725999	0.1267	0.1314	0.164	0.0818	6
Z17679	0	-0.1134	-0.0236999	0.0528	0.1556	0.236	2		0	0.0304999	0.2814	0.2811	0.2393	0.1655	6
Z18645	0	-0.00669998	-0.0625	0.0745	0.2406	0.1205	2		0	0.1853	0.1908	0.1765	0.117	0.1367	6
Z18789	0	-0.1138	-0.00520006	0.0505	0.0999999	0.116	2		0	0.1265	0.1711	0.1811	0.2263	0.2082	6
Z19017	0	-0.0799001	0.0128001	0.1656	0.1872	0.0905	2		0	0.1343	0.2784	0.2843	0.2379	0.1445	6
Z19054	0	-0.0473	-0.0649001	0.0929	0.0874999	0.0397001	2		0	0.1081	0.2458	0.2093	0.1566	0.1402	6
Z19202	0	-0.1195	0.00779996	0.0257001	-0.000999996	0.0823	2		0	0.2109	0.3748	0.1901	0.2058	0.2196	6
Z19424	0	-0.1313	-0.00799998	0.0377001	0.1098	0.226	2		0	0.1226	0.127	0.1552	0.1698	0.202	6
Z19556	0	-0.1457	-0.0528	0.1461	0.1555	0.1612	2		0	0.1371	0.1945	0.2645	0.2609	0.2327	6
Z20015	0	-0.103	-0.0828	0.0587	0.1248	0.148	2		0	-0.0163	-0.0179	0.133	0.2857	0.3795	6
Z00308	0	-0.0766	-0.041	-0.00900001	0.1063	0.3496	2		0	0.0457	-0.0585999	0.2557	0.2984	0.316	6
Z00450	0	-0.1078	-0.0118	0.1077	0.0867001	0.0136001	2		0	0.0525001	0.0456	0.2227	0.2529	0.223	6
Z00616	0	-0.1763	0.0637	0.0331	0.0796	0.1463	2		0	0.1818	0.00849992	0.0446001	0.1714	0.195	6
Z00867	0	-0.1355	-0.0216	0.0517	0.1313	0.1457	2		0	0.0738	0.3339	0.1161	0.1613	0.0809	6
Z00875	0	-0.2172	0.0669	0.1595	0.1011	0.1539	2		0	0.1583	0.1817	0.1676	0.1143	0.0504	6
Z00923	0	-0.0343	-0.1463	-0.0192	0.0642	0.1502	2		0	0.1229	0.093	0.1528	0.2291	0.2254	6
Z03250	0	-0.0624	-0.00389999	0.102	0.1946	0.1719	2		0	0.0703	0.1248	0.1413	0.1736	0.1897	6
Z03330	0	-0.1253	-0.0171	0.0439001	0.0184001	0.0533999	2		0	0.1596	0.1071	0.0984999	0.241	0.1624	6
Z03996	0	-0.1283	-0.085	0.0462999	0.1444	0.2367	2		0	0.0908001	0.167	0.2675	0.2564	0.2274	6
Z04431	0	-0.0721	-0.0363	-0.0521	0.0706	0.0997	2		0	0.0982999	0.241	0.3159	0.3206	0.2576	6
Z04592	0	-0.112	-0.0366	0.0952	0.2168	0.1577	2		0	0.00359992	0.0773	0.2234	0.2334	0.2259	6
Z05094	0	-0.0945	0.0172001	0.0485	0.2442	0.205	2		0	0.00300004	0.00220004	0.1121	0.2901	0.4252	6
Z05896	0	-0.0858	-0.1072	0.0959	0.1551	0.1133	2		0	0.1471	0.2063	0.2834	0.3062	0.3296	6
Z06086	0	-0.1427	-0.0119	0.0759	0.1136	0.1175	2		0	0.1018	0.2882	0.2405	0.2524	0.2478	6
Z06097	0	-0.1072	-0.1166	0.1282	0.1805	0.1829	2		0	0.00510006	0.0467001	0.1599	0.2027	0.2151	6
Z06130	0	-0.0592	-0.0536	0.1137	0.2263	0.1832	2		0	0.085	0.1386	0.2542	0.2976	0.282	6
Z06381	0	-0.099	-0.0912001	-0.00170002	0.1181	0.2893	2		0	0.264	0.1431	0.1229	0.2241	0.1505	6
Z06507	0	-0.0616	-0.0445001	0.0723999	0.1621	0.2706	2		0	0.1376	0.1446	0.2602	0.2866	0.3716	6
Z07545	0	-0.0481	-0.1079	-0.0368	0.0421999	0.1499	2		0	0.1566	0.1213	0.0858	0.2378	0.2645	6
Z07587	0	-0.137	-0.0663	0.0546	0.1471	0.1687	2		0	0.0465001	0.0722	0.1959	0.2	0.1097	6
Z07601	0	-0.1819	0.0454001	0.1624	0.1868	0.1933	2		0	-0.0659999	0.0637999	0.1661	0.1911	0.2857	6
Z07846	0	-0.0739	-0.1096	0.0231	0.1284	0.1146	2		0	0.1168	0.1151	0.1695	0.2074	0.27	6
Z07882	0	-0.1773	0.0228001	0.0479001	0.0732	0.0642	2		0	0.0372999	0.1809	0.2383	0.2718	0.3018	6
Z08517	0	-0.0769001	-0.0831	0.0443001	0.1182	0.0943	2		0	0.0564001	0.111	0.2187	0.1892	0.2324	6
Z08555	0	-0.0447999	-0.0385	0.1369	0.224	0.194	2		0	0.1711	0.1146	0.1258	0.2241	0.4903	6
Z08933	0	-0.0872999	-0.0889	0.0470001	0.0982	0.076	2		0	0.0944001	0.0747001	0.1099	0.1107	0.1678	6
Z09138	0	-0.1011	-0.0776001	0.0743001	0.0911001	0.062	2		0	0.1554	0.2242	0.26	0.2905	0.3331	6
Z09827	0	-0.177	0.0356001	0.0576999	0.0161001	0.0542999	2		0	0.1396	0.1877	0.2071	0.2242	0.2442	6
Z10190	0	-0.1385	-0.0803999	0.1842	0.1657	0.0840001	2		0	0.0681001	0.1357	0.2259	0.3206	0.3021	6
Z10246	0	-0.1445	0.0242001	0.2591	0.1453	0.1994	2		0	0.1332	0.1671	0.2191	0.2568	0.2636	6
Z11725	0	-0.1141	-0.057	0.0453001	0.0944999	0.1084	2		0	0.0221001	0.1028	0.1702	0.2902	0.4599	6
Z11762	0	-0.1177	-0.00179998	0.1358	0.2271	0.2223	2		0	0.1262	0.125	0.1307	0.1194	0.1443	6
Z12274	0	-0.1028	-0.0412	0.048	0.0733999	0.015	2		0	0.3113	0.2336	0.1801	0.0942	0.1015	6
Z12630	0	-0.0274001	-0.0802	0.0708	0.2132	0.2302	2		0	0.2607	0.1876	0.211	0.201	0.1551	6
Z12778	0	-0.1363	-0.0121999	0.2283	0.1599	0.176	2		0	0.0786001	0.1446	0.1167	0.1132	0.0982999	6
Z13238	0	-0.2402	0.0245	0.1906	0.1274	0.2137	2		0	0.1889	0.2921	0.266	0.2617	0.2674	6
Z13605	0	-0.1	-0.0912001	-0.0259	0.033	0.1646	2		0	0.183	-0.0138	0.0298	0.1438	0.2039	6
Z13611	0	-0.1009	-0.1004	0.0596999	0.1312	0.1542	2		0	0.1215	0.241	0.1741	0.2369	0.2408	6
Z14956	0	-0.0803	-0.0774	0.0456	0.1792	0.0665	2		0	0.0565	0.1383	0.1425	0.1307	0.1768	6
Z15427	0	-0.1319	-0.0369	0.0793	0.0615999	0.0374	2		0	0.1318	0.2419	0.2344	0.247	0.2424	6
Z16700	0	-0.1518	-0.0479001	0.0284	0.1131	0.1237	2		0	-0.1002	0.0919	0.15	0.2506	0.307	6
Z17843	0	-0.1375	-0.0205001	0.1717	0.1165	-0.00159998	2		0	0.1784	0.1882	0.1846	0.1657	0.0834	6
Z17905	0	-0.1791	-0.0181	0.1339	0.0656	0.0119999	2		0	0.1996	0.1668	0.2316	0.2442	0.2278	6
Z17925	0	-0.0563	-0.124	0.00849992	0.1084	0.102	2		0	0.0287999	0.0572	0.0546	0.2432	0.4008	6
Z18326	0	-0.1124	-0.0766	0.0552	0.2064	0.2451	2		0	-0.0832	0.1134	0.2361	0.2865	0.294	6
Z19438	0	-0.1482	-0.0343	0.1275	0.0917001	0.00170008	2		0	0.3294	0.3036	0.1921	0.1035	0.0180001	6
Z21890	0	-0.2314	0.0527	0.1595	0.1184	0.2273	2		0	0.481	0.3565	0.2264	0.2343	-0.0197	6
Z00275	0	-0.1948	0.0142	0.1576	0.1581	-0.0387	2		0	0.2096	0.189	0.2575	0.3001	0.2482	6
Z00614	0	-0.1494	-0.1006	0.0835999	0.2006	0.1847	2		0	0.1184	0.2679	0.2798	0.2911	0.2879	6
Z00791	0	-0.22	0.0231	0.1258	0.0228001	0.1533	2		0	0.115	0.1734	0.1965	0.1966	0.1743	6
Z00979	0	-0.1768	0.0397001	0.0583	0.0407001	0.0361999	2		0	0.1851	0.1456	0.1222	0.1477	0.1416	6
Z01278	0	-0.1397	0.0133	0.2156	0.2108	0.2117	2		0	0.1412	0.2244	0.1735	0.1358	0.064	6
Z01957	0	-0.1348	-0.0898	0.0151001	0.0729	0.1935	2		0	-0.0418	0.2605	0.2123	0.1889	0.2458	6
Z01998	0	-0.1405	-0.0583	0.0611999	0.0963999	0.0681001	2		0	0.0617	0.1137	0.1815	0.1929	0.17	6
Z02010	0	-0.0860001	-0.1724	0.1215	0.2232	0.1811	2		0	0.14	0.2164	0.2092	0.2014	0.1626	6
Z03320	0	-0.0937	-0.1056	-0.0104	0.1217	0.0662999	2		0	0.0425	0.0536	0.1706	0.1723	0.1783	6
Z03681	0	-0.0981	-0.0307001	0.1531	0.2571	0.2207	2		0	0.0863	0.111	0.2854	0.3455	0.3303	6
Z03874	0	-0.174	-0.0583	0.1156	0.1606	0.175	2		0	0.0846	0.0771001	0.1262	0.1989	0.1889	6
Z04179	0	-0.1237	-0.1285	0.1003	0.2311	0.2321	2		0	0.1065	0.2123	0.1315	0.2434	0.3262	6
Z04494	0	-0.1171	-0.093	0.0167	0.1191	0.0596999	2		0	0.3394	0.2087	0.138	0.1992	0.2366	6
Z05673	0	-0.0945	-0.0904	0.0451001	0.1382	-0.0185	2		0	0.1232	0.1106	0.1527	0.141	0.1474	6
Z06073	0	-0.1492	-0.0800999	0.121	0.2333	0.1003	2		0	0.1349	0.233	0.2368	0.2013	0.164	6
Z06299	0	-0.1452	-0.0578	0.1421	0.1336	0.0419001	2		0	0.1759	0.2038	0.1795	0.1508	0.0834999	6
Z06496	0	-0.0983999	-0.1065	0.1102	0.11	0.0285	2		0	0.0485	0.0546	0.159	0.2061	0.2298	6
Z06501	0	-0.1506	-0.0955	0.1208	0.166	0.1577	2		0	-0.00349996	0.0258999	0.1981	0.2548	0.3122	6
Z06557	0	-0.1123	-0.0286999	0.17	0.2744	0.1917	2		0	0.1319	0.1302	0.1009	0.1991	0.1728	6
Z07839	0	-0.1442	-0.0395999	0.126	0.0199999	0.0172001	2		0	0.1156	0.1871	0.1553	0.1462	0.0812999	6
Z07980	0	-0.1554	-0.0579	0.1272	0.0541	0.0603	2		0	0.2793	0.1927	0.1937	0.1809	0.1372	6
Z09439	0	-0.1633	-0.0488	0.0553	0.0881	0.0442	2		0	0.1864	0.1784	0.1935	0.2362	0.2749	6
Z09641	0	-0.0922	-0.1586	0.1305	0.2252	0.2767	2		0	0.0823	0.1446	0.1667	0.2047	0.2693	6
Z09660	0	-0.1598	-0.1022	0.1438	0.2366	0.1281	2		0	0.079	0.1797	0.2048	0.2707	0.2964	6
Z09736	0	-0.1137	-0.0724001	0.0294	0.172	0.000999905	2		0	0.0691	0.2784	0.2568	0.1884	0.1577	6
Z10398	0	-0.1599	-0.1025	0.049	0.2032	0.2528	2		0	0.149	0.1766	0.2145	0.2259	0.2555	6
Z11606	0	-0.0986001	-0.1497	0.1395	0.1888	0.2616	2		0	0.126	0.1391	0.0940999	0.1412	0.1177	6
Z11686	0	-0.0623	-0.1853	-0.0533	0.2356	0.2073	2		0	0.0185001	0.0971	0.1749	0.2054	0.2361	6
Z12530	0	-0.1456	-0.1014	0.00610004	0.284	0.2319	2		0	-0.0199	0.1333	0.1616	0.2206	0.2305	6
Z13013	0	-0.1926	-0.0683001	0.0953999	0.0443001	0.1191	2		0	0.1594	0.1553	0.1347	0.1043	0.128	6
Z13449	0	-0.1787	-0.0359001	0.0577999	0.0634	0.0541	2		0	0.0923	0.1453	0.1847	0.1719	0.187	6
Z13752	0	-0.178	-0.0510999	0.1181	0.1397	-0.043	2		0	0.3452	0.3143	0.2968	0.2731	0.2494	6
Z13861	0	-0.1387	-0.1145	-0.0177	0.1246	0.1896	2		0	0.0685	0.2663	0.1663	0.1808	0.2463	6
Z15401	0	-0.1372	-0.0998	0.0846	0.1532	0.1205	2		0	0.0818	0.1427	0.1622	0.1753	0.1584	6
Z15895	0	-0.1508	-0.0865	0.0564001	0.2073	0.1432	2		0	0.1426	0.214	0.1907	0.2143	0.2553	6
Z16391	0	-0.1557	-0.0721	-0.0209	0.0769001	0.0668	2		0	0.1099	0.2094	0.1903	0.1827	0.142	6
Z16481	0	-0.047	-0.0612	0.0236001	0.0655001	0.0279001	2		0	0.0906999	0.2961	0.1381	0.1328	0.0394	6
Z16508	0	-0.1425	-0.08	0.0155	0.1018	0.0459999	2		0	-0.0104	0.1311	0.2371	0.312	0.3739	6
Z00384	0	-0.1899	-0.0621	0.0476001	0.1643	0.1621	2		0	0.0624	0.1711	0.2052	0.2544	0.3026	6
Z00963	0	-0.1127	-0.1423	0.0245	0.1994	0.1067	2		0	0.1107	0.1384	0.174	0.1676	0.1671	6
Z01026	0	-0.1675	-0.1565	0.1429	0.1981	0.2741	2		0	0.1732	0.1381	0.2122	0.3342	0.3454	6
Z01054	0	-0.1837	-0.0685001	0.1137	0.1345	0.1183	2		0	0.0369	0.0733999	0.1341	0.2274	0.245	6
Z01088	0	-0.2397	-0.0724001	0.2057	0.1796	0.2164	2		0	0.1469	0.1528	0.1749	0.2231	0.1566	6
Z02221	0	-0.1352	-0.122	0.0579	0.1757	0.1364	2		0	0.0979	0.25	0.2342	0.1867	0.1306	6
Z03772	0	-0.0532	-0.119	0	0.1044	0.0275001	2		0	0.1784	0.1653	0.2379	0.2678	0.2716	6
Z04013	0	-0.1191	-0.1826	0.0749001	0.1973	0.1733	2		0	0.1459	0.1417	0.2404	0.2893	0.288	6
Z04052	0	-0.2155	-0.0343	0.0991999	0.1892	0.2955	2		0	0.1252	0.2673	0.3083	0.2518	0.3049	6
Z04887	0	-0.2195	-0.0640999	0.0458999	0.1036	0.1486	2		0	0.0948	0.2352	0.2732	0.2367	0.2236	6
Z05065	0	-0.1444	0.0315999	0.1064	0.0403999	-0.0277	2		0	0.1624	0.1459	0.0759	0.1158	0.1543	6
Z05660	0	-0.3288	0.034	0.1826	0.2133	0.1968	2		0	0.0727999	0.181	0.205	0.288	0.3517	6
Z05753	0	-0.1445	-0.0776001	0.0981	0.0993	-0.0115	2		0	0.1132	0.1129	0.1985	0.1671	0.1008	6
Z06469	0	-0.1784	-0.135	0.0750999	0.182	0.2563	2		0	-0.0598	0.1548	0.2115	0.241	0.2489	6
Z08072	0	-0.2139	-0.0634	0.0829001	0.1006	0.121	2		0	0.1294	0.1411	0.1213	0.1223	0.109	6
Z10876	0	-0.1262	-0.1724	0.0682	0.172	0.1293	2		0	-0.0744	-0.00430003	0.1887	0.307	0.4313	6
Z11196	0	-0.2333	-0.0614	0.1646	0.1506	0.1231	2		0	0.00519997	0.0953999	0.1492	0.1716	0.2284	6
Z11380	0	-0.1061	-0.1763	0.00759998	0.1775	0.1845	2		0	0.2937	0.254	0.1988	0.288	0.2731	6
Z12237	0	-0.1504	-0.1512	0.0871	0.1677	0.1846	2		0	0.0826	0.2134	0.2375	0.3369	0.3296	6
Z12584	0	-0.1357	-0.1086	0.0587	0.1378	0.0509	2		0	0.2241	0.1804	0.2304	0.2776	0.2793	6
Z13344	0	-0.174	-0.0778	-0.0145	0.0126	0.1041	2		0	-0.00950006	0.1951	0.1513	0.1742	0.1859	6
Z13963	0	-0.2253	-0.0899	0.1095	0.2187	0.1941	2		0	0.2396	0.1379	0.1052	0.1728	0.1735	6
Z14152	0	-0.1669	-0.0983	-0.0454	0.0206	0.1467	2		0	0.1001	0.0987999	0.1509	0.1327	0.1521	6
Z14283	0	-0.1174	-0.2193	0.1322	0.1362	0.1763	2		0	-0.0228	0.0634	0.1662	0.2753	0.2675	6
Z14308	0	-0.1023	-0.1719	-0.0544	0.1342	0.0913	2		0	-0.0919	0.0504	0.2046	0.3357	0.4144	6
Z14501	0	-0.0754	-0.1062	-0.000900008	0.0738	0.0511001	2		0	0.055	0.0934	0.1444	0.1628	0.1671	6
Z15928	0	-0.2502	-0.0375	0.0224	0.0715	0.1974	2		0	0.1711	0.2644	0.1223	0.1355	0.0535	6
Z15979	0	-0.1707	-0.1044	0.00229998	0.0515	0.1061	2		0	0.1528	0.2439	0.2886	0.2977	0.2599	6
Z16394	0	-0.1825	-0.1257	0.00650004	0.1951	0.1694	2		0	0.1031	0.2438	0.2607	0.2736	0.2715	6
Z18873	0	-0.1891	-0.1055	0.0245	0.1083	0.1716	2		0	0.3352	0.036	0.0776001	0.2801	0.1938	6
Z18917	0	-0.2429	-0.1112	0.125	0.2757	0.2191	2		0	0.1067	0.2497	0.2136	0.2528	0.23	6
Z21892	0	-0.1364	-0.1177	-0.00669998	0.0829001	0.0979	2		0	0.0981	0.2213	0.1993	0.2541	0.3682	6
Z00367	0	-0.2003	-0.0942	0.0551	0.0771001	0.0149001	2		0	0.0932001	0.146	0.1617	0.136	0.1223	6
Z00826	0	-0.1181	-0.0279001	0.0403999	0.0171	0.0363001	2		0	0.1306	0.1096	0.1361	0.223	0.1764	6
Z01002	0	-0.2356	-0.0491	0.1412	0.1182	-0.0397001	2		0	0.1744	0.2175	0.1559	0.1107	0.0877	6
Z01111	0	-0.2718	-0.0582	0.1498	0.217	0.1763	2		0	0.1653	0.2437	0.2754	0.2443	0.2229	6
Z01222	0	-0.2177	-0.101	0.1086	0.1665	0.1256	2		0	0.1802	0.2775	0.3061	0.2948	0.2499	6
Z01309	0	-0.23	-0.03	0.00149994	0.0195	0.0748	2		0	-0.0379	0.0847999	0.1793	0.2278	0.2553	6
Z01400	0	-0.1912	-0.0936	0.0246	0.093	0.0973	2		0	0.073	-0.0171	0.1032	0.196	0.2602	6
Z02166	0	-0.2099	-0.0509001	0.0156	0.1254	0.0689001	2		0	0.1094	0.1531	0.1923	0.2412	0.2733	6
Z02916	0	-0.2403	-0.0635	0.1326	0.1222	0.0217999	2		0	0.0957	0.0617	0.11	0.1587	0.1599	6
Z05035	0	-0.1815	-0.0941	0.0452001	0.0833	0.0407001	2		0	0.1531	0.1569	0.12	0.1416	0.1151	6
Z06176	0	-0.2005	-0.0595999	0.0191	0.0608999	0.0347001	2		0	0.1276	0.1146	0.2781	0.3571	0.3221	6
Z06799	0	-0.0888	-0.179	-0.0513	0.1274	0.0659001	2		0	0.00790002	0.1847	0.2264	0.2316	0.2841	6
Z08523	0	-0.2186	-0.088	0.0576999	0.0829001	0.0547	2		0	0.0902	0.0766	0.1778	0.2753	0.2748	6
Z09144	0	-0.3498	-0.0107	0.1967	0.1851	0.1919	2		0	0.00460007	0.1591	0.1386	0.2028	0.2566	6
Z09586	0	-0.1636	-0.1766	0.0608	0.2029	0.1916	2		0	0.04	0.1201	0.1934	0.3335	0.3653	6
Z09797	0	-0.2197	-0.1012	0.1098	0.0978	0.0862001	2		0	0.2432	0.3101	0.2454	0.3042	0.3185	6
Z10086	0	-0.1455	-0.1354	0.0533	0.0737	0.0298	2		0	0.1029	0.1486	0.128	0.1698	0.1908	6
Z10665	0	-0.0266	-0.1272	-0.0263999	0.0823	0.0472	2		0	0.0135001	0.1061	0.1649	0.213	0.2127	6
Z10726	0	-0.1031	-0.0921	0.0564001	0.0348	0.0238	2		0	0.0816999	0.1663	0.1045	0.1974	0.1307	6
Z11128	0	-0.2682	-0.0221	0.0254	0.0506	0.0375	2		0	0.147	0.1385	0.1951	0.1733	0.2333	6
Z11809	0	-0.2567	-0.0857	0.0725999	0.0279001	0.128	2		0	0.1405	0.1964	0.1877	0.1931	0.2154	6
Z12293	0	-0.2427	-0.0735999	0.062	0.0694001	0.0589001	2		0	0.0225001	0.1576	0.1932	0.2648	0.3287	6
Z12305	0	-0.2501	-0.0891999	0.1042	0.1241	0.0515	2		0	0.2953	0.2894	0.3125	0.2797	0.236	6
Z12442	0	-0.216	-0.1455	0.1438	0.1561	0.1213	2		0	0.268	0.3344	0.2641	0.2058	0.1099	6
Z12665	0	-0.1665	-0.1367	0.0185001	0.1363	0.1068	2		0	0.1148	0.2065	0.2283	0.2743	0.249	6
Z14855	0	-0.0783	-0.0675	0.063	0.0749001	-0.0242	2		0	0.3983	0.3965	0.1996	0.152	-0.0971	6
Z18136	0	-0.1608	-0.09	0.0158001	0.0405999	0.052	2		0	-0.0442001	0	0.1306	0.2812	0.3932	6
Z18520	0	-0.2679	-0.0872999	0.1285	0.0889999	0.1108	2		0	0.1187	0.2311	0.2425	0.2108	0.1649	6
Z18926	0	-0.1782	-0.1216	0.0135001	0.0547	0.0517	2		0	0.1076	0.1082	0.12	0.1229	0.1181	6
Z19250	0	-0.1869	-0.1133	0.0217999	0.066	0.0946	2		0	0.0772001	0.2015	0.2564	0.2786	0.3155	6
Z21552	0	-0.1718	-0.1268	-0.0158	0.0691	0.077	2		0	-0.0506	0.2585	0.2293	0.2135	0.2992	6
Z00280	0	-0.1657	-0.0593	0.0486	0.0381	0.0307	2		0	0.1808	0.0830001	0.1321	0.1736	0.1517	6
Z00409	0	-0.2579	-0.1291	0.1263	0.1728	0.2142	2		0	0.221	0.2182	0.2275	0.2401	0.228	6
Z00512	0	-0.2355	-0.1788	0.1805	0.2026	0.2625	2		0	0.0835999	0.0812999	0.2188	0.2606	0.2185	6
Z00730	0	-0.1934	-0.1644	0.0940999	0.1801	0.1534	2		0	0.0725	0.2279	0.3241	0.2632	0.2646	6
Z01219	0	-0.1992	-0.1713	0.1655	0.1967	0.061	2		0	0.1364	0.1114	0.1847	0.2412	0.1856	6
Z03257	0	-0.2341	-0.0949	0.0153	0.057	0.1386	2		0	0.218	0.2872	0.2757	0.2943	0.2913	6
Z03519	0	-0.2337	-0.1207	0.1009	0.1241	0.0713	2		0	0.3005	0.2295	0.3146	0.2982	0.2791	6
Z03774	0	-0.1529	-0.2044	0.00979992	0.164	0.2393	2		0	0.163	0.1723	0.2152	0.284	0.2806	6
Z04422	0	-0.2153	-0.1764	0.0178999	0.2618	0.3381	2		0	-0.00639998	0.1698	0.1369	0.1795	0.2479	6
Z04708	0	-0.247	-0.0955	0.0577999	0.1365	0.0933	2		0	0.1717	0.1808	0.2361	0.2701	0.2719	6
Z05858	0	-0.384	0.0165999	0.1091	0.1932	0.1079	2		0	0.0874	0.3146	0.3424	0.2903	0.1362	6
Z05943	0	-0.2195	-0.1392	0.0812999	0.1134	0.0540001	2		0	0.1578	0.1553	0.2185	0.0389001	0.1558	6
Z06118	0	-0.3195	-0.0366	0.1193	0.0723	0.0323	2		0	0.1861	0.3161	0.284	0.2455	0.1565	6
Z06209	0	-0.0901	-0.0576	0.0579	0.0615001	-0.016	2		0	0.1543	0.1625	0.1092	0.0708	0.1849	6
Z06337	0	-0.2196	-0.1364	0.1164	0.1081	0.0551	2		0	0.2369	0.2668	0.2726	0.3013	0.2534	6
Z06700	0	-0.202	-0.0828999	0.0576	0.0942	-0.0177999	2		0	0.0376001	0.0579	0.131	0.1607	0.1991	6
Z07715	0	-0.1643	-0.1237	0.0342	0.0488	0.0240999	2		0	0.0296	0.0834	0.1309	0.184	0.2207	6
Z09472	0	-0.1944	-0.163	0.0905	0.0911001	0.0723	2		0	0.1293	0.1673	0.1695	0.1496	0.0781	6
Z10016	0	-0.1115	-0.0323	0.0307	0.0475001	-0.00259997	2		0	0.0165999	0.0738	0.1667	0.2143	0.2909	6
Z10174	0	-0.2385	-0.0894	0.062	0.1037	0.0671	2		0	0.2078	0.2815	0.2285	0.2317	0.2329	6
Z10631	0	-0.0744	-0.0992	0.0482	0.0293	0.0278001	2		0	0.0302	0.1915	0.2885	0.3141	0.3166	6
Z11220	0	-0.2079	-0.0892999	0.00319997	0.0868999	0.0201	2		0	-0.1342	-0.0354	0.2004	0.3102	0.427	6
Z11444	0	-0.2231	-0.1485	0.1319	0.2106	0.1012	2		0	0.1511	0.198	0.2423	0.2138	0.2226	6
Z11739	0	-0.2218	-0.121	0.00630005	0.0946	0.0548	2		0	0.0886	0.1431	0.0934	0.1423	0.1596	6
Z12793	0	-0.2282	-0.1616	0.1722	0.0839	0.1254	2		0	0.0879	0.1384	0.1649	0.1613	0.1381	6
Z12828	0	-0.2032	-0.1245	0.0228999	0.1074	0.0602	2		0	0.088	0.0833	0.174	0.1925	0.3273	6
Z14091	0	-0.1494	-0.1851	-0.0122999	0.1574	0.11	2		0	-0.0164001	0.0934999	0.1878	0.2851	0.3206	6
Z16728	0	-0.1458	-0.2098	0.0493	0.0821	0.0636	2		0	0.1687	0.1827	0.226	0.2734	0.2008	6
Z16798	0	-0.2431	-0.1352	0.0513001	0.0748	0.1222	2		0	0.1018	0.1482	0.234	0.2999	0.3601	6
Z18962	0	-0.1341	-0.1	-0.026	0.00889994	0.0896	2		0	0.0693	0.1007	0.0857	0.1549	0.1784	6
Z00282	0	-0.2702	-0.0775001	0.0353	0.1003	0.000500039	2		0	0.1196	0.101	0.0917001	0.2044	0.2521	6
Z00794	0	-0.1448	-0.1649	0.000699972	0.0566	0.0515999	2		0	-0.111	0.036	0.2285	0.2841	0.3594	6
Z00980	0	-0.1159	-0.2199	-0.0798	0.1749	0.0864999	2		0	0.1104	0.0666	0.1073	0.2017	0.246	6
Z01173	0	-0.1216	-0.2608	0.0074999	0.2121	0.1775	2		0	0.0235001	0.1981	0.2312	0.2987	0.3323	6
Z01941	0	-0.1497	-0.228	0.1286	0.3067	0.0675	2		0	-0.00659995	0.1574	0.2927	0.1812	0.1512	6
Z03453	0	-0.231	-0.1344	0.00610004	0.1019	0.1467	2		0	0.3391	0.1595	0.1548	0.2829	0.2514	6
Z03923	0	-0.1918	-0.2037	0.1285	0.1473	0.0918	2		0	0.0118	0.0928	0.1787	0.2477	0.2357	6
Z05185	0	-0.1471	-0.1885	0.0243999	0.172	-0.0159	2		0	0.2561	0.2833	0.3159	0.2888	0.1826	6
Z07611	0	-0.2411	-0.1512	0.066	0.2536	0.2148	2		0	0.0545	0.2202	0.2583	0.2986	0.2756	6
Z07874	0	-0.2906	-0.0967	0.0557999	0.0898001	0.1606	2		0	0.0852	0.0999999	0.1301	0.296	0.3559	6
Z09121	0	-0.2586	-0.1136	0.0161001	0.0394	0.0336999	2		0	0.0597999	0.0989	0.1809	0.2095	0.1876	6
Z09314	0	-0.2933	-0.1022	0.0998	0.1236	0.0600001	2		0	0.027	0.0809	0.1344	0.153	0.1756	6
Z09498	0	-0.2891	-0.101	0.1196	0.1701	0.0376001	2		0	0.1084	0.1789	0.2054	0.2148	0.2002	6
Z11361	0	-0.192	-0.1573	-0.048	0.1987	0.0657001	2		0	0.0780001	0.1622	0.1521	0.1147	0.2455	6
Z12095	0	-0.1292	-0.0698	0.0344	0.0372999	0.00559988	2		0	0.0868	0.1208	0.1287	0.2064	0.2339	6
Z14886	0	-0.1088	-0.0424	0.00849992	0.0231	0.0175	2		0	-0.0468	0.0738	0.1504	0.1986	0.2977	6
Z15619	0	-0.2017	-0.0413999	0.0644	0.1667	-0.1163	2		0	0.1561	0.1669	0.2124	0.2443	0.0142	6
Z16573	0	-0.2336	-0.1426	0.0363001	0.0902	0.0369999	2		0	0.1402	0.19	0.1714	0.1642	0.1041	6
Z17621	0	-0.2529	-0.116	0.0195	0.1061	0.0808001	2		0	0.0738	0.1881	0.2374	0.2453	0.2615	6
Z19595	0	-0.1415	-0.2175	-0.1064	0.0727999	0.1184	2		0	0.2905	0.3149	0.2639	0.2275	0.093	6
Z21018	0	-0.4066	0.0108999	0.1121	0.1775	0.0991001	2		0	0.0803	0.292	0.3186	0.2667	0.1202	6
Z21594	0	-0.2278	-0.1871	0.0631001	0.1656	0.1838	2		0	0.1206	0.289	0.2589	0.2325	0.2064	6
Z00427	0	-0.1654	-0.0377	-0.0301	0.0425	0.0254	2		0	0.0133	0.0727	0.1296	0.2456	0.2669	6
Z01850	0	-0.1851	-0.2119	0.0509	0.1145	0.1048	2		0	0.0838	0.061	0.1909	0.269	0.2969	6
Z03013	0	-0.2927	-0.0094	0.00199998	-0.00550007	0.0466	2		0	0.1624	0.2461	0.2521	0.2645	0.2516	6
Z05962	0	-0.1838	-0.179	-0.0113	0.0644999	0.0285	2		0	0.076	0.1068	0.1516	0.2303	0.2823	6
Z07498	0	-0.2374	-0.1582	0.1371	0.1017	-0.0809	2		0	0.1096	0.1374	0.2192	0.1854	0.1548	6
Z09278	0	-0.2398	-0.1765	0.1494	0.1961	0.0703999	2		0	0.2292	0.3381	0.3129	0.1916	0.0223001	6
Z10248	0	-0.1826	-0.2093	-0.0111	0.193	0.0635001	2		0	0.0497	0.1032	0.1106	0.1803	0.2331	6
Z11763	0	-0.1715	-0.2165	-0.0729	0.0752	0.1561	2		0	0.1218	0.1971	0.1248	0.1331	0.0979	6
Z13025	0	-0.2719	-0.1649	0.1086	0.204	0.2209	2		0	0.1648	0.244	0.1602	0.174	0.1479	6
Z14285	0	-0.1505	-0.1948	-0.0633	0.1252	0.0106	2		0	-0.0906	0.0426	0.1396	0.2206	0.326	6
Z15151	0	-0.2212	-0.2035	0.0299	0.1405	0.2167	2		0	0.0336999	0.1305	0.1993	0.2831	0.3485	6
Z16003	0	-0.1435	-0.2389	-0.0737999	0.1014	0.0542	2		0	0.0814001	0.0583999	0.1748	0.1872	0.2073	6
Z16204	0	-0.2082	0.00770006	0.0145	0.059	-0.0286	2		0	0.0177	0.0674001	0.0718	0.1837	0.2541	6
Z16628	0	-0.233	-0.175	0.0733999	0.1029	0.0760999	2		0	0.1463	0.1919	0.2658	0.2223	0.1901	6
Z00472	0	-0.1958	-0.2015	-0.0366	0.0176001	0.0879	2		0	0.0936	0.0659001	0.1282	0.1731	0.162	6
Z01609	0	-0.1968	-0.2345	0.0619	0.0830001	0.1263	2		0	0.1746	0.2328	0.2044	0.1432	0.1214	6
Z01823	0	-0.1454	-0.1411	-0.0646	0.0804	0.0274	2		0	0.0477001	0.0883999	0.1751	0.1218	0.2009	6
Z03325	0	-0.1789	-0.2568	0.0864999	0.3378	0.2175	2		0	0.0756001	0.0725999	0.1285	0.1961	0.2259	6
Z03754	0	-0.2557	-0.1997	0.1677	0.2446	0.2138	2		0	0.0886	0.0232	0.13	0.259	0.2802	6
Z04280	0	-0.2041	-0.1345	-0.0121999	0.0635001	-0.00659995	2		0	0.1247	0.0874	0.1868	0.2276	0.2505	6
Z04763	0	-0.2252	-0.0728	0.0540001	0.0327999	-0.0226	2		0	0.0745	0.1564	0.1965	0.1777	0.1726	6
Z04901	0	-0.1205	-0.0828	0.0231	0.0474	-0.0141001	2		0	0.153	0.1416	0.2213	0.2378	0.2353	6
Z04930	0	-0.2681	-0.1519	0.1132	0.0703999	-0.0659999	2		0	0.2872	0.2458	0.2235	0.1796	0.1743	6
Z06094	0	-0.1868	-0.2674	0.1318	0.2375	0.1562	2		0	0.1453	0.1732	0.2833	0.3525	0.3129	6
Z06279	0	-0.1603	-0.0799001	-0.0094	0.0279001	0.0101	2		0	0.0525001	0.0474	0.2003	0.3058	0.3596	6
Z08116	0	-0.3344	-0.123	0.1919	0.2139	0.0963	2		0	0.1676	0.1659	0.162	0.1306	0.1056	6
Z10845	0	-0.3778	-0.0698999	0.136	0.1405	0.1258	2		0	0.1477	0.2682	0.2153	0.1491	0.0154001	6
Z14633	0	-0.2884	-0.0552	0.00190002	-0.0313001	0.0553	2		0	0.1284	0.1142	0.1091	0.1655	0.2217	6
Z18925	0	-0.1299	-0.1829	-0.0282	0.0394999	0.0143001	2		0	0.0533	0.1924	0.368	0.2914	0.2802	6
Z20116	0	-0.1903	-0.2377	0.0798999	0.2161	0.0376001	2		0	0.1743	0.2805	0.2442	0.2371	0.1738	6
Z20566	0	-0.2225	-0.1851	-0.0616	0.0112999	0.0825001	2		0	-0.0345	0.1753	0.1866	0.2486	0.3456	6
Z21752	0	-0.2692	-0.1624	0.0121	0.0911001	0.1455	2		0	-0.1309	-0.00709995	0.2104	0.2595	0.3518	6
Z01230	0	-0.3554	-0.1318	0.1896	0.2373	0.3103	2		0	0.1301	0.2204	0.2094	0.2318	0.2046	6
Z02019	0	-0.2322	-0.1187	-0.00400001	0.0936	-0.0533	2		0	0.2322	0.246	0.3145	0.3123	0.2479	6
Z03401	0	-0.2084	-0.1301	-0.0121999	0.0411	0.00779996	2		0	0.1357	0.2062	0.2007	0.1712	0.1845	6
Z04778	0	-0.3439	-0.1255	0.1544	0.1708	0.1543	2		0	0.2423	0.2732	0.2525	0.2641	0.1954	6
Z04914	0	-0.2632	-0.1673	0.0661999	0.1027	-0.00959995	2		0	0.1396	0.1979	0.1947	0.1499	0.1487	6
Z06424	0	-0.1055	-0.1648	0.0225001	0.0762001	-0.0397001	2		0	0.1948	0.1441	0.226	0.2394	0.1612	6
Z07652	0	-0.121	-0.0724001	9.99e-05	0.0258999	-0.00339997	2		0	0.1586	0.1729	0.0835999	0.1084	0.1256	6
Z08319	0	-0.1774	-0.0542	-0.0335	0.0508001	-0.0222	2		0	-0.0379	0.0787	0.1814	0.1977	0.2419	6
Z08596	0	-0.2594	-0.179	0.0619	0.088	-0.00559995	2		0	0.1458	0.0957999	0.1142	0.1613	0.1845	6
Z09311	0	-0.2316	-0.2017	0.0277	0.1304	0.0293	2		0	0.0293	0.1344	0.112	0.1608	0.2212	6
Z09820	0	-0.1844	-0.2165	-0.0218	0.0583999	0.00679997	2		0	0.1368	0.1452	0.1458	0.1877	0.1702	6
Z10687	0	-0.2255	-0.1161	-0.0102	0.0597999	-0.0212	2		0	0.0839	0.1155	0.1717	0.1666	0.2468	6
Z11077	0	-0.1224	-0.0661	0.00799991	0.0334	-0.0333999	2		0	0.0722	0.0732	0.1354	0.1824	0.2387	6
Z14462	0	-0.3144	-0.137	0.0668	0.1196	0.0961999	2		0	-0.0151001	0.0791	0.2131	0.3389	0.4147	6
Z15872	0	-0.1523	-0.0606	0.0112	0.0585999	-0.0537999	2		0	0.0637999	0.146	0.1314	0.1039	0.1249	6
Z17536	0	-0.1293	-0.0903	-0.0157	0.0175	0.0026001	2		0	0.00799991	0.0938	0.1834	0.2162	0.3083	6
Z19400	0	-0.2888	-0.1766	0.116	0.218	0.1397	2		0	0.3389	0.4814	0.3695	0.238	0.1448	6
Z00487	0	-0.1886	-0.0739	-0.0118	-0.00709995	0.00589999	2		0	0.0805999	0.0833	0.1429	0.1986	0.1978	6
Z00618	0	-0.229	-0.2246	0.0752999	0.316	0.2049	2		0	0.0627	0.0248999	0.1764	0.2825	0.416	6
Z03783	0	-0.1168	-0.0814	-0.0175	0.0214001	-0.00279993	2		0	0.1304	0.1621	0.1883	0.2138	0.2257	6
Z04682	0	-0.1986	-0.2391	0.00310009	0.1304	0.0832	2		0	0.0863	0.1844	0.2098	0.2226	0.1795	6
Z10756	0	-0.2622	-0.2072	0.0643	0.0798999	0.2243	2		0	0.00770006	0.00470002	0.1787	0.264	0.292	6
Z12222	0	-0.1921	-0.1768	-0.0468	0.0228999	0.0221001	2		0	0.1986	0.2099	0.2302	0.2704	0.2666	6
Z12737	0	-0.1747	-0.1764	-0.0278	0.0535	-0.0183	2		0	0.0327001	0.1685	0.1912	0.1624	0.0291	6
Z13524	0	-0.2895	-0.1586	0.0555001	0.0313001	0.00470002	2		0	0.1099	0.1222	0.1447	0.1276	0.1529	6
Z13810	0	-0.1551	-0.1242	-0.0373001	0.0339	-0.00150004	2		0	0.0852	0.0897	0.1125	0.1431	0.1357	6
Z17941	0	-0.2206	-0.2307	-0.0194	0.1265	0.2245	2		0	0.3007	0.0278001	0.069	0.2723	0.3941	6
Z18417	0	-0.2147	-0.0345	0.0419001	0.0282	-0.0638	2		0	-0.0194	-0.0406	0.1242	0.334	0.4107	6
Z18704	0	-0.1985	-0.2225	-0.118	0.0784	0.075	2		0	-0.0595	0.0576999	0.1299	0.2253	0.3042	6
Z21790	0	-0.2285	-0.2063	0.0162999	0.0537001	-0.04	2		0	-0.0137	0.1233	0.218	0.2103	0.2355	6
Z00436	0	-0.2477	-0.2075	0.000599923	0.0366001	0.0905	2		0	0.2268	0.1235	0.3061	0.322	0.2717	6
Z01215	0	-0.1968	-0.1445	-0.0298	0.0727999	-0.0393	2		0	0.0755	0.1373	0.2982	0.2007	0.1619	6
Z05840	0	-0.1403	-0.106	-0.0754	0.00640005	0.0206999	2		0	0.000999905	0.1076	0.1924	0.242	0.1047	6
Z10235	0	-0.2398	-0.1225	-0.0107	0.0071	-0.0111	2		0	0.1123	0.1685	0.2488	0.195	0.283	6
Z10533	0	-0.2493	-0.18	-0.0156	0.0308	-0.0177	2		0	0.1517	0.2231	0.3027	0.3306	0.2542	6
Z15006	0	-0.2266	-0.2196	-0.00799998	0.0591	-0.0199	2		0	0.1345	0.1003	0.1383	0.2229	0.2246	6
Z15469	0	-0.2509	-0.2062	0.0416	0.1675	0.0451001	2		0	0.2179	0.172	0.1111	0.172	0.1734	6
Z17834	0	-0.0998	-0.1582	0.00220004	0.0513001	-0.0544	2		0	0.1711	0.1158	0.1876	0.2011	0.1403	6
Z21016	0	-0.2988	-0.1763	0.0291999	0.017	0.1542	2		0	0.1907	0.1776	0.2146	0.2589	0.2491	6
Z04546	0	-0.1418	-0.0711	-0.0623	0.095	-0.0673999	2		0	-0.0176	0.1465	0.2015	0.2162	0.1592	6
Z04918	0	-0.1044	-0.1177	-0.0236999	-0.0212999	0.00860011	2		0	0.115	0.1128	0.1574	0.1824	0.1957	6
Z11794	0	-0.3145	-0.1578	0.0521	0.0117	0.0236001	2		0	0.1728	0.1215	0.0307	0.2017	0.3709	6
Z09224	0	-0.1399	-0.0948	0.00490005	-0.0246	-0.018	2		0	0.1616	0.1273	0.1204	0.1278	0.1008	6
Z20995	0	-0.2689	-0.1846	-0.0284	-0.00290005	-0.00359996	2		0	0.1197	0.1467	0.1532	0.2321	0.2799	6
Z11376	0	-0.2945	-0.179	0.0257001	0.1181	0.131	2		0	0.00139995	0.1176	0.0888	0.2348	0.2994	6
Z19271	0	-0.2239	-0.25	0.024	0.0385001	0.0339	2		0	0.08	0.0963999	0.0854	0.1983	0.1661	6
Z01184	0	-0.2116	-0.0778	0.0298	0.00170008	-0.0693	2		0	0.0801001	0.1417	0.2164	0.18	0.1002	6
Z06183	0	-0.3108	-0.165	0.0472	0.1372	0.053	2		0	0.2047	0.2313	0.1551	0.1146	0.1118	6
Z13279	0	-0.2359	-0.2672	0.1192	0.1553	0.1453	2		0	0.2731	0.3225	0.2232	0.1593	0.0822	6
Z17793	0	-0.3318	-0.1564	0.081	0.1142	0.0802	2		0	0.1175	0.1325	0.1623	0.1945	0.157	6
Z07727	0	-0.4275	-0.0909001	0.263	0.3474	0.0766	2		0	0.1393	0.0122	0.0853	0.2161	0.2589	6
Z03525	0	-0.3238	-0.1532	0.0197999	0.1009	0.024	2		0	0.2232	0.2062	0.1847	0.1936	0.208	6
Z06304	0	-0.2651	-0.2191	0.0284	0.059	0.0464	2		0	0.1262	0.1575	0.1692	0.1223	0.0615001	6
Z12279	0	-0.2734	-0.2033	0.00519997	0.2141	0.1822	2		0	0.0648	0.1991	0.1837	0.2315	0.2536	6
Z06537	0	-0.2619	-0.2258	0.00889994	0.095	0.1441	2		0	0.1354	0.1677	0.2115	0.262	0.2072	6
Z06298	0	-0.3743	-0.1358	0.1228	0.1489	0.1301	2		0	0.1733	0.1847	0.1426	0.1213	0.0528	6
Z10792	0	-0.2836	-0.2048	-0.00349996	0.0982	0.1608	2		0	0.0385001	0.1139	0.2031	0.2232	0.2604	6
Z05519	0	-0.3552	-0.1733	0.1627	0.2358	0.315	2		0	0.2089	0.363	0.3719	0.2976	0.2166	6
Z15588	0	-0.2633	-0.2235	0.0204	0.17	0.0346	2		0	0.1064	0.1341	0.1695	0.2389	0.2455	6
Z16130	0	-0.169	-0.3061	-0.0515	0.2093	0.1116	2		0	-0.1284	0.1077	0.2206	0.2246	0.2831	6
Z09517	0	-0.3248	-0.2002	0.1537	0.1537	0.0429001	2		0	0.0883999	0.0842	0.1279	0.1389	0.1132	6
Z02906	0	-0.3305	-0.1741	0.0546	0.0124999	-0.0153	2		0	0.2931	0.1978	0.1686	0.1648	0.1913	6
Z21631	0	-0.2409	-0.2622	0.0208999	0.0951	0.0967	2		0	0.023	0.1702	0.1938	0.2405	0.2427	6
Z18171	0	-0.0115	-0.0528	-0.0308	0.1143	0.1066	2		0	-0.1046	0.0453001	-0.0622	-0.0409	-0.1318	7
Z21302	0	-0.0492	-0.0176	-0.0311999	0.0635001	0.1404	2		0	-0.1903	-0.00619995	-0.1124	0.0225001	-0.00669998	7
Z03780	0	-0.0422	-0.036	0.0355	0.0984	0.1079	2		0	-0.044	-0.0338001	0.0162999	0.0512	-0.0223999	7
Z03961	0	-0.0163	-0.1604	-0.041	0.1158	0.2407	2		0	-0.126	-0.1964	-0.1457	-0.0771	-0.0575001	7
Z04635	0	-0.0366	-0.0735	-0.0217	0.1235	0.1708	2		0	-0.0273	-0.0568	-0.0729	-0.0356	-0.0894	7
Z06860	0	-0.0146	-0.025	0.0265	0.0830001	0.1234	2		0	-0.00870004	0.0184001	-0.0385999	-0.0231	-0.0338001	7
Z07622	0	0.0206999	-0.1402	-0.0483	0.1091	0.1698	2		0	-0.0198	-0.1398	-0.00559995	0.0923	0.0415001	7
Z09520	0	-0.0259	-0.00659995	-0.00669998	0.1189	0.0863	2		0	-0.0782	-0.0642	0.0488999	-0.0339	0.0405001	7
Z10746	0	-0.0614	-0.0241	0.0932001	0.0995	0.0956	2		0	-0.0181	0.0425	0.00930002	0.0071	-0.0183	7
Z11310	0	0.00739998	-0.0894	0.0493	0.1299	0.0563	2		0	0.0355	-0.0524	-0.055	-0.0477	-0.0953	7
Z11665	0	-0.0283	-0.0141999	0.0105001	0.0685	0.1297	2		0	0.0506	-0.0254	-0.102	-0.026	-0.0383	7
Z12360	0	-0.0346999	-0.114	-0.0412	0.1007	0.1581	2		0	-0.1436	-0.0964	-0.0876	-0.0316	-0.0147	7
Z12853	0	-0.0638	-0.0651	0.0694001	0.0317	0.1455	2		0	-0.1192	-0.0642	-0.0697	-0.0663	-0.0695999	7
Z13436	0	-0.0345	-0.0601999	0.0224	0.0966	0.0794	2		0	0.0103	-0.024	-0.0353	0.017	0.0095001	7
Z14484	0	-0.0127001	-0.0608	-0.0604	0.1242	0.1824	2		0	0.0276	-0.0535	-0.0365	0.0155	0.0211999	7
Z15915	0	-0.0579	0.0144001	0.0482	0.0875999	0.0987999	2		0	-0.0755001	-0.0684001	-0.1288	-0.0874	-0.0236999	7
Z16004	0	-0.0506	-0.0617999	0.059	0.0767999	0.0905	2		0	0.029	-0.0242	-0.0772	-0.0503	-0.0548	7
Z16012	0	-0.0271999	-0.0484	0.0605	0.055	0.2123	2		0	-0.0219	0.0214001	-0.042	0.00220004	-0.0119	7
Z16423	0	-0.0510999	-0.019	0.0263	0.0687001	0.0892001	2		0	-0.1668	-0.121	-0.0646	-0.0702	-0.0755001	7
Z19484	0	-0.0321	-0.0679	0.0683	0.0913999	0.1165	2		0	-0.1061	0.0868	-0.0991	-0.0281	0.000599923	7
Z20709	0	-0.0606	-0.00730001	0.0708	0.1229	0.0158001	2		0	-0.0296	-0.0504001	-0.0684001	-0.0337	-0.0848	7
Z20833	0	-0.0481999	-0.0314	0.075	0.122	0.12	2		0	-0.1021	-0.0137	-0.0752999	-0.00440009	-0.0824	7
Z02918	0	-0.1644	0.1207	0.1508	0.138	0.0762001	2		0	-0.0191	-0.00680003	-0.00159998	-0.0233	-0.0378	7
Z03576	0	-0.1017	0.0569	0.0521	0.2006	0.0991001	2		0	0.027	-0.1132	0.0141	0.0315999	0.0654	7
Z04278	0	-0.0742	-0.0652999	0.0201	0.1315	0.1838	2		0	-0.1236	-0.0413999	-0.0587	-0.0149	-0.03	7
Z04660	0	-0.1557	0.0213001	0.1133	0.0898001	0.1181	2		0	-0.0479001	0.0276	0.000399976	0.0112	-0.0113	7
Z05414	0	-0.0802	-0.0404	0.0486	0.1039	0.2527	2		0	-0.0955999	-0.131	0.028	-0.0234	-0.0393	7
Z05905	0	-0.0558	-0.0488999	-0.0220001	0.131	0.0535	2		0	-0.0263	-0.0438	-0.00659995	0.0458	0.0195999	7
Z06052	0	-0.0733001	-0.0293999	0.0873	0.136	0.1013	2		0	-0.1653	-0.0359001	-0.0315	-0.09	-0.1344	7
Z07170	0	-0.0931001	-0.0362	0.0917001	0.15	0.1633	2		0	-0.0525	-0.0263	-0.0111	0.0160001	-0.00760003	7
Z07423	0	-0.085	0.0105001	0.0444	0.0459999	0.0864001	2		0	-0.0751	-0.00680003	-0.0662	0.00250001	0.0493	7
Z08283	0	-0.0287999	-0.1293	-0.00830007	0.1281	0.1288	2		0	-0.0343	-0.002	0.0118	0.0369	0.0173	7
Z08533	0	-0.114	-0.0139001	0.138	0.0972	0.1018	2		0	-0.00349996	-0.00610003	-0.018	0.0108001	-0.0145	7
Z08729	0	-0.0193	-0.0418	0.0563	0.1858	0.1991	2		0	-0.0433	-0.0006	-0.0165	0.00180005	0.000500039	7
Z09506	0	-0.0584	-0.00369996	0.1406	0.129	0.00499998	2		0	-0.0103	-0.038	0.00799991	-0.00669998	-0.0255001	7
Z09807	0	-0.1475	0.0776001	0.0956	0.074	0.1611	2		0	-0.0983999	-0.019	-0.026	-0.0128	0.0187999	7
Z10391	0	-0.1187	0.0449	0.0819999	0.0580999	0.0924	2		0	0.0268999	-0.000100011	0.00479995	-0.00480002	-0.024	7
Z11062	0	-0.0745001	0.0178999	0.1147	0.163	0.1353	2		0	-0.00819992	0.0082	0.00960005	-0.0205999	-0.0422999	7
Z11884	0	-0.1068	0.00149994	0.0777	0.0171	0.1286	2		0	0.0283	-0.0778	-0.0553	0.000500039	0.0567001	7
Z12011	0	-0.0992	-0.0529	0.0862001	0.0842	0.1779	2		0	0.1032	-0.0635	-0.0759	-0.00440009	-0.0443999	7
Z12948	0	-0.0866999	-0.0322	0.0268	0.0446001	0.0627	2		0	-0.028	-0.0414999	-0.00510003	-0.0286	-0.0342	7
Z13597	0	-0.1115	0.0182	0.0444	0.0532	0.1216	2		0	-0.0566999	-0.0124	0.00319997	-0.0121	0.00119994	7
Z14979	0	-0.0733001	-0.0302	0.00280008	0.0411	0.0833	2		0	-0.00950006	-0.0229	-0.00250004	-0.0331999	0.0237	7
Z15980	0	-0.0477	-0.0999	0.075	0.0816	0.127	2		0	-0.0252	-0.0898	-0.087	0.0741	0.0879	7
Z16694	0	-0.0790001	-0.0794	0.0769001	0.1514	0.0898999	2		0	-0.0346	0.0398001	0.0189	0.00630005	-0.1582	7
Z18791	0	-0.0707001	-0.018	0.0444	0.0779001	0.038	2		0	0.0664	0.0216	-0.0136	-0.0652	-0.1014	7
Z19138	0	-0.1205	-0.0245	0.1794	0.0494999	0.2204	2		0	-0.0816	0.0189	-0.0876	-0.0313001	-0.00550007	7
Z19385	0	-0.1186	-0.00489993	0.0304999	0.022	0.1463	2		0	-0.1637	-0.1338	-0.1407	-0.0491	0.0287	7
Z20741	0	-0.1164	-0.0145	0.0979	0.1577	0.1684	2		0	-0.0268	-0.0395999	-0.0208	0.00359992	0.0547	7
Z21779	0	-0.0996	-0.0619	0.0494001	0.1847	0.1779	2		0	-0.0874	0.0613	-0.016	-0.0194	0.0261001	7
Z00315	0	-0.1408	-0.00279993	0.1122	0.1116	0.104	2		0	-0.00969994	0.0184001	0.027	-0.0138	-0.0589	7
Z00400	0	-0.0885	-0.0583	0.1017	0.1233	0.0959	2		0	0.0216	-0.00219996	-0.000199944	0.0201	-0.0214	7
Z00773	0	-0.0899	-0.0233	0.0947	0.1062	0.0544	2		0	-0.0216	-0.032	-0.00290005	0.0512	0.0281	7
Z01634	0	-0.1288	-0.028	0.0366001	0.0672	0.0973	2		0	0.0709999	-0.0203	-0.1054	-0.04	-0.048	7
Z02680	0	-0.0399	-0.1046	0.0268	0.0319001	0.0932001	2		0	0.000599923	-0.1079	-0.0913	0.017	0.0585999	7
Z03252	0	-0.0769001	-0.0394	0.0423	0.0536	0.0445	2		0	-0.2548	-0.2655	-0.1445	-0.0415999	0.1392	7
Z03803	0	-0.129	-0.0905	0.0749001	0.2254	0.1998	2		0	-0.00740001	-0.00510003	-0.0168001	0.0314	0.0603	7
Z03879	0	-0.1554	0.0611	0.00840007	0.0427001	0.0656	2		0	-0.00680003	-0.0147	-0.0599999	0.0207999	-0.0752999	7
Z04800	0	-0.0988	-0.0715999	0.0719999	0.033	0.0713	2		0	-0.0733001	-0.0109	-0.00850004	-0.0275	-0.0409	7
Z05684	0	-0.2108	0.0666	0.0604001	0.0226	0.0777	2		0	-0.2346	-0.078	-0.0655	0.0095001	0.0644999	7
Z05744	0	-0.11	-0.1241	0.0352	0.1883	0.2661	2		0	-0.0968	-0.0585999	-0.1265	-0.1043	-0.0358	7
Z05926	0	-0.0747	-0.0712999	0.0387	0.0713	0.095	2		0	-0.1501	-0.1645	-0.1001	-0.0505	-0.0146	7
Z08259	0	-0.0876	-0.031	0.0258001	0.0979999	0.00180005	2		0	-0.0143	-0.0689	0.0636	-0.0329	0.0223001	7
Z09055	0	-0.1043	-0.0381	0.0130999	0.1228	0.0674001	2		0	-0.0241	-0.0504001	-0.0216	-0.0229	-0.0331	7
Z09295	0	-0.1711	0.0649999	0.0763001	0.0834999	0.0396	2		0	-0.0737999	-0.067	-0.0211	-0.0794	0.0701999	7
Z09789	0	-0.0775001	-0.104	0.0195	0.0844	0.1023	2		0	-0.0209	0.0275001	-0.0401	-0.1019	-0.0255999	7
Z10257	0	-0.1469	-0.0156	0.1683	0.1231	-0.0424	2		0	-0.0132	-0.0545	0.00229998	0.0082	-0.0158	7
Z15162	0	-0.0727	-0.1035	0.0627	0.1548	0.2989	2		0	-0.0698	-0.0613	-0.1151	-0.095	-0.0745999	7
Z16438	0	-0.0668	-0.1308	0.00860011	0.0703999	0.1967	2		0	0.0423	-0.1377	-0.055	0.00340004	0.0509	7
Z16684	0	-0.0698999	-0.0982001	-0.0369	0.144	0.1229	2		0	-0.1671	-0.0604	-0.00809995	0.0374	0.0597999	7
Z19245	0	-0.1063	-0.0595999	-0.000999996	0.0287999	0.0893999	2		0	-0.0973	-0.137	-0.1316	-0.0775001	-0.0735999	7
Z19789	0	-0.0712	-0.1365	-0.029	0.1301	0.1792	2		0	-0.1169	0.0949	-0.0170001	-0.0886999	-0.0926	7
Z20794	0	-0.0894	-0.0513	0.0323999	0.1901	0.326	2		0	-0.0597	0.0491001	-0.0872	-0.0297	0.0357	7
Z22215	0	-0.169	-0.0313001	0.0191999	0.0637999	0.1419	2		0	-0.0823	-0.0194	-0.1311	-0.0765	-0.000299969	7
Z00262	0	-0.188	0.0110999	0.0892001	0.0705	0.1138	2		0	-0.2443	-0.1451	-0.1587	-0.0899	0.0482	7
Z02840	0	-0.1508	-0.0624	0.0387	0.0904	0.074	2		0	0.0101999	0.0247001	0.00889994	-0.0356	-0.0447	7
Z02925	0	-0.2109	-0.0220001	0.1358	0.1138	0.1524	2		0	-0.0217	-0.0203	-0.0121	-0.0231	-0.0549	7
Z03208	0	-0.1611	-0.054	0.0539	0.0961999	0.1009	2		0	-0.0999	-0.0882	-0.1011	-0.0266999	-0.0143	7
Z03543	0	-0.0728	-0.0587	0.0864001	0.2302	0.2241	2		0	-0.0869	-0.0904	-0.0435	-0.0188001	-0.0318	7
Z05728	0	-0.1674	-0.0611	0.0315	0.0261999	0.1261	2		0	0.0139	0.0353	-0.0363	-0.0549	-0.052	7
Z07819	0	-0.1302	-0.087	0.0794	0.0393	0.0832	2		0	-0.0322	-0.1141	-0.0686	-0.0816	-0.0692	7
Z08420	0	-0.0778	-0.0161001	0.0276	0.0844	0.00359992	2		0	-0.0528	0.0457	0.019	-0.0105	0.0219	7
Z11021	0	-0.1523	-0.0949	0.0864001	0.1173	0.1419	2		0	-0.0139999	-0.018	-0.0297	-0.0231	-0.0239	7
Z11277	0	-0.1355	-0.0654	-0.00170002	0.04	0.0795001	2		0	-0.0819001	-0.0551	-0.0731999	-0.0860001	-0.0906	7
Z12380	0	-0.1557	-0.0589	0.0608	0.0822	0.0891	2		0	0.00830004	-0.0323	-0.1206	-0.0915	0.0037001	7
Z15499	0	-0.0862	-0.1509	0.0331	0.0669	0.1125	2		0	-0.1146	-0.1817	-0.114	-0.0412999	-0.0175	7
Z18840	0	-0.1106	-0.1541	0.0538	0.1043	0.0928	2		0	-0.2006	-0.0542	-0.1118	-0.0561	-0.0748	7
Z18886	0	-0.1231	-0.1683	0.0829001	0.2682	0.1848	2		0	-0.1224	-0.2843	-0.0784	0.1056	0.1213	7
Z19407	0	-0.0731999	-0.0613	0.0071	0.0270999	0.0732	2		0	-0.091	0.00499998	-0.1062	-0.0370999	-0.0323	7
Z19454	0	-0.122	-0.2083	-0.0335	0.1419	0.4413	2		0	-0.0139999	-0.1109	-0.1519	-0.049	0.0615999	7
Z19816	0	-0.1247	-0.1235	0.0396	0.1055	0.3988	2		0	-0.2843	-0.0378	0.0675	-0.0315	0.0582	7
Z20263	0	-0.2104	0.00149994	0.086	0.0251	0.0277	2		0	0.00390011	0.0496	0.00849992	-0.0468	-0.1152	7
Z20645	0	-0.199	-0.0363	0.024	0.025	0.1189	2		0	-0.0595999	-0.0707999	-0.0335	-0.0527001	-0.0175	7
Z21445	0	-0.1489	-0.0802	0.0301	0.0318	0.0781	2		0	0.0461	-0.00719993	-0.0518	-0.0525	-0.0199	7
Z00242	0	-0.1089	-0.1808	0.1274	0.1948	0.2249	2		0	0.1042	-0.0346	-0.0752999	-0.0733001	-0.0141001	7
Z00327	0	-0.1652	-0.0890999	0.0984999	0.1235	0.1621	2		0	-0.2031	-0.1993	-0.00770005	0.0664	0.0835999	7
Z00566	0	-0.1291	-0.1424	0.0615001	0.1414	0.0857	2		0	-0.00619995	-0.0241	-0.00369996	0.0299	-0.00510003	7
Z02020	0	-0.0832	-0.0715999	-0.0139999	0.1074	0.023	2		0	0.00209993	-0.0876999	0.0925999	0.0506999	-0.00510003	7
Z03815	0	-0.1684	-0.0868	0.0356001	0.0793	0.0835999	2		0	0.0972	-0.0754	-0.0315	-0.0573999	-0.0655	7
Z04158	0	-0.1079	-0.0971999	0.0446001	0.2609	0.3093	2		0	-0.00520006	-0.0577	-0.0588	-0.0307001	-0.0800999	7
Z04863	0	-0.1341	-0.1089	0.0270999	0.1133	0.0512	2		0	-0.0582	0.0774001	-0.0510999	-0.0928	-0.0931001	7
Z05585	0	-0.2034	-0.0545	0.0500001	0.1311	0.04	2		0	-0.0217	-0.0513	-0.0186	0.00450012	0.0458	7
Z05821	0	-0.1266	-0.0831	0.00920005	0.073	0.0560001	2		0	-0.0436	0.0788	0.00999993	-0.00799998	-0.0342	7
Z06079	0	-0.1776	-0.1232	0.0602	0.1257	0.1734	2		0	-0.0437001	-0.011	-0.0174	-0.0271	-0.0395999	7
Z06173	0	-0.2303	-0.0888	0.1248	0.1684	0.2255	2		0	-0.0230001	-0.0189001	-0.003	0.0452001	-0.0471	7
Z06928	0	-0.1106	-0.1779	-0.0285	0.2645	0.3043	2		0	-0.1857	-0.1109	0.029	-0.0387	0.0165999	7
Z07410	0	-0.1376	-0.1398	0.0942	0.1332	0.0912	2		0	-0.117	-0.1037	-0.0528	-0.00150004	0.00849992	7
Z08015	0	-0.2015	-0.0424	0.0942	0.1044	0.00390011	2		0	-0.2072	-0.1537	-0.0575001	0.0265	0.1454	7
Z08267	0	-0.1012	-0.0728	0.00559988	-0.00510003	0.1018	2		0	-0.0514	-0.0514	-0.0331999	-0.0537001	-0.0709	7
Z09843	0	-0.2261	-0.0790999	0.1338	0.1383	0.1304	2		0	-0.0401	0.0306001	0.00650004	-0.00389999	0.0110999	7
Z11340	0	-0.1822	-0.1493	0.0917001	0.2431	0.247	2		0	-0.0204	-0.1158	-0.0856	-0.0595999	-0.0249	7
Z11742	0	-0.2089	-0.1319	0.1141	0.1351	0.2118	2		0	-0.00419999	0.0265	-0.0311999	-0.0368	-0.071	7
Z11943	0	-0.1282	-0.1266	-0.0244	0.1142	0.0672	2		0	-0.133	-0.0763	-0.1301	-0.0535	-0.0682	7
Z14052	0	-0.0459	-0.1271	0.0187001	0.0824	0.0283	2		0	-0.0626001	-0.0402999	-0.0595	-0.0146	-0.1189	7
Z14328	0	-0.1001	-0.0818	0.00170008	0.0246	0.0746001	2		0	-0.1082	-0.0649001	-0.0286999	0.0104001	0.0681001	7
Z14413	0	-0.1397	-0.1182	0.048	0.0659001	0.053	2		0	0.0236001	-0.0558	-0.00250004	0.0335	0.00399993	7
Z15164	0	-0.0923001	-0.087	0.0146	0.00620005	0.091	2		0	-0.0599999	0.0308	0.0128001	0.0303999	0.0266001	7
Z15297	0	-0.1768	-0.029	0.0814001	0.0281	0.0191999	2		0	-0.0547	-0.1031	-0.1009	-0.0457	-0.0754	7
Z16112	0	-0.1388	-0.1108	0.0453001	0.1372	0.0643	2		0	-0.1724	-0.1384	-0.1235	-0.0902	-0.0764	7
Z16549	0	-0.0939	-0.0776001	0.00739998	0.0573	0.0416	2		0	0.0372001	-0.0223999	-0.025	-0.00610003	-0.00980002	7
Z16832	0	-0.1661	-0.0124999	-0.0492	0.0866	0.0428001	2		0	-0.2206	0.0295001	-0.0285	-0.0659	-0.1504	7
Z17399	0	-0.1047	-0.1111	-0.00910004	0.0850999	0.0538	2		0	-0.1691	0.0114999	-0.0745001	0.0443001	-0.012	7
Z18481	0	-0.0839999	-0.0983999	0.0217	0.0365	0.0602	2		0	-0.0967	-0.0126	-0.0349	-0.0279001	-0.00440009	7
Z18525	0	-0.2051	-0.0728	0.0361	0.1124	0.1133	2		0	-0.1371	-0.1002	-0.03	0.0210001	0.0243	7
Z19223	0	-0.158	-0.0917	-0.0103	0.0733999	0.1023	2		0	-0.1681	-0.111	-0.0996	0.00719994	0.0488	7
Z19224	0	-0.0293	-0.2521	0.1019	0.2095	0.0204	2		0	-0.1841	0.0361999	-0.1012	-0.1276	-0.0454	7
Z19628	0	-0.1957	-0.0816	0.0465001	0.1176	0.1413	2		0	-0.2087	-0.1589	-0.1564	-0.0449	0.00579996	7
Z20908	0	-0.1653	-0.1039	0.000300079	0.0765	0.0526001	2		0	-0.0774	-0.0284	-0.0568	-0.0547	-0.0537999	7
Z01170	0	-0.1009	-0.1018	0.0323	0.0242001	0.0657001	2		0	-0.0894	-0.0751	-0.1019	-0.0843999	-0.088	7
Z03573	0	-0.1119	-0.16	-0.00870004	0.2293	0.1183	2		0	-0.0370001	0.0354	-0.0491	-0.0451999	-0.0675	7
Z03683	0	-0.167	0.0323	0.1145	-0.0207	0.0101999	2		0	-0.1299	-0.0965	-0.00659995	-0.0275	-0.0301	7
Z03715	0	-0.0965	-0.0981	-0.0212	0.1382	0.00460007	2		0	-0.2699	-0.1254	0.0153	-0.0174	-0.0121999	7
Z03785	0	-0.2067	-0.1163	0.101	0.1011	0.0847001	2		0	-0.1875	-0.0839999	-0.0818	-0.00700005	-0.00500002	7
Z03990	0	-0.0791999	-0.0944	0.0847999	0.0226	0.0223001	2		0	0.0821	-0.0597	-0.00919999	-0.0436	-0.0807	7
Z04184	0	-0.2141	-0.1323	0.0786001	0.2355	0.1838	2		0	-0.042	0.0336999	0.0193001	0.00270001	-0.003	7
Z06827	0	-0.1397	-0.122	-0.0375	0.1065	0.0901	2		0	-0.0477	-0.0469	-0.0765	-0.0582	-0.039	7
Z07667	0	-0.1836	-0.1082	-0.00510003	0.1439	0.022	2		0	-0.0324	0.00220004	-0.0229	-0.0438	0.0071	7
Z08043	0	-0.2042	-0.1023	0.0733999	0.1596	0.0829001	2		0	-0.0886999	-0.0557	-0.1006	-0.0735	-0.0973	7
Z08487	0	-0.1593	-0.0939999	0.0383	0.0522	0.0412001	2		0	-0.1191	-0.0488999	-0.00990002	0.00999993	0.0260001	7
Z09825	0	-0.1135	-0.1286	-0.0534	0.0819999	0.0646	2		0	-0.0638	-0.0545999	-0.0413999	-0.027	0.0173	7
Z10414	0	-0.1659	-0.1385	0.0542	0.1157	0.0885	2		0	0.0210999	-0.0306	-0.00799998	0.0138001	0.0181	7
Z10428	0	-0.1102	-0.1936	-0.0539	0.0972	0.1248	2		0	-0.1268	-0.0572999	-0.0457	0.000300079	0.0107	7
Z11100	0	-0.1562	-0.0941	0.0664	0.0668	0.0136999	2		0	-0.0697	-0.00630005	0.0118	0.0119999	0.0164001	7
Z11667	0	-0.1341	-0.1623	0.0161001	0.0949	0.0934999	2		0	-0.0515	-0.0818	-0.0358	-0.055	-0.0208	7
Z12920	0	-0.1803	-0.1226	-0.0112	0.0514	0.1296	2		0	-0.0631001	-0.0462	-0.0411001	-0.0106	0.0189	7
Z14141	0	-0.1899	-0.1369	0.0347001	0.1081	0.0664	2		0	-0.1058	-0.0636999	-0.0365	-0.025	0.0216	7
Z15290	0	-0.2558	-0.1512	0.2079	0.1256	0.2752	2		0	-0.0701001	0.0173	-0.0277	0.00739998	-0.0162	7
Z17770	0	-0.1148	-0.1422	-0.0345	0.0786001	0.0541	2		0	-0.1197	-0.0622	-0.0345	-0.0249	0.0189	7
Z18750	0	-0.2103	-0.1485	0.0853	0.2013	0.1474	2		0	0.0311999	0.0105001	-0.0443	-0.0428	-0.035	7
Z19062	0	-0.1545	-0.1838	0.00770006	0.1709	0.2507	2		0	-0.0986001	-0.1051	-0.0927	0.0587	-0.0454	7
Z19302	0	-0.2188	-0.1407	0.1397	0.1552	0.1591	2		0	-0.0404	-0.0707001	-0.1127	-0.0555001	-0.0554	7
Z20244	0	-0.1723	-0.1519	-0.0464	0.0915	0.1115	2		0	-0.2294	-0.1087	-0.1449	-0.0171999	-0.0724001	7
Z01563	0	-0.1034	-0.0379	-0.00550007	0.0386	0.044	2		0	0.00990002	-0.1091	-0.093	-0.0118	-0.00659995	7
Z01821	0	-0.1648	-0.168	0.00149994	0.0597999	0.0776001	2		0	-0.0193	-0.0729	-0.00279993	0.0429001	-0.00219996	7
Z01986	0	-0.1918	-0.1667	0.0949	0.155	0.109	2		0	-0.0113999	-0.0113	-0.0164001	0.00650004	-0.0417	7
Z03933	0	-0.2462	-0.103	0.0916	0.0889	0.145	2		0	-0.0843999	-0.104	-0.1223	-0.0179	0.0421999	7
Z04752	0	-0.0998	-0.1319	0.0386	0.00220004	0.0661	2		0	-0.0850999	-0.0614	-0.09	-0.0757999	-0.0481999	7
Z05470	0	-0.035	-0.117	-0.00819992	0.0585	0.042	2		0	-0.0326	-0.049	-0.0109	0.061	0.0157	7
Z06123	0	-0.1253	-0.2181	0.0644999	0.0709999	0.0167	2		0	0.0733999	-0.0317	-0.0398	-0.063	-0.0675	7
Z06129	0	-0.2275	-0.0864	0.0304999	0.0599001	0.0538	2		0	-0.1519	-0.0621	-0.024	0.0494999	0.0744	7
Z06237	0	-0.2641	-0.0979	0.0611	0.1373	0.2258	2		0	-0.0519	-0.0321	-0.028	-0.0393	-0.0831	7
Z06689	0	-0.1522	-0.2029	0.0154001	0.1847	0.2316	2		0	-0.0671	0.0445	0.0285	0.0107	-0.029	7
Z06834	0	-0.096	-0.0601	0.0409	0.031	0.0217	2		0	-0.0534	-0.0006	-0.0695999	-0.0353	-0.0155	7
Z06897	0	-0.1599	-0.1754	-0.0166001	0.028	0.1251	2		0	-0.0253	-0.0351	-0.0604	-0.0453	-0.0978	7
Z08479	0	-0.3032	-0.0422999	0.1388	0.1223	0.073	2		0	0.0226	-0.0421	-0.028	-0.0113	-0.0369	7
Z09695	0	-0.0932	-0.0760001	-0.0384001	0.0529	0.0459999	2		0	0.0164001	-0.1173	0.0582	-0.0613	-0.1155	7
Z09771	0	-0.1061	-0.0338001	0.0426	0.0274	0.0153	2		0	-0.1887	-0.012	-0.0986001	-0.1006	-0.0791999	7
Z10141	0	-0.2119	-0.1617	0.1432	0.2592	0.0435	2		0	-0.0911	-0.0381	-0.0331	-0.0121	-0.1553	7
Z10803	0	-0.1968	-0.142	-0.0163	0.1221	0.0655001	2		0	-0.0252	-0.0149	-0.00850004	-0.025	-0.0559	7
Z11749	0	-0.0656	-0.1192	0.0112999	0.0136999	0.0515999	2		0	0.0227	-0.068	-0.0501	-0.0429001	-0.0427	7
Z12517	0	-0.1895	-0.0791999	0.0197999	0.0344	0.0403999	2		0	-0.0755999	0.0210001	0.0199	0.00139995	-0.0763	7
Z12694	0	-0.2402	-0.1789	0.1523	0.1356	0.3051	2		0	-0.1998	-0.1494	-0.0676	-0.0761	-0.0862	7
Z12714	0	-0.1861	-0.0572999	-0.0262	0.0130001	0.0733	2		0	-0.0934999	-0.0854	-0.096	0.0144001	0.0961999	7
Z15382	0	-0.0957	-0.0549	0.0350999	0.0303001	0.0112999	2		0	-0.0510999	-0.00389999	-0.0305	-0.0472	-0.0615	7
Z15826	0	-0.0367	-0.112	0.0562001	0.0548	-0.000800027	2		0	-0.113	0.0334	-0.0564	0.1266	-0.0745001	7
Z16645	0	-0.102	-0.0336	-0.0346	0.0953999	0.00409991	2		0	-0.1839	0.0266001	-0.0218	-0.128	-0.13	7
Z16718	0	-0.1898	-0.0828	0.0228999	0.0689001	-0.0006	2		0	0.00119994	-0.0476	-0.0831	-0.0568	-0.0621	7
Z17954	0	-0.0690001	-0.1381	-0.0153	0.0415001	0.0573	2		0	-0.0215001	-0.0443999	-0.0695	-0.00339997	0.0624999	7
Z19028	0	-0.1933	-0.1565	0.0299999	0.1048	0.127	2		0	-0.043	-0.0673999	-0.09	-0.00250004	-0.0572999	7
Z19623	0	-0.1762	-0.1505	0.0279001	0.0698	0.0238	2		0	-0.1164	-0.1876	-0.136	-0.0558	0.0261001	7
Z19766	0	-0.2447	-0.1012	0.0544	0.1294	0.0434	2		0	-0.2726	-0.1822	-0.0929	-0.00540003	0.0575	7
Z20347	0	-0.135	-0.1232	0.000200002	0.0560001	0.0375	2		0	-0.0304001	0.0126	0.0071	0.00730005	0.00880012	7
Z20494	0	-0.2175	-0.16	0.0446001	0.041	0.2518	2		0	-0.2422	-0.1479	-0.1462	-0.0544	0.0261999	7
Z20961	0	-0.1584	-0.1556	-0.0115	0.0479001	0.0600001	2		0	0.00979992	-0.0324	-0.1041	-0.025	-0.0702	7
Z01337	0	-0.1249	-0.0694	0.0333	0.1133	-0.0491	2		0	-0.0644999	-0.0665	0.0444	0.00250001	0.0579	7
Z01564	0	-0.249	-0.1368	0.0824	0.127	0.1831	2		0	-0.0311	0.00170008	0.0106	-0.0624	-0.0895	7
Z02316	0	-0.102	-0.0351	0.00199998	0.0152	0.0428001	2		0	-0.00329999	-0.0244	-0.0353	-0.0381	-0.028	7
Z02931	0	-0.0742	-0.2037	-0.0218	0.0968001	0.0349999	2		0	0.00250001	-0.015	0.00880012	-0.0216	-0.1145	7
Z03955	0	-0.126	-0.0735999	-0.00879996	0.0482	0.0226	2		0	-0.0053	-0.1257	-0.031	-0.0121	-0.0704	7
Z03962	0	-0.1552	-0.1842	-0.0359001	0.1113	0.085	2		0	0.00559988	-0.0694	-0.0742	-0.041	-0.043	7
Z04180	0	-0.1715	-0.1541	-0.0447999	0.0658	0.0592	2		0	0.00730005	-0.1817	-0.0539	-0.000800027	0.069	7
Z04195	0	-0.1687	-0.1378	-0.00930003	0.1098	-0.000499954	2		0	0.0332	0.0376001	0.00960005	-0.0551	-0.0582	7
Z05225	0	-0.2083	-0.1525	0.00420006	0.0709	0.0667	2		0	0.00920005	-0.0360999	0.0067	-0.0232	-0.00870004	7
Z06566	0	-0.1255	-0.1796	-0.0539	0.0759	0.0582	2		0	0.0194	-0.000699967	-0.0643001	-0.0744	-0.0856	7
Z06925	0	-0.2614	-0.1068	0.00880012	0.1045	0.1007	2		0	-0.0499	0.0494999	0.0442	0.00719994	-0.00870004	7
Z07386	0	-0.1326	-0.0638	0.0221001	0.0187001	0.0226	2		0	-0.0299	-0.0640001	0.0168001	-0.0657	-0.0397001	7
Z09509	0	-0.2343	-0.1319	0.0852	0.0782	0.0145	2		0	-0.0526	0.0302	0.052	0.0161001	0.00689993	7
Z09993	0	-0.104	-0.0524	0.0228999	0.0119999	0.0214001	2		0	-0.0317	-0.00500002	-0.00540003	-0.109	0.00359992	7
Z10994	0	-0.1737	-0.1064	-0.0435	0.1076	0.00209993	2		0	-0.1732	-0.038	-0.0388	-0.0522001	-0.1128	7
Z11919	0	-0.2528	-0.1242	0.074	0.1277	0.0925	2		0	0.0195999	0.0243999	-0.00680003	-0.0266	-0.0366	7
Z12399	0	-0.2034	-0.2012	0.0633001	0.1181	0.168	2		0	-0.103	-0.1423	-0.1382	-0.0872	-0.0562	7
Z12516	0	-0.1009	-0.1691	-0.0113999	0.0596999	0.0393	2		0	-0.0507	-0.0437001	-0.0241	-0.00470002	-0.0191	7
Z12711	0	-0.1916	-0.2117	0.169	0.1083	0.036	2		0	-0.0884	-0.0850999	-0.0681	-0.0337	-0.0257	7
Z12999	0	-0.1607	-0.0803	0.0148	0.028	0.0247001	2		0	0.000699972	0.0221001	-0.00430003	0.0164001	-0.0159	7
Z13715	0	-0.1643	-0.1275	-0.0230001	0.0758	0.0130999	2		0	0.0377001	-0.0451999	-0.0809	-0.0686	-0.0640999	7
Z18421	0	-0.0992	-0.0869	0.0148	0.00719994	0.0419001	2		0	-0.1042	-0.132	-0.0979	-0.0363	0.0134	7
Z21185	0	-0.1693	-0.1417	-0.00610003	0.0603	0.0223001	2		0	-0.0541	-0.0459	-0.0323	0.00650004	-0.0244	7
Z21290	0	-0.1428	-0.1317	-0.0205001	-0.00430003	0.0809	2		0	0.0533	-0.0472	-0.0249	-0.0296	-0.0535	7
Z21486	0	-0.1233	-0.0901	-0.0239	0.1303	-0.0393	2		0	-0.2223	-0.0257	0.0261001	0.0541	0.0332	7
Z00593	0	-0.1445	-0.0568	0.0888	0.0257001	-0.0286999	2		0	0.0208999	0.0356001	-0.0578	-0.059	-0.0702	7
Z03244	0	-0.1002	-0.143	0.0105001	0.1041	-0.0223	2		0	-0.1315	-0.0711	-0.0229	-0.01	0.000800013	7
Z05088	0	-0.3097	-0.0789001	0.0494999	0.1005	-0.00850004	2		0	-0.3052	-0.1876	-0.088	-0.0116	0.0267	7
Z05235	0	-0.1536	-0.1364	0.00799991	0.0199	0.0332	2		0	-0.0476	-0.0768	-0.0408001	-0.027	0.1023	7
Z05275	0	-0.1447	-0.00900001	-0.00779999	0.00190002	0.0323	2		0	0.0692	-0.0856	-0.0791999	-0.0837	-0.0426001	7
Z05751	0	-0.1111	-0.0616	0.1056	0.0265	-0.0494001	2		0	-0.0141999	-0.1112	-0.0964	-0.053	0.0151001	7
Z06127	0	-0.0295001	-0.1346	-0.00339997	0.097	-0.0286	2		0	-0.0468	0.00139995	0.0265	0.00510006	-0.0121999	7
Z10835	0	-0.0543	-0.1306	0.0350999	0.0180001	0.0152	2		0	0.0261999	-0.0457	-0.059	-0.0686	-0.0601999	7
Z11909	0	-0.2274	-0.1212	0.00220004	0.0513001	0.0126	2		0	-0.00310005	0.00939998	-0.00760003	-0.047	-0.1159	7
Z11975	0	-0.1568	-0.1657	-0.0202	0.1083	-0.00910004	2		0	-0.0814	-0.0421	-0.0305	0.00510006	-0.013	7
Z14457	0	-0.2312	-0.1266	-0.0151001	0.0172001	0.0435999	2		0	-0.012	0.00340004	-0.0333	-0.0472	-0.0588	7
Z15400	0	-0.1461	-0.2309	-0.0412999	0.0968001	0.0416999	2		0	-0.0635	-0.1113	-0.0982001	-0.0157	-0.00950006	7
Z15934	0	-0.1553	-0.0421	0.0346	-0.00170002	0.0101999	2		0	0.0277	0.000999905	0.00640005	-0.043	-0.0559	7
Z16630	0	-0.1113	-0.0937	-0.00910004	0.0161999	0.0394999	2		0	-0.0622	0.0591	0.0344999	0.0255	-0.00779999	7
Z17693	0	-0.1529	-0.1262	-0.0134	0.0641	0.00920005	2		0	-0.0583	0.0409	-0.0057	-0.0245	-0.0545999	7
Z18451	0	-0.1383	-0.1074	0.0217	0.0143001	0.0126999	2		0	-0.0344	-0.063	-0.0927	-0.0642	-0.0458	7
Z19315	0	-0.1954	-0.0828	0.0338	0.0383	-0.00730001	2		0	-0.0714	-0.0205001	-0.0439	-0.0057	0.0303001	7
Z20052	0	-0.1772	-0.0837	-0.0212999	0.0228001	0.0319001	2		0	-0.0321	0.0123001	-0.0143	-0.00680003	-0.0165	7
Z20764	0	-0.1105	-0.0557	-0.0263999	0.0247001	0.0283	2		0	-0.0983	-0.0222	-0.0262	0.00399993	0.0237	7
Z21344	0	-0.1767	-0.1645	-0.0786999	0.0298	0.086	2		0	-0.0692	-0.0352	0.0344999	0.0523	-0.0222	7
Z21394	0	-0.1176	-0.0531001	0.00119994	0.0361	0.000300079	2		0	0.00589999	0.0197999	-0.0370001	0.0124	-0.019	7
Z22025	0	-0.0860001	-0.176	0.0135001	0.0296	0.0222	2		0	0.0156	-0.0640999	-0.0682	-0.0739	-0.0688	7
Z22044	0	-0.0929	-0.1332	0.058	0.0411	-0.0177999	2		0	0.00889994	0.0369	-0.0209999	-0.0253	-0.0682	7
Z00932	0	-0.2599	-0.138	-0.00749993	0.1669	0.1233	2		0	-0.0248	-0.0673999	-0.046	0.0401999	0.0500001	7
Z01229	0	-0.2402	-0.1842	0.0943	0.2412	0.1145	2		0	-0.00329999	-0.1619	-0.1341	-0.0278	0.00479995	7
Z01607	0	-0.049	-0.1707	-0.0223999	0.0461	0.022	2		0	0.0326	-0.1955	-0.0616999	-0.0162	0.0394999	7
Z02544	0	-0.1386	-0.0612	0.00779996	0.0199999	0.00589999	2		0	0.04	0.0383999	-0.0453	-0.0119	-0.0314	7
Z03513	0	-0.1141	-0.0566999	0.00889994	0.00149994	0.0248999	2		0	-0.00669998	-0.063	-0.0438	-0.0773	-0.0874	7
Z05998	0	-0.2684	-0.1533	0.1145	0.099	-0.0499	2		0	0.0574	0.0167	-0.0181999	-0.0599	-0.0905	7
Z06286	0	-0.2025	-0.0806	0.0464	0.0658	-0.0437001	2		0	-0.00550007	-0.0175	0.00589999	0.0272	0.0357999	7
Z07679	0	-0.0963	-0.1124	-0.00879996	0.0506	0.00620005	2		0	-0.0693	-0.1117	-0.0678	-0.0518	-0.0393	7
Z09189	0	-0.1788	-0.1274	0.0044	0.0655001	-0.0117	2		0	-0.0254	-0.0484	-0.0556	-0.0543	-0.0925	7
Z09205	0	-0.1271	-0.143	-0.0214	0.0484001	0.0195999	2		0	-0.0236999	-0.0134	-0.0378	-0.0942	-0.0476	7
Z09533	0	-0.1582	-0.1512	-0.00329999	0.1039	-0.0302	2		0	-0.0409	0.0195	0.0592	0.0258999	-0.0619	7
Z09547	0	-0.1097	-0.0729999	-0.00819992	0.0456	-0.00379997	2		0	0.00860011	-0.00779999	0.0725999	-0.0825	-0.026	7
Z09713	0	-0.1941	-0.1426	0.0611999	0.017	-0.0181	2		0	-0.00630005	-0.0611	-0.0724001	-0.0677	-0.0923001	7
Z10893	0	-0.182	-0.2112	-0.0426001	0.0545	0.0671	2		0	-0.1224	-0.0295001	-0.052	0.0206999	0.0653001	7
Z12987	0	-0.2022	-0.1958	0.00270001	0.0752999	0.0175	2		0	-0.0359001	-0.0352	-0.0343	-0.0112	0.0155	7
Z14201	0	-0.1292	-0.0991	0.032	0.00220004	-0.002	2		0	0.0191999	-0.0404	-0.0215001	-0.00590005	-0.0415999	7
Z14734	0	-0.1063	-0.0561	0.00470002	0.0254	-0.000499954	2		0	-0.1257	-0.0200999	-0.0441	-0.0657	-0.1116	7
Z14867	0	-0.1232	-0.1486	-0.0249	0.1153	-0.0339	2		0	-0.046	0.0454001	0.00849992	-0.0289	-0.00419999	7
Z15615	0	-0.1597	0.00310009	-0.0101	0.0183	-0.000399915	2		0	-0.0547	0.0319001	0.0167	0.0344	-0.0549	7
Z15648	0	-0.1983	-0.1898	-0.0676	0.1504	0.0349	2		0	-0.0385999	-0.0644999	-0.0323	-0.033	0.0254	7
Z16279	0	-0.2147	-0.2154	0.0511001	0.1715	0.087	2		0	-0.0340999	-0.0232	-0.00290005	0.00600002	-0.0387	7
Z17332	0	-0.2529	-0.1685	0.0485	0.0421999	0.0898001	2		0	-0.1035	-0.0597	-0.0786999	-0.0112	-0.0509001	7
Z18134	0	-0.0317	-0.2206	0.0178	0.0354	0.0128001	2		0	-0.0659	-0.1209	-0.0627	-0.0422	-0.0355	7
Z18151	0	-0.2527	-0.1784	0.0744	0.1317	0.0719999	2		0	0.0217	-0.0266	-0.0735999	-0.0588	-0.0471	7
Z19142	0	-0.1489	-0.1081	-0.0628001	-0.00930003	0.0732	2		0	-0.162	-0.1845	-0.1237	-0.0127001	0.0613	7
Z19648	0	-0.0709	-0.1176	-0.0252	0.0552	-0.00749993	2		0	-0.0643001	-0.0635	-0.0236999	-0.0705	-0.0443	7
Z19684	0	-0.2209	-0.1888	0.00860011	0.0521	0.0153	2		0	-0.0447	-0.0106	-0.0263999	-0.0187	-0.0198	7
Z20080	0	-0.2225	-0.1922	-0.0392	0.0556	0.0797001	2		0	-0.0725	-0.0652999	-0.0370001	-0.0251	0.0232	7
Z21126	0	-0.2353	-0.1744	0.0205	0.0898001	0.0349999	2		0	-0.0643001	0.0388	-0.0277	-0.0494001	-0.0502	7
Z22333	0	-0.1824	-0.1448	-0.0355	-0.0169	0.0629001	2		0	-0.1229	-0.0726	-0.0205999	0.00220004	0.033	7
Z00429	0	-0.1829	-0.1624	0.00289998	0.0067	0.0165999	2		0	0.0815	-0.0271	-0.0923001	-0.0308999	-0.0841999	7
Z01285	0	-0.1606	-0.0922	-0.0211	0.0318	-0.000299969	2		0	-0.0675	-0.0339	-0.0885	-0.0903	-0.1026	7
Z01565	0	-0.0607	-0.1116	-0.0455	0.0155	0.0435	2		0	0.00359992	-0.0107	-0.1625	0.0717	0.0336999	7
Z02485	0	-0.2056	-0.2045	0.000800013	0.0541	0.0303001	2		0	-0.0286	-0.0475	-0.0467	-0.034	-0.0479001	7
Z03468	0	-0.3306	-0.0998	0.0741	0.0701999	0.0430001	2		0	-0.1336	-0.0952	-0.0742	-0.045	-0.011	7
Z03795	0	-0.1658	-0.081	0.0121	0.00790002	0.00679997	2		0	-0.0876999	-0.0375999	-0.0812	-0.0519	-0.0566999	7
Z04098	0	-0.2627	-0.1465	0.00600002	0.0396	0.0368001	2		0	-0.1231	-0.00359996	0.0074999	-0.00830007	-0.00400001	7
Z05717	0	-0.2791	-0.1351	-0.0261001	0.0493	0.0277	2		0	-0.0259	0.0161999	-0.00900001	0.0381	0.0114001	7
Z06044	0	-0.1359	-0.1118	-0.00140002	0.0361999	-0.00250004	2		0	-0.0521	-0.0571	-0.0013	0.0238	0.0243	7
Z07159	0	-0.1371	-0.1698	-0.00419999	0.0308	-0.00179998	2		0	-0.00250004	-0.0937	-0.1321	-0.0818	-0.0421	7
Z08260	0	-0.1618	-0.078	0.00770006	0.00920005	0.00270001	2		0	-0.0205001	-0.0715999	-0.0571	-0.0266	-0.0274001	7
Z08265	0	-0.1877	-0.057	0.0055	0.0119999	-0.0116	2		0	-0.00719993	0.0149001	-0.00719993	-0.026	-0.0305	7
Z09074	0	-0.1211	-0.1041	-0.0469	-0.0304001	0.0641	2		0	-0.1203	-0.1186	-0.042	-0.1265	-0.0737999	7
Z09101	0	-0.1977	-0.0711	0.00739998	0.0055	0.000900048	2		0	-0.1227	-0.0101	-0.0315	-0.0794	-0.078	7
Z09951	0	-0.1376	-0.0616999	-0.0221	0.0354	-0.0135	2		0	-0.2085	-0.0733001	-0.0308	-0.0890999	-0.0897	7
Z11091	0	-0.1761	-0.0558	0.0126999	0.014	-0.0163	2		0	-0.000199944	0.0409	-0.0148	-0.0107	-0.00320002	7
Z11136	0	-0.1628	-0.1968	-0.0133	0.0733	-0.0230001	2		0	-0.0205001	0.0282	-0.0225	-0.0673999	-0.0545999	7
Z12662	0	-0.1625	-0.2675	-0.0421	0.0446999	0.0776001	2		0	0.000800013	-0.015	-0.1139	-0.0175	-0.0529	7
Z15075	0	-0.2851	-0.1583	0.0881999	0.0692	0.0536	2		0	-0.1572	-0.0807	-0.1141	-0.1019	-0.0899	7
Z17934	0	-0.0862999	-0.1437	0.00270001	0.0191999	0.00229998	2		0	-0.102	0.0758	-0.0909001	0.0130001	0.0801001	7
Z17972	0	-0.1208	-0.0611	-0.000499954	0.0146999	-0.00799998	2		0	-0.0633	-0.0348	-0.0397001	-0.00550007	-0.0563	7
Z18150	0	-0.188	-0.2486	-0.0428	-0.00440009	0.1074	2		0	-0.1315	-0.0968	-0.0605	-0.00250004	9.99e-05	7
Z19390	0	-0.129	-0.0773	0.0119999	-0.0119	0.00109993	2		0	-0.1308	-0.0209999	0.0226	-0.0401999	0.0325	7
Z19689	0	-0.095	-0.1511	-0.0446	-0.0230001	0.0615999	2		0	-0.1044	-0.1208	-0.1307	-0.0648001	-0.0502	7
Z22260	0	-0.118	-0.155	-0.0625	0.0071	0.0514	2		0	0.0283	0.0565	-0.00840005	-0.0315	-0.0706	7
Z22357	0	-0.2106	-0.2146	-0.0331999	0.0752	0.0399	2		0	-0.0675	-0.002	-0.0415999	-0.0239	-0.0559	7
Z01424	0	-0.1669	-0.0859	-0.0107	-0.00489993	0.0158001	2		0	0.0445	-0.0226	-0.0146	-0.1115	0.077	7
Z02171	0	-0.1766	-0.0814999	-0.00310005	0.0261999	-0.0278	2		0	-0.1587	-0.1072	-0.1509	-0.0196	-0.1025	7
Z02933	0	-0.0920001	-0.1198	-0.00950006	0.00390011	0.00880012	2		0	0.0105001	-0.0362	0.0108999	-0.0813	0.0452001	7
Z04161	0	-0.1377	-0.0428	-0.0223999	0.0412001	-0.0221	2		0	0.0104001	-0.0749001	-0.0388999	-0.0745999	0.0299	7
Z10517	0	-0.1471	-0.0806	-0.065	0.1227	-0.0707001	2		0	-0.00269999	-0.0966001	-0.0314	0.0206999	0.0637	7
Z12282	0	-0.1756	-0.1595	0.0138001	0.0509	-0.0488	2		0	-0.0929	-0.1248	-0.0979	-0.0848999	-0.0512	7
Z12539	0	-0.1868	-0.1016	-0.0013	0.0242001	-0.0198	2		0	0.0642	-0.0625	0.0146	-0.1091	0.0606	7
Z14943	0	-0.1819	-0.1008	-0.0375999	0.0559	-0.0343	2		0	-0.1987	-0.0232	-0.032	-0.1347	-0.0673999	7
Z15629	0	-0.3617	-0.1218	0.1733	0.2204	0.1972	2		0	-0.0395	0.0539	0.0261001	-0.0406	-0.1602	7
Z16152	0	-0.1467	-0.1569	-0.0348	0.00910008	0.0224	2		0	-0.0164001	-0.0337	0.017	-0.0321	-0.0204	7
Z16361	0	-0.1933	-0.2247	-0.0884	-0.0569	0.1138	2		0	-0.208	-0.1347	-0.0432	-0.0315	0.0016001	7
Z18792	0	-0.1487	-0.139	-0.0671	0.034	0.00730005	2		0	-0.1156	-0.1598	-0.125	-0.1044	-0.00290005	7
Z20486	0	-0.166	-0.0603	-0.00449997	-0.00779999	-0.00369996	2		0	0.0067	-0.00959995	0.0231	0.00220004	0.00289998	7
Z21386	0	-0.2619	-0.1827	-0.0591	0.0415001	0.1536	2		0	-0.0532	-0.0512	-0.0331	0.0580999	0.0738	7
Z00708	0	-0.2396	-0.0683001	-0.0108	-0.0115	-0.00559995	2		0	0.0257001	-0.1064	-0.00950006	0.0963	-0.0013	7
Z03065	0	-0.2845	-0.1621	0.0672	0.1739	-0.0164001	2		0	-0.0743	-0.1524	-0.0997	-0.0453	0.0173	7
Z07334	0	-0.2317	-0.2301	0.0486	-0.0308	0.0204	2		0	-0.041	-0.0936	-0.09	-0.0445001	-0.0592	7
Z07577	0	-0.1337	-0.0832	-0.00460004	-0.00659995	-0.0167	2		0	-0.0983	-0.0652999	-0.0161001	-0.1299	-0.0695999	7
Z08146	0	-0.3181	-0.171	0.1536	0.2714	0.2469	2		0	-0.00460004	-0.0128	-0.0414999	-0.0695999	-0.0986001	7
Z09304	0	-0.3134	-0.1394	0.0686	0.0291	-0.0721	2		0	0.0311001	-0.0555001	-0.0649001	-0.0652	-0.0857	7
Z09324	0	-0.1645	-0.1315	-0.0286999	0.0211999	-0.0167	2		0	-0.0510999	-0.0741	-0.0236999	-0.0457	-0.0449	7
Z10309	0	-0.2252	-0.2224	0.0296	0.1319	0.0117	2		0	0.0044	-0.018	-0.0799001	-0.0434	-0.019	7
Z12167	0	-0.2147	-0.0898	-0.00840005	0.00239991	-0.0141999	2		0	-0.0136	0.00660002	-0.0434	-0.0471	-0.0723	7
Z13117	0	-0.1729	-0.2297	-0.0418	0.0615999	-0.0228	2		0	-0.074	-0.00449997	-0.0177	-0.0608	-0.0638	7
Z14789	0	-0.2	-0.1995	-0.0374	0.0372999	-0.00550007	2		0	0.0394	-0.0205999	-0.0443999	-0.0164001	-0.0355	7
Z15642	0	-0.2034	-0.1707	-0.0384001	0.0403001	-0.0207	2		0	-0.1208	-0.0707999	-0.1287	-0.1213	-0.0592	7
Z17655	0	-0.2049	-0.1719	-0.0373001	0.0440999	-0.0171999	2		0	-0.1966	-0.1217	-0.0525	-0.0467	-0.035	7
Z17749	0	-0.0673999	-0.1406	-0.0317	0.0572	-0.0385	2		0	-0.1431	0.0719999	-0.00310005	-0.00379997	-0.0461	7
Z19328	0	-0.1159	-0.1194	-0.0194	0.0197999	-0.0242	2		0	-0.0491	0.000599923	-0.0415999	-0.0768	-0.0947	7
Z20281	0	-0.2035	-0.1037	-0.0126	-0.003	-0.0153	2		0	-0.013	-0.0248	-0.0119	-0.0236	-0.0263999	7
Z22226	0	-0.1821	-0.0958	-0.0229	-0.0219	0.00739998	2		0	-0.1083	0.0207999	-0.0572999	0.0264	-0.0744	7
Z00762	0	-0.1478	-0.1327	-0.046	0.0482	-0.0331999	2		0	-0.0249	-0.00919999	-0.0377	-0.0848	-0.0510999	7
Z00995	0	-0.1408	-0.1293	-0.00369996	-0.0199999	-0.00189994	2		0	0.0729	-0.1193	-0.0429001	-0.00760003	0.00880012	7
Z04823	0	-0.3187	-0.1156	0.0303001	0.0409	-0.0731999	2		0	-0.0993	-0.0271	-0.0379	-0.0811	-0.0472	7
Z06936	0	-0.116	-0.1303	-0.0163	-0.00719993	-0.00269999	2		0	0.0123001	-0.0370999	0.0221001	-0.0445001	-0.0375999	7
Z08734	0	-0.1591	-0.0924	-0.07	0.0130001	0.00280008	2		0	-0.1041	0.0228001	-0.0752999	-0.0625	-0.0638	7
Z08763	0	-0.1893	-0.0698999	-0.0384001	0.0323	-0.0359001	2		0	0.0492	-0.0517001	0.0217999	-0.1134	0.00190002	7
Z08993	0	-0.1697	-0.043	-0.0292	0.0153	-0.0276001	2		0	0.0208999	0.0339	-0.0447999	-0.0344	-0.0143	7
Z17524	0	-0.2395	-0.1067	0.0182	0.00359992	-0.0417	2		0	-0.0411001	-0.0481	-0.0923001	-0.0823	-0.0659999	7
Z22149	0	-0.2241	-0.2396	0.0210001	0.0703	-0.00610003	2		0	-0.00879996	-0.1293	-0.1197	-0.0235	0.00310009	7
Z00905	0	-0.1548	-0.0944	-0.0232	-0.00400001	-0.0124999	2		0	-0.0521	-0.0209	-0.0572001	-0.0974	-0.0848999	7
Z02382	0	-0.1715	-0.1288	-0.0248	-0.0257	0.00799991	2		0	-0.1514	-0.0816	-0.0487	-0.0575001	-0.0755999	7
Z04150	0	-0.1835	-0.1907	-0.1067	0.0712	-0.00850004	2		0	-0.2027	-0.0337	0.0470001	-0.0279001	-0.0476	7
Z15567	0	-0.1789	-0.1848	-0.0243	0.0183	-0.0195001	2		0	-0.0572001	-0.0185	-0.0735999	-0.00500002	0.00149994	7
Z00321	0	-0.2722	-0.1744	-0.0462	0.0129	-0.00460004	2		0	-0.0215001	-0.00329999	-0.0331999	-0.0813	-0.0340999	7
Z00897	0	-0.1596	-0.0913	0.0134	-0.0542	-0.00269999	2		0	-0.1234	-0.1665	-0.024	0.00499998	-0.0388	7
Z01411	0	-0.1991	-0.2169	0.0112999	0.0626001	-0.0755999	2		0	-0.0367	-0.1026	-0.0107	0.024	0.0553	7
Z06691	0	-0.1222	-0.1319	-0.00510003	-0.00279993	-0.0326999	2		0	-0.0846999	-0.0518	-0.032	-0.0487	-0.0663	7
Z06728	0	-0.2594	-0.1924	-0.046	0.0382	-0.0135	2		0	0.0458	-0.0352	-0.0289	-0.1653	0.0261999	7
Z08396	0	-0.3024	-0.161	-0.0194	0.0472	0.1051	2		0	-0.1114	-0.2283	-0.1276	-0.0976	-0.0185	7
Z09164	0	-0.181	-0.1621	-0.0401999	0.014	-0.0175	2		0	-0.00610003	-0.00680003	0.00990002	-0.0198	-0.0752	7
Z15115	0	-0.1286	-0.1514	-0.0268	0.00809996	-0.0221	2		0	-0.0784	0.0326	0.025	-0.0053	0.0146	7
Z21349	0	-0.2216	-0.2121	-0.0518	0.0294	-0.0124999	2		0	-0.0929	-0.0253	0.0204	0.0308	0.0134	7
Z05828	0	-0.2154	-0.0651	-0.0544	-0.0257	0.00129995	2		0	-0.1295	-0.1069	-0.0474	-0.0640001	-0.0923001	7
Z06320	0	-0.2962	-0.1285	-0.0103	0.0367	-0.0594	2		0	0.0119	0.0419001	-0.0252	-0.0405001	-0.0367	7
Z17553	0	-0.141	-0.0669	-0.0251	0.0571	-0.0852	2		0	-0.1938	0.0160001	-0.1278	-0.0245	0.1235	7
Z22043	0	-0.2317	-0.2431	0.00889994	0.0999999	0.1001	2		0	-0.0216	-0.0113	-0.0433	-0.0478	-0.0407	7
Z09999	0	-0.1767	-0.0842999	-0.0168001	-0.00259997	-0.042	2		0	-0.000100011	0.036	-0.00400001	-0.0168001	-0.0006	7
Z12969	0	-0.1714	-0.1076	-0.0555001	0.0823	-0.0813	2		0	-0.106	-0.048	-0.0174	-0.00889998	0.000300079	7
Z15772	0	-0.1838	-0.2813	-0.038	0.0302	0.00939998	2		0	-0.1155	-0.0817	-0.1394	0.0256	-0.0682	7
Z17939	0	-0.1551	-0.1359	-0.0508	-0.00440009	-0.00980002	2		0	-0.0378	-0.0729999	-0.0165	0.0498	0.0708	7
Z21230	0	-0.2402	-0.2373	0.0272	0.1928	0.1656	2		0	-0.0266999	-0.0329	-0.0524	0.0124	-0.0053	7
Z06190	0	-0.1766	-0.1116	-0.0351	0.0701999	-0.0838	2		0	-0.0608	-0.0179	0.00679997	-0.0065	-0.0137	7
Z08121	0	-0.312	-0.172	0.0552	0.0853	0.0363001	2		0	-0.0626001	-0.0591	-0.075	-0.0729999	-0.0974999	7
Z13662	0	-0.0776001	-0.1727	-0.0593	0.0562001	-0.0484	2		0	-0.0941	0.0814001	0.017	-0.0303	-0.0405001	7
Z15739	0	-0.2716	-0.1933	-0.0591	0.0763001	0.1182	2		0	-0.0826	-0.0993	-0.0253	0.0175	0.0181	7
Z18590	0	-0.2295	-0.2313	-0.0514	0.1153	0.0600001	2		0	-0.1355	-0.0944	-0.0664	-0.0382001	0.00139995	7
Z01167	0	-0.2919	-0.1956	0.0512	0.0518001	-0.0271999	2		0	-0.0499	-0.0576	-0.0363	-0.0131001	-0.0108	7
Z03954	0	-0.2809	-0.1887	-0.0441	0.1016	0.1037	2		0	-0.0439	-0.0205999	-0.0399	0.0306001	0.00630005	7
Z05734	0	-0.2525	-0.2494	0.0913999	0.1921	0.1454	2		0	0.0356001	-0.0447999	-0.0101	0.0242001	-0.0644	7
Z12535	0	-0.248	-0.2476	0.0714	0.0975	0.0428001	2		0	0.0482	-0.1321	-0.0274001	-0.0191	0.0486	7
Z17007	0	-0.1508	-0.3053	0.1689	0.3296	0.2737	2		0	-0.0840999	-0.1963	-0.108	-0.0441	0.00530004	7
Z17555	0	-0.2424	-0.2028	-0.1511	0.0618	0.0349999	2		0	-0.3156	-0.0916	-0.1636	-0.0342	0.0719999	7
Z12140	0	-0.3071	-0.1701	-0.0434	0.0479001	0.0334	2		0	-0.1988	-0.0908001	-0.0197	0.0512	0.0721	7
Z21610	0	-0.2708	-0.2339	0.0779001	0.1476	0.0883999	2		0	0.00460007	0.0646	-0.0771	-0.0127001	0.000200002	7
Z12482	0	-0.4003	-0.1263	0.1272	0.167	0.2552	2		0	-0.0469	-0.0146	-0.0643001	-0.0515	-0.0659999	7
Z12912	0	-0.1405	0.0649	0.0219	0.0694001	0.1582	2		0	-0.1211	-0.216	-0.274	-0.3447	-0.2861	8
Z16097	0	-0.083	-0.0247	0.0526001	0.0618	0.1216	2		0	-0.2334	-0.2293	-0.3266	-0.1804	-0.1985	8
Z16860	0	-0.0370001	-0.0943	0.0622	0.2261	0.0763001	2		0	-0.2207	-0.1611	-0.1789	-0.1692	-0.1953	8
Z18391	0	-0.1119	0.00689993	0.1538	0.1448	0.0649999	2		0	-0.1189	-0.167	-0.2666	-0.2732	-0.2882	8
Z18427	0	-0.0518	-0.068	0.0159001	0.1675	0.103	2		0	-0.2157	-0.1885	-0.1883	-0.141	-0.0731	8
Z18768	0	-0.0501	0.00499998	0.1079	0.0651	0.1036	2		0	-0.1416	-0.1651	-0.1822	-0.206	-0.2097	8
Z20926	0	-0.0619	0.000200002	0.0947	0.0984	0.0679001	2		0	-0.1076	-0.2354	-0.1444	-0.1376	-0.1692	8
Z22181	0	-0.0864	-0.0277	0.0195999	0.0622	0.1901	2		0	-0.3592	-0.2719	-0.2893	-0.2842	-0.3218	8
Z22219	0	-0.0317	-0.0445001	0.1342	0.1318	0.0109999	2		0	-0.2516	-0.0865	-0.2413	-0.2332	-0.2344	8
Z00771	0	-0.0533	-0.0488999	0.00399993	0.1045	0.0932001	2		0	-0.2145	-0.0996	-0.1168	-0.1393	-0.1189	8
Z00927	0	-0.0909001	-0.0242	0.00739998	0.1614	0.1086	2		0	-0.1745	-0.272	-0.255	-0.2935	-0.2562	8
Z04066	0	-0.0655	-0.00700005	0.0765	0.157	0.1655	2		0	-0.1274	-0.1525	-0.3403	-0.2419	-0.266	8
Z04177	0	-0.0340999	-0.0846999	0.00510006	0.1299	0.0979999	2		0	-0.1619	-0.1916	-0.2012	-0.1653	-0.201	8
Z04679	0	-0.0601	-0.0506	0.0293	0.0719999	0.0953999	2		0	-0.0706	-0.2221	-0.2588	-0.3627	-0.3	8
Z08620	0	-0.1217	-0.0268	-0.0124999	0.0141	0.1857	2		0	-0.2222	-0.1471	-0.195	-0.2726	-0.2314	8
Z09602	0	-0.1278	0.0141	0.0606	0.0531001	0.1351	2		0	-0.1495	-0.1097	-0.1941	-0.1592	-0.0872999	8
Z11484	0	-0.0292	-0.0453	0.1046	0.0716	0.0307	2		0	0.0108001	-0.0828999	-0.1992	-0.2915	-0.3704	8
Z17835	0	-0.0547	-0.0543	-0.032	0.0784	0.0643	2		0	-0.0811	-0.1313	-0.2176	-0.1999	-0.2512	8
Z18153	0	-0.0563	-0.046	0.1091	0.2033	0.1673	2		0	-0.1371	-0.104	-0.377	-0.2529	-0.0518	8
Z18330	0	-0.029	-0.131	0.0303999	-0.00349996	0.1467	2		0	-0.1793	-0.3354	-0.3161	-0.2595	-0.2374	8
Z20887	0	-0.152	-0.0194	0.062	0.1033	0.273	2		0	-0.3278	-0.2538	-0.2386	-0.1641	-0.1265	8
Z21231	0	-0.2241	0.1177	0.0739	0.00689993	0.1462	2		0	-0.1063	-0.1999	-0.3603	-0.2762	-0.1299	8
Z21744	0	-0.0711	-0.0319001	-0.0128	0.1136	0.0217999	2		0	-0.2747	0.00170008	-0.137	-0.1008	-0.1644	8
Z00945	0	-0.1032	-0.0957	0.0798999	0.1817	0.1975	2		0	-0.000800027	-0.214	-0.1651	-0.1541	-0.3018	8
Z04402	0	-0.0985	-0.1231	0.1454	0.2179	0.154	2		0	-0.2139	-0.1877	-0.1964	-0.1279	-0.1172	8
Z04957	0	-0.1582	-0.00910004	0.0845001	0.0952999	0.1492	2		0	-0.1645	-0.1252	-0.1657	-0.1504	-0.1592	8
Z05431	0	-0.0912001	-0.0431	0.0472	0.0855	0.0253001	2		0	-0.0446	-0.0989	-0.1047	-0.255	-0.2851	8
Z05679	0	-0.052	-0.0939	-0.0278	0.0933	0.0743001	2		0	-0.1264	-0.2014	-0.2309	-0.2438	-0.2919	8
Z06573	0	-0.0909001	-0.000399915	0.1544	0.1552	0.1906	2		0	-0.1173	-0.176	-0.2663	-0.2016	-0.1307	8
Z06702	0	-0.1867	-0.0446	0.1277	0.2199	0.158	2		0	-0.0402999	-0.1983	-0.2721	-0.2862	-0.3327	8
Z12518	0	-0.1147	-0.0577	0.0801001	0.0896	0.12	2		0	-0.1327	-0.0987	-0.1248	-0.172	-0.1943	8
Z12616	0	-0.0874	-0.0838	-0.0363	0.0845001	0.0706	2		0	-0.2221	-0.2263	-0.2842	-0.3045	-0.2729	8
Z15088	0	-0.0262	-0.1408	-0.0828	0.204	0.1014	2		0	-0.2945	-0.1433	-0.1481	-0.2592	-0.2781	8
Z17027	0	-0.0901	-0.0946	0.0126999	0.1088	0.0469	2		0	-0.1777	-0.1319	-0.087	-0.1284	-0.1323	8
Z20274	0	-0.1755	0.0762001	0.0741999	0.1454	0.3011	2		0	-0.5279	-0.3472	-0.1331	-0.0291	0.0193001	8
Z20316	0	-0.0662	-0.1008	-0.0276001	0.1355	0.0662999	2		0	-0.1578	-0.1315	-0.2112	-0.2307	-0.1306	8
Z21072	0	-0.0611	-0.107	0.0655001	0.1144	0.00280008	2		0	-0.1823	-0.0543	-0.2402	-0.2135	-0.0324	8
Z21171	0	-0.0857	-0.1471	0.0509	0.2172	0.2009	2		0	-0.1419	-0.1162	-0.2038	-0.1493	-0.1925	8
Z00502	0	-0.2061	0.0205	0.1284	0.0461999	0.0168999	2		0	-0.0795	-0.1267	-0.1623	-0.197	-0.232	8
Z04980	0	-0.1752	-0.0325	0.0825001	0.101	0.1002	2		0	-0.1899	-0.1784	-0.2159	-0.187	-0.1564	8
Z09484	0	-0.1946	-0.0581	0.076	0.1158	0.2079	2		0	-0.1914	-0.1013	-0.2516	-0.2747	-0.2631	8
Z09496	0	-0.1821	-0.0687	0.00510006	0.2248	0.3041	2		0	-0.4083	-0.3971	-0.2364	-0.0913	-0.00559995	8
Z09525	0	-0.1749	0.0665	0.169	0.0156	0.00330001	2		0	-0.0999	-0.3036	-0.2753	-0.2258	-0.2362	8
Z13249	0	-0.1084	-0.1001	0.0171	0.1501	0.1101	2		0	-0.2118	-0.2791	-0.3004	-0.2919	-0.3385	8
Z14508	0	-0.1533	0.1247	0.2212	0.1174	-0.0725	2		0	-0.1939	-0.1715	-0.2532	-0.2789	-0.2863	8
Z17246	0	-0.0948	-0.0251	0.0118	0.0677001	0.0309	2		0	-0.463	-0.1328	-0.1482	-0.2388	-0.1112	8
Z19284	0	-0.1635	-0.0563	0.1566	0.1204	0.00209993	2		0	-0.07	-0.0372	-0.1856	-0.2973	-0.4143	8
Z21370	0	-0.0621	-0.2039	-0.0216	0.1069	0.177	2		0	-0.151	-0.1277	-0.3019	-0.1524	-0.1221	8
Z01407	0	-0.0666	-0.1165	0.0114999	0.038	0.0717	2		0	-0.0615	-0.1369	-0.229	-0.2487	-0.3333	8
Z03130	0	-0.0952	-0.1916	0.00790002	0.1981	0.378	2		0	-0.1294	-0.2292	-0.1774	-0.1269	-0.192	8
Z03216	0	-0.1918	-0.114	0.1137	0.2166	0.2136	2		0	-0.0966001	-0.1952	-0.3102	-0.2743	-0.2882	8
Z03337	0	-0.186	-0.0903	0.1418	0.1463	0.0361	2		0	-0.3449	-0.3244	-0.2841	-0.1872	-0.1381	8
Z05005	0	-0.1619	-0.0652	-0.0212	0.0933	0.0561	2		0	-0.0692	-0.1101	-0.1829	-0.2191	-0.2652	8
Z06334	0	-0.0754	-0.0923001	0.0355	0.0424	0.0475001	2		0	-0.1333	-0.2098	-0.1969	-0.1305	-0.1383	8
Z06637	0	-0.1658	-0.0963	0.0281	0.0767999	0.1071	2		0	-0.0912001	-0.1321	-0.2424	-0.2507	-0.3469	8
Z09633	0	-0.136	-0.1319	0.1304	0.1462	0.0648	2		0	-0.1172	-0.0765	-0.1606	-0.1888	-0.1956	8
Z14751	0	-0.1244	-0.0415999	0.0542	0.0613	0.00679997	2		0	-0.1135	-0.1118	-0.1953	-0.1902	-0.2097	8
Z17382	0	-0.1688	-0.1595	0.1166	0.3175	0.2015	2		0	-0.0617999	-0.1485	-0.192	-0.2224	-0.2884	8
Z18724	0	-0.1421	-0.1224	-0.0269	0.0821	0.0866	2		0	-0.0813	-0.2277	-0.1576	-0.1416	-0.0545999	8
Z00263	0	-0.1902	-0.115	0.0913	0.2469	0.162	2		0	-0.1104	-0.1222	-0.1761	-0.1983	-0.2038	8
Z00528	0	-0.2164	-0.0308	0.1438	0.0559	-0.0289	2		0	-0.1338	-0.2187	-0.1894	-0.2475	-0.2404	8
Z00705	0	-0.1205	-0.0982001	0.014	0.0479001	0.0611999	2		0	-0.1182	-0.175	-0.1468	-0.1576	-0.1693	8
Z02197	0	-0.1543	-0.148	0.0596001	0.1186	0.0608999	2		0	-0.1582	-0.2287	-0.232	-0.323	-0.3194	8
Z02474	0	-0.0862	-0.0955999	0.1056	0.0912	-0.0344	2		0	-0.105	-0.2823	-0.2815	-0.3022	-0.2877	8
Z03671	0	-0.1345	-0.1502	0.0459999	0.0934	0.1247	2		0	-0.1963	-0.1787	-0.1731	-0.0911	-0.0342	8
Z06671	0	-0.3803	0.0205	0.2285	0.1919	0.2717	2		0	-0.0722	-0.0612	-0.2674	-0.2609	-0.2133	8
Z07790	0	-0.1923	-0.138	0.0567001	0.2229	0.1064	2		0	0.0026001	-0.1641	-0.163	-0.2262	-0.4256	8
Z08435	0	-0.141	-0.1472	-0.0259	0.0739	0.0649	2		0	-0.1266	-0.1402	-0.125	-0.1703	-0.1948	8
Z09226	0	-0.1146	-0.1908	0.0496	0.1745	0.1253	2		0	-0.0852	-0.1637	-0.1429	-0.1812	-0.2283	8
Z10212	0	-0.0569	-0.2364	0.0228001	0.1609	0.0205	2		0	-0.0576	-0.0719	-0.1777	-0.2341	-0.3107	8
Z11079	0	-0.1497	-0.1784	0.0933	0.279	0.3014	2		0	-0.1156	-0.1732	-0.3149	-0.3079	-0.3331	8
Z11352	0	-0.1597	-0.1548	-0.0360999	0.2101	0.2176	2		0	-0.162	-0.1963	-0.2596	-0.2939	-0.3098	8
Z11830	0	-0.2294	-0.1128	0.1366	0.0818	0.1025	2		0	-0.0943	-0.1513	-0.1623	-0.1758	-0.2002	8
Z12633	0	-0.1372	-0.0888	-0.0302	-0.0351	0.1367	2		0	-0.0936	-0.2001	-0.2779	-0.303	-0.2986	8
Z14057	0	-0.2226	-0.1208	0.1397	0.1866	0.1636	2		0	-0.2721	-0.1847	-0.1401	-0.0718	-0.1031	8
Z00817	0	-0.1182	-0.1083	0.0323999	0.0789	0.0156	2		0	-0.1697	-0.189	-0.1954	-0.1624	-0.2055	8
Z01018	0	-0.2094	-0.1123	0.0129	0.0614	0.0499001	2		0	-0.1427	-0.1671	-0.133	-0.119	-0.133	8
Z02298	0	-0.2339	-0.1242	0.0451001	0.0984	0.1425	2		0	-0.1479	-0.1943	-0.2486	-0.1957	-0.1744	8
Z04828	0	-0.0762	-0.0731	0.0533	0.0506	0.0044	2		0	0.00280008	-0.1551	-0.2319	-0.2129	-0.2024	8
Z04844	0	-0.1604	-0.165	0.0942	0.0960001	-0.00500002	2		0	-0.0757999	-0.0908001	-0.2114	-0.246	-0.3166	8
Z05991	0	-0.107	-0.0904	-0.0141001	0.0151001	0.0696	2		0	-0.4244	-0.3646	-0.2088	-0.0978	-0.00610003	8
Z06574	0	-0.2839	-0.1041	0.1613	0.0892001	0.1226	2		0	-0.0491	-0.0771	-0.1839	-0.2328	-0.2885	8
Z08716	0	-0.1739	-0.1404	0.0126999	0.0982999	0.034	2		0	-0.1183	-0.1998	-0.2692	-0.2391	-0.2677	8
Z11416	0	-0.1324	-0.0771	-0.0450999	0.0272	0.077	2		0	0.0575	-0.1541	-0.2095	-0.3336	-0.2536	8
Z15376	0	-0.1929	-0.1658	0.1062	0.0971	0.0730999	2		0	-0.00879996	-0.1346	-0.252	-0.3081	-0.4237	8
Z17339	0	-0.1959	-0.1432	0.00180005	0.1193	0.1327	2		0	-0.1102	-0.1201	-0.2278	-0.1742	-0.247	8
Z18695	0	-0.0952	-0.1656	-0.0137	0.0477001	0.0658	2		0	-0.134	-0.1672	-0.1861	-0.2175	-0.2699	8
Z19279	0	-0.0286999	-0.1254	0.0217	0.1016	-0.0281	2		0	-0.1261	-0.1363	-0.2082	-0.2299	-0.2784	8
Z20288	0	-0.1588	-0.0735	0.1206	0.0136001	-0.0226	2		0	-0.0654	-0.054	-0.1458	-0.2089	-0.272	8
Z00884	0	-0.1882	-0.0816	-0.0244	0.0649999	0.0415001	2		0	-0.0899	-0.1329	-0.2092	-0.2545	-0.2997	8
Z04787	0	-0.171	-0.1409	-0.00349996	0.0444	0.0473	2		0	0.0149001	-0.1528	-0.2537	-0.2259	-0.2281	8
Z06266	0	-0.0911	-0.0640001	0.027	-0.00500002	0.0365	2		0	-0.0679	-0.1612	-0.1961	-0.2282	-0.2729	8
Z10020	0	-0.1901	-0.1845	-0.00279993	0.1727	0.0984999	2		0	-0.0563	-0.1114	-0.1753	-0.1994	-0.2366	8
Z11756	0	-0.1021	-0.2726	0.00770006	0.0044	0.0850999	2		0	-0.103	-0.2184	-0.2774	-0.255	-0.2699	8
Z11770	0	-0.0685001	-0.135	-0.0924	0.0694001	0.0579	2		0	-0.0901	-0.1735	-0.179	-0.1554	-0.1161	8
Z14001	0	-0.2334	-0.1414	0.0103	0.0772001	0.0796	2		0	-0.1952	-0.187	-0.1831	-0.1507	-0.1644	8
Z15539	0	-0.1729	-0.2344	0.0383999	0.2048	0.1825	2		0	-0.0964	-0.0968	-0.1373	-0.2358	-0.2115	8
Z15837	0	-0.2526	-0.1234	0.0585999	0.1009	-0.002	2		0	-0.082	-0.0474	-0.1369	-0.2324	-0.2224	8
Z18845	0	-0.1949	-0.1684	-0.0488999	0.0732	0.0563	2		0	-0.2587	-0.1622	-0.1773	-0.1594	-0.2045	8
Z19238	0	-0.1806	-0.1961	-0.0284	0.0528	0.0615999	2		0	-0.0741	-0.1451	-0.2333	-0.2003	-0.2421	8
Z03127	0	-0.205	-0.1678	0.0627	0.113	-0.013	2		0	-0.2279	-0.1428	-0.1577	-0.1482	-0.1968	8
Z05404	0	-0.1431	-0.1308	-0.0418	0.0533	0.0320999	2		0	-0.1381	-0.063	-0.174	-0.2508	-0.3962	8
Z06601	0	-0.2499	-0.1404	0.0367	0.0885	0.0205	2		0	-0.0427	-0.111	-0.185	-0.1864	-0.2623	8
Z08723	0	-0.1298	-0.1552	-0.0293999	0.0260001	0.0506999	2		0	-0.228	-0.316	-0.3151	-0.1674	-0.0166001	8
Z12682	0	-0.2416	-0.1379	-0.0324	0.0541	0.0342	2		0	-0.0967	-0.0891999	-0.1597	-0.1879	-0.2402	8
Z16211	0	-0.0646	-0.0777	-0.0549	0.0709999	0.00799991	2		0	-0.1977	-0.168	-0.1772	-0.1825	-0.1469	8
Z19764	0	-0.1514	-0.0241	0.0431001	0.0623	-0.045	2		0	-0.1071	-0.1304	-0.2184	-0.2598	-0.3003	8
Z20141	0	-0.2625	-0.1597	0.0858	0.2019	0.1298	2		0	-0.1336	-0.1746	-0.2958	-0.3462	-0.3248	8
Z21923	0	-0.2056	-0.1527	-0.0362	0.154	-0.0471	2		0	-0.0921	-0.1091	-0.2747	-0.205	-0.2007	8
Z02648	0	-0.203	-0.1653	-0.0204	0.0627	0.00990002	2		0	-0.1094	-0.1131	-0.1384	-0.1731	-0.1859	8
Z03986	0	-0.0207	-0.1959	-0.1727	0.0864999	0.0901	2		0	-0.0850999	-0.101	-0.1906	-0.217	-0.2626	8
Z04953	0	-0.219	-0.2313	0.087	0.2293	0.222	2		0	-0.1931	-0.375	-0.3649	-0.2337	-0.2601	8
Z05924	0	-0.1517	-0.1523	0.0936	0.0148	-0.0176	2		0	-0.0352	-0.137	-0.1935	-0.2044	-0.2824	8
Z06142	0	-0.233	-0.1763	0.000300079	0.1317	0.1314	2		0	-0.1444	-0.2787	-0.3001	-0.2118	-0.2953	8
Z07196	0	-0.0202	-0.2229	-0.0492	0.0622	0.0329	2		0	-0.2522	-0.218	-0.3236	-0.3151	-0.3028	8
Z07350	0	-0.1048	-0.3444	0.0644999	0.1547	0.2576	2		0	-0.1891	-0.2078	-0.2164	-0.198	-0.263	8
Z07459	0	-0.1736	-0.2483	0.0267	0.0585999	0.0835999	2		0	-0.0541	-0.1712	-0.2729	-0.2579	-0.2426	8
Z11397	0	-0.0461	-0.1391	0.0216	0.0283	0.000200002	2		0	-0.162	-0.238	-0.2624	-0.3364	-0.3669	8
Z12477	0	-0.1745	-0.2556	0.079	0.0381	0.0750999	2		0	-0.0689	-0.2103	-0.2382	-0.2696	-0.3068	8
Z13186	0	-0.2303	-0.1966	0.1095	0.1286	-0.1	2		0	-0.0681	-0.1008	-0.1692	-0.227	-0.276	8
Z13758	0	-0.111	-0.0864	-0.0402999	0.053	0.0105001	2		0	-0.1744	-0.2113	-0.3248	-0.297	-0.2648	8
Z13767	0	-0.2209	-0.2041	0.0537001	0.1257	0.0123001	2		0	-0.1823	-0.2082	-0.3721	-0.1745	-0.1945	8
Z15730	0	-0.1114	-0.1208	-0.0878	0.00399993	0.0804	2		0	-0.0555001	-0.1295	-0.1826	-0.2098	-0.2663	8
Z17752	0	-0.1656	-0.1875	-0.000399915	0.0403001	0.00379993	2		0	-0.0803	-0.1208	-0.1593	-0.1779	-0.2001	8
Z18297	0	-0.1099	-0.0894	0.00220004	-0.00269999	0.0160001	2		0	-0.0552	-0.1419	-0.1678	-0.2193	-0.1948	8
Z19129	0	-0.1986	-0.0745999	0.0215	-0.00259997	0.0124	2		0	-0.2059	-0.1669	-0.2059	-0.222	-0.269	8
Z19359	0	-0.1461	-0.0919	-0.00760003	-0.0109	0.0308	2		0	-0.1243	-0.1988	-0.2461	-0.2448	-0.2337	8
Z02030	0	-0.2253	-0.2019	-0.00109999	0.1442	0.1726	2		0	-0.0579	-0.148	-0.2656	-0.2592	-0.3448	8
Z03461	0	-0.287	-0.1305	0.00689993	0.0301	0.0587	2		0	-0.0407	-0.1615	-0.2379	-0.1779	-0.1743	8
Z03760	0	-0.1935	-0.117	0.0247001	0.0459999	-0.0377	2		0	-0.1251	-0.216	-0.2024	-0.1613	-0.1978	8
Z03905	0	-0.2221	-0.2052	0.0481	0.0585999	0.0555001	2		0	-0.1252	-0.2238	-0.2538	-0.2257	-0.2189	8
Z06776	0	-0.1807	-0.1538	0.0706999	0.00960005	-0.0259	2		0	-0.0534	-0.0719	-0.1792	-0.2246	-0.2572	8
Z09897	0	-0.1495	-0.0685001	-0.0265	0.0108001	0.0182	2		0	-0.2273	-0.2656	-0.1956	-0.2529	-0.2666	8
Z15318	0	-0.186	-0.1147	-0.0791999	0.1604	-0.0672	2		0	-0.3467	-0.1576	-0.2186	-0.2824	-0.3159	8
Z17549	0	-0.2685	-0.1545	-0.0467	0.0470001	0.0409	2		0	-0.1714	-0.1431	-0.2017	-0.1857	-0.1934	8
Z17964	0	-0.2195	-0.1936	-0.0214	0.0641	0.0256	2		0	-0.1257	-0.1339	-0.1681	-0.2004	-0.1947	8
Z19313	0	-0.0903	-0.2292	-0.0825	0.1034	-0.0122999	2		0	-0.1397	-0.1277	-0.2478	-0.3264	-0.4434	8
Z19552	0	-0.0679	-0.1987	-0.0435	0.114	-0.0485	2		0	-0.2141	-0.0331	-0.1486	-0.1336	-0.1797	8
Z22063	0	-0.1088	-0.1596	-0.00579998	0.0433	-0.0175	2		0	-0.1622	-0.0149	-0.2844	-0.1157	-0.00540003	8
Z02484	0	-0.2578	-0.1655	-0.0315	0.031	0.0487001	2		0	-0.0225	-0.251	-0.3331	-0.3354	-0.2227	8
Z02838	0	-0.1385	-0.1379	-0.0286999	-0.0227001	0.0514	2		0	-0.1234	-0.1321	-0.1785	-0.1308	-0.13	8
Z02860	0	-0.344	-0.0814	0.00510006	0.0615001	-0.0375999	2		0	-0.0992	-0.1331	-0.0768	-0.2139	-0.1679	8
Z16162	0	-0.2954	-0.1613	0.0348	0.1251	0.1929	2		0	-0.2879	-0.129	-0.1232	-0.1126	-0.1159	8
Z16656	0	-0.1057	-0.1866	-0.0775001	0.0272	0.0327001	2		0	-0.0860001	-0.1767	-0.2145	-0.2644	-0.2853	8
[truncated: 18,252 more rows]
