# Supplementary material for: Dissecting Oct3/4-Regulated Gene Networks in Embryonic Stem Cells by Expression Profiling
Source: PLoS One. 2006 Dec 20;1(1):e26. doi: 10.1371/journal.pone.0000026 (PMC1762406; doi:10.1371/journal.pone.0000026)
Supplement: Table S2. — A complete list of genes that show "bell-shaped" expression patterns. (0.11 MB XLS) [file pone.0000026.s008.xls]

## Sheet: TableS1
Oligo_ID	d0-ZHTc6	d1-ZHTc6	d2-ZHTc6	d3-ZHTc6	d4-ZHTc6	d5-ZHTc6	Cluster-ZHTc6		d0-ZHBTc4	d1-ZHBTc4	d2-ZHBTc4	d3-ZHBTc4	d4-ZHBTc4	d5-ZHBTc4	Cluster-ZHBTc4		Universal Oligo	Gene Symbol	This paper (ZHBTc4 Group 1, 2: Fig 2B)	Mouse Chip-PET	Human Chip-on-chip	TF?	Gene Aliases	Gene description
Z17593	0	-0.5055	-0.5501	-0.3954	-0.3705	-0.4325	10		0	-0.2032	-0.3394	-0.3949	-0.3538	-0.2827	4		Z00017593-1	Arid5b	0	1	0	1	4930580B11|5430435G07Rik|AI467247|Desrt|Mrf2|Mrf2alpha|Mrf2beta	AT rich interactive domain 5B (Mrf1 like)
Z09007	0	-0.1758	-0.2688	-0.2938	-0.2776	-0.2755	10		0	-0.1962	-0.3091	-0.4028	-0.4098	-0.4066	4		Z00009007-1	Csad	2	0	1		Csd	cysteine sulfinic acid decarboxylase
Z19116	0	-0.3867	-0.3505	-0.1213	-0.0453	-0.2213	10		0	-0.1759	-0.2497	-0.3124	-0.3467	-0.3734	4		Z00019116-1	D1Bwg0491e	0	1	0		2610524E03Rik|CC28|Neg|RW1|YR-23|mKIAA0257	DNA segment, Chr 1, Brigham & Women's Genetics 0491 expressed
Z15483	0	-0.523	-0.3885	-0.2119	-0.1102	-0.4057	10		0	-0.4669	-0.3671	-0.3852	-0.4233	-0.3695	4		Z00015483-1	Dido1	0	1	0	1	6720461J16Rik|C530043I07|D130048F08Rik|DIO-1|Dido2|Dido3|mKIAA0333	death inducer-obliterator 1
Z02457	0	-0.5524	-0.5878	-0.3668	-0.2599	-0.285	10		0	-0.5729	-0.6752	-0.6717	-0.6401	-0.6146	1		Z00002457-1	Enah	2	1	0		AI464316|AW045240|Mena|Ndpp1|WBP8	enabled homolog (Drosophila)
Z02444	0	-0.4254	-0.4717	-0.3423	-0.2787	-0.2603	10		0	-0.4467	-0.5298	-0.5377	-0.5324	-0.4924	4		Z00002444-1	Enah	2	1	0		AI464316|AW045240|Mena|Ndpp1|WBP8	enabled homolog (Drosophila)
Z21457	0	-0.4118	-0.4	-0.1793	-0.0912001	-0.0693	10		0	-0.3378	-0.6294	-0.5419	-0.4826	-0.4208	4		Z00021457-1	Epha4	0	1	1		2900005C20Rik|AI385584|Cek8|Hek8|Sek|Sek1|Tyro1|rb	Eph receptor A4
Z02314	0	-0.2736	-0.4023	-0.4525	-0.502	-0.4748	10		0	-0.4163	-0.884	-1.0121	-1.0925	-1.0991	1		Z00002314-1	Esrrb	2	1	0	1	ERRb|Err2|Estrrb|Nr3b2	estrogen related receptor, beta
Z05814	0	-0.1901	-0.1772	-0.2638	-0.3713	-0.4146	10		0	-0.2852	-0.7026	-0.6003	-0.5719	-0.4966	4		Z00005814-1	Fblim1	2	1	0		2410043F08Rik|Cal|Gt10	filamin binding LIM protein 1
Z09042	0	-0.3602	-0.6565	-0.5741	-0.6317	-0.7765	10		0	-0.2552	-0.6469	-0.8023	-1.1006	-1.2068	1		Z00009042-1	Fbxo15	2	1	0		AU019763|Fbx15|ecat3	F-box protein 15
Z02490	0	-0.3994	-0.3825	-0.3031	-0.4825	-0.6676	10		0	-0.3667	-0.9792	-1.0571	-1.0432	-0.8481	1		Z00002490-1	Inhbb	2	1	0		-	inhibin beta-B
Z10862	0	-0.605	-0.5706	-0.2706	-0.2672	-0.3768	10		0	-0.3261	-0.6635	-0.7809	-0.7759	-0.7573	1		Z00010862-1	Jarid2	2	1	1	1	AI317256|AU045941|C79929|C79931|Jmj|jumonji	jumonji, AT rich interactive domain 2
Z09595	0	-0.4396	-0.6226	-0.3834	-0.2798	-0.4374	10		0	-0.3996	-0.5245	-0.6955	-0.713	-0.6027	1		Z00009595-1	Jmjd1a	2	1	1		1700105C21Rik|C230043E16Rik|Jmjd1|TGSA|Tsga|mKIAA0742	jumonji domain containing 1A
Z18341	0	-0.6658	-0.6294	-0.3698	-0.3098	-0.5467	10		0	-0.4981	-0.2864	-0.357	-0.4443	-0.4972	4		Z00018341-1	LOC195531	0	1	0		MGC60813	similar to reduced expression 2
Z02555	0	-0.5047	-0.5129	-0.3976	-0.434	-0.5708	10		0	-0.6005	-0.9487	-1.0911	-0.9942	-1.0429	1		Z00002555-1	Lrrc2	0	0	1		2400002D05Rik|4933431K03Rik	leucine rich repeat containing 2
Z07365	0	-0.5319	-0.5005	-0.2589	-0.1246	-0.1557	10		0	-0.368	-0.4235	-0.524	-0.598	-0.6444	4		Z00007365-1	Mtf2	0	1	0		9230112N11Rik|AA537621|C76717|M96|MGC116639	metal response element binding transcription factor 2
Z07563	0	-0.356	-0.3767	-0.2095	-0.0874	-0.2796	10		0	-0.0183	-0.4703	-0.6988	-0.8041	-0.8307	1		Z00007563-1	Nanog	2	1	0	1	2410002E02Rik|ENK|ecat4	Nanog homeobox
Z20446	0	-0.2449	-0.2407	-0.2693	-0.2558	-0.2932	10		0	-0.2044	-0.4097	-0.7471	-0.8279	-0.6663	1		Z00020446-1	Nfib	2	1	0	1	6720429L07Rik|E030026I10Rik	nuclear factor I/B
Z04978	0	-0.3458	-0.2847	-0.212	-0.2687	-0.4978	10		0	-0.6298	-1.0956	-1.1049	-1.1738	-1.141	1		Z00004978-1	Otx2	2	1	0	1	E130306E05Rik	orthodenticle homolog 2 (Drosophila)
Z18324	0	-0.4677	-0.3998	-0.1588	-0.1585	-0.1954	10		0	-0.509	-0.5669	-0.5577	-0.4305	-0.4153	4		Z00018324-1	Pcaf	0	1	0		A930006P13Rik|AI461839|AW536563	p300/CBP-associated factor
Z06500	0	-0.6501	-0.566	-0.2379	-0.2078	-0.2535	10		0	-0.462	-0.6237	-0.636	-0.5165	-0.4771	4		Z00006500-1	Pcaf	0	1	0		A930006P13Rik|AI461839|AW536563	p300/CBP-associated factor
Z11249	0	-0.3662	-0.4246	-0.2412	-0.1837	-0.2409	10		0	-0.2019	-0.5516	-0.8684	-0.8682	-0.834	1		Z00011249-1	Sgk	2	1	0		Sgk1	serum/glucocorticoid regulated kinase
Z05214	0	-0.5216	-0.2685	-0.2667	-0.3562	-0.4556	10		0	-0.4673	-0.9827	-1.4904	-1.6531	-1.7579	1		Z00005214-1	Sox2	2	1	1	1	Sox-2|lcc|ysb	SRY-box containing gene 2
Z13548	0	-0.2651	-0.2841	-0.475	-0.5445	-0.2529	10		0	-0.3548	-0.2306	-0.4272	-0.5431	-0.7147	4		Z00013548-1	Tbx3	2	1	1	1	D5Ertd189e	T-box 3
Z14880	0	-0.4947	-0.5046	-0.423	-0.3955	-0.3266	10		0	-0.21	-0.3944	-0.6402	-0.7055	-0.6863	4		Z00014880-1	Tcfcp2l1	0	1	0		1810030F05Rik|4932442M07Rik|AA575098|Crtr-1|D930018N21Rik|LBP-9	transcription factor CP2-like 1
Z08160	0	-0.0121999	-0.1455	-0.382	-0.5357	-0.4449	10		0	-1.149	-1.3347	-1.394	-1.398	-1.4094	1		Z00008160-1	Tcl1	2	1	0		-	T-cell lymphoma breakpoint 1
Z14965	0	-0.4272	-0.3646	-0.08	0.0138001	-0.2251	10		0	-0.0392	-0.3983	-0.5693	-0.6469	-0.7116	4		Z00014965-1	Tle4	2	1	0	1	5730411M05Rik|AA792082|Bce-1|Bce1|ESTM13|ESTM14|Grg4|X83332|X83333	transducin-like enhancer of split 4, homolog of Drosophila E(spl)
Z03476	0	-0.521	-0.5877	-0.2552	-0.1228	-0.4259	10		0	-0.00900001	-0.1427	-0.2286	-0.5029	-0.5694	4		Z00003476-1	Top2a	2	0	1		Top-2	topoisomerase (DNA) II alpha
Z03660	0	-0.5327	-0.4456	-0.1451	-0.0478	-0.2567	10		0	-0.0223	-0.1667	-0.3593	-0.4778	-0.5221	4		Z00003660-1	Trim24	2	1	1	1	A130082H20Rik|AI447469|D430004I05Rik|TIF1|Tif1a	tripartite motif protein 24
Z02192	0	-0.5693	-0.5457	-0.472	-0.289	-0.3382	10		0	-0.9542	-1.0343	-0.9471	-1.0244	-0.9663	1		Z00002192-1	Trps1	2	0	1		AI115454|AI447310|D15Ertd586e|MGC107472|MGC46754	trichorhinophalangeal syndrome I (human)
Z09495	0	-0.5364	-0.644	-0.3842	-0.4095	-0.5455	10		0	-0.5622	-0.892	-1.3509	-1.6419	-1.6614	1		Z00009495-1	Spp1	2	0	0		AA960535|AI790405|Apl-1|BNSP|BSPI|Bsp|ETA-1|Eta|OP|Opn|Opnl|Ric|Spp-1|minopontin	secreted phosphoprotein 1
Z05148	0	-0.5178	-0.6478	-0.5308	-0.4305	-0.5195	10		0	-0.4923	-0.9985	-1.0429	-1.0666	-1.0602	1		Z00005148-1	Zfp42	2	0	0		MGC107378|Rex-1|Rex1|Zfp-42	zinc finger protein 42
Z13361	0	-0.5496	-0.6399	-0.522	-0.4279	-0.5045	10		0	-0.4969	-0.9854	-1.022	-1.0473	-1.0377	1		Z00013361-1	Zfp42	2	0	0		MGC107378|Rex-1|Rex1|Zfp-42	zinc finger protein 42
Z13246	0	-0.2241	-0.3747	-0.2611	-0.2512	-0.3362	10		0	0.0583	-0.236	-0.3179	-0.4184	-0.4916	4		Z00013246-1	Cdc5l	2	0	0	1	1200002I02Rik|AA408004|PCDC5RP	cell division cycle 5-like (S. pombe)
Z17820	0	-0.3738	-0.3022	-0.247	-0.1829	-0.4148	10		0	-0.2924	-0.6239	-0.8037	-0.8276	-0.8928	1		Z00017820-1	Ctbp2	2	0	0	1	AA407280|D7Ertd45e|Ribeye	C-terminal binding protein 2
Z00557	0	-0.3912	-0.4311	-0.2404	-0.1281	-0.3652	10		0	-0.3477	-0.6313	-0.8107	-0.8196	-0.8524	1		Z00000557-1	Ctbp2	2	0	0	1	AA407280|D7Ertd45e|Ribeye	C-terminal binding protein 2
Z17647	0	-0.3387	-0.2512	-0.1963	-0.2231	-0.3059	10		0	-0.3922	-0.8963	-1.1182	-1.1947	-1.1201	1		Z00017647-1	Gli2	2	0	0	1	AW546128	GLI-Kruppel family member GLI2
Z08924	0	-0.355	-0.3691	-0.2033	-0.1675	-0.2594	10		0	-0.0839	-0.3176	-0.433	-0.5226	-0.5437	4		Z00008924-1	Mettl5	2	0	0	1	2810410A08Rik	methyltransferase like 5
Z02786	0	-0.5021	-0.3745	-0.1556	-0.0379	-0.1439	10		0	-0.3923	-0.4433	-0.5849	-0.5731	-0.528	4		Z00002786-1	1700029I01Rik	2	0	0		-	RIKEN cDNA 1700029I01 gene
Z16531	0	-0.5671	-0.5254	-0.3759	-0.1546	-0.3492	10		0	-0.3621	-0.2474	-0.3792	-0.4485	-0.4296	4		Z00016531-1	1700081L11Rik	0	0	0			RIKEN cDNA 1700081L11 gene
Z18099	0	-0.5377	-0.5397	-0.2681	-0.1863	-0.3483	10		0	-0.1142	-0.2438	-0.4024	-0.4923	-0.5454	4		Z00018099-1	2310012P17Rik	2	0	0		-	RIKEN cDNA 2310012P17 gene
Z02190	0	-0.7959	-0.7302	-0.3655	-0.2409	-0.3535	10		0	-0.1806	-0.4859	-0.4529	-0.3403	-0.2344	4		Z00002190-1	2310051E17Rik	0	0	0			RIKEN cDNA 2310051E17 gene
Z10794	0	-0.2134	-0.22	-0.3464	-0.4844	-0.4297	10		0	-0.4041	-0.8797	-0.8834	-0.8869	-0.9077	1		Z00010794-1	2410146L05Rik	2	0	0		-	RIKEN cDNA 2410146L05 gene
Z10165	0	-0.2979	-0.2685	-0.2117	-0.2491	-0.3705	10		0	-0.2052	-0.3518	-0.3018	-0.345	-0.3222	4		Z00010165-1	2500002B13Rik	0	0	0			RIKEN cDNA 2500002B13 gene
Z03728	0	-0.6236	-0.6761	-0.3074	-0.1233	-0.4543	10		0	-0.4011	-0.5027	-0.6142	-0.8728	-1.0414	1		Z00003728-1	2610305D13Rik	2	0	0		-	RIKEN cDNA 2610305D13 gene
Z16114	0	-0.6877	-0.6902	-0.3614	-0.2047	-0.4142	10		0	-0.435	-0.4157	-0.4868	-0.421	-0.3107	4		Z00016114-1	2810474O19Rik	0	0	0			RIKEN cDNA 2810474O19 gene
Z15580	0	-0.6134	-0.6434	-0.2958	-0.1488	-0.3095	10		0	-0.4057	-0.3463	-0.4196	-0.328	-0.2423	4		Z00015580-1	2810474O19Rik	0	0	0			RIKEN cDNA 2810474O19 gene
Z19703	0	-0.2574	-0.3387	-0.4503	-0.4822	-0.5019	10		0	0.1325	-0.1847	-0.5224	-0.6341	-0.6013	4		Z00019703-1	4932417I16Rik	2	0	0		Gm178	RIKEN cDNA 4932417I16 gene
Z08271	0	-0.6207	-0.6388	-0.352	-0.2046	-0.2449	10		0	-0.1111	-0.2104	-0.4908	-0.589	-0.6572	4		Z00008271-1	5730419I09Rik	2	0	0		C030008B15Rik	RIKEN cDNA 5730419I09 gene
Z00936	0	-0.5403	-0.4602	-0.2356	-0.1835	-0.2758	10		0	-0.5078	-0.6703	-0.6746	-0.7302	-0.7536	1		Z00000936-1	6820424L24Rik	0	0	0			RIKEN cDNA 6820424L24 gene
Z04802	0	-0.4972	-0.4147	-0.2019	-0.0955	-0.2106	10		0	-0.29	-0.268	-0.238	-0.3939	-0.3833	4		Z00004802-1	7030407O06Rik	0	0	0			RIKEN cDNA 7030407O06 gene
Z16580	0	-0.5599	-0.5073	-0.3416	-0.2479	-0.3163	10		0	-0.3825	-0.2567	-0.3178	-0.3587	-0.3962	4		Z00016580-1	9930017N22Rik	0	0	0			RIKEN cDNA 9930017N22 gene
Z00273	0	-0.5854	-0.719	-0.5547	-0.4452	-0.4659	10		0	-0.2531	-0.8329	-1.1168	-1.1706	-1.1069	1		Z00000273-1	A2m	2	0	0		A2mp	alpha-2-macroglobulin
Z16730	0	-0.3311	-0.2705	-0.2231	-0.291	-0.4107	10		0	-0.1423	-0.4562	-0.6388	-0.769	-0.8569	1		Z00016730-1	Abcc4	2	0	0		D630049P08Rik|MOAT-B|MOATB|MRP4	ATP-binding cassette, sub-family C (CFTR/MRP), member 4
Z04821	0	-0.2578	-0.2973	-0.2476	-0.2131	-0.1881	10		0	-0.3134	-0.506	-0.6607	-0.5862	-0.511	4		Z00004821-1	Agtrap	2	0	0		AT1R|Atrap|D4Wsu124e	angiotensin II, type I receptor-associated protein
Z19722	0	-0.369	-0.3669	-0.1702	-0.1283	-0.1844	10		0	0.0478001	-0.1645	-0.3513	-0.4886	-0.6071	4		Z00019722-1	AI314976	2	0	0		AW558560	expressed sequence AI314976
Z04531	0	-0.2704	-0.4938	-0.2147	-0.0498	-0.2139	10		0	-0.5434	-0.2994	-0.3277	-0.2679	-0.2414	4		Z00004531-1	AI448984	0	0	0			expressed sequence AI448984
Z18400	0	-0.2349	-0.3118	-0.2618	-0.2785	-0.2943	10		0	-0.1584	-0.2726	-0.4354	-0.5116	-0.5498	4		Z00018400-1	Arih2	2	0	0		AI843547|ARI2|TRIAD1|UIP48	ariadne homolog 2 (Drosophila)
Z06552	0	-0.3655	-0.2805	-0.163	-0.1474	-0.2603	10		0	-0.4329	-0.3977	-0.4419	-0.4626	-0.4776	4		Z00006552-1	Ash2l	0	0	0			ash2 (absent, small, or homeotic)-like (Drosophila)
Z17597	0	-0.4866	-0.4974	-0.2933	-0.2215	-0.3404	10		0	-0.294	-0.4851	-0.4189	-0.3137	-0.2944	4		Z00017597-1	B230315F11Rik	0	0	0			RIKEN cDNA B230315F11 gene
Z18502	0	-0.4364	-0.3659	-0.243	-0.2502	-0.3276	10		0	0.0526001	-0.1604	-0.3206	-0.409	-0.4732	4		Z00018502-1	BC017133	2	0	0		MGC27648|MGC49717	cDNA sequence BC017133
Z14858	0	-0.5391	-0.5937	-0.3134	-0.2568	-0.3441	10		0	-0.3274	-0.5725	-0.5751	-0.5589	-0.6143	4		Z00014858-1	BC049349	0	0	0			cDNA sequence BC049349
Z11365	0	-0.7215	-0.6688	-0.2807	-0.1266	-0.3507	10		0	-0.129	-0.2235	-0.4188	-0.5564	-0.7055	4		Z00011365-1	BC068171	0	0	0			cDNA sequence BC068171
Z13784	0	-0.3767	-0.3173	-0.2305	-0.1247	-0.2916	10		0	-0.249	-0.1709	-0.2335	-0.4164	-0.4064	4		Z00013784-1	BC069960	0	0	0			cDNA sequence BC069960
Z02304	0	-0.4716	-0.4335	-0.1837	-0.0921	-0.222	10		0	-0.1854	-0.3324	-0.3746	-0.3923	-0.37	4		Z00002304-1	C1qdc1	0	0	0			C1q domain containing 1
Z02661	0	-0.5867	-0.6245	-0.3975	-0.284	-0.4902	10		0	-0.2204	-0.266	-0.2786	-0.3975	-0.4809	4		Z00002661-1	C330019L16Rik	0	0	0			RIKEN cDNA C330019L16 gene
Z13366	0	-0.3648	-0.3887	-0.2848	-0.1972	-0.4763	10		0	-0.4	-0.6595	-0.7041	-0.7533	-0.8452	1		Z00013366-1	C77370	2	0	0		A230051P11|C77386|KIAA2022|mKIAA2022	expressed sequence C77370
Z07777	0	-0.4094	-0.4981	-0.286	-0.1552	-0.2626	10		0	-0.3616	-0.4311	-0.4702	-0.4313	-0.5064	4		Z00007777-1	Cep55	0	0	0			centrosomal protein 55
Z20831	0	-0.4518	-0.2481	-0.2602	-0.2416	-0.3532	10		0	-0.269	-0.4359	-0.4499	-0.4938	-0.2963	4		Z00020831-1	Clcn2	0	0	0			chloride channel 2
Z04728	0	-0.5668	-0.6667	-0.426	-0.4088	-0.6871	10		0	-0.1945	-0.5564	-0.8818	-1.0097	-1.0793	1		Z00004728-1	Cxxc6	2	0	0		2510010B09Rik|D10Ertd17e|LCX|Tet1|mKIAA1676	CXXC finger 6
Z19945	0	-0.4589	-0.422	-0.2283	-0.0638	-0.1737	10		0	-0.4294	-0.7506	-0.9171	-0.932	-0.9167	1		Z00019945-1	D130043N08Rik	0	0	0			RIKEN cDNA D130043N08 gene
Z03410	0	-0.6274	-0.5083	-0.2863	-0.1182	-0.2493	10		0	-0.2384	-0.2435	-0.3593	-0.4254	-0.3983	4		Z00003410-1	D14Abb1e	0	0	0			DNA segment, Chr 14, Abbott 1 expressed
Z09959	0	-0.3487	-0.2128	-0.1859	-0.3069	-0.4395	10		0	-0.7438	-0.8011	-0.8502	-0.8756	-0.9634	1		Z00009959-1	D1pas1	0	0	0			DNA segment, Chr 1, Pasteur Institute 1
Z20312	0	-0.2101	-0.271	-0.22	-0.2816	-0.2941	10		0	-0.1802	-0.3749	-0.4226	-0.4625	-0.5121	4		Z00020312-1	Ddc	0	0	0			dopa decarboxylase
Z12913	0	-0.2941	-0.213	-0.4039	-0.4483	-0.3918	10		0	-0.0426001	-0.471	-0.5442	-0.6339	-0.6701	4		Z00012913-1	Dppa3	2	0	0		2410075G02Rik|MGC117617|MGC130308|MGC130309|PCG7|PGC7|Stella	developmental pluripotency-associated 3
Z07361	0	-0.5919	-0.6132	-0.4705	-0.4468	-0.5668	10		0	-0.972	-0.9048	-0.7994	-0.8458	-0.859	1		Z00007361-1	E130014J05Rik	2	0	0		Ayu17-449|MGC37385|Tet2|mKIAA1546	RIKEN cDNA E130014J05 gene
Z06843	0	-0.4257	-0.4628	-0.1741	-0.2314	-0.4094	10		0	0.0181	-0.2085	-0.3313	-0.4388	-0.5225	4		Z00006843-1	E430034L04Rik	2	0	0		AA409541|G3BP|G3BP2|KIAA0660|mKIAA0660	RIKEN cDNA E430034L04 gene
Z09249	0	-0.2789	-0.2917	-0.1965	-0.1969	-0.318	10		0	-0.2519	-0.2629	-0.2352	-0.3374	-0.4003	4		Z00009249-1	Ednrb	0	0	0			endothelin receptor type B
Z10202	0	-0.7449	-0.213	-0.1193	-0.217	-0.2729	10		0	-1.5454	-1.3665	-1.3577	-1.3211	-1.2524	1		Z00010202-1	Egr1	2	0	0		A530045N19Rik|ETR103|Egr-1|Krox-1|Krox-24|Krox24|NGF1-A|NGFI-A|NGFIA|TIS8|Zenk|Zfp-6|Zif268|egr	early growth response 1
Z17516	0	-0.5933	-0.6522	-0.462	-0.3331	-0.4375	10		0	-0.5215	-0.3826	-0.4888	-0.6239	-0.6643	4		Z00017516-1	Eif5	0	0	0			eukaryotic translation initiation factor 5
Z13227	0	-0.3807	-0.4434	-0.2368	-0.1264	-0.2161	10		0	-0.2498	-0.2877	-0.471	-0.5484	-0.5954	4		Z00013227-1	Etnk1	2	0	0		1110061E11Rik|4930555L11Rik|AI195356|AI841245|C80956|D6Ertd3e|EKI1	ethanolamine kinase 1
Z09210	0	-0.3884	-0.4119	-0.2259	-0.139	-0.2751	10		0	-0.2982	-0.5637	-0.7262	-0.785	-0.8144	1		Z00009210-1	Fiat	0	0	0			factor inhibiting activating transcription factor 4 (ATF4)-mediated transcription
Z12264	0	-0.3562	-0.2215	-0.1497	-0.2558	-0.2982	10		0	-0.1314	-0.3117	-0.4587	-0.5894	-0.6889	4		Z00012264-1	Fkbp5	2	0	0		51kDa|D17Ertd592e|Dit1|FKBP51	FK506 binding protein 5
Z00479	0	-0.5602	-0.658	-0.3808	-0.2085	-0.4979	10		0	-0.2	-0.1593	-0.2763	-0.4409	-0.5116	4		Z00000479-1	Gas5	0	0	0			growth arrest specific 5
Z09854	0	-0.2044	-0.1938	-0.3384	-0.4442	-0.3898	10		0	-0.2727	-0.3343	-0.3612	-0.3117	-0.2325	4		Z00009854-1	Glb1	0	0	0			galactosidase, beta 1
Z02255	0	-0.6339	-0.6255	-0.2086	-0.1695	-0.5278	10		0	-0.0583	0.1191	-0.0843999	-0.534	-0.6227	4		Z00002255-1	Gm397	0	0	0			gene model 397, (NCBI)
Z09696	0	-0.5177	-0.3803	-0.1556	-0.1105	-0.1766	10		0	-0.1126	-0.2413	-0.3442	-0.4186	-0.5026	4		Z00009696-1	Gnpnat1	0	0	0			glucosamine-phosphate N-acetyltransferase 1
Z03295	0	-0.3501	-0.3609	-0.2917	-0.1799	-0.3816	10		0	-0.2654	-0.2779	-0.2755	-0.3535	-0.302	4		Z00003295-1	Gpiap1	0	0	0			GPI-anchored membrane protein 1
Z02624	0	-0.2864	-0.3154	-0.1957	-0.2336	-0.3822	10		0	-0.2924	-0.3326	-0.4951	-0.6164	-0.6624	4		Z00002624-1	Helb	2	0	0		AI447783|D10Ertd664e	helicase (DNA) B
Z18588	0	-0.3383	-0.3434	-0.1192	-0.0845	-0.2141	10		0	-0.1453	-0.4222	-0.4838	-0.5901	-0.6829	4		Z00018588-1	Hirip3	2	0	0		B130036O03|C86302	HIRA interacting protein 3
Z18190	0	-0.2396	-0.2879	-0.2534	-0.4285	-0.4878	10		0	-0.2448	-0.803	-0.9788	-0.9614	-0.9892	1		Z00018190-1	Hsf2bp	2	0	0		4932437G14Rik	heat shock transcription factor 2 binding protein
Z18796	0	-0.4536	-0.4635	-0.2694	-0.12	-0.0348	10		0	-0.4021	-0.5971	-0.9164	-0.8242	-0.7597	1		Z00018796-1	Kit	2	0	0		Bs|CD117|Fdc|Ssm|Tr-kit|W|c-KIT	kit oncogene
Z06029	0	-0.5833	-0.6441	-0.538	-0.5069	-0.4497	10		0	-0.5648	-0.8349	-0.9085	-1.0018	-0.8886	1		Z00006029-1	Klf4	2	0	0		EZF|Gklf|Zie	Kruppel-like factor 4 (gut)
Z19158	0	-0.4518	-0.5073	-0.3131	-0.2016	-0.4182	10		0	-0.4902	-0.3237	-0.3555	-0.3953	-0.358	4		Z00019158-1	LOC236069	0	0	0			similar to carnitine deficiency-associated gene expressed in ventricle 3 isoform CDV3B
Z03769	0	-0.647	-0.6614	-0.443	-0.324	-0.5623	10		0	-0.1016	-0.2143	-0.3361	-0.5077	-0.5782	4		Z00003769-1	LOC435970	2	0	0		MGC76792	hypothetical LOC435970
Z11878	0	-0.7216	-0.6996	-0.3742	-0.1815	-0.4118	10		0	-0.1944	-0.389	-0.4616	-0.6465	-0.6481	4		Z00011878-1	LOC627891	0	0	0			similar to zinc finger protein 91
Z04952	0	-0.6523	-0.5203	-0.2781	-0.1606	-0.2697	10		0	-0.2603	-0.2522	-0.2903	-0.3709	-0.3972	4		Z00004952-1	Luc7l2	0	0	0			LUC7-like 2 (S. cerevisiae)
Z06869	0	-0.7112	-0.7481	-0.468	-0.2047	-0.2668	10		0	-0.4201	-0.251	-0.3514	-0.3569	-0.4192	4		Z00006869-1	Luc7l2	0	0	0			LUC7-like 2 (S. cerevisiae)
Z03123	0	-0.373	-0.397	-0.2571	-0.1424	-0.1427	10		0	-0.111	-0.3898	-0.3791	-0.3452	-0.3045	4		Z00003123-1	Mbtps2	0	0	0			membrane-bound transcription factor peptidase, site 2
Z03767	0	-0.819	-0.7755	-0.4083	-0.3182	-0.4202	10		0	-0.2687	-0.2633	-0.3922	-0.3886	-0.3755	4		Z00003767-1	Mll3	0	0	0			myeloid/lymphoid or mixed-lineage leukemia 3
Z07004	0	-0.7853	-0.7982	-0.3472	-0.3189	-0.4072	10		0	-0.2785	-0.2302	-0.3431	-0.3357	-0.3047	4		Z00007004-1	Mll3	0	0	0			myeloid/lymphoid or mixed-lineage leukemia 3
Z01135	0	-0.4988	-0.4294	-0.2965	-0.2311	-0.3257	10		0	-0.1786	-0.4337	-0.8489	-1.0197	-1.0535	1		Z00001135-1	Mllt6	0	0	0			myeloid/lymphoid or mixed lineage-leukemia translocation to 6 homolog (Drosophila)
Z19043	0	-0.4249	-0.3979	-0.0927	-0.1259	-0.2212	10		0	-0.1219	-0.1922	-0.2696	-0.429	-0.5646	4		Z00019043-1	Mrpl47	2	0	0		4833424P18Rik|CGI-204|MTF/L47|NCM1	mitochondrial ribosomal protein L47
Z01851	0	-0.2826	-0.2791	-0.3275	-0.1604	-0.281	10		0	-0.2774	-0.2804	-0.3576	-0.4657	-0.4359	4		Z00001851-1	Msh2	2	0	0		AI788990	mutS homolog 2 (E. coli)
Z18108	0	-0.3881	-0.3198	-0.2248	-0.2663	-0.4618	10		0	-0.0595	-0.4263	-0.6016	-0.5822	-0.6147	4		Z00018108-1	Msh6	2	0	0		AU044881|AW550279|GTBP|Gtmbp	mutS homolog 6 (E. coli)
Z10868	0	-0.0723	-0.1756	-0.398	-0.5287	-0.6386	10		0	0.0082	-0.1936	-0.4276	-0.6893	-0.6949	4		Z00010868-1	Mylpf	2	0	0		2410014J02Rik|MLC-2|Mlc2	myosin light chain, phosphorylatable, fast skeletal muscle
Z02834	0	-0.4074	-0.463	-0.2808	-0.3155	-0.3895	10		0	-0.276	-0.4946	-0.5004	-0.5284	-0.5624	4		Z00002834-1	Myst4	0	0	0			MYST histone acetyltransferase monocytic leukemia 4
Z19239	0	-0.6585	-0.5951	-0.2528	-0.166	-0.3694	10		0	-0.3002	-0.2894	-0.3141	-0.3458	-0.3315	4		Z00019239-1	Ncor1	0	0	0			nuclear receptor co-repressor 1
Z19929	0	-0.3639	-0.3792	-0.1111	-0.0510999	-0.2042	10		0	-0.3783	-0.7879	-1.0889	-1.0263	-0.9932	1		Z00019929-1	Nid2	2	0	0		AW547149|Ly111|NID-2|entactin-2|nidogen-2	nidogen 2
Z05398	0	-0.3276	-0.2613	-0.2856	-0.3065	-0.3012	10		0	-0.3119	-0.7554	-0.6949	-0.7719	-0.6392	1		Z00005398-1	Notch4	2	0	0		Int-3|Int3	Notch gene homolog 4 (Drosophila)
Z22112	0	-0.3081	-0.2577	-0.2229	-0.1784	-0.2755	10		0	-0.2396	-0.192	-0.3638	-0.3613	-0.3724	4		Z00022112-1	Odf2	0	0	0			outer dense fiber of sperm tails 2
Z04899	0	-0.3186	-0.4396	-0.2731	-0.2111	-0.3066	10		0	0.0208999	-0.4267	-0.6274	-0.6709	-0.6487	4		Z00004899-1	Pdk1	2	0	0		B830012B01|D530020C15Rik	pyruvate dehydrogenase kinase, isoenzyme 1
Z02872	0	-0.3321	-0.4123	-0.487	-0.373	-0.4159	10		0	-0.5335	-0.7771	-0.7087	-0.7718	-0.7979	1		Z00002872-1	Pfkp	0	0	0			phosphofructokinase, platelet
Z22343	0	-0.3612	-0.5672	-0.4989	-0.4305	-0.3489	10		0	-0.1528	-0.6147	-0.6528	-0.6557	-0.6529	4		Z00022343-1	Pfkp	0	0	0			phosphofructokinase, platelet
Z09743	0	-0.0929	-0.2255	-0.3793	-0.4168	-0.4612	10		0	-0.2579	-0.4622	-0.474	-0.5389	-0.5696	4		Z00009743-1	Phf11	0	0	0			PHD finger protein 11
Z20431	0	-0.5123	-0.3763	-0.1656	-0.074	-0.0866999	10		0	-0.3126	-0.3718	-0.4978	-0.4679	-0.3263	4		Z00020431-1	Phyh	0	0	0			phytanoyl-CoA hydroxylase
Z02869	0	-0.4344	-0.5176	-0.3613	-0.1232	-0.3547	10		0	-0.4017	-0.171	-0.2503	-0.4487	-0.4667	4		Z00002869-1	Pik3ca	0	0	0			phosphatidylinositol 3-kinase, catalytic, alpha polypeptide
Z10419	0	-0.3568	-0.4543	-0.4436	-0.4446	-0.5115	10		0	0.155	-0.2692	-0.4692	-0.5184	-0.5343	4		Z00010419-1	Rab27a	2	0	0		2210402C08Rik|2410003M20Rik|4933437C11Rik|ash	RAB27A, member RAS oncogene family
Z03967	0	-0.6257	-0.6705	-0.4386	-0.3567	-0.5197	10		0	-0.5903	-0.4671	-0.4095	-0.4874	-0.4202	4		Z00003967-1	Rbm4	0	0	0			RNA binding motif protein 4
Z16462	0	-0.3405	-0.4527	-0.3646	-0.3468	-0.4171	10		0	-0.1554	-0.3478	-0.4935	-0.5121	-0.584	4		Z00016462-1	Rbpsuh	2	0	0		AI843960|CBF1|Igkjrb|Igkrsbp|RBP-J|RBPjk	recombining binding protein suppressor of hairless (Drosophila)
Z16641	0	-0.5439	-0.4949	-0.1799	-0.1075	-0.2041	10		0	-0.1676	-0.3654	-0.4725	-0.5078	-0.5683	4		Z00016641-1	Rnf138	2	0	0		2410015A17Rik|2810480D20Rik|STRIN|Trif|Trif-d	ring finger protein 138
Z09688	0	-0.2463	-0.3033	-0.2846	-0.2282	-0.3223	10		0	-0.4872	-0.6107	-0.6404	-0.678	-0.9266	1		Z00009688-1	Rsnl2	2	0	0		1700024K14Rik|1700074B05Rik|4833417L20Rik|5830409B12Rik	restin-like 2
Z05209	0	-0.5008	-0.3764	-0.0271999	-0.1346	-0.2094	10		0	-0.5542	-0.6254	-0.8513	-0.9884	-1.0729	1		Z00005209-1	Sap30	2	0	0		30kDa	sin3 associated polypeptide
Z13908	0	-0.4583	-0.3356	-0.3089	-0.2356	-0.4414	10		0	-0.4647	-0.2975	-0.3976	-0.4895	-0.5236	4		Z00013908-1	Sdfr2	0	0	0			stromal cell derived factor receptor 2
Z13346	0	-0.446	-0.3544	-0.2533	-0.2708	-0.3319	10		0	-0.2185	-0.1913	-0.2724	-0.3349	-0.3939	4		Z00013346-1	Setdb1	0	0	0			SET domain, bifurcated 1
Z11579	0	-0.5643	-0.5962	-0.2745	-0.0822	-0.2636	10		0	-0.2851	-0.3413	-0.3291	-0.425	-0.4617	4		Z00011579-1	Sirt1	0	0	0			sirtuin 1 ((silent mating type information regulation 2, homolog) 1 (S. cerevisiae)
Z18287	0	-0.3113	-0.3883	-0.1297	-0.1829	-0.2742	10		0	-0.1296	-0.3287	-0.5838	-0.6714	-0.6099	4		Z00018287-1	Sms	2	0	0		AI427066|Gy|gyro	spermine synthase
Z00779	0	-0.4121	-0.3666	-0.2408	-0.3388	-0.3646	10		0	-0.4334	-0.5916	-0.6627	-0.608	-0.6329	1		Z00000779-1	Tm7sf3	2	0	0		2010003B14Rik|NARP1	transmembrane 7 superfamily member 3
Z16375	0	-0.33	-0.4316	-0.3456	-0.367	-0.3549	10		0	-0.0591	-0.4447	-0.5653	-0.5627	-0.5838	4		Z00016375-1	Tmem64	2	0	0		9630015D15Rik|AI790744|AV300874	transmembrane protein 64
Z06813	0	-0.1941	-0.2999	-0.4244	-0.5493	-0.1572	10		0	-0.8268	-0.7642	-0.987	-1.1489	-1.1266	1		Z00006813-1	Trib3	2	0	0		Ifld2|Nipk|SINK|SKIP3|TRB-3|Trb3	tribbles homolog 3 (Drosophila)
Z03055	0	-0.63	-0.6008	-0.2881	-0.2343	-0.4167	10		0	-0.5055	-0.7819	-0.8005	-0.9416	-0.9618	1		Z00003055-1	Trim2	2	0	0		KIAA0517|mKIAA0517|narf	tripartite motif protein 2
Z14437	0	-0.4963	-0.4515	-0.1205	-0.0992	-0.207	10		0	-0.857	-1.2141	-1.0251	-1.2072	-1.1292	1		Z00014437-1	Ttpa	2	0	0		-	tocopherol (alpha) transfer protein
Z20448	0	-0.378	-0.3199	-0.2908	-0.2229	-0.0117	10		0	-0.3548	-0.3843	-0.5405	-0.4636	-0.5925	4		Z00020448-1	Vegfa	2	0	0		VEGF-A|VEGF120|VPF|Vegf	vascular endothelial growth factor A
Z02442	0	-0.3094	-0.2111	-0.383	-0.532	-0.7735	10		0	-0.3337	-0.5411	-0.698	-0.8473	-0.934	1		Z00002442-1	Wdt2	0	0	0			whn-dependent transcript 2
Z02130	0	-0.3959	-0.4938	-0.259	-0.1779	-0.1796	10		0	-0.1985	-0.3726	-0.4598	-0.5401	-0.5893	4		Z00002130-1	Zfp281	0	0	0			zinc finger protein 281
Z02562	0	-0.5565	-0.6084	-0.2982	-0.1597	-0.217	10		0	-0.2082	-0.4182	-0.5059	-0.5774	-0.6812	4		Z00002562-1	Zfp281	0	0	0			zinc finger protein 281
Z17966	0	-0.5186	-0.5705	-0.3093	-0.1025	-0.0879	10		0	-0.3601	-0.4336	-0.5591	-0.6166	-0.6388	4		Z00017966-1	Zfp292	2	0	0		5730450D02Rik|5830493J20Rik|9430062L07Rik|AI449016|Zn-15|Zn-16|mKIAA0530	zinc finger protein 292
Z08214	0	-0.2236	-0.2324	-0.2305	-0.3299	-0.4808	10		0	-0.5719	-0.5593	-0.7174	-0.8978	-0.9331	1		Z00008214-1		0	0	0
Z13301	0	-0.3212	-0.2318	-0.272	-0.2624	-0.5249	10		0	-0.5023	-0.4381	-0.5639	-0.6965	-0.7663	1		Z00013301-1		0	0	0
Z14185	0	-0.4783	-0.4429	-0.6533	-0.5149	-0.8499	10		0	-0.8769	-0.6667	-0.8475	-1.3276	-1.183	1		Z00014185-1		0	0	0
Z14236	0	-0.4675	-0.4232	-0.6512	-0.4889	-0.8302	10		0	-0.9014	-0.6448	-0.818	-1.3332	-1.1767	1		Z00014236-1		0	0	0			Intronic in U043266
Z14926	0	-0.4813	-0.449	-0.664	-0.4964	-0.8449	10		0	-0.898	-0.6562	-0.8443	-1.3274	-1.1854	1		Z00014284-1		0	0	0
Z14986	0	-0.2003	-0.2672	-0.3292	-0.2735	-0.5494	10		0	-0.5118	-0.4175	-0.5861	-0.7096	-0.7506	1		Z00014986-1		0	0	0
Z02800	0	-0.3006	-0.3413	-0.2731	-0.2808	-0.3389	10		0	-0.6539	-0.6368	-0.718	-0.6471	-0.7192	1		Z00002800-1		0	0	0
Z03673	0	-0.3318	-0.3046	-0.2575	-0.3201	-0.4559	10		0	-0.7665	-0.6892	-0.625	-0.5563	-0.5452	1		Z00003673-1		0	0	0
Z12896	0	-0.3233	-0.3521	-0.282	-0.3018	-0.4685	10		0	-0.5249	-0.4951	-0.6753	-0.7324	-0.7676	1		Z00012896-1		0	0	0
Z14003	0	-0.5087	-0.4531	-0.6505	-0.5085	-0.8503	10		0	-0.8959	-0.6668	-0.8364	-1.3271	-1.185	1		Z00014003-1		0	0	0
Z14153	0	-0.4961	-0.4656	-0.6677	-0.5054	-0.8763	10		0	-0.8705	-0.6844	-0.8429	-1.3379	-1.1969	1		Z00014153-1		0	0	0
Z14284	0	-0.4828	-0.453	-0.6594	-0.5066	-0.8414	10		0	-0.8818	-0.6559	-0.8357	-1.329	-1.1844	1		Z00014284-1		0	0	0
Z17234	0	-0.4071	-0.3748	-0.4178	-0.31	-0.4241	10		0	-0.5782	-0.5922	-0.6162	-0.6914	-0.7249	1		Z00017234-1		0	0	0
Z21234	0	-0.4385	-0.4523	-0.3532	-0.3935	-0.5864	10		0	-0.5703	-0.5691	-0.8391	-0.8305	-0.799	1		Z00021234-1		0	0	0			UI-M-HK0-cuq-f-13-0-UI.r1 NIH_BMAP_HK0 Mus musculus cDNA clone IMAGE:30943428 5', mRNA sequence
Z02523	0	-0.3849	-0.5313	-0.4725	-0.4272	-0.4567	10		0	-0.7713	-0.8977	-0.8874	-0.8872	-0.8814	1		Z00002523-1		0	0	0			Mus musculus clone NIA:C0328E10 unknown mRNA.
Z03237	0	-0.4958	-0.5024	-0.3963	-0.3662	-0.4858	10		0	-0.6352	-0.6065	-0.6406	-0.6034	-0.6803	1		Z00003237-1		0	0	0			Intronic in U070093
Z14573	0	-0.4291	-0.4505	-0.222	-0.2081	-0.2993	10		0	-0.8926	-1.0608	-1.0503	-1.0663	-1.091	1		Z00014573-1		0	0	0			UI-M-BZ1-bkc-d-06-0-UI.r1 NIH_BMAP_MHI2_S1 Mus musculus cDNA clone UI-M-BZ1-bkc-d-06-0-UI 5', mRNA sequence
Z02634	0	-0.5845	-0.5516	-0.4663	-0.3678	-0.497	10		0	-0.6879	-0.6893	-0.5765	-0.5461	-0.5882	1		Z00002634-1		0	0	0			Mus musculus adult male medulla oblongata cDNA, RIKEN full-length enriched library, clone:6330504A06 product:unknown EST, full insert sequence.
Z04875	0	-0.4449	-0.3214	-0.2213	0.0631001	-0.2229	10		0	-0.6817	-0.8389	-0.8479	-0.9128	-0.9236	1		Z00004875-1		0	0	0			Mus musculus adult male pituitary gland cDNA, RIKEN full-length enriched library, clone:5330416H03 product:unclassifiable, full insert sequence.
Z02239	0	-0.812	-0.8974	-0.653	-0.5442	-0.8161	10		0	-0.4092	-0.4723	-0.6288	-0.7121	-0.7288	1		Z00002239-1		0	0	0
Z03516	0	-0.9917	-1.0452	-0.7621	-0.3951	-0.701	10		0	-0.6524	-0.7272	-0.8112	-0.9267	-0.9623	1		Z00003516-1		0	0	0			vu52b06.r1 Soares_mammary_gland_NbMMG Mus musculus cDNA clone IMAGE:1194995 5', mRNA sequence
Z21314	0	-0.56	-0.406	-0.2133	0.0538	-0.2211	10		0	-0.8421	-0.8625	-0.8947	-0.9624	-0.9325	1		Z00021314-1		0	0	0			Mus musculus 21 days neonate cerebellum cDNA, RIKEN full-length enriched library, clone:G630009M09 product:unknown EST, full insert sequence.
Z19429	0	-0.7012	-0.7713	-0.3658	-0.1368	-0.4324	10		0	-0.5658	-0.4075	-0.5422	-0.6998	-0.7225	1		Z00019429-1		0	0	0			Copy of
Z02960	0	-0.7474	-0.8832	-0.4068	-0.2394	-0.3413	10		0	-0.8567	-0.8913	-1.0002	-0.9763	-0.9803	1		Z00002960-1		0	0	0			UI-M-BZ1-bmb-c-07-0-UI.s1 NIH_BMAP_MHI2_S1 Mus musculus cDNA clone UI-M-BZ1-bmb-c-07-0-UI 3', mRNA sequence
Z05776	0	-0.1002	0.000399976	-0.3108	-0.5189	-0.7183	10		0	-0.3104	-0.2463	-0.3217	-0.635	-0.5989	4		Z00005776-1		0	0	0			BY304844 RIKEN full-length enriched, 12.5 days embryo Rathke's pouches Mus musculus cDNA clone K920002A05 5', mRNA sequence
Z21908	0	-0.2218	-0.2302	-0.2961	-0.2173	-0.4054	10		0	-0.3869	-0.1757	-0.2529	-0.4539	-0.4442	4		Z00021908-1		0	0	0			Intronic in U042731
Z01708	0	-0.2608	-0.1914	-0.269	-0.2722	-0.3988	10		0	-0.1978	-0.1888	-0.4071	-0.4233	-0.4135	4		Z00001708-1		0	0	0
Z07653	0	-0.2929	-0.2496	-0.2438	-0.264	-0.3495	10		0	-0.2344	-0.4139	-0.5134	-0.544	-0.5509	4		Z00007653-1		0	0	0			AGENCOURT_11384023 NIH_MGC_164 Mus musculus cDNA clone IMAGE:30243740 5', mRNA sequence
Z09378	0	-0.2302	-0.2611	-0.2684	-0.267	-0.2718	10		0	-0.2393	-0.3671	-0.553	-0.6265	-0.6936	4		Z00009378-1		0	0	0			BX525823 Knowles/Solter blastocyst Mus musculus cDNA clone IMAGp998N042464 ; IMAGE:988611, mRNA sequence
Z13350	0	-0.3792	-0.2636	-0.3264	-0.3676	-0.4343	10		0	-0.231	-0.2988	-0.3338	-0.3909	-0.497	4		Z00013350-1		0	0	0
Z13513	0	-0.2414	-0.2851	-0.3137	-0.3482	-0.4041	10		0	-0.2752	-0.504	-0.5193	-0.3645	-0.2074	4		Z00013513-1		0	0	0
Z00869	0	-0.3946	-0.3743	-0.3787	-0.5357	-0.6365	10		0	-0.1874	-0.4358	-0.5148	-0.6506	-0.7397	4		Z00000869-1		0	0	0			Mus musculus cDNA clone IMAGE:5686051, partial cds.
Z01837	0	-0.2453	-0.2595	-0.2149	-0.2411	-0.3151	10		0	-0.4332	-0.3461	-0.5088	-0.4885	-0.5511	4		Z00001837-1		0	0	0			Mus musculus 9 days embryo whole body cDNA, RIKEN full-length enriched library, clone:D030058I23 product:unclassifiable, full insert sequence.
Z01892	0	-0.314	-0.3631	-0.3927	-0.3688	-0.4786	10		0	-0.3494	-0.4026	-0.5387	-0.5421	-0.5916	4		Z00001892-1		0	0	0
Z02626	0	-0.3407	-0.267	-0.3114	-0.3674	-0.4285	10		0	-0.3213	-0.3096	-0.4823	-0.4669	-0.7924	4		Z00002626-1		0	0	0
Z03620	0	-0.2581	-0.3084	-0.313	-0.1959	-0.2985	10		0	-0.272	-0.219	-0.4188	-0.3954	-0.4162	4		Z00003620-1		0	0	0			Intronic in U005942
Z06717	0	-0.3069	-0.3343	-0.4214	-0.3323	-0.3686	10		0	-0.5925	-0.5061	-0.4182	-0.3996	-0.3769	4		Z00006717-1		0	0	0			BX520411 Barstead bowel MPLRB9 Mus musculus cDNA clone IMAGp998M012744 ; IMAGE:1096104, mRNA sequence
Z06751	0	-0.3282	-0.2616	-0.2254	-0.2996	-0.3928	10		0	-0.2918	-0.4071	-0.5297	-0.6117	-0.5973	4		Z00006751-1		0	0	0
Z06858	0	-0.5625	-0.4674	-0.4269	-0.4392	-0.8053	10		0	-0.2621	-0.2202	-0.3336	-0.6218	-0.7048	4		Z00006858-1		0	0	0			Intronic in U295132
Z07306	0	-0.4407	-0.4166	-0.3885	-0.4076	-0.5412	10		0	-0.000900008	-0.1831	-0.5079	-0.6952	-0.8826	4		Z00007306-1		0	0	0			(possibly wrong strand)
Z10140	0	-0.3209	-0.2908	-0.2464	-0.2451	-0.299	10		0	-0.1984	-0.2684	-0.3121	-0.3677	-0.3677	4		Z00010140-1		0	0	0
Z10400	0	-0.2905	-0.2734	-0.2127	-0.1867	-0.3368	10		0	-0.3014	-0.33	-0.2853	-0.4045	-0.4922	4		Z00010400-1		0	0	0
Z11872	0	-0.3923	-0.2187	-0.3591	-0.1938	-0.2917	10		0	-0.2557	-0.2903	-0.3306	-0.4021	-0.3886	4		Z00011872-1		0	0	0			vh79c07.r1 Knowles Solter mouse E6 5d whole embryo Mus musculus cDNA clone IMAGE:893196 3' similar to gb:L08441 CYTOCHROME C OXIDASE POLYPEPTIDE III (HUMAN);, mRNA sequence
Z12001	0	-0.3678	-0.2179	-0.3302	-0.1917	-0.2971	10		0	-0.2502	-0.2902	-0.3375	-0.4061	-0.3928	4		Z00012001-1		0	0	0			vh79c07.r1 Knowles Solter mouse E6 5d whole embryo Mus musculus cDNA clone IMAGE:893196 3' similar to gb:L08441 CYTOCHROME C OXIDASE POLYPEPTIDE III (HUMAN);, mRNA sequence
Z13280	0	-0.2909	-0.3472	-0.1343	-0.2144	-0.3673	10		0	-0.1124	-0.2514	-0.4006	-0.5272	-0.6337	4		Z00013280-1		0	0	0			Intronic in U105919
Z14747	0	-0.3114	-0.3055	-0.176	-0.1562	-0.2553	10		0	-0.2964	-0.3149	-0.3623	-0.5072	-0.4473	4		Z00014747-1		0	0	0			Mus musculus adult male pituitary gland cDNA, RIKEN full-length enriched library, clone:5330435L21 product:unknown EST, full insert sequence.
Z16232	0	-0.3064	-0.3253	-0.2245	-0.15	-0.2698	10		0	-0.3929	-0.3947	-0.5441	-0.5535	-0.5844	4		Z00016232-1		0	0	0
Z16934	0	-0.2999	-0.3112	-0.2155	-0.0882	-0.2718	10		0	-0.168	-0.2531	-0.4022	-0.3825	-0.5235	4		Z00016934-1		0	0	0			Intronic in U040948
Z21793	0	-0.2997	-0.3373	-0.1794	-0.1338	-0.1798	10		0	-0.3702	-0.2858	-0.3142	-0.4108	-0.3404	4		Z00021793-1		0	0	0
Z00387	0	-0.4877	-0.4824	-0.4523	-0.4122	-0.3363	10		0	-0.1688	-0.2988	-0.4535	-0.426	-0.4549	4		Z00000387-1		0	0	0			BY479144 RIKEN full-length enriched, B16 F10Y cells Mus musculus cDNA clone G370104P03 3', mRNA sequence
Z02887	0	-0.374	-0.4827	-0.3197	-0.1604	-0.3275	10		0	-0.4356	-0.5036	-0.5435	-0.5531	-0.6081	4		Z00002887-1		0	0	0			M2PN-3066 MOUSE POST-NATAL DAY 2 EYE Mus musculus cDNA 5', mRNA sequence
Z03185	0	-0.5171	-0.4692	-0.5011	-0.4082	-0.5009	10		0	-0.3053	-0.3866	-0.5099	-0.403	-0.3672	4		Z00003185-1		0	0	0
Z03262	0	-0.3989	-0.4461	-0.3695	-0.2728	-0.4604	10		0	-0.1882	-0.2536	-0.2246	-0.3438	-0.4032	4		Z00003262-1		0	0	0			Intronic in U001190
Z04297	0	-0.4616	-0.4772	-0.4844	-0.3231	-0.4715	10		0	-0.5354	-0.4441	-0.5245	-0.5494	-0.5243	4		Z00004297-1		0	0	0
Z09275	0	-0.4629	-0.4281	-0.2468	-0.2738	-0.321	10		0	-0.1526	-0.2664	-0.3978	-0.4002	-0.3427	4		Z00009275-1		0	0	0			Intronic in U032505
Z14025	0	-0.4498	-0.3312	-0.2209	-0.1445	-0.3121	10		0	-0.2435	-0.2116	-0.2445	-0.4061	-0.3667	4		Z00014025-1		0	0	0
Z03175	0	-0.4319	-0.5163	-0.3901	-0.1923	-0.324	10		0	-0.5149	-0.4339	-0.5133	-0.6115	-0.5916	4		Z00003175-1		0	0	0			Intronic in U004835
Z03801	0	-0.3649	-0.3649	-0.131	-0.1006	-0.1303	10		0	0.0106	-0.2303	-0.303	-0.6298	-0.3032	4		Z00003801-1		0	0	0			Intronic in U025201
Z07530	0	-0.6787	-0.4504	-0.2607	-0.3438	-0.6176	10		0	-0.3284	-0.2511	-0.3687	-0.5497	-0.6556	4		Z00007530-1		0	0	0			Mus musculus 9 days embryo whole body cDNA, RIKEN full-length enriched library, clone:D030026D03 product:sorting nexin 5, full insert sequence.
Z13735	0	-0.5137	-0.5514	-0.4195	-0.2788	-0.4974	10		0	-0.4926	-0.3786	-0.471	-0.5401	-0.5669	4		Z00013735-1		0	0	0			Intronic in U042493
Z14660	0	-0.4666	-0.3658	-0.2534	-0.1458	-0.199	10		0	-0.5931	-0.3491	-0.3541	-0.3915	-0.4335	4		Z00014660-1		0	0	0			Intronic in U030138
Z17050	0	-0.3408	-0.4147	-0.3424	-0.00400001	-0.1595	10		0	-0.2866	-0.0836	-0.2514	-0.3374	-0.5511	4		Z00017050-1		0	0	0
Z20147	0	-0.383	-0.3793	-0.2222	0.00910008	-0.1647	10		0	-0.2834	-0.2222	-0.3369	-0.3278	-0.3789	4		Z00020147-1		0	0	0			mah72c02.y1 McCarrey Eddy 18 day preleptotene spermatocytes Mus musculus cDNA clone IMAGE:6365954 5', mRNA sequence
Z00243	0	-0.3697	-0.439	-0.1925	-0.0514	-0.18	10		0	-0.32	-0.2621	-0.3027	-0.3345	-0.3374	4		Z00000243-1		0	0	0			uu29e01.y1 Soares_mammary_gland_NMLMG Mus musculus cDNA clone IMAGE:3373368 5', mRNA sequence
Z01294	0	-0.3942	-0.4141	-0.1505	-0.0916	-0.1372	10		0	-0.3481	-0.342	-0.3881	-0.3595	-0.3404	4		Z00001294-1		0	0	0			Intronic in U004986
Z01736	0	-0.4802	-0.5027	-0.3294	-0.1387	-0.3382	10		0	-0.3988	-0.1823	-0.2664	-0.3096	-0.4245	4		Z00001736-1		0	0	0			Mus musculus 15 days embryo male testis cDNA, RIKEN full-length enriched library, clone:8030494B02 product:hypothetical protein, full insert sequence.
Z02159	0	-0.7186	-0.6436	-0.4903	-0.4073	-0.6356	10		0	-0.7098	-0.4643	-0.5396	-0.5324	-0.4868	4		Z00002159-1		0	0	0			Mus musculus 16 days embryo head cDNA, RIKEN full-length enriched library, clone:C130032H02 product:unknown EST, full insert sequence.
Z14803	0	-0.6101	-0.5825	-0.4438	-0.2699	-0.5169	10		0	0.045	-0.1375	-0.3363	-0.4168	-0.509	4		Z00014803-1		0	0	0			Mus musculus 3 days neonate thymus cDNA, RIKEN full-length enriched library, clone:A630068P20 product:peptidyl arginine deiminase, type II, full insert sequence.
Z16944	0	-0.4957	-0.5544	-0.279	-0.1224	-0.3279	10		0	-0.3391	-0.4105	-0.426	-0.4402	-0.4029	4		Z00016944-1		0	0	0
Z04838	0	-0.4871	-0.5144	-0.2253	-0.1116	-0.2521	10		0	-0.222	-0.3008	-0.4393	-0.466	-0.4654	4		Z00004838-1		0	0	0			Mus musculus 13 days embryo lung cDNA, RIKEN full-length enriched library, clone:D430003C20 product:unclassifiable, full insert sequence.
Z16914	0	-0.6597	-0.6425	-0.3735	-0.2187	-0.3582	10		0	-0.4752	-0.3361	-0.358	-0.4508	-0.4514	4		Z00016914-1		0	0	0			Intronic in U023553
Z19808	0	-0.6722	-0.7243	-0.3317	-0.1616	-0.5458	10		0	-0.5293	-0.428	-0.5866	-0.6886	-0.6467	4		Z00019808-1		0	0	0
Z04250	0	-0.5993	-0.5776	-0.2542	-0.0826	-0.2642	10		0	-0.2283	-0.2482	-0.3167	-0.3408	-0.4108	4		Z00004250-1		0	0	0
Z02344	0	-0.7927	-0.8346	-0.4823	-0.2715	-0.4043	10		0	-0.5086	-0.5307	-0.5202	-0.508	-0.4342	4		Z00002344-1		0	0	0			Intronic in U022160
Z15249	0	-0.672	-0.6244	-0.3194	-0.1247	-0.2784	10		0	-0.2267	-0.1632	-0.3151	-0.4381	-0.5295	4		Z00015249-1		0	0	0			Copy of
Z20007	0	-0.7143	-0.6897	-0.4283	-0.1588	-0.2912	10		0	-0.4059	-0.2449	-0.3208	-0.3872	-0.426	4		Z00020007-1		0	0	0			Mus musculus adult male aorta and vein cDNA, RIKEN full-length enriched library, clone:A530080E04 product:unknown EST, full insert sequence.
