# Supplementary material for: Dissecting Oct3/4-Regulated Gene Networks in Embryonic Stem Cells by Expression Profiling
Source: PLoS One. 2006 Dec 20;1(1):e26. doi: 10.1371/journal.pone.0000026 (PMC1762406; doi:10.1371/journal.pone.0000026)
Supplement: Table S3. — A complete list of genes that show "inverse bell-shaped" expression patterns. (0.10 MB XLS) [file pone.0000026.s009.xls]

## Sheet: TableS1
Oligo_ID	d0-ZHTc6	d1-ZHTc6	d2-ZHTc6	d3-ZHTc6	d4-ZHTc6	d5-ZHTc6	Cluster-ZHTc6		d0-ZHBTc4	d1-ZHBTc4	d2-ZHBTc4	d3-ZHBTc4	d4-ZHBTc4	d5-ZHBTc4	Cluster-ZHBTc4		Universal Oligo	Gene Symbol	This paper (ZHBTc4 Group 1, 2: Fig 2B)	Mouse Chip-PET	Human Chip-on-chip	TF?	Gene Aliases	Gene Description
Z16249	0	-0.0739	-0.0146	0.1515	0.2302	0.29	1		0	0.2034	0.2478	0.481	0.7363	0.9804	5		Z00016249-1	3110004L20Rik	1	1	0		-	RIKEN cDNA 3110004L20 gene
Z07937	0	-0.1691	0.1788	0.2917	0.1514	0.3086	1		0	0.0538	0.0916	0.229	0.4182	0.6183	2		Z00007937-1	Bst2	1	1	0		2310015I10Rik|C87040|DAMP-1	bone marrow stromal cell antigen 2
Z00953	0	-0.24	0.0152	0.4087	0.6893	0.5227	1		0	0.6115	0.7312	0.8039	0.6087	0.6	5		Z00000953-1	Car2	1	0	1		AI131712|CAII|Car-2|Ltw-5|Lvtw-5	carbonic anhydrase 2
Z03486	0	0.2131	0.2959	0.4039	0.3282	0.7381	1		0	0.4204	0.4192	0.5075	0.5845	0.6753	5		Z00003486-1	Cldn4	1	1	0		CEP-R|Cpetr|Cpetr1	claudin 4
Z03287	0	0.0727	0.0548	0.2655	0.4505	0.5317	1		0	0.1939	0.3004	0.5512	0.6578	0.6702	2		Z00003287-1	Cxcl16	1	0	1		0910001K24Rik|AV290116|BB024863|SR-PSOX	chemokine (C-X-C motif) ligand 16
Z03277	0	0.0979	0.1789	0.0718	0.4243	0.7213	1		0	-0.1925	0.6531	0.5575	0.8207	0.6882	5		Z00003277-1	Dkk1	0	1	1		mdkk-1	dickkopf homolog 1 (Xenopus laevis)
Z06481	0	-0.0194	0.0529	0.1984	0.7316	1.131	1		0	0.4863	1.3881	1.1684	1.1186	1.1213	5		Z00006481-1	Dkk1	0	1	1		mdkk-1	dickkopf homolog 1 (Xenopus laevis)
Z08182	0	-0.1655	-0.1423	0.3557	0.684	0.595	1		0	0.111	0.1088	0.3184	0.4448	0.4934	2		Z00008182-1	Galnt3	1	0	1		-	UDP-N-acetyl-alpha-D-galactosamine:polypeptide N-acetylgalactosaminyltransferase 3
Z07320	0	-0.0561	0.0481	0.0957	0.5187	0.7832	1		0	0.489	0.7114	0.2828	0.2216	0.2725	2		Z00007320-1	Gata6	0	0	1	1	AA410133|GATA-6	GATA binding protein 6
Z10996	0	-0.0812	0.2007	0.2686	0.3116	0.3022	1		0	-0.0053	0.2714	0.2703	0.3889	0.3857	2		Z00010996-1	Gnai2	0	1	0		C76432|Galphai2|Gia|Gnai-2	guanine nucleotide binding protein, alpha inhibiting 2
Z11562	0	-0.1857	0.0904	0.2412	0.3213	0.4002	1		0	0.9541	1.0608	1.0759	1.1616	1.1444	5		Z00011562-1	Id2	1	0	1		AI255428|C78922|Idb2	inhibitor of DNA binding 2
Z08677	0	-0.3214	-0.1434	0.2096	0.628	0.7097	1		0	0.0525001	0.2385	0.5185	0.7478	0.8763	5		Z00008677-1	Jak2	1	1	0		AI504024|C81284|Fd17	Janus kinase 2
Z08878	0	-0.1722	-0.0411001	0.1631	0.2928	0.3353	1		0	0.1381	0.2749	0.4487	0.6146	0.8465	2		Z00008878-1	L3mbtl3	0	1	0		AI481284|MBT-1|MGC90546	l(3)mbt-like 3 (Drosophila)
Z11429	0	-0.0862	-0.0622	0.1394	0.4557	0.5313	1		0	0.00139995	0.2962	0.4659	0.6076	0.6306	2		Z00011429-1	Lpp	1	1	0		9430020K16Rik|AA959454|AU024130|B130055L10Rik|C79715|D630048H16	LIM domain containing preferred translocation partner in lipoma
Z14327	0	-0.1119	-0.1058	0.0499001	0.315	0.3863	1		0	0.0587	0.1754	0.4232	0.528	0.539	2		Z00014327-1	Lpp	1	1	0		9430020K16Rik|AA959454|AU024130|B130055L10Rik|C79715|D630048H16	LIM domain containing preferred translocation partner in lipoma
Z13733	0	-0.4323	-0.3838	0.1604	0.4859	0.4891	1		0	0.2433	0.3925	0.5904	0.7024	0.6736	5		Z00013733-1	Lpp	1	1	0		9430020K16Rik|AA959454|AU024130|B130055L10Rik|C79715|D630048H16	LIM domain containing preferred translocation partner in lipoma
Z01626	0	0.1358	0.1161	0.2305	0.3847	0.3471	1		0	0.0816999	-0.1734	0.333	0.5601	0.5208	2		Z00001626-1	Pde10a	1	0	1		-	phosphodiesterase 10A
Z04853	0	-0.3669	-0.1373	0.3007	0.3699	0.2425	1		0	0.4212	0.4584	0.3659	0.4045	0.382	2		Z00004853-1	Prkcbp1	0	1	0		1110013E22Rik|2010005I16Rik|3632413B07Rik|AI316811|AL024039|MGC25852|RACK7|ZMYND8|mKIAA1125	protein kinase C binding protein 1
Z20407	0	-0.197	-0.0479001	0.1579	0.3192	0.4173	1		0	0.1602	0.5788	0.6683	0.7872	0.8595	5		Z00020407-1	Rai17	0	1	0		BC065120|E330020C23	retinoic acid induced 17
Z10781	0	-0.137	-0.0611	0.2055	0.4358	0.4116	1		0	0.3153	0.3036	0.3749	0.3113	0.2622	2		Z00010781-1	Rgs17	0	1	0		6430507P11Rik|Rgsz2	regulator of G-protein signaling 17
Z00830	0	-0.0817	-0.0195001	0.0698	0.2555	0.503	1		0	0.3742	0.1988	0.3785	0.4546	0.4329	2		Z00000830-1	Snai1	0	1	0		AI194338|Sna|Snail	snail homolog 1 (Drosophila)
Z08095	0	0.0594999	-0.067	0.1915	0.2493	0.2757	1		0	0.0621	0.3176	0.6559	0.8023	1.0036	5		Z00008095-1	Tfrc	0	1	0		2610028K12Rik|AI195355|AI426448|AU015758|CD71|E430033M20Rik|Mtvr-1|Mtvr1|TFR|TFR1|Trfr|p90	transferrin receptor
Z05373	0	0.0165999	0.3063	0.2413	0.1987	0.452	1		0	-0.1789	0.348	0.3841	0.4557	0.5488	2		Z00005373-1	Cebpb	1	0	0	1	CRP2|IL-6DBP|LAP|NF-IL6|NF-M|Nfil6	CCAAT/enhancer binding protein (C/EBP), beta
Z00631	0	-0.0759	0.1332	0.3659	0.4235	0.3784	1		0	-0.00329999	0.1589	0.3363	0.4522	0.4623	2		Z00000631-1	Elf2	1	0	0	1	2610036A20Rik|A230104O07Rik|AW111824|BB183398|EU32|MGC102660|NERF|NERF-1A|NERF-1B|NERF-2	E74-like factor 2
Z00772	0	-0.0197	0.1598	0.3718	0.3912	0.2892	1		0	0.593	1.2645	1.2718	1.1233	0.954	5		Z00000772-1	Fgfbp1	1	0	0	1	FGF-BP	fibroblast growth factor binding protein 1
Z11216	0	-0.0668	0.051	0.2615	0.389	0.5503	1		0	0.1328	0.4351	0.5934	0.7349	0.7514	5		Z00011216-1	Fosl2	1	0	0	1	Fra-2	fos-like antigen 2
Z13988	0	-0.0819001	0.0931	0.3543	0.3321	0.4479	1		0	0.3376	0.7677	0.6809	0.6941	0.6219	5		Z00013988-1	Jun	1	0	0	1	AP-1|Junc|c-jun	Jun oncogene
Z05421	0	0.0565	0.0529	0.1233	0.2834	0.6106	1		0	0.1571	0.2976	0.4731	0.6712	0.5951	2		Z00005421-1	Msx2	1	0	0	1	BB122635|Hox-8|Hox8|Hox8.1	homeo box, msh-like 2
Z00547	0	-0.0536	0.0501001	0.284	0.3367	0.427	1		0	0.0641	0.1916	0.3109	0.4364	0.5244	2		Z00000547-1	Zfand3	1	0	0	1	AW539211|MGC103362|MGC118625|TEG-27|Tex27	zinc finger, AN1-type domain 3
Z20681	0	-0.1006	0.0108001	0.1109	0.1777	0.3185	1		0	0.0746001	0.2163	0.3611	0.5169	0.6323	2		Z00020681-1	Zfand3	1	0	0	1	AW539211|MGC103362|MGC118625|TEG-27|Tex27	zinc finger, AN1-type domain 3
Z10077	0	-0.024	-0.0286999	0.094	0.3342	0.3134	1		0	0.1399	0.2491	0.5979	0.7835	0.8979	5		Z00010077-1	1110067D22Rik	1	0	0		A530071M23	RIKEN cDNA 1110067D22 gene
Z12710	0	-0.2996	0.0816999	0.3924	0.5041	0.5982	1		0	0.288	0.5443	0.6819	0.8575	0.8335	5		Z00012710-1	2310075M15Rik	0	0	0
Z19122	0	-0.3106	-0.1098	0.1431	0.3602	0.2991	1		0	0.1729	0.3078	0.4799	0.4475	0.3328	2		Z00019122-1	3110003A17Rik	0	0	0
Z09196	0	-0.1407	-0.1457	0.2029	0.3104	0.3727	1		0	0.2991	0.4122	0.6019	0.7115	0.7493	5		Z00009196-1	4933433P14Rik	1	0	0		FLJ20789	RIKEN cDNA 4933433P14 gene
Z03834	0	0.1571	0.0811	0.377	0.6122	0.7997	1		0	0.1969	0.3269	0.3764	0.5648	0.611	2		Z00003834-1	5031439A09Rik	0	0	0
Z03536	0	-0.1358	-0.1002	0.5018	0.7404	0.9429	1		0	0.1329	0.3333	0.4449	0.6549	0.6736	2		Z00003536-1	5031439A09Rik	0	0	0
Z13052	0	-0.1628	0.1981	0.2019	0.2095	0.3216	1		0	0.1051	0.189	0.3003	0.3594	0.3779	2		Z00013052-1	5630401J11Rik	0	0	0
Z14313	0	-0.0462	-0.0884	0.1509	0.3535	0.3576	1		0	0.0268999	0.2609	0.2505	0.3353	0.4633	2		Z00014313-1	5730557L09Rik	0	0	0
Z00966	0	-0.0545999	0.0652	0.2815	0.2806	0.2829	1		0	0.2904	0.5455	0.9244	1.0435	1.1014	5		Z00000966-1	Abhd5	1	0	0		1300003D03Rik|2010002J10Rik|CDS|CGI-58|IECN5|NCIE2	abhydrolase domain containing 5
Z07267	0	-0.0947	0.0873	0.2484	0.3012	0.3161	1		0	0.0416	0.0854	0.2252	0.3676	0.5642	2		Z00007267-1	Acadl	1	0	0		AA960361|AU018452|C79855|LCAD	acetyl-Coenzyme A dehydrogenase, long-chain
Z02688	0	0.0576	0.0295001	0.1932	0.3425	0.4795	1		0	0.0624999	0.1906	0.4238	0.5557	0.6019	2		Z00002688-1	Acsl3	0	0	0
Z19741	0	0.2813	0.3386	0.4214	0.4673	0.6456	1		0	0.0635001	0.1054	0.6182	0.7996	0.4762	2		Z00019741-1	Acta1	1	0	0		AA959943|Acta-2|Acts|Actsk-1	actin, alpha 1, skeletal muscle
Z13380	0	-0.0797	0.0805999	0.164	0.2629	0.4646	1		0	-0.0117	0.0760999	0.3046	0.3866	0.3491	2		Z00013380-1	Actn1	0	0	0
Z13119	0	-0.0842999	0.1983	0.3007	0.3711	0.5571	1		0	0.0953999	0.0315	0.2834	0.4217	0.4584	2		Z00013119-1	Agpat3	1	0	0		AW061257|AW493985|D10Jhu12e	1-acylglycerol-3-phosphate O-acyltransferase 3
Z02857	0	0.1052	0.2964	0.1998	0.1871	0.4471	1		0	0.0695001	0.2735	0.3866	0.527	0.6009	2		Z00002857-1	Agpat4	1	0	0		1500003P24Rik	1-acylglycerol-3-phosphate O-acyltransferase 1 (lysophosphatidic acid acyltransferase, delta)
Z16514	0	-0.4083	-0.3376	0.1419	0.5414	0.6795	1		0	-0.0134	0.5362	0.7001	0.7855	0.7654	5		Z00016514-1	Ahnak	0	0	0
Z16155	0	-0.0913999	-0.0652999	0.1161	0.2517	0.4133	1		0	-0.1035	0.0991001	0.2737	0.3396	0.424	2		Z00016155-1	Aim1	1	0	0		AI462491|AI463325	absent in melanoma 1
Z07554	0	-0.4549	-0.2346	0.3861	0.8386	1.0709	1		0	0.3385	0.4416	0.6403	0.8946	1.0693	5		Z00007554-1	Amot	1	0	0		C81439|CAG-2|D0Kist1|E230009N18Rik|mKIAA1071	angiomotin
Z18265	0	-0.0186	-0.029	0.1916	0.3901	0.6115	1		0	0.1311	0.6265	0.8936	1.0799	1.0512	5		Z00018265-1	Anxa2	1	0	0		AW215814|Cal1h	annexin A2
Z10216	0	-0.2174	-0.145	0.3738	0.677	0.7578	1		0	0.3319	0.7027	1.0258	1.1688	1.205	5		Z00010216-1	Anxa3	1	0	0		Anx3	annexin A3
Z01000	0	-0.1235	-0.1249	0.1955	0.4532	0.5613	1		0	0.0666	0.3649	0.599	0.7849	0.8323	5		Z00001000-1	Anxa5	1	0	0		Anx5|R74653	annexin A5
Z18123	0	0.0421	0.00630005	0.0874	0.2606	0.4309	1		0	0.0240999	0.4695	0.6868	0.8175	0.9311	5		Z00018123-1	App	1	0	0		AL024401|Abeta|Adap|Cvap|E030013M08Rik|amyloid|appican|betaAPP	amyloid beta (A4) precursor protein
Z12230	0	-0.0560001	0.0778	0.1637	0.2878	0.2794	1		0	0.2033	0.2625	0.346	0.429	0.456	2		Z00012230-1	Arhgef17	0	0	0
Z05981	0	-0.1557	0.0247001	0.2228	0.4921	0.5362	1		0	-0.0113	0.2143	0.3872	0.4689	0.5933	2		Z00005981-1	B2m	1	0	0		Ly-m11|beta2-m	beta-2 microglobulin
Z05208	0	-0.0119	0.0286	0.2064	0.4415	0.236	1		0	-0.1173	0.0888	0.3093	0.3802	0.3641	2		Z00005208-1	Baz1a	1	0	0		Acf1|B930060C03|BC065123|Gtl5|Wcrf180|cbp146	bromodomain adjacent to zinc finger domain 1A
Z19345	0	-0.16	-0.1337	0.1689	0.4234	0.3197	1		0	0.00910008	0.2513	0.4857	0.5516	0.6437	2		Z00019345-1	Baz1a	1	0	0		Acf1|B930060C03|BC065123|Gtl5|Wcrf180|cbp146	bromodomain adjacent to zinc finger domain 1A
Z10323	0	-0.2845	-0.195	0.4194	0.7325	0.5799	1		0	0.091	0.431	0.7403	0.7926	0.84	5		Z00010323-1	Baz1a	1	0	0		Acf1|B930060C03|BC065123|Gtl5|Wcrf180|cbp146	bromodomain adjacent to zinc finger domain 1A
Z16081	0	0.1241	0.1365	0.2831	0.394	0.3358	1		0	0.2455	0.2996	0.3885	0.5431	0.5481	2		Z00016081-1	C130080N23Rik	1	0	0		-	RIKEN cDNA C130080N23 gene
Z06260	0	-0.2737	-0.1735	0.2043	0.4718	0.6004	1		0	0.1438	0.4957	0.7899	0.8202	0.781	5		Z00006260-1	Cald1	1	0	0		4833423D12Rik|AI195384|AV071549|AW536160|C920027I18Rik|MGC30319	caldesmon 1
Z04736	0	-0.4086	-0.3948	0.2061	0.6382	0.8385	1		0	0.1701	0.5207	0.7773	0.8677	0.838	5		Z00004736-1	Cald1	1	0	0		4833423D12Rik|AI195384|AV071549|AW536160|C920027I18Rik|MGC30319	caldesmon 1
Z05207	0	-0.103	-0.0522999	0.1893	0.3322	0.2846	1		0	-0.0225	0.1826	0.3144	0.5102	0.5375	2		Z00005207-1	Calu	0	0	0
Z20444	0	-0.0965	-0.0258	0.1145	0.2116	0.3078	1		0	0.0267	0.2032	0.3719	0.5048	0.6343	2		Z00020444-1	Camk2d	1	0	0		2810011D23Rik|8030469K03Rik|KIAA4163|MGC60852|[d]-CaMKII|mKIAA4163	calcium/calmodulin-dependent protein kinase II, delta
Z08880	0	-0.206	-0.1339	0.3051	0.4528	0.6386	1		0	0.0666	0.1806	0.5095	0.7376	0.8255	5		Z00008880-1	Capn2	1	0	0		AI326419|Capa-2|Capa2|m-calpin	calpain 2
Z03424	0	-0.089	0.1233	0.3124	0.3057	0.3129	1		0	-0.1239	0.0791999	0.2214	0.3916	0.4429	2		Z00003424-1	Cdc42bpg	1	0	0		BC046418	CDC42 binding protein kinase gamma (DMPK-like)
Z02419	0	-0.2259	0.00960005	0.2895	0.414	0.5515	1		0	0.00899993	0.1723	0.2605	0.3667	0.4977	2		Z00002419-1	Cgrrf1	1	0	0		1110038G02Rik|1810009H17Rik|CGR19	cell growth regulator with ring finger domain 1
Z16336	0	-0.0336	-0.0807	0.1581	0.405	0.3482	1		0	0.0626001	0.3653	0.5861	0.7855	0.8908	5		Z00016336-1	Cobll1	1	0	0		1810047P18Rik|Coblr1|D430044D16Rik	Cobl-like 1
Z15656	0	0.2986	0.1334	0.2456	0.3229	0.3924	1		0	0.184	0.3823	0.3119	0.3473	0.3212	2		Z00015656-1	Cpm	0	0	0
Z04876	0	-0.00359996	0.2731	0.2199	0.2205	0.3581	1		0	0.0397001	0.2671	0.5578	0.7506	0.8557	5		Z00004876-1	Crb3	1	0	0		5730439B18|AU015179|AU041752	crumbs homolog 3 (Drosophila)
Z04433	0	-0.3658	-0.096	0.2495	0.4177	0.5208	1		0	0.2222	0.0748	0.5902	0.9966	1.0319	5		Z00004433-1	Crim1	1	0	0		AU015004	cysteine rich transmembrane BMP regulator 1 (chordin like)
Z05265	0	-0.0273	-0.052	0.1857	0.2857	0.47	1		0	0.0766	0.2302	0.8291	0.936	0.9233	5		Z00005265-1	Csf1	0	0	0
Z02289	0	-0.1269	-0.2224	0.1501	0.3353	0.3364	1		0	0.1696	0.2924	0.3758	0.4533	0.5421	2		Z00002289-1	Csnk1g3	1	0	0		3300002K07Rik	casein kinase 1, gamma 3
Z03433	0	0.1564	0.2508	0.3002	0.3635	0.4587	1		0	0.2329	0.5421	0.929	0.9998	0.9159	5		Z00003433-1	Csrp1	0	0	0
Z01769	0	-0.0344	0.2496	0.3069	0.3627	0.5033	1		0	0.5696	0.5331	0.5914	0.9724	1.0566	5		Z00001769-1	D9Ucla1	1	0	0		D130038B21Rik	DNA segment, Chr 9, University of California at Los Angeles 1
Z09255	0	-0.1214	-0.0906	0.2499	0.401	0.5175	1		0	-0.0695	0.1285	0.2675	0.3887	0.3757	2		Z00009255-1	Dp1	0	0	0
Z11104	0	0.0772001	0.118	0.204	0.2466	0.353	1		0	0.233	0.3831	0.4809	0.5085	0.4761	2		Z00011104-1	Dp1	0	0	0
Z05714	0	-0.1773	-0.1583	0.1737	0.4697	0.6397	1		0	0.2281	0.4276	0.7131	0.785	0.7536	5		Z00005714-1	Dsc2	0	0	0
Z20195	0	-0.1476	-0.0949	0.1862	0.4918	0.6573	1		0	0.0323	0.1665	0.4155	0.6343	0.7589	2		Z00020195-1	Dsp	1	0	0		2300002E22Rik|5730453H04Rik|AA407887|AA407888|AW109828|DP	desmoplakin
Z11893	0	-0.078	-0.0872	0.198	0.3193	0.2706	1		0	0.0703	0.1758	0.3924	0.3878	0.2656	2		Z00011893-1	Dstn	0	0	0
Z11750	0	-0.000999996	-0.0381	0.2736	0.3719	0.322	1		0	0.0477001	0.1792	0.3753	0.386	0.2734	2		Z00011750-1	Dstn	0	0	0
Z17636	0	0.1854	0.3544	0.4465	0.5802	0.5744	1		0	0.175	0.2485	0.6857	0.6052	0.5526	2		Z00017636-1	Dusp14	1	0	0		1110014C10Rik|2310042C07Rik|D11Ertd395e|MKP-L|Mkp6	dual specificity phosphatase 14
Z17859	0	-0.1133	-0.0512	0.2512	0.5112	0.4999	1		0	0.0153	0.2409	0.4373	0.4502	0.3434	2		Z00017859-1	E130115E03Rik	0	0	0
Z00573	0	-0.0649001	0.1257	0.3924	0.4098	0.2951	1		0	0.5304	0.7117	0.7317	0.7309	0.6807	5		Z00000573-1	Efnb2	1	0	0		ELF-2|Epl5|Eplg5|Htk-L|LERK-5|Lerk5|NLERK-1	ephrin B2
Z19879	0	0.2124	-0.0494001	0.2172	0.3997	0.3824	1		0	-0.0236999	0.2437	0.2932	0.4973	0.5767	2		Z00019879-1	Egfr	1	0	0		9030024J15Rik|AI552599|Erbb|Errp|Wa5|wa-2|wa2	epidermal growth factor receptor
Z08889	0	-0.272	0.3334	0.4239	0.3481	0.5659	1		0	0.267	0.5244	0.5482	0.6156	0.647	5		Z00008889-1	Eml2	0	0	0
Z00314	0	0.0288999	0.000999905	0.0376001	0.3143	0.3541	1		0	-0.1291	0.0293	0.2674	0.4244	0.5167	2		Z00000314-1	Erbb2ip	1	0	0		1700028E05Rik|Erbin|mKIAA1225	Erbb2 interacting protein
Z01072	0	-0.2023	-0.0342	0.2591	0.3376	0.3772	1		0	0.4798	0.463	0.5408	0.5925	0.566	5		Z00001072-1	Errfi1	1	0	0		1300002F13Rik|AI788755|Mig6	ERBB receptor feedback inhibitor 1
Z05151	0	-0.1156	-0.1135	0.1918	0.4348	0.467	1		0	0.2064	0.1998	0.4519	0.7175	0.785	2		Z00005151-1	F3	0	0	0
Z06007	0	-0.2808	-0.1767	0.1222	0.3582	0.5119	1		0	0.2819	0.2737	0.5292	0.7515	0.888	5		Z00006007-1	F3	0	0	0
Z06558	0	-0.2309	-0.0798	0.2743	0.4491	0.6367	1		0	0.4414	0.5432	0.5769	0.7019	0.7169	5		Z00006558-1	Farp1	1	0	0		AW228844|BC030329|Cdep	FERM, RhoGEF (Arhgef) and pleckstrin domain protein 1 (chondrocyte-derived)
Z13224	0	-0.0564	0.0142	0.1249	0.2397	0.3372	1		0	0.304	0.3737	0.6716	0.7274	0.7139	5		Z00013224-1	Fhl2	1	0	0		C76204|SLIM3	four and a half LIM domains 2
Z00391	0	-0.1569	-0.0119	0.0953999	0.2907	0.4	1		0	0.2761	0.5407	0.8425	0.9357	0.9589	5		Z00000391-1	Flnb	1	0	0		AL024016	filamin, beta
Z04618	0	0.2075	0.2309	0.3095	0.3083	0.499	1		0	0.2608	0.236	0.6335	0.7796	0.6834	5		Z00004618-1	Flnc	1	0	0		1110055E19Rik|ABP-280|ABPL|Fln2	filamin C, gamma (actin binding protein 280)
Z15931	0	-0.0557	0.0974	0.2389	0.3044	0.5351	1		0	-0.0121999	-0.00550007	0.2662	0.4216	0.4849	2		Z00015931-1	Furin	1	0	0		Fur|PACE|Pcsk3|SPC1	furin (paired basic amino acid cleaving enzyme)
Z20891	0	-0.0996	0.1703	0.2688	0.2832	0.4328	1		0	0.3396	0.579	0.5957	0.6807	0.8457	5		Z00020891-1	Gabarapl1	1	0	0		3110025G09Rik|9130422N19Rik|AI196471|Apg8l|GECI|MNCb-0091	gamma-aminobutyric acid (GABA(A)) receptor-associated protein-like 1
Z17258	0	-0.0575001	-0.0714	0.0963	0.2812	0.3061	1		0	0.0862001	0.2758	0.3325	0.3359	0.2894	2		Z00017258-1	Galnt7	0	0	0
Z01690	0	-0.2809	-0.2576	0.0325	0.2912	0.4536	1		0	0.3856	0.2557	0.3282	0.3628	0.3078	2		Z00001690-1	Galnt7	0	0	0
Z13166	0	0.1036	0.00860011	0.2544	0.5513	0.7847	1		0	0.0383999	0.3231	0.5454	0.7529	0.8029	5		Z00013166-1	Gng12	1	0	0		2010305F15Rik|AA536815|AI115529|AI314170|AI842738	guanine nucleotide binding protein (G protein), gamma 12
Z03174	0	-0.0271	-0.0704	0.1433	0.4477	0.4464	1		0	0.0756001	0.1854	0.3784	0.3437	0.3446	2		Z00003174-1	Grip1	0	0	0
Z17989	0	0.0379	0.1548	0.1936	0.3302	0.5985	1		0	0.1425	0.4453	0.8865	1.1885	1.3444	5		Z00017989-1	Gsn	1	0	0		MGC28083	gelsolin
Z19072	0	-0.00799998	0.0412001	0.1491	0.2588	0.3747	1		0	-0.0776001	0.0243999	0.2325	0.3801	0.4794	2		Z00019072-1	H2-L	0	0	0
Z06184	0	-0.0378	-0.0375999	0.2391	0.2719	0.2798	1		0	0.2181	0.134	0.4336	0.5259	0.6398	2		Z00006184-1	Hdlbp	1	0	0		1110005P14Rik|AA960365|AI118566|D1Ertd101e	high density lipoprotein (HDL) binding protein
Z08075	0	0.0366001	0.1744	0.2811	0.2632	0.3669	1		0	0.3437	0.458	0.5434	0.6461	0.6804	5		Z00008075-1	Hrmt1l1	0	0	0
Z09230	0	-0.1471	0.1961	0.3528	0.4486	0.6746	1		0	0.242	0.6395	0.9548	0.9808	1.0741	5		Z00009230-1	Ier5	1	0	0		-	immediate early response 5
Z04742	0	-0.0883	-0.0774	0.0734999	0.2123	0.603	1		0	0.8971	1.2701	1.3468	1.3833	1.3884	5		Z00004742-1	Igf2	1	0	0		AL033362|Igf-2|Igf-II|M6pr|Mpr|Peg2	insulin-like growth factor 2
Z10983	0	-0.0766	0.0199	0.1986	0.4411	0.7712	1		0	0.1581	0.0505	0.2273	0.5751	0.516	2		Z00010983-1	Igfbp4	1	0	0		AI875747|Deb2|IGFBP-4	insulin-like growth factor binding protein 4
Z11350	0	0.0819	0.0133	0.2484	0.3506	0.3936	1		0	0.1389	0.3038	0.4384	0.5204	0.5439	2		Z00011350-1	Ilk	1	0	0		AA511515|ESTM24	integrin linked kinase
Z10396	0	0.0181	0.00180005	0.2768	0.513	0.5239	1		0	0.1534	0.2098	0.2504	0.4513	0.4747	2		Z00010396-1	Inadl	1	0	0		Cipp|Patj	InaD-like (Drosophila)
Z18172	0	0.0661999	0.0430001	0.1887	0.3402	0.3521	1		0	0.1814	0.263	0.3632	0.5765	0.6583	2		Z00018172-1	Inadl	1	0	0		Cipp|Patj	InaD-like (Drosophila)
Z07943	0	-0.0798	0.1171	0.2186	0.2544	0.2878	1		0	0.2712	0.3998	0.4973	0.5515	0.5332	2		Z00007943-1	Kctd10	1	0	0		AW536343|C87062|MGC11654	potassium channel tetramerisation domain containing 10
Z05393	0	-0.0563	0.1615	0.4943	0.6755	1.0142	1		0	0.4718	1.0589	1.4024	1.5086	1.4545	5		Z00005393-1	Krt1-18	1	0	0		Endo B|K18	keratin complex 1, acidic, gene 18
Z10859	0	0.0946	0.2188	0.4995	0.5944	0.9582	1		0	0.3756	0.9108	1.2995	1.4694	1.412	5		Z00010859-1	Krt1-18	1	0	0		Endo B|K18	keratin complex 1, acidic, gene 18
Z06307	0	-0.1216	0.202	0.5835	0.7983	1.0324	1		0	0.4377	0.9244	1.3224	1.3811	1.3814	5		Z00006307-1	Krt1-19	1	0	0		AI663979|EndoC|K19|Krt-1.19|MGC25344	keratin complex 1, acidic, gene 19
Z00336	0	0.1674	0.3525	0.3344	0.3314	0.4842	1		0	0.5399	0.7886	1.0954	1.2071	1.1744	5		Z00000336-1	Krt2-7	1	0	0		D15Wsu77e|K7|Krt7|MGC11625	keratin complex 2, basic, gene 7
Z06684	0	0.1948	0.3764	0.5712	0.8068	1.063	1		0	0.5824	1.154	1.4648	1.4871	1.356	5		Z00006684-1	Krt2-8	1	0	0		AA960620|AL022697|AU019895|Card2|EndoA|K8|Krt-2.8|MGC118110	keratin complex 2, basic, gene 8
Z19285	0	-0.3129	-0.048	0.2737	0.3556	0.3077	1		0	0.4663	0.4485	0.479	0.6156	0.6419	5		Z00019285-1	Lamb1-1	1	0	0		C77966|C80098|C81607|D130003D08Rik|Lamb-1	laminin B1 subunit 1
Z01006	0	0.0421999	0.0596999	0.0477001	0.2163	0.6437	1		0	-0.2717	0.1188	0.6817	0.8323	0.9815	5		Z00001006-1	Lgals3	1	0	0		GBP|L-34|Mac-2|gal3	lectin, galactose binding, soluble 3
Z15988	0	0.0822	0.0394999	0.1338	0.3274	0.4892	1		0	0.0245	0.2765	0.3977	0.6417	0.6385	2		Z00015988-1	Lhfp	1	0	0		2810489O06Rik|AI194968	lipoma HMGIC fusion partner
Z01142	0	-0.1408	0.1609	0.2228	0.2935	0.4066	1		0	0.7406	0.8036	0.6664	0.6609	0.6203	5		Z00001142-1	LOC637917	0	0	0
Z18820	0	-0.2403	-0.1556	0.2661	0.4441	0.411	1		0	0.3444	0.427	0.509	0.5482	0.5978	2		Z00018820-1	Lphn2	1	0	0		AI450192|Gm619|Lec1|Lphh1|MGC38872|mKIAA0786	latrophilin 2
Z01200	0	-0.0459	0.228	0.2863	0.2974	0.2909	1		0	0.1108	0.2614	0.4388	0.6262	0.742	2		Z00001200-1	Lrp10	1	0	0		Lrp9	low-density lipoprotein receptor-related protein 10
Z01727	0	-0.1965	-0.119	0.1435	0.3674	0.4214	1		0	0.1249	0.3629	0.6046	0.803	0.7164	5		Z00001727-1	Lrrc8c	1	0	0		AD158|AI326115|E430036I04Rik|fad158	leucine rich repeat containing 8 family, member C
Z00801	0	0.0291999	0.1845	0.199	0.2348	0.3628	1		0	-0.0659	0.1924	0.3675	0.5648	0.6918	2		Z00000801-1	Lzts2	1	0	0		BC014695|LAPSER1|MGC7094|mKIAA1813	leucine zipper, putative tumor suppressor 2
Z05959	0	0.1358	-0.0138	0.1367	0.432	0.4149	1		0	0.1452	0.246	0.5433	0.6235	0.7656	2		Z00005959-1	Man1a	1	0	0		PCR1	mannosidase 1, alpha
Z05280	0	-0.2981	-0.1861	0.2741	0.3447	0.2523	1		0	0.0525001	0.3513	0.4057	0.5224	0.5198	2		Z00005280-1	Mapk1	1	0	0		9030612K14Rik|AA407128|AU018647|C78273|ERK|Erk2|MAPK2|PRKM2|Prkm1|p41mapk|p42mapk	mitogen activated protein kinase 1
Z10293	0	-0.311	-0.0383	0.1847	0.2645	0.3271	1		0	0.2245	0.394	0.4774	0.5403	0.5169	2		Z00010293-1	Mgat2	1	0	0		AA407964|CDGS2|GLCNACTII|GNT-II|GNT2|MGC37173	mannoside acetylglucosaminyltransferase 2
Z11669	0	0.0105001	-0.0617999	0.0906999	0.2693	0.3755	1		0	0.0199999	0.0481	0.3711	0.531	0.5371	2		Z00011669-1	Msrb3	1	0	0		D430026P16Rik|MsrB2	methionine sulfoxide reductase B3
Z02400	0	-0.013	-0.1529	0.1262	0.2995	0.3992	1		0	0.0986	0.2332	0.293	0.4514	0.4575	2		Z00002400-1	Myh10	1	0	0		5730504C04Rik|9330167F11Rik|MGC115764|Myhn-2|Myhn2|NMHC II-B|NMHC-B|SMemb|mKIAA3005	myosin, heavy polypeptide 10, non-muscle
Z01146	0	-0.1285	-0.0141001	0.1757	0.2585	0.3688	1		0	-0.1834	0.0553999	0.3602	0.522	0.5286	2		Z00001146-1	Myo1c	1	0	0		C80397|MMIb|MYO1E|mm1beta|myr2	myosin IC
Z07902	0	-0.2892	-0.2108	0.2843	0.5951	0.5178	1		0	0.1416	0.5074	0.6656	0.6837	0.7523	5		Z00007902-1	Nab1	1	0	0		-	Ngfi-A binding protein 1
Z09280	0	-0.2804	-0.1273	0.1193	0.3434	0.3408	1		0	-0.1124	0.0923	0.3269	0.3895	0.4578	2		Z00009280-1	Nhsl1	0	0	0
Z18922	0	-0.4306	-0.1841	0.3599	0.4513	0.4358	1		0	0.1384	0.1755	0.2623	0.3788	0.4182	2		Z00018922-1	Nsmaf	0	0	0
Z01747	0	-0.0498	0.0172001	0.1797	0.2958	0.2354	1		0	-0.151	0.1397	0.563	0.725	0.7606	2		Z00001747-1	Pard6g	1	0	0		2410049N21Rik|Par6a	par-6 partitioning defective 6 homolog gamma (C. elegans)
Z15096	0	-0.096	0.0281	0.2125	0.3548	0.4284	1		0	0.0486	0.1519	0.296	0.4219	0.4348	2		Z00015096-1	Parva	1	0	0		2010012A22Rik|5430400F08Rik|AI225929|AU042898|Actp|CH-ILKBP|Parvin	parvin, alpha
Z05059	0	-0.1778	-0.1651	0.1391	0.3816	0.7076	1		0	0.172	0.1593	0.3972	0.4787	0.6834	2		Z00005059-1	Pdgfra	1	0	0		AI115593|CD140a|Pdgfr-2	platelet derived growth factor receptor, alpha polypeptide
Z15795	0	-0.0193	0.0309	0.3433	0.4267	0.245	1		0	0.2297	0.5025	0.3876	0.3708	0.3071	2		Z00015795-1	Pdzrn3	0	0	0
Z11473	0	-0.5258	-0.3506	0.3012	0.6999	0.8342	1		0	0.438	0.7583	0.9255	0.9651	1.0788	5		Z00011473-1	Peg3	0	0	0
Z04318	0	-0.4321	-0.2958	0.2334	0.5735	0.5918	1		0	0.2713	0.5757	0.7305	0.7437	0.8073	5		Z00004318-1	Peg3	0	0	0
Z06634	0	-0.2146	-0.0479001	0.3559	0.54	0.5459	1		0	0.3207	0.711	0.9351	1.069	1.0266	5		Z00006634-1	Perp	1	0	0		1110017A08Rik|KCP1|KRTCAP1|PIGPC1|THW	PERP, TP53 apoptosis effector
Z05095	0	-0.1558	0.0217999	0.0774001	0.2677	0.3193	1		0	0.1097	0.3381	0.516	0.5351	0.4072	2		Z00005095-1	Phlda1	1	0	0		DT1P1B11|TDAG51|Tdag	pleckstrin homology-like domain, family A, member 1
Z00474	0	-0.1805	-0.09	0.1376	0.621	0.6585	1		0	0.048	-0.00919999	0.5346	0.8165	0.7952	2		Z00000474-1	Phldb2	1	0	0		AV253284|C820004H04Rik|LL5b|LL5beta	pleckstrin homology-like domain, family B, member 2
Z05803	0	-0.1599	0.2711	0.4103	0.3922	0.4378	1		0	0.3136	0.384	0.7971	0.686	0.6305	5		Z00005803-1	Plac8	1	0	0		C15|D5Wsu111e	placenta-specific 8
Z04700	0	-0.0628001	0.0506	0.2274	0.6283	1.0515	1		0	0.1979	0.6077	0.8986	1.1583	1.0388	5		Z00004700-1	Pmp22	1	0	0		22kDa|Gas-3|HNPP|Tr|trembler	peripheral myelin protein
Z16526	0	-0.0697	0.0812999	0.0741	0.2108	0.4323	1		0	0.2409	0.3406	0.289	0.447	0.4821	2		Z00016526-1	Pold4	0	0	0
Z01089	0	-0.2433	-0.033	0.2657	0.4432	0.468	1		0	0.0232	0.3866	0.5446	0.621	0.6169	2		Z00001089-1	Ppapdc1	1	0	0		1810019D05Rik|2310022A04Rik|AW045471	phosphatidic acid phosphatase type 2 domain containing 1
Z01558	0	-0.1892	-0.074	0.0286	0.2428	0.3866	1		0	-0.0686	0.1267	0.3433	0.7235	0.9197	2		Z00001558-1	Prkce	1	0	0		5830406C15Rik|PKC[e]|Pkce|R75156	protein kinase C, epsilon
Z06293	0	-0.0709	0.1021	0.2155	0.2894	0.3262	1		0	0.3354	0.1328	0.3359	0.4919	0.5647	2		Z00006293-1	Procr	1	0	0		AI325044|Ccca|EPCR	protein C receptor, endothelial
Z03373	0	-0.0128	0.0161001	0.4026	0.7487	0.8515	1		0	0.2586	0.1568	0.7374	0.903	0.8803	5		Z00003373-1	Prss23	1	0	0		2310046G15Rik|4930479H08Rik|AI790574|Spuve	protease, serine, 23
Z00335	0	-0.1261	-0.1179	0.2174	0.4529	0.5786	1		0	0.3974	0.4592	0.6609	0.6594	0.5313	5		Z00000335-1	Prtg	1	0	0		A230098A12Rik	protogenin homolog (Gallus gallus)
Z02086	0	-0.2699	-0.221	0.2924	0.5795	0.8624	1		0	0.5624	0.6588	0.7273	0.7647	0.6788	5		Z00002086-1	Prtg	1	0	0		A230098A12Rik	protogenin homolog (Gallus gallus)
Z01586	0	-0.1488	0.1051	0.3195	0.4895	0.5596	1		0	0.3186	0.3447	0.2823	0.4107	0.4919	2		Z00001586-1	Psme2	0	0	0
Z02423	0	-0.2519	-0.2334	0.1316	0.2548	0.3719	1		0	0.1664	0.2894	0.3522	0.4637	0.4919	2		Z00002423-1	Ptpra	1	0	0		MGC118095|PTP[a]|PTPalpha|Ptpa|RPTR[a]|RPTRalpha	protein tyrosine phosphatase, receptor type, A
Z03823	0	-0.2178	-0.1948	0.0237	0.351	0.3342	1		0	0.1228	0.2447	0.3241	0.393	0.4976	2		Z00003823-1	Rb1cc1	1	0	0		2900055E04Rik|5930404L04Rik|Cc1|DRAGOU14|FIP200|LaXp180	RB1-inducible coiled-coil 1
Z06556	0	-0.181	-0.3007	-0.00840005	0.4576	0.4425	1		0	0.1955	0.2385	0.4645	0.6436	0.7165	2		Z00006556-1	Rbms1	1	0	0		2600014B10Rik|AI255215|MSSP-1|MSSP-2|MSSP-3|YC1	RNA binding motif, single stranded interacting protein 1
Z00381	0	-0.0395	0.1378	0.2577	0.2914	0.4312	1		0	0.225	0.5472	0.7366	0.8373	0.8633	5		Z00000381-1	Rhob	1	0	0		AA017882|Arh6|Arhb|MGC117867	ras homolog gene family, member B
Z18168	0	-0.2984	-0.3208	0.2349	0.4052	0.4781	1		0	0.039	0.2417	0.2877	0.4085	0.4364	2		Z00018168-1	Rnf11	1	0	0		-	ring finger protein 11
Z19852	0	-0.0463	0.2981	0.2811	0.2776	0.3586	1		0	0.255	0.4126	0.5737	0.6664	0.6972	5		Z00019852-1	Rprc1	1	0	0		AV028413|BC019977|MGC27585|MGC28498|Parcc1|mKIAA1187	arginine/proline rich coiled-coil 1
Z03181	0	-0.1003	0.0497	0.0938999	0.3671	0.4522	1		0	0.129	0.5425	0.6922	0.7208	0.6843	5		Z00003181-1	S100a11	1	0	0		EMAPI|Emap1|MGC107585|S100a14|S100c|cal	S100 calcium binding protein A11 (calizzarin)
Z14574	0	0.0349	-0.0646	0.0153	0.2302	0.68	1		0	0.7467	0.8158	1.1012	1.2865	1.3354	5		Z00014574-1	S100a6	1	0	0		2A9|5B10|CALCYCLIN|Cacy|PRA	S100 calcium binding protein A6 (calcyclin)
Z04765	0	-0.5522	-0.2444	0.2424	0.4316	0.6423	1		0	0.0841	0.1888	0.2	0.4168	0.4094	2		Z00004765-1	Scd2	0	0	0
Z22070	0	-0.192	0.2408	0.2549	0.3009	0.4538	1		0	0.3692	0.4769	0.5578	0.5655	0.5637	2		Z00022070-1	Sema4c	1	0	0		AI426163|Semacl1|Semaf|Semai|mKIAA1739	sema domain, immunoglobulin domain (Ig), transmembrane domain (TM) and short cytoplasmic domain, (semaphorin) 4C
Z18182	0	-0.057	0.0831	0.2496	0.3919	0.6482	1		0	0.1355	0.3253	0.4025	0.5645	0.5328	2		Z00018182-1	Serpinh1	1	0	0		BERF-1|Cbp1|Cbp2|Hsp47|J6|Serpinh2|colligin|gp46	serine (or cysteine) peptidase inhibitor, clade H, member 1
Z20766	0	-0.0477	-0.0255999	0.1253	0.3087	0.3039	1		0	0.0226	0.2949	0.4409	0.565	0.5896	2		Z00020766-1	Set7	0	0	0
Z11451	0	-0.0537001	-0.0707001	0.0898999	0.2448	0.3303	1		0	0.2897	0.4568	0.546	0.5884	0.6072	2		Z00011451-1	Sgce	1	0	0		e-SG	sarcoglycan, epsilon
Z07542	0	-0.4385	-0.138	0.3258	0.2806	0.4616	1		0	0.1779	0.3638	0.8001	0.9947	1.1326	5		Z00007542-1	Slc16a1	1	0	0		AL022710|Mct1	solute carrier family 16 (monocarboxylic acid transporters), member 1
Z21602	0	-0.165	-0.1767	0.1169	0.3759	0.4488	1		0	0.1752	0.5753	0.6259	0.6937	0.6462	5		Z00021602-1	Slc25a24	1	0	0		2610016M12Rik	solute carrier family 25 (mitochondrial carrier, phosphate carrier), member 24
Z15122	0	-0.2641	-0.0932999	0.2374	0.3637	0.3397	1		0	0.1922	0.2393	0.3731	0.4176	0.4573	2		Z00015122-1	Slc30a7	0	0	0
Z07583	0	-0.2164	0.0427001	0.2961	0.3636	0.2333	1		0	0.2	0.0816999	0.4321	0.4463	0.3506	2		Z00007583-1	Slco3a1	0	0	0
Z18634	0	0.0533	0.2431	0.243	0.279	0.4238	1		0	0.1574	0.3406	0.414	0.4613	0.6037	2		Z00018634-1	Slitl2	1	0	0		2610528G05Rik	Slit-like 2 (Drosophila)
Z06157	0	-0.1731	0.0227	0.2212	0.2678	0.3353	1		0	0.1493	0.2162	0.3779	0.4213	0.4382	2		Z00006157-1	Soat1	1	0	0		8430426K15Rik|ACAT-1|Acact|ald	sterol O-acyltransferase 1
Z03693	0	0.0453001	0.2104	0.2484	0.2664	0.4037	1		0	-0.0839999	0.0398001	0.2456	0.4361	0.4935	2		Z00003693-1	St14	1	0	0		Epithin|MT-SP1|Prss14	suppression of tumorigenicity 14 (colon carcinoma)
Z12344	0	-0.2303	-0.0170001	0.3372	0.4731	0.496	1		0	0.4185	0.4385	0.425	0.4039	0.3318	2		Z00012344-1	Suv39h1	0	0	0
Z07374	0	0.1474	0.1359	0.3489	0.572	0.6838	1		0	0.311	0.4209	0.7388	0.9673	0.9322	5		Z00007374-1	Tacstd2	1	0	0		C80403|EGP-1|GA733-1|Ly97|TROP2	tumor-associated calcium signal transducer 2
Z01201	0	0.0737	0.2402	0.3663	0.5111	0.5783	1		0	0.3433	0.5917	0.814	0.8621	0.7934	5		Z00001201-1	Tax1bp3	1	0	0		1300011C24Rik|TIP-1	Tax1 (human T-cell leukemia virus type I) binding protein 3
Z07499	0	-0.0688	-0.0768	0.1849	0.3648	0.3594	1		0	0.2534	0.3084	0.3504	0.3517	0.3045	2		Z00007499-1	Tes	0	0	0
Z16189	0	-0.2379	-0.1382	0.3691	0.5884	0.5745	1		0	0.3925	0.5925	0.8126	0.9063	0.6906	5		Z00016189-1	Thbs1	1	0	0		TSP-1|TSP1|Thbs-1|tbsp1	thrombospondin 1
Z04572	0	-0.1506	-0.0554	0.1071	0.2268	0.3602	1		0	-0.0605	-0.1504	0.2459	0.4332	0.4432	2		Z00004572-1	Timp2	0	0	0
Z04998	0	0.0615999	0.0352	0.1332	0.2652	0.3371	1		0	0.0493	0.0994	0.2964	0.5021	0.2929	2		Z00004998-1	Timp3	0	0	0
Z05875	0	0.0853	0.1058	0.1611	0.2745	0.3283	1		0	0.0533999	0.1809	0.4763	0.6577	0.7565	2		Z00005875-1	Tmbim1	1	0	0		2310061B02Rik|AA960455|AU024746|C78899|KIAA4161|Tmbib1|mKIAA4161	transmembrane BAX inhibitor motif containing 1
Z00375	0	0.0452001	0.4189	0.4344	0.3522	0.3957	1		0	0.2351	0.3483	0.4929	0.6322	0.611	2		Z00000375-1	Tmed9	1	0	0		2400003B06Rik	transmembrane emp24 protein transport domain containing 9
Z05804	0	0.0986	0.3596	0.6049	0.461	0.603	1		0	0.2438	0.4077	0.5895	0.7285	0.62	5		Z00005804-1	Tmed9	1	0	0		2400003B06Rik	transmembrane emp24 protein transport domain containing 9
Z05842	0	-0.2121	-0.0823	0.2322	0.2785	0.3717	1		0	0.07	0.2345	0.3329	0.4671	0.554	2		Z00005842-1	Tmem66	1	0	0		1810045K07Rik	transmembrane protein 66
Z16245	0	-0.00619995	0.0796	0.1711	0.21	0.3981	1		0	0.1027	0.3361	0.3659	0.4905	0.5082	2		Z00016245-1	Tmem9b	1	0	0		2310004K06Rik|AW539847|D7H11orf15|ICRFP703B1614Q5.3	TMEM9 domain family, member B
Z06245	0	-0.1115	0.00310009	0.1923	0.3084	0.458	1		0	0.3272	0.5537	0.633	0.761	0.771	5		Z00006245-1	Tmem9b	1	0	0		2310004K06Rik|AW539847|D7H11orf15|ICRFP703B1614Q5.3	TMEM9 domain family, member B
Z06908	0	0.1362	0.0842	0.2996	0.6853	0.7728	1		0	0.1948	0.6142	0.8042	1.0783	1.051	5		Z00006908-1	Tmprss2	1	0	0		D16Ertd61e|MGC6821	transmembrane protease, serine 2
Z22356	0	0.1259	0.2914	0.2485	0.3165	0.5696	1		0	-0.0912001	0.038	0.1787	0.4568	0.5479	2		Z00022356-1	Tnfrsf1a	1	0	0		CD120a|FPF|TNF-R|TNF-R-I|TNF-R1|TNF-R55|TNFAR|TNFR60|TNFRp55|Tnfr-2|Tnfr1|p55|p55-R	tumor necrosis factor receptor superfamily, member 1a
Z20522	0	-0.0737999	0.0571	0.31	0.5119	0.6161	1		0	0.1681	0.2535	0.2906	0.4089	0.4094	2		Z00020522-1	Tnfsf9	0	0	0
Z19902	0	0.1827	0.1746	0.2141	0.2794	0.3829	1		0	-0.0346999	0.1293	0.4963	0.6247	0.4282	2		Z00019902-1	Tnnc1	1	0	0		AI874626|tncc	troponin C, cardiac/slow skeletal
Z16033	0	0.1329	0.0363001	0.1256	0.359	0.4375	1		0	0.1281	0.3704	0.4293	0.3357	0.2834	2		Z00016033-1	Tpm1	0	0	0
Z12138	0	-0.00359996	0.173	0.2794	0.3124	0.3058	1		0	0.1285	0.3203	0.7411	0.9036	0.8707	5		Z00012138-1	Tpm2	1	0	0		Tpm-2|Trop-2	tropomyosin 2, beta
Z06676	0	-0.0790999	-0.0187	0.3259	0.5359	0.5817	1		0	0.2578	0.6537	0.8034	0.8851	0.7754	5		Z00006676-1	Tpm4	1	0	0		-	tropomyosin 4
Z01151	0	0.0187001	0.3185	0.4098	0.5024	0.6336	1		0	0.2788	0.6062	0.8659	0.9132	0.6839	5		Z00001151-1	Tubb6	1	0	0		2310057H16Rik|BB220206	tubulin, beta 6
Z12174	0	-0.1457	0.0889	0.2113	0.2692	0.3978	1		0	0.0112999	0.1913	0.245	0.3441	0.4161	2		Z00012174-1	Ube2e2	0	0	0
Z03354	0	0.1092	0.068	0.1351	0.2279	0.6939	1		0	0.1544	0.0791999	0.1914	0.3119	0.6253	2		Z00003354-1	Usp18	1	0	0		1110058H21Rik|AW047653|UBP43|Ubp15	ubiquitin specific peptidase 18
Z05367	0	0.0197	0.0407999	0.2083	0.3841	0.4047	1		0	0.1674	0.2266	0.4362	0.6326	0.6475	2		Z00005367-1	Vcl	1	0	0		9430097D22|AA571387|AI462105|AW545629	vinculin
Z01186	0	-0.2937	-0.1816	0.185	0.4054	0.4077	1		0	0.2935	0.2915	0.3682	0.4725	0.4595	2		Z00001186-1	Whsc1	0	0	0
Z10474	0	-0.3438	-0.2354	0.281	0.591	0.6167	1		0	-0.1807	0.2084	0.37	0.5196	0.6738	2		Z00010474-1	Wwtr1	0	0	0
Z20424	0	-0.2678	-0.00840005	0.2795	0.3307	0.2196	1		0	0.2571	0.2399	0.2055	0.3996	0.4432	2		Z00020424-1	Yap1	1	0	0		65kDa|AI325207|YAP65|Yap	yes-associated protein 1
Z12486	0	-0.0379	0.162	0.3294	0.3642	0.3875	1		0	0.2472	0.4606	0.7269	0.8075	0.7424	5		Z00012486-1	Zyx	1	0	0		9530098H06Rik|R75157	zyxin
Z03778	0	-0.0324	-0.0477	0.2749	0.5291	0.7501	1		0	0.0842	0.2513	0.3284	0.4641	0.5209	2		Z00003778-1		0	0	0
Z05614	0	0.0593999	0.1581	0.1601	0.4785	0.5821	1		0	0.00450012	0.041	0.3433	0.5273	0.5136	2		Z00005614-1		0	0	0
Z10135	0	-0.1466	0.1559	0.1791	0.2227	0.3629	1		0	0.0451001	0.1693	0.2144	0.371	0.4306	2		Z00010135-1		0	0	0
Z13345	0	0.1948	0.2999	0.268	0.3523	0.5101	1		0	0.0227	0.0335999	0.5412	0.7224	0.583	2		Z00013345-1		0	0	0
Z13959	0	0.0457	0.2277	0.3312	0.3442	0.4855	1		0	0.4676	0.5497	0.5644	0.5149	0.3415	2		Z00013959-1		0	0	0
Z17519	0	0.0454001	0.1937	0.2473	0.2644	0.3658	1		0	0.0428001	0.2739	0.3514	0.3927	0.3998	2		Z00017519-1		0	0	0
Z17814	0	-0.2784	-0.1522	0.2513	0.6509	0.7738	1		0	0.3696	0.6915	0.8672	0.928	1.036	5		Z00017814-1		0	0	0
Z20668	0	0.0785001	0.4162	0.3819	0.3803	0.4917	1		0	0.2873	0.7114	0.7168	0.6835	0.5349	5		Z00020668-1		0	0	0
