# Supplementary material for: Dissecting Oct3/4-Regulated Gene Networks in Embryonic Stem Cells by Expression Profiling
Source: PLoS One. 2006 Dec 20;1(1):e26. doi: 10.1371/journal.pone.0000026 (PMC1762406; doi:10.1371/journal.pone.0000026)
Supplement: Table S4. — The 2,757 genes that were used in PCA. The expression values were normalized by median of all log intensities. (1.14 MB XLS) [file pone.0000026.s010.xls]

## Sheet: Supplemental_Table_S2
Oligo ID	ZHTc6 cells						ZHBTc4 cell							PC-Group(ZHTc6)					PC-Group(ZHBTc4)					ES	TS	siTcl1/siGFP						GO-annotaion
																								specific	specific	(100nM)		Gene Symbol	Current Symbol	Old Symbol	annotation	CC:cell cycle, AP:apoptosis, SG: signal
Z ID	d0	d1	d2	d3	d4	d5	d0	d1	d2	d3	d4	d5		I	II	III	IV		I	II	III	IV		Fold	Fold	Fold						CS:cytoskeleton, TF: transcription
																																CC	AP	SG	CS	TF
Z00225	0.0433833	-0.0360167	-0.0702167	0.0561833	-0.0477167	0.0543833	0.388867	0.153567	-0.0473333	-0.116933	-0.159833	-0.218333								O				1.579		0.825848		5730436H21Rik	Wdr74	5730436H21Rik	RIKEN cDNA 5730436H21 gene
Z00230	0.0234833	-0.257317	-0.355317	0.0606833	0.301583	0.226883	-0.338933	-0.376333	-0.216233	0.0930667	0.367367	0.471067			O				O						1.544			A830080D01Rik	A830080D01Rik	A830080D01Rik	RIKEN cDNA A830080D01 gene
Z00234	-0.0374667	0.0218333	-0.105767	-0.0473667	0.0454333	0.123333	-0.770567	-0.334867	0.158933	0.345733	0.340633	0.260133							O						4.3			3830417A13Rik	3830417A13Rik	3830417A13Rik	RIKEN cDNA 3830417A13 gene
Z00235	-0.0769167	-0.284517	-0.289017	0.0236833	0.297783	0.328983	-0.06435	-0.02425	0.06065	0.00605	0.03145	-0.00955			O										1.832	0.746449		5730427N09Rik	5730427N09Rik	5730427N09Rik	RIKEN cDNA 5730427N09 gene
Z00237	-0.149117	0.467583	0.467183	-0.140717	-0.630617	-0.0143167	-0.185567	-0.0536667	0.0118333	0.0924333	0.0647333	0.0702333		O												1.2106
Z00244	0.152633	-0.475867	-0.459967	0.116033	0.351133	0.316033	0.0396167	-0.0365833	-0.0908833	-0.0339833	0.0569167	0.0649167			O										2.011	1.37151		Rabep1	Rabep1	Rabep1	rabaptin, RAB GTPase binding effector protein 1		O
Z00253	0.1468	-0.4247	-0.2375	0.032	0.297	0.1864	-0.0946	-0.0567	-0.1127	-0.0234	0.1732	0.1142			O										2.938			4921517N04Rik	4921517N04Rik	4921517N04Rik	RIKEN cDNA 4921517N04 gene
Z00264	-0.0502667	-0.474767	-0.124967	-0.00796667	0.318033	0.339933	0.0832833	0.0490833	-0.215417	-0.129617	0.0420833	0.170583			O										3.945			9130415E20Rik	Cd47	9130415E20Rik	RIKEN cDNA 9130415E20 gene
Z00265	0.0199167	-0.265183	-0.195283	0.0513167	0.272817	0.116417	-0.0560833	-0.00398333	0.00331667	-0.00898333	0.102917	-0.0371833			O											0.973868
Z00268	-0.0340833	0.0720167	0.0819167	-0.0548833	-0.0785833	0.0136167	-0.329867	-0.189667	-0.167767	0.106933	0.282533	0.297833							O						3.725			C1qtnf6	C1qtnf6	C1qtnf6	C1q and tumor necrosis factor related protein 6
Z00273	0.454217	-0.0701833	-0.210983	-0.150983	-0.0155833	-0.00648333	0.746817	0.497717	-0.0243833	-0.340283	-0.505483	-0.374383					O			O				6.656		0.365932		A2m	A2m	A2m	alpha-2-macroglobulin
Z00288	-0.0159833	-0.0178833	0.0344167	-0.0541833	-0.0278833	0.0815167	-0.418617	-0.256517	-0.165217	0.149283	0.335583	0.355483							O						1.869	1.46386
Z00293	-0.192533	0.475667	0.264167	-0.109633	-0.374033	-0.0636333	-0.0565167	-0.0518167	-0.0274167	0.0287833	0.0444833	0.0624833		O												1.22293
Z00298	-0.01165	-0.34195	-0.22645	0.00295	0.28085	0.29625	-0.20335	-0.21475	-0.06485	0.11545	0.19975	0.16775			O											0.944713		Il13ra1	Il13ra1	Il13ra1	interleukin 13 receptor, alpha 1			O
Z00314	-0.126683	-0.110483	-0.134583	-0.0876833	0.223417	0.236017	-0.195117	-0.326417	-0.168517	0.0797833	0.257883	0.352383							O						2.687	1.30347		Erbb2ip	Erbb2ip	Erbb2ip	Erbb2 interacting protein			O
Z00317	0.218967	-0.397633	-0.363933	0.0964667	0.274867	0.171267	-0.09565	0.04405	0.06325	0.06295	0.00945	-0.08405			O											0.89619		Ube2v2	Ube2v2	Ube2v2	ubiquitin-conjugating enzyme E2 variant 2
Z00333	0.0455667	-0.388833	-0.420433	0.0887667	0.436067	0.238867	0.0141333	0.0220333	-0.0555667	-0.0211667	0.0257333	0.0148333			O													D030063F01Rik	C920006C10Rik	D030063F01Rik	RIKEN cDNA D030063F01 gene
Z00335	-0.1888	-0.2945	-0.3102	0.0464	0.3337	0.4134	-0.460767	-0.0722667	-0.0228667	0.183833	0.264633	0.107433			O	O			O					5.69				A230098A12Rik	Prtg	A230098A12Rik	RIKEN cDNA A230098A12 gene
Z00336	-0.274583	-0.119983	0.0422167	0.0543167	0.0762167	0.221817	-0.799717	-0.268617	-0.0253167	0.288083	0.410483	0.395083				O			O						9.432	1.10002		Krt2-7	Krt2-7	Krt2-7	keratin complex 2, basic, gene 7				O
Z00339	0.193767	-0.433133	-0.384033	0.0962667	0.332167	0.194967	0.05605	0.01245	-0.01005	-0.01005	-0.00665	-0.04175			O											1.00902		D10Ertd438e	D10Ertd438e	D10Ertd438e	DNA segment, Chr 10, ERATO Doi 438, expressed
Z00363	0.279783	-0.531617	-0.405917	0.107883	0.378383	0.171483	0.0193167	-0.0487833	0.0779167	0.0118167	-0.0140833	-0.0461833			O													Bclaf1	Bclaf1	Bclaf1	BCL2-associated transcription factor 1		O			O
Z00365	0.0115333	-0.315667	-0.205667	0.0442333	0.256433	0.209133	0.0523333	0.0309333	-0.0585667	0.00403333	-0.0317667	0.00303333			O									2.141				Pvrl3	Pvrl3	Pvrl3	poliovirus receptor-related 3
Z00374	0.0628167	-0.348683	-0.234983	0.0782167	0.249417	0.193217	-0.244317	-0.0946167	0.0302833	0.0780833	0.115883	0.114683			O											0.933469		Stx12	Stx12	Stx12	syntaxin 12
Z00375	-0.257317	-0.223517	0.0963833	0.159983	0.0882833	0.136183	-0.386	-0.1617	-0.0535	0.0935	0.2532	0.2545							O						1.806	1.68151		2400003B06Rik	Tmed9	2400003B06Rik	RIKEN cDNA 2400003B06 gene
Z00379	-0.0348333	-0.0999333	-0.123733	0.0350667	0.181367	0.0420667	-0.39435	-0.28795	-0.10115	0.16045	0.28925	0.33375							O							0.930251		Pkp2	Pkp2	Pkp2	plakophilin 2
Z00381	-0.195517	-0.237917	-0.00171667	0.0700833	0.126183	0.238883	-0.5397	-0.3294	-0.0234	0.2004	0.3405	0.3516							O						2.648	0.954553		Rhob	Rhob	Rhob	ras homolog gene family, member B
Z00391	-0.0868667	-0.250667	-0.155567	-0.0126667	0.195933	0.309833	-0.590917	-0.321917	-0.0642167	0.237083	0.348483	0.391483							O						2.464	0.930037		Flnb	Flnb	Flnb	filamin, beta
Z00393	0.0662667	-0.289533	-0.333533	0.0209667	0.331867	0.203967	-0.0158167	0.00468333	0.0413833	-0.0170167	0.00248333	-0.0157167			O									1.738		0.707131		Tia1	Tia1	Tia1	cytotoxic granule-associated RNA binding protein 1		O
Z00395	0.0481333	-0.254967	-0.216067	0.0645333	0.172033	0.186333	-0.289967	-0.210467	-0.0983667	0.0806333	0.227533	0.290633							O						5.485	0.949074		Lass2	Lass2	Lass2	longevity assurance homolog 2 (S. cerevisiae)					O
Z00403	0.0258167	-0.636383	-0.537783	0.0479167	0.489417	0.611017	-0.246733	-0.0817333	-0.109733	0.0639667	0.160067	0.214167			O										2.04	0.907403
Z00404	0.142717	-0.271783	-0.283283	0.109817	0.204717	0.0978167	0.0355833	0.0771833	-0.0141167	-0.0805167	-0.0192167	0.00108333			O											1.21339		2610311I19Rik	Yipf5	2610311I19Rik	RIKEN cDNA 2610311I19 gene
Z00406	0.0681333	0.0373333	-0.0126667	0.00743333	-0.0276667	-0.0725667	0.367117	0.300617	0.131317	-0.118783	-0.285283	-0.394983								O						0.915166		Got1	Got1	Got1	glutamate oxaloacetate transaminase 1, soluble
Z00412	0.264617	-0.330783	-0.223583	0.0700167	0.195617	0.0241167	-0.054	-0.0707	0.0162	0.0163	0.0186	0.0736			O											1.03395		9230110G02Rik	Zbtb11	9230110G02Rik	RIKEN cDNA 9230110G02 gene
Z00417	-0.11095	0.00855	0.00195	0.03045	0.01295	0.05705	-0.3259	-0.0886	-0.0511	0.1254	0.15	0.1902							O						1.97	1.03586		Slc25a10	Slc25a10	Slc25a10	solute carrier family 25 (mitochondrial carrier, dicarboxylate transporter), member 10
Z00418	0.03865	-0.25325	-0.16335	0.11405	0.12855	0.13535	-0.7082	-0.438	0.064	0.2716	0.3947	0.4159							O						7.371	1.02896		Bcor	Bcor	Bcor	Bcl6 interacting corepressor					O
Z00421	-0.00918333	-0.0562833	0.0229167	-0.0169833	-0.00408333	0.0636167	-0.904317	-0.299417	0.0707833	0.338783	0.422383	0.371783							O						5.216	1.39444		Gata2	Gata2	Gata2	GATA binding protein 2					O
Z00423	0.219017	-0.500483	-0.436983	0.152517	0.384517	0.181417	0.1006	0.1629	0.1495	-0.0254	-0.1138	-0.2738			O											1.22264		Pnn	Pnn	Pnn	pinin
Z00428	0.0144167	-0.327083	-0.370983	-0.0391833	0.296517	0.426317	-0.7917	-0.5809	-0.2342	0.4073	0.5916	0.6079			O				O						2.186	1.01135		Anxa1	Anxa1	Anxa1	annexin A1	O		O
Z00432	0.206783	-0.443917	-0.372317	0.0737833	0.227883	0.307783	-0.1077	-0.1188	0.0231	0.053	0.0707	0.0797			O										1.667	0.876193		Sp3	Sp3	Sp3	trans-acting transcription factor 3					O
Z00435	0.12125	-0.47665	-0.41555	0.06085	0.34045	0.36965	-0.0753167	0.0203833	0.00918333	-0.0500167	0.0438833	0.0518833			O										5.189	0.922147		Cpne3	Cpne3	Cpne3	copine III
Z00440	0.171433	-0.361767	-0.232567	0.0863333	0.162333	0.174233	0.0782667	-0.124633	-0.0615333	-0.00363333	0.0251667	0.0863667			O											0.828324		Mtdh	Mtdh	Mtdh	Metadherin
Z00442	-0.0298333	-0.355333	-0.368933	0.131167	0.357267	0.265667	-0.196833	-0.168633	-0.0709333	0.0579667	0.170367	0.208067			O										2.152			Rnf139	Rnf139	Rnf139	ring finger protein 139
Z00444	-0.0425667	-0.226167	-0.106067	0.0359333	0.126633	0.212233	-0.307417	-0.336717	-0.0215167	0.144683	0.266483	0.254483							O						2.244			Nek6	Nek6	Nek6	NIMA (never in mitosis gene a)-related expressed kinase 6	O
Z00446	-0.135717	-0.0533167	-0.0137167	-0.0456167	-0.0678167	0.316183	-0.75635	-0.23605	0.06935	0.27275	0.34365	0.30665							O						3.916	0.836373		Lgals1	Lgals1	Lgals1	lectin, galactose binding, soluble 1
Z00454	0.34975	-0.29755	-0.37355	0.12575	0.10195	0.09365	0.159617	-0.164683	0.146917	-0.00848333	0.0187167	-0.152083			O											1.1434		Rpl36a	Rpl36a	Rpl36a	ribosomal protein L36a
Z00471	0.157283	-0.305617	-0.247717	0.132083	0.150583	0.113383	-0.0633	0.1419	0.0538	0.0084	-0.0524	-0.0884			O									2.573		0.968724		Aasdhppt	Aasdhppt	Aasdhppt	aminoadipate-semialdehyde dehydrogenase-phosphopantetheinyl transferase
Z00474	-0.217367	-0.399667	-0.316167	-0.0547667	0.511833	0.476133	-0.379533	-0.357233	-0.383333	0.122267	0.519667	0.478167			O	O			O						2.82			Phldb2	Phldb2	Phldb2	pleckstrin homology-like domain, family B, member 2
Z00476	0.103333	-0.341067	-0.183367	0.117333	0.203633	0.100133	-0.14645	0.02275	0.07795	0.05395	0.02045	-0.02865			O											0.985598		Ccnh	Ccnh	Ccnh	cyclin H	O				O
Z00479	0.3774	-0.1723	-0.2698	-0.015	0.1798	-0.1001	0.26215	0.06685	0.11015	-0.00555	-0.18265	-0.25095					O							2.134		0.948855		Gas5	Gas5	Gas5	growth arrest specific 5
Z00480	-0.0377167	-0.496317	-0.405717	0.0846833	0.434983	0.420083	-0.27735	-0.21235	-0.10905	0.07405	0.23975	0.28495			O				O						1.518	1.02612		Vcl	Vcl	Vcl	vinculin
Z00500	0.240467	0.110667	-0.0380333	-0.0254333	-0.120333	-0.167333	-0.0595333	0.460867	0.219367	-0.0258333	-0.252433	-0.342433								O	O				1.513			Ak4	Ak3l1	Ak4	adenylate kinase 4
Z00501	0.204433	-0.468767	-0.417667	0.100433	0.292133	0.289433	-0.0661333	-0.0213333	-0.124833	-0.0521333	0.0885667	0.175867			O										1.827	0.746793		Spnb2	Spnb2	Spnb2	spectrin beta 2			O
Z00504	0.242167	-0.0942333	-0.0310333	0.0789667	0.00336667	-0.199233	0.143733	-0.202367	-0.302267	-0.138467	0.154633	0.344733										O				0.836566		Slc39a14	Slc39a14	Slc39a14	solute carrier family 39 (zinc transporter), member 14
Z00505	0.126583	-0.342117	-0.273417	0.0905833	0.267383	0.130983	-0.0891333	0.00836667	-0.0614333	-0.00523333	0.0592667	0.0881667			O											1.02896		Nup153	Nup153	Nup153	nucleoporin 153
Z00514	0.08395	-0.04995	-0.01745	-0.03685	0.04425	-0.02395	-0.156883	-0.276883	-0.146783	0.156517	0.194217	0.229817							O							1.03729
Z00516	0.247933	-0.418467	-0.378467	0.179733	0.271233	0.0980333	0.09675	0.09015	0.02285	-0.00395	-0.05025	-0.15555			O									1.806		1.00763		Mdn1	Mdn1	Mdn1	midasin homolog
Z00531	0.05705	-0.27585	-0.23995	0.09725	0.16905	0.19245	0.0516	-0.0297	-0.0177	-0.0351	0.0296	0.0013			O											1.06121		Cdc2l1	Cdc2l1	Cdc2l1	cell division cycle 2 homolog (S. pombe)-like 1	O
Z00533	0.16375	-0.20075	-0.29935	0.00525	0.22245	0.10865	0.33795	0.12605	0.01675	-0.09755	-0.18095	-0.20225			O					O				2.256				Pbef1	Pbef1	Pbef1	pre-B-cell colony-enhancing factor 1
Z00536	-0.0648	0.3335	0.1538	-0.0746	-0.2214	-0.1265	0.0981667	0.0466667	-0.0195333	-0.0390333	-0.0430333	-0.0432333		O												1.23851
Z00540	-0.0457167	-0.253117	-0.0518167	0.115883	0.163583	0.0711833	-0.33535	-0.42095	-0.13495	0.15195	0.32035	0.41895							O									Pard6g	Pard6g	Pard6g	par-6 partitioning defective 6 homolog gamma (C. elegans)	O		O
Z00547	-0.1859	-0.2451	-0.1471	0.1198	0.1951	0.2632	-0.260733	-0.217733	-0.0821333	0.0579667	0.207867	0.294767							O						1.934			Tex27	Zfand3	Tex27	testis expressed gene 27
Z00557	0.270033	-0.117967	-0.204667	0.00733333	0.141133	-0.0958667	0.572933	0.209733	-0.0627667	-0.235967	-0.230367	-0.253567								O				1.741		0.758927		Ctbp2	Ctbp2	Ctbp2	C-terminal binding protein 2					O
Z00561	0.185117	-0.386783	-0.208083	0.0598167	0.205017	0.144917	0.0396333	-0.0571667	-0.0434667	0.0494333	0.0216333	-0.0100667			O											0.918967		Ccnc	Ccnc	Ccnc	cyclin C	O				O
Z00563	-0.0250667	0.199433	0.00843333	-0.109367	-0.0193667	-0.0540667	-0.490017	-0.119717	-0.112017	0.154383	0.304583	0.262783							O						22.428			Lcp1	Lcp1	Lcp1	lymphocyte cytosolic protein 1				O
Z00571	-0.0342333	-0.308033	-0.318333	0.0107667	0.326167	0.323667	-0.0764667	-0.125867	-0.0583667	0.0280333	0.104433	0.128233			O										1.63	0.964717		Coh1	Vps13b	Coh1	Cohen syndrome homolog 1 (human)
Z00573	-0.1946	-0.2585	-0.0924	0.195	0.239	0.1115	-0.56725	-0.05425	0.10365	0.16735	0.20705	0.14345							O						6.189	1.56567		Efnb2	Efnb2	Efnb2	ephrin B2
Z00575	0.07995	-0.45695	-0.39395	0.09985	0.34285	0.32825	0.0626167	0.0586167	0.0467167	-0.0309833	-0.0468833	-0.0900833			O										1.667			Ptp4a2	Ptp4a2	Ptp4a2	protein tyrosine phosphatase 4a2
Z00577	-0.0524833	-0.104583	-0.0753833	0.0100167	0.111117	0.111317	-0.2968	-0.2138	-0.1221	0.0561	0.2447	0.3319							O						2.824			0610025O11Rik	Fuca2	0610025O11Rik	RIKEN cDNA 0610025O11 gene
Z00578	0.309683	-0.327117	-0.358317	0.0566833	0.263683	0.0553833	0.0286833	-0.106717	-0.0169167	0.0163833	0.0302833	0.0482833			O													Kif5b	Kif5b	Kif5b	kinesin family member 5B				O
Z00580	-0.00476667	-0.00356667	0.0761333	-0.0112667	-0.0339667	-0.0225667	-0.465533	-0.143033	-0.122933	0.105567	0.317567	0.308367							O									5830434P21Rik	5830434P21Rik	5830434P21Rik	RIKEN cDNA 5830434P21 gene
Z00581	0.0679833	-0.0970167	-0.189317	-0.0795167	0.209983	0.0878833	-0.31905	-0.39825	-0.01105	0.30285	0.23545	0.19005							O					1.544		0.57783		Nsbp1	Nsbp1	Nsbp1	nucleosome binding protein 1					O
Z00584	0.00786667	-0.0348333	-0.0705333	0.00296667	0.0802667	0.0142667	-0.30395	-0.05685	-0.10005	0.05995	0.14775	0.25315							O									E430012K20Rik	Ankrd50	E430012K20Rik	RIKEN cDNA E430012K20 gene
Z00585	0.1677	-0.2671	-0.325	0.0856	0.1492	0.1896	0.122083	0.0469833	-0.00721667	-0.0320167	-0.0753167	-0.0545167			O										2.064	0.91622		Rpl23	Rpl23	Rpl23	ribosomal protein L23
Z00596	0.1791	-0.3305	-0.2719	0.0815	0.2349	0.1069	0.178317	0.0787167	0.00631667	-0.0457833	-0.0867833	-0.130783			O											0.880035		Hnrpf	Hnrpf	Hnrpf	heterogeneous nuclear ribonucleoprotein F
Z00601	0.238783	-0.285417	-0.292117	0.0893833	0.184983	0.0643833	0.1231	0.178	0.0668	-0.0245	-0.1103	-0.2331			O											0.770194		Ppp1r7	Ppp1r7	Ppp1r7	protein phosphatase 1, regulatory (inhibitor) subunit 7
Z00602	-0.00461667	-0.209017	-0.170417	0.100483	0.200283	0.0832833	-0.380717	0.00258333	-0.0727167	0.0720833	0.157383	0.221383							O						1.966			9130427A09Rik	Gramd3	9130427A09Rik	RIKEN cDNA 9130427A09 gene
Z00608	0.178717	-0.264683	-0.297783	0.0994167	0.221217	0.0631167	-0.01395	0.05355	0.03465	-0.01365	-0.01155	-0.04905			O											1.13344		Zcchc9	Zcchc9	Zcchc9	zinc finger, CCHC domain containing 9					O
Z00611	0.121333	-0.370867	-0.302067	0.0318333	0.237133	0.282633	-0.208167	-0.230567	-0.00266667	0.0977333	0.194633	0.149033			O										1.555	0.913272		AA536743	AA536743	AA536743	expressed sequence AA536743
Z00618	-0.03915	-0.24725	-0.23405	0.03635	0.31405	0.17005	-0.162617	-0.113117	-0.148617	0.00488333	0.146683	0.272783			O											1.89933		Nucb2	Nucb2	Nucb2	nucleobindin 2
Z00624	0.18635	-0.46765	-0.22305	0.10995	0.25815	0.13625	-0.0805167	-0.0677167	-0.0448167	0.0125833	0.0734833	0.106983			O										1.598	1.13449		Ranbp9	Ranbp9	Ranbp9	RAN binding protein 9
Z00627	0.15945	-0.51895	-0.42155	0.08865	0.40375	0.28865	-0.116833	-0.0193333	-0.0120333	-0.0118333	0.0503667	0.109667			O											1.17869
Z00631	-0.20965	-0.27865	-0.09755	0.16205	0.24645	0.17735	-0.244033	-0.250533	-0.0875333	0.0982667	0.235667	0.248167							O						3.328	1.14974		Elf2	Elf2	Elf2	E74-like factor 2
Z00641	0.22455	-0.59925	-0.51785	0.10725	0.43545	0.34985	-0.186817	-0.187817	0.0572833	0.138483	0.125583	0.0532833			O													Smc4l1	Smc4l1	Smc4l1	SMC4 structural maintenance of chromosomes 4-like 1 (yeast)	O
Z00644	0.01635	-0.21205	-0.09085	0.07835	0.11685	0.09135	-0.322183	-0.100883	-0.0704833	0.0411167	0.186317	0.266117							O							1.06145		Rab10	Rab10	Rab10	RAB10, member RAS oncogene family			O
Z00651	-0.00235	-0.36685	-0.23455	0.05515	0.21305	0.33555	-0.152383	-0.166983	-0.0833833	0.0412167	0.153517	0.208017			O										9.057	0.93476		Clic4	Clic4	Clic4	chloride intracellular channel 4 (mitochondrial)
Z00652	0.153133	-0.495067	-0.314567	0.184333	0.242033	0.230133	-0.0581333	-0.0439333	0.0470667	0.0602667	0.0209667	-0.0262333			O									1.621		1.10027		1110064N10Rik	Bxdc2	1110064N10Rik	RIKEN cDNA 1110064N10 gene
Z00661	-0.0819667	-0.0674667	-0.0470667	-0.111967	0.0584333	0.250033	-0.365917	-0.296517	-0.119517	-0.0540167	0.380083	0.455883							O						3.199			Mgll	Mgll	Mgll	monoglyceride lipase
Z00679	0.376017	-0.0679833	-0.0907833	-0.118483	0.0424167	-0.141183	0.338483	-0.198417	-0.284917	0.0207833	0.0637833	0.0602833					O					O
Z00684	-0.106283	-0.498983	-0.303983	0.161217	0.423417	0.324617	-0.2239	-0.0468	-0.0444	0.1199	0.1459	0.0493			O													Slc7a6	Slc7a6	Slc7a6	solute carrier family 7 (cationic amino acid transporter, y+ system), member 6
Z00696	-0.0267167	-0.0106167	0.0949833	-0.0214167	-0.119217	0.0829833	-0.5521	-0.0531	0.0414	0.0842	0.2424	0.2372							O						7.32	0.998619		Pr1	Tmem37	Pr1	protein distantly related to to the gamma subunit family
Z00706	-0.168267	-0.129067	0.111433	0.0451333	0.0248333	0.115933	-0.331483	-0.267383	-0.0464833	0.121817	0.262417	0.261117							O							0.976338		Slc39a1	Slc39a1	Slc39a1	solute carrier family 39 (zinc transporter), member 1
Z00712	0.143767	-0.434733	-0.360833	0.122667	0.296667	0.232467	-0.0422333	0.0110667	0.0752667	0.00746667	-0.0158333	-0.0357333			O											1.15107		Dhx9	Dhx9	Dhx9	DEAH (Asp-Glu-Ala-His) box polypeptide 9
Z00713	0.0155667	-0.291233	-0.259833	0.0163667	0.301867	0.217267	-0.24215	-0.03545	-0.00055	0.04565	0.10775	0.12475			O													Acbd5	Acbd5	Acbd5	acyl-Coenzyme A binding domain containing 5
Z00721	0.124783	-0.444517	-0.296617	0.0777833	0.310883	0.227683	0.114617	0.0816167	0.0426167	-0.0373833	-0.0737833	-0.127683			O											1.01578		5830433M19Rik	5830433M19Rik	5830433M19Rik	RIKEN cDNA 5830433M19 gene
Z00722	-0.0731	0.3636	0.1309	-0.0834	-0.2363	-0.1017	0.0827333	0.0571333	-0.0177667	-0.0180667	-0.0607667	-0.0432667		O
Z00727	0.153283	-0.281817	-0.295817	0.0732833	0.196683	0.154383	0.367017	0.0342167	0.0326167	-0.0965833	-0.139183	-0.198083			O					O								0610039J04Rik	0610039J04Rik	0610039J04Rik	RIKEN cDNA 0610039J04 gene
Z00731	-0.104067	0.444633	0.235233	-0.129867	-0.345067	-0.100867	0.0129	-0.0063	-0.0516	-0.0015	0.0054	0.0411		O
Z00742	-0.0752833	-0.313283	-0.136883	0.113517	0.249217	0.162717	-0.0584	0.1406	-0.0632	-0.0442	0.0501	-0.0249			O									1.899				Atp10a	Atp10a	Atp10a	ATPase, class V, type 10A
Z00743	0.240217	-0.386983	-0.355483	0.0692167	0.257317	0.175717	-0.338983	-0.176083	-0.158783	0.0633167	0.249317	0.361217			O				O						2.413	0.8179		Pik3cb	Pik3cb	Pik3cb	phosphatidylinositol 3-kinase, catalytic, beta polypeptide
Z00750	-0.05865	-0.34955	-0.16065	0.14355	0.21425	0.21105	-0.339567	-0.187067	-0.0204667	0.135433	0.214033	0.197633			O				O						1.846	0.898669		Pitpn	Pitpna	Pitpn	phosphatidylinositol transfer protein
Z00757	0.247033	-0.323567	-0.258567	0.0800333	0.184433	0.0706333	0.127	0.0829	-0.0075	-0.048	-0.0536	-0.1008			O											0.961834		Etf1	Etf1	Etf1	eukaryotic translation termination factor 1					O
Z00759	-0.0717	-0.0555	-0.0224	-0.0462	0.015	0.1808	-0.381333	0.00406667	-0.0756333	0.0465667	0.204267	0.202067							O						2.15	0.942758		Pdlim2	Pdlim2	Pdlim2	PDZ and LIM domain 2
Z00770	-0.07205	0.03475	0.01775	-0.08045	0.02445	0.07555	-0.35345	-0.07665	-0.32285	-0.07495	0.35205	0.47585							O									Serpinb6b	Serpinb6b	Serpinb6b	serine (or cysteine) proteinase inhibitor, clade B, member 6b
Z00772	-0.204583	-0.220983	-0.0663833	0.173617	0.218417	0.0999167	-0.868133	-0.305933	0.328667	0.393067	0.327167	0.125167							O						2.883	1.68616		Fgfbp1	Fgfbp1	Fgfbp1	fibroblast growth factor binding protein 1
Z00776	0.0520833	-0.391117	-0.270117	-0.0217167	0.331383	0.299483	-0.127133	-0.124433	-0.115333	0.0355667	0.174167	0.157167			O										1.979			4432412D15Rik	Tmed5	4432412D15Rik	RIKEN cDNA 4432412D15 gene
Z00779	0.285317	-0.119883	-0.0891833	0.0357167	-0.0467833	-0.0651833	0.481383	0.0538833	-0.0891167	-0.173717	-0.128617	-0.143817								O				2.149		0.765068		Tm7sf3	Tm7sf3	Tm7sf3	transmembrane 7 superfamily member 3
Z00780	-0.1242	0.0048	0.0758	0.0405	-0.0662	0.0693	-0.430117	-0.0482167	-0.0845167	0.115983	0.225783	0.221083							O						16.649			Cbx8	Cbx8	Cbx8	chromobox homolog 8 (Drosophila Pc class)					O
Z00788	0.332067	-0.388933	-0.343533	0.0276667	0.273867	0.0988667	0.059	-0.0467	0.1	0.0488	-0.0616	-0.0995			O											1.05366
Z00796	-0.0993333	0.384267	0.190967	-0.113933	-0.233633	-0.128333	0.0270667	0.0338667	-0.00973333	0.00796667	-0.0417333	-0.0174333		O
Z00799	-0.01405	-0.25255	-0.37275	-0.03125	0.32795	0.34265	-1.1278	-0.5395	-0.0847	0.4689	0.5994	0.6837			O				O						5.086	1.02707		Nrk	Nrk	Nrk	Nik related kinase			O
Z00801	-0.1612	-0.1417	-0.0193	0.0281	0.0834	0.2107	-0.2954	-0.3686	-0.1104	0.0723	0.2812	0.4209							O						1.817	0.997241		Lzts2	Lzts2	Lzts2	leucine zipper, putative tumor suppressor 2	O
Z00807	-0.07	-0.3208	-0.1263	0.1527	0.201	0.1634	-0.557583	-0.113183	-0.0139833	0.138117	0.278917	0.267717							O						1.525	0.99243		Ldlr	Ldlr	Ldlr	low density lipoprotein receptor
Z00811	0.131033	-0.309567	-0.304267	0.0789333	0.269233	0.134633	-0.1996	-0.1123	-0.1718	0.0417	0.2118	0.2302			O											0.601035		A830025F02Rik	Zfp667	A830025F02Rik	RIKEN cDNA A830025F02 gene
Z00813	-0.0658667	0.162333	0.161033	-0.0143667	-0.133967	-0.109167	-0.606433	-0.467633	-0.00373333	0.411267	0.340967	0.325567							O							1.04256
Z00825	0.0732	-0.178	-0.2008	-0.0231	0.1315	0.1972	-0.38825	-0.24955	-0.02985	0.14835	0.25865	0.26065							O						2.715	1.07647		Mbd2	Mbd2	Mbd2	methyl-CpG binding domain protein 2					O
Z00846	-0.0978667	0.359233	0.227033	-0.114967	-0.247067	-0.126367	0.03695	0.06515	0.01335	0.01705	-0.09885	-0.03365		O
Z00850	0.354367	-0.536833	-0.439333	0.104867	0.360367	0.156567	-0.174267	-0.0789667	0.0491333	0.0934333	0.0532333	0.0574333			O											1.07671		Tpr	Tpr	Tpr	translocated promoter region
Z00851	-0.1553	0.589	0.2988	-0.1465	-0.4943	-0.0917	-0.0266333	0.0171667	-0.0564333	0.0101667	0.0155667	0.0401667		O
Z00856	0.107117	0.00881667	0.0197167	-0.0355833	-0.0756833	-0.0243833	-0.47785	-0.21855	0.13475	0.23185	0.19225	0.13755							O									Tcfap2c	Tcfap2c	Tcfap2c	transcription factor AP-2, gamma					O
Z00858	0.0218833	-0.349717	-0.245817	0.0109833	0.279783	0.282883	-0.336783	-0.307283	-0.0764833	0.149617	0.293917	0.277017			O				O						3.239			Sri	Sri	Sri	sorcin
Z00869	0.38735	-0.00655	-0.00175	-0.00175	-0.14735	-0.22995	0.418817	0.231617	-0.00198333	-0.0913833	-0.239983	-0.317083					O			O						0.672357		M016E05	M016E05	M016E05	GGTC Gene Trap Library GV05C04 Mus musculus cDNA clone M016E05, mRNA sequence.
Z00872	0.0374667	-0.169033	-0.108533	0.00236667	0.126667	0.111067	-0.3106	-0.2658	-0.1607	0.1064	0.2879	0.3428							O							1.15345
Z00892	0.103033	0.0524333	-0.0552667	-0.115067	-0.0978667	0.112733	-0.50235	-0.05035	-0.01525	0.05895	0.17225	0.33675							O							0.88308		S100a13	S100a13	S100a13	S100 calcium binding protein A13
Z00895	0.155433	-0.334267	-0.331967	0.103733	0.168433	0.238633	0.00363333	-0.00146667	0.0334333	0.00403333	-0.00466667	-0.0349667			O											0.895983		Morf4l1	Morf4l1	Morf4l1	mortality factor 4 like 1
Z00898	-0.0974	0.3341	0.228	-0.0993	-0.2519	-0.1135	0.02335	0.03615	-0.01525	0.00715	-0.02175	-0.02965		O
Z00899	0.126417	-0.524083	-0.422083	0.0983167	0.359217	0.362217	-0.25345	-0.12825	0.04215	0.09125	0.12685	0.12145			O										2.094	1.3788		Tde2	Serinc1	Tde2	tumor differentially expressed 2
Z00902	0.0150667	-0.203633	-0.153833	-0.00323333	0.255867	0.0897667	-0.30675	-0.34625	-0.08395	0.09345	0.25055	0.39295							O						3.782	0.919602
Z00919	0.159	-0.2945	-0.2966	-0.0424	0.2078	0.2667	-0.0203167	-0.0677167	-0.0374167	-0.00791667	0.0392833	0.0940833			O											0.709414		Yes	Yes1	Yes	Yamaguchi sarcoma viral (v-yes) oncogene homolog	O		O
Z00921	0.31515	-0.61405	-0.18825	0.04115	0.28745	0.15855	0.238617	-0.109483	-0.0167833	0.00501667	-0.106883	-0.0104833			O											0.65268
Z00928	0.0858833	-0.370817	-0.323117	0.0877833	0.309583	0.210683	0.0585667	0.143067	0.0161667	-0.0443333	-0.0517333	-0.121733			O											1.07597		BC010311	BC010311	BC010311	cDNA sequence BC010311
Z00933	-0.114333	0.336767	0.178467	-0.0970333	-0.246233	-0.0576333	-0.00085	0.01645	-0.02675	0.00165	-0.00295	0.01245		O
Z00936	0.273417	-0.238683	-0.179083	0.0309167	0.100617	0.0128167	0.549517	0.0429167	-0.107183	-0.119983	-0.175283	-0.189983								O						0.712853
Z00939	-0.0742833	0.350717	0.129217	-0.0817833	-0.218883	-0.104983	0.08355	0.09165	-0.14595	0.03305	-0.07475	0.01245		O
Z00942	-0.00533333	-0.228133	-0.178233	-0.00253333	0.121367	0.292867	-0.292017	-0.209517	-0.334717	-0.0753167	0.391583	0.519983							O						2.802	1.50314		Tnfaip2	Tnfaip2	Tnfaip2	tumor necrosis factor, alpha-induced protein 2
Z00943	0.163767	-0.346433	-0.361033	0.0503667	0.318167	0.175167	0.250117	0.160917	0.0782167	0.0146167	-0.192083	-0.311783			O					O				2.068		0.861787		1110007M04Rik	1110007M04Rik	1110007M04Rik	RIKEN cDNA 1110007M04 gene
Z00953	-0.2231	-0.4622	-0.2528	0.1727	0.4611	0.3043	-0.5628	0.0452	0.1577	0.2377	0.0633	0.0589			O	O			O		O					0.521315		Car2	Car2	Car2	carbonic anhydrase 2
Z00957	-0.0701667	0.379733	0.185633	-0.118267	-0.261267	-0.115667	0.0654667	0.0596667	-0.00383333	-0.0178333	-0.0555333	-0.0479333		O														Trfp	Trfp	Trfp	Trf (TATA binding protein-related factor)-proximal protein homolog (Drosophila)
Z00966	-0.15285	-0.20945	-0.10355	0.14615	0.16945	0.15025	-0.652533	-0.452533	-0.130333	0.268367	0.463167	0.503867							O							1.86166		Abhd5	Abhd5	Abhd5	abhydrolase domain containing 5
Z00970	0.00563333	-0.323167	-0.274367	0.0436333	0.323933	0.224333	-0.105	-0.1114	-0.0513	0.0422	0.0958	0.1297			O											1.20587		2810442I22Rik	Atp2b1	2810442I22Rik	RIKEN cDNA 2810442I22 gene
Z00974	-0.05065	-0.09315	-0.05065	0.00985	0.07325	0.11135	-0.2517	-0.0786	-0.1937	0.0271	0.2046	0.2923							O							1.20393		Serpinb9	Serpinb9	Serpinb9	serine (or cysteine) proteinase inhibitor, clade B, member 9
Z00975	0.10535	-0.40065	-0.42405	0.08825	0.32965	0.30145	-0.22095	-0.07885	-0.05425	0.00895	0.13085	0.21425			O											1.11532		Hif1a	Hif1a	Hif1a	hypoxia inducible factor 1, alpha subunit			O		O
Z00977	0.106283	-0.405117	-0.267917	0.125983	0.211383	0.229383	0.0799333	-0.00336667	0.00873333	-0.00126667	-0.0355667	-0.0484667			O											0.86278		Nras	Nras	Nras	neuroblastoma ras oncogene	O		O
Z00978	-0.00055	-0.36255	-0.30915	0.17485	0.22995	0.26745	-0.185667	-0.255667	-0.111567	0.0438333	0.217433	0.291633			O				O						2.983	0.925124		Slc38a1	Slc38a1	Slc38a1	solute carrier family 38, member 1
Z00984	0.08725	-0.22405	-0.32115	0.07565	0.25755	0.12475	-0.0741833	0.0592167	0.0379167	-0.0140833	0.00361667	-0.0124833			O											0.873172		Adss2	Adss	Adss2	adenylosuccinate synthetase 2, non muscle
Z00994	-0.0490667	-0.255667	-0.139767	0.115933	0.134633	0.193933	-0.3379	-0.1876	-0.0486	0.0801	0.2247	0.2693							O						2.263	1.46352		Esd	Esd	Esd	esterase D/formylglutathione hydrolase
Z01000	-0.156983	-0.280183	-0.291483	0.0423167	0.261117	0.425217	-0.447317	-0.382717	-0.0931167	0.157383	0.358983	0.406783			O				O						8.238	1.24853		Anxa5	Anxa5	Anxa5	annexin A5
Z01003	-0.0991167	0.485783	0.176283	-0.111317	-0.295117	-0.156517	0.0837833	0.0692833	-0.0436167	-0.0296167	-0.0487167	-0.0311167		O												0.955213		1600014K23Rik	1600014K23Rik	1600014K23Rik	RIKEN cDNA 1600014K23 gene
Z01004	-0.120417	-0.0760167	0.152883	0.0873833	-0.0370167	-0.00681667	-0.316517	-0.144117	-0.0853167	0.145483	0.200583	0.199883							O							1.00716		Fbxl19	Fbxl19	Fbxl19	F-box and leucine-rich repeat protein 19
Z01006	-0.166533	-0.136633	-0.131633	-0.123533	0.0673667	0.490967	-0.397583	-0.667183	-0.280483	0.288417	0.453317	0.603517				O			O						10.249			Lgals3	Lgals3	Lgals3	lectin, galactose binding, soluble 3
Z01008	0.2656	-0.6129	-0.4505	0.1659	0.3695	0.2624	-0.09525	-0.05505	0.07235	0.06125	0.02985	-0.01315			O											0.977462		Ncl	Ncl	Ncl	nucleolin
Z01009	0.126883	-0.523017	-0.323417	0.155183	0.345583	0.218783	-0.208833	0.00766667	0.0477667	0.0549667	0.0737667	0.0246667			O											0.937994		Slbp	Slbp	Slbp	stem-loop binding protein
Z01010	-0.01305	-0.13005	-0.03565	0.01325	0.07705	0.08845	-0.40405	-0.38085	-0.38045	0.11355	0.42375	0.62805							O							0.835795		Cdh5	Cdh5	Cdh5	cadherin 5
Z01011	0.0425	-0.4056	-0.2274	0.0888	0.2507	0.251	-0.10225	0.06315	-0.00395	-0.00895	0.04095	0.01105			O										1.641	1.09698		3930401E15Rik	Tmed7	3930401E15Rik	RIKEN cDNA 3930401E15 gene
Z01013	0.169767	-0.438133	-0.385033	0.0652667	0.335967	0.252167	-0.191383	-0.138983	-0.0209833	-0.0319833	0.106217	0.277117			O											0.816394		Htatsf1	Htatsf1	Htatsf1	HIV TAT specific factor 1
Z01016	-0.0700167	-0.133517	-0.0752167	0.00958333	0.0987833	0.170383	-0.613983	-0.165383	0.0156167	0.217917	0.267917	0.277917							O						2.959			Rhou	Rhou	Rhou	ras homolog gene family, member U	O		O	O
Z01023	0.20785	-0.34125	-0.34015	0.07265	0.26565	0.13525	0.0370333	-0.162767	0.0131333	0.0518333	0.0293333	0.0314333			O										1.951	1.04954		Eprs	Eprs	Eprs	glutamyl-prolyl-tRNA synthetase
Z01031	0.100817	-0.430283	-0.341183	0.0700167	0.332017	0.268617	0.0496167	0.0523167	-0.0869833	-0.0747833	0.0210167	0.0388167			O										1.909	0.895365		Mllt4	Mllt4	Mllt4	myeloid/lymphoid or mixed lineage-leukemia translocation to 4 homolog (Drosophila)			O
Z01038	0.0950833	-0.378917	-0.234817	0.0643833	0.266783	0.187483	0.119417	-0.0406833	-0.00508333	-0.0194833	-0.0229833	-0.0311833			O										1.975	1.00902		Crsp9	Crsp9	Crsp9	cofactor required for Sp1 transcriptional activation, subunit 9					O
Z01040	0.26685	-0.34095	-0.20695	0.08405	0.15985	0.03715	0.226817	-0.0507833	-0.0280833	-0.0526833	-0.0736833	-0.0215833			O									1.871		0.81358		Sp1	Sp1	Sp1	trans-acting transcription factor 1					O
Z01042	-0.05415	-0.55085	-0.38985	0.21315	0.34075	0.44095	-0.165017	-0.107717	0.0567833	0.0355833	0.115683	0.0646833			O											0.865566		Rab2	Rab2	Rab2	RAB2, member RAS oncogene family			O		O
Z01045	0.218867	-0.629633	-0.471033	0.0782667	0.492667	0.310867	-0.0475833	-0.0709833	-0.0251833	-0.000183333	0.0783167	0.0656167			O													Akap9	Akap9	Akap9	A kinase (PRKA) anchor protein (yotiao) 9
Z01067	0.158733	-0.396367	-0.257867	0.124333	0.173433	0.197733	0.0678667	0.117567	0.0577667	-0.0282333	-0.0620333	-0.152933			O											0.884912		Sumo1	Sumo1	Sumo1	SMT3 suppressor of mif two 3 homolog 1 (yeast)
Z01070	0.120217	-0.270083	-0.300383	0.0433167	0.237717	0.169217	0.0166	-0.1348	-0.0987	-0.0076	0.111	0.1135			O											1.35021		Pgrmc1	Pgrmc1	Pgrmc1	progesterone receptor membrane component 1
Z01072	-0.12485	-0.31965	-0.17835	0.12895	0.23085	0.26305	-0.4469	0.023	0.0031	0.1036	0.1704	0.1468			O				O						10.371	1.30527		1300002F13Rik	Errfi1	1300002F13Rik	RIKEN cDNA 1300002F13 gene
Z01082	0.16345	-0.41035	-0.27885	0.08635	0.23455	0.20485	-0.0474833	-0.136483	-0.0430833	-0.0444833	0.0961167	0.175417			O											0.928966		Clcn3	Clcn3	Clcn3	chloride channel 3
Z01086	0.0727667	-0.468733	-0.367133	0.136767	0.296567	0.329767	-0.2313	-0.0546	0.0718	0.0498	0.0979	0.0664			O											0.966496		Eif3s1	Eif3s1	Eif3s1	eukaryotic translation initiation factor 3, subunit 1 alpha
Z01089	-0.169617	-0.391517	-0.203217	0.126483	0.334783	0.303083	-0.371117	-0.336717	-0.00821667	0.131383	0.304783	0.279883			O				O						2.925	1.49761		Ppapdc1	Ppapdc1	Ppapdc1	phosphatidic acid phosphatase type 2 domain containing 1
Z01090	0.0662333	-0.0693667	0.0115333	0.00413333	-0.0294667	0.0169333	-0.305933	-0.0931333	-0.219133	0.0271667	0.207567	0.383467							O						2.645	1.15372		Ctsz	Ctsz	Ctsz	cathepsin Z
Z01091	0.0736667	-0.402433	-0.282233	0.0547667	0.301667	0.254567	0.0576167	-0.113583	0.0626167	0.000616667	0.0421167	-0.0493833			O											0.995405
Z01095	-0.0930833	0.0525167	0.0804167	-0.0356833	-0.0976833	0.0935167	-0.327067	-0.280967	-0.102967	0.0900333	0.245333	0.375633							O						3.496	1.18032		Lmna	Lmna	Lmna	lamin A
Z01106	-0.00455	-0.39465	-0.21035	0.15935	0.23835	0.21185	-0.228383	-0.143383	-0.0164833	0.0944167	0.154217	0.139617			O											1.10332		Vdrip	Med4	Vdrip	vitamin D receptor interacting protein
Z01108	-0.173917	-0.0338167	0.0403833	-0.0505167	-0.0191167	0.236983	-0.5451	-0.2774	0.0592	0.2189	0.2982	0.2462							O						5.984	0.823948
Z01119	-0.0233167	0.0654833	-0.0133167	-0.0996167	0.0476833	0.0230833	-0.212383	-0.125383	-0.303483	-0.157883	0.362417	0.436717							O									Prlpm	Prlpm	Prlpm	prolactin-like protein M
Z01127	0.0479333	-0.139267	-0.123267	-0.0301667	0.0391333	0.205633	-0.6559	-0.125	0.0303	0.1801	0.2532	0.3173							O							0.694544		Slc38a4	Slc38a4	Slc38a4	solute carrier family 38, member 4
Z01128	0.0358333	-0.253267	-0.284667	0.126533	0.237433	0.138133	-0.393217	-0.143517	0.0326833	0.144483	0.160783	0.198783			O				O							1.15798
Z01129	0.05735	-0.58325	-0.19755	0.17445	0.30075	0.24825	-0.00448333	-0.0671833	0.0896167	0.0184167	-0.00318333	-0.0331833			O										1.508	0.895777		Dnajc7	Dnajc7	Dnajc7	DnaJ (Hsp40) homolog, subfamily C, member 7
Z01133	-0.0179667	0.0337333	0.0703333	0.00773333	-0.0302667	-0.0635667	-0.444517	-0.199417	-0.0605167	0.203783	0.241983	0.258683							O							1.06488		Kif26a	Kif26a	Kif26a	kinesin family member 26A
Z01135	0.306783	-0.186417	-0.166317	-0.0127167	0.0778833	-0.0192167	0.59095	0.40095	0.15575	-0.25355	-0.43745	-0.45665								O						1.10892
Z01136	0.149133	-0.267167	-0.102267	0.113733	0.0878333	0.0187333	0.158417	0.242117	0.176617	0.0161167	-0.217783	-0.375483								O				3.2		0.644614		Bzw2	Bzw2	Bzw2	basic leucine zipper and W2 domains 2					O
Z01139	0.126233	-0.0322667	0.0103333	0.0256333	-0.0706667	-0.0592667	-0.0884833	-0.229183	-0.379083	-0.114183	0.264317	0.546617							O			O				0.704855		Cdh3	Cdh3	Cdh3	cadherin 3
Z01142	-0.1607	-0.3004	-0.0241	0.065	0.1606	0.2596	-0.58585	0.13155	0.17375	0.08775	0.12265	0.07015									O				3.703	0.800387		Gprc5c	Gprc5c	Gprc5c	G protein-coupled receptor, family C, group 5, member C			O
Z01146	-0.1157	-0.2444	-0.1413	0.0628	0.1702	0.2684	-0.2262	-0.4088	-0.1682	0.1416	0.3273	0.3343							O						3.314	1.06341		Myo1c	Myo1c	Myo1c	myosin IC				O
Z01147	-0.12015	0.08005	0.10995	-0.02565	-0.09505	0.05085	-0.418983	-0.128683	-0.100383	0.119317	0.231817	0.296917							O							0.955213		Gale	Gale	Gale	galactose-4-epimerase, UDP
Z01149	0.270083	-0.457217	-0.466017	0.0843833	0.357383	0.211383	-0.1578	-0.117	-0.0305	0.0434	0.0965	0.1654			O											0.873776		Usp15	Usp15	Usp15	ubiquitin specific protease 15
Z01151	-0.305183	-0.290583	-0.0343833	0.0950167	0.199917	0.335217	-0.56115	-0.28835	0.03605	0.30305	0.36435	0.14605				O			O						1.81	1.38357		2310057H16Rik	Tubb6	2310057H16Rik	RIKEN cDNA 2310057H16 gene				O
Z01157	0.160983	-0.408317	-0.362717	0.164983	0.283383	0.161683	-0.266733	-0.0913333	0.0448667	0.121067	0.102167	0.0899667			O										1.564	1.08118		Txndc9	Txndc9	Txndc9	thioredoxin domain containing 9
Z01159	0.0439167	-0.0756833	-0.0544833	-0.0791833	0.000516667	0.164917	-0.4507	-0.1912	-0.0029	0.2122	0.2303	0.2023							O						2.581	0.785416		Arpc1b	Arpc1b	Arpc1b	actin related protein 2/3/2005 complex, subunit 1B
Z01161	0.209183	-0.586817	-0.511017	0.191783	0.392083	0.304783	-0.161017	-0.0245167	0.0175833	0.0337833	0.0620833	0.0720833			O											1.03371		Vps4b	Vps4b	Vps4b	vacuolar protein sorting 4b (yeast)
Z01162	0.0340333	-0.0812667	0.0892333	0.0431333	-0.0441667	-0.0409667	-0.297567	-0.196367	0.0109333	0.102633	0.173933	0.206433							O						1.528	1.81761		Hmox1	Hmox1	Hmox1	heme oxygenase (decycling) 1
Z01169	0.2312	-0.3683	-0.4267	0.1155	0.2898	0.1585	-0.05535	0.03095	0.02325	0.04095	0.02305	-0.06285			O										1.804	1.13737		Elys	Ahctf1	Elys	embryonic large molecule derived from yolk sac					O
Z01179	0.000133333	-0.127267	-0.103667	0.0116333	0.0559333	0.163233	-0.470933	-0.128033	-0.0544333	0.120467	0.259567	0.273367							O						2.475	0.872971
Z01180	0.156967	-0.321433	-0.269033	0.0472667	0.209167	0.177067	0.0107833	-0.0685167	-0.0142167	0.0265833	0.0224833	0.0228833			O											0.936483
Z01186	-0.107317	-0.365617	-0.268817	0.0885833	0.344083	0.309083	-0.315367	-0.0508667	-0.0496667	0.0539333	0.199033	0.162933			O										2.578	1.13946
Z01196	0.01945	-0.12645	-0.06445	0.02755	0.10205	0.04185	-0.2689	-0.206	-0.0476	0.0735	0.2131	0.2359							O									D8ertd594e	Wwc2	D8ertd594e	DNA segment, Chr 8, ERATO Doi 594, expressed
Z01198	-0.0750833	0.0233167	-0.0412833	0.0374167	0.0346167	0.0210167	-0.32855	-0.14485	-0.25295	0.05805	0.30545	0.36285							O									Mtmr4	Mtmr4	Mtmr4	myotubularin related protein 4
Z01200	-0.1726	-0.2265	0.0207	0.1067	0.1408	0.1309	-0.36825	-0.26245	-0.11275	0.07575	0.27275	0.39495							O						2.313	1.08868		Lrp10	Lrp10	Lrp10	low-density lipoprotein receptor-related protein 10
Z01201	-0.289083	-0.220383	-0.0891833	0.0688167	0.229717	0.300117	-0.57125	-0.23435	0.00745	0.24435	0.30845	0.24535				O			O						4.044	1.65501		Tax1bp3	Tax1bp3	Tax1bp3	Tax1 (human T-cell leukemia virus type I) binding protein 3
Z01203	0.1078	-0.3006	-0.3619	0.1424	0.2438	0.1685	0.0780667	0.0870667	-0.0462333	-0.0767333	-0.0326333	-0.00953333			O									2.479		0.630957		Abi2	Abi2	Abi2	abl-interactor 2
Z01206	0.176167	-0.279233	-0.293333	0.0575667	0.210167	0.128667	-0.0507	0.0163	0.0593	0.0444	-0.0112	-0.0581			O
Z01207	0.0990167	-0.562683	-0.462883	0.108117	0.461917	0.356517	-0.535817	-0.176917	-0.137117	0.138683	0.405883	0.305283			O				O							1.06121		Ccne2	Ccne2	Ccne2	cyclin E2	O
Z01216	-0.0196167	-0.151617	-0.0488167	0.0626833	0.0731833	0.0841833	-0.323233	-0.216833	-0.155033	0.103067	0.235267	0.356767							O						5.082	1.13658		Myo1d	Myo1d	Myo1d	myosin ID				O
Z01226	0.435667	-0.0697333	-0.311833	0.0286667	0.0333667	-0.116133	0.115917	0.448717	-0.140683	-0.212183	-0.109483	-0.102283					O											Catnal1	Ctnnal1	Catnal1	catenin alpha-like 1			O
Z01230	-0.0548167	-0.375417	-0.192517	0.140483	0.211983	0.270283	-0.17315	-0.05035	0.03965	0.04715	0.08505	0.05165			O											0.677954		G431001I09Rik	G431001I09Rik	G431001I09Rik	RIKEN cDNA G431001I09 gene
Z01237	-0.0451333	-0.131033	-0.0583333	0.0386667	0.150067	0.0457667	-0.24745	-0.22185	-0.04815	0.06105	0.18525	0.27115							O							0.778037		1100001D10Rik	Ankrd13a	1100001D10Rik	RIKEN cDNA 1100001D10 gene
Z01238	0.24495	-0.32805	-0.30385	0.15525	0.15225	0.07945	-0.1157	0.1207	0.0844	0.0253	-0.0426	-0.0721			O									1.658				Mak3	Nat13	Mak3	Mak3 homolog (S. cerevisiae)
Z01240	0.226033	-0.407667	-0.449467	0.133233	0.321533	0.176333	0.127367	0.0236667	0.0142667	0.00876667	-0.0364333	-0.137633			O													Wrd43	Wdr43	Wrd43	WD repeat domain 43
Z01249	0.0230333	-0.394767	-0.305467	0.0823333	0.311333	0.283533	-0.211083	-0.196183	-0.144683	0.0182167	0.225917	0.307817			O				O						1.591	0.906985		6230429P13Rik	6230429P13Rik	6230429P13Rik	RIKEN cDNA 6230429P13 gene
Z01253	0.0857833	-0.317017	-0.188917	0.0769833	0.220283	0.122883	-0.0878167	-0.0780167	-0.00471667	0.0246833	0.0623833	0.0834833			O											1.01883		2310040A13Rik	2310040A13Rik	2310040A13Rik	RIKEN cDNA 2310040A13 gene
Z01254	0.203183	-0.365617	-0.312417	0.0665833	0.266683	0.141583	0.107583	0.0710833	0.0399833	-0.0680167	-0.0802167	-0.0704167			O											0.849572		Cul2	Cul2	Cul2	cullin 2	O
Z01265	0.169817	0.0572167	0.119617	-0.122583	-0.170083	-0.0539833	-0.336533	-0.237033	-0.272933	0.0901667	0.330867	0.425467							O							0.938426		C530024P05Rik	C530024P05Rik	C530024P05Rik	RIKEN cDNA C530024P05 gene
Z01267	0.08315	-0.33455	-0.22775	0.10075	0.22045	0.15795	-0.0302333	-0.114433	-0.00233333	-0.0107333	0.0394667	0.118267			O											0.999079
Z01268	0.28675	-0.52175	-0.30305	-0.07965	0.32125	0.29645	0.308583	-0.0428167	0.0649833	-0.204917	-0.112717	-0.0131167			O											0.91791
Z01271	0.150917	-0.293883	-0.241483	-0.0457833	0.262517	0.167717	0.0746	0.1399	0.052	-0.01	-0.1275	-0.129			O											1.00624		Lig4	Lig4	Lig4	ligase IV, DNA, ATP-dependent	O
Z01277	-0.173833	-0.0954333	0.0513667	0.0600667	0.0606667	0.0971667	-0.4651	-0.2102	0.0024	0.1814	0.269	0.2225							O						1.808	1.14156
Z01279	0.0605167	-0.0515833	-0.0589833	-0.0367833	0.0454167	0.0414167	-0.233917	-0.145117	-0.117817	0.0273833	0.188483	0.280983							O									Ate1	Ate1	Ate1	arginine-tRNA-protein transferase 1
Z01280	0.29075	0.02965	0.05755	-0.06525	-0.11925	-0.19345	0.107417	0.427817	0.224617	-0.108483	-0.289983	-0.361383								O					1.924	0.925763		Slc25a20	Slc25a20	Slc25a20	solute carrier family 25 (mitochondrial carnitine/acylcarnitine translocase), member 20
Z01287	0.38845	-0.40215	-0.43615	0.06925	0.26365	0.11695	0.138167	0.156567	-0.0412333	-0.106133	-0.100433	-0.0469333			O										2.493	0.897429		Rybp	Rybp	Rybp	RING1 and YY1 binding protein					O
Z01297	-0.0929333	0.320567	0.190267	-0.111133	-0.252533	-0.0542333	0.0220167	0.000116667	-0.0103833	0.00571667	-0.0142833	-0.00318333		O												0.957635
Z01298	-0.0878	-0.2286	-0.2809	0.0314	0.399	0.1669	0.0301167	-0.00108333	-0.0287833	-0.113883	0.0322167	0.0814167			O													9230105E10Rik	9230105E10Rik	9230105E10Rik	RIKEN cDNA 9230105E10 gene
Z01317	0.297433	-0.362767	-0.315767	0.0593333	0.252533	0.0692333	0.0374167	-0.0289833	-0.0476833	-0.0183833	0.00511667	0.0525167			O											1.09295		Topors	Topors	Topors	topoisomerase I binding, arginine/serine-rich
Z01319	-0.247017	-0.209317	0.253983	0.139183	0.105683	-0.0425167	-0.476717	-0.429417	0.0286833	0.190983	0.373883	0.312583							O
Z01322	0.149117	-0.337283	-0.361283	0.0302167	0.310317	0.208917	-0.0810833	0.0261167	0.0124167	0.00511667	0.0297167	0.00771667			O											1.1371		9930104E21Rik	Rbbp8	9930104E21Rik	RIKEN cDNA 9930104E21 gene
Z01326	0.0745333	-0.364867	-0.352167	0.0287333	0.288433	0.325333	0.01295	-0.02695	0.01175	-0.06685	0.05045	0.01865			O													Cblb	Cblb	Cblb	Casitas B-lineage lymphoma b			O
Z01329	0.0697667	-0.409233	-0.233333	0.109567	0.275367	0.187867	-0.350117	0.0235833	0.132883	0.125083	0.100283	-0.0317167			O											1.19729		Stard4	Stard4	Stard4	StAR-related lipid transfer (START) domain containing 4
Z01338	0.187567	-0.334433	-0.327433	-0.0101333	0.283867	0.200567	-0.06755	-0.06015	-0.04855	0.03495	0.03995	0.10135			O											1.21927		G630013P12Rik	Bdp1	G630013P12Rik	RIKEN cDNA G630013P12 gene	O
Z01372	0.0882667	-0.259333	-0.275033	0.119667	0.192767	0.133667	-0.0697333	-0.0106333	0.0472667	0.0399667	0.00376667	-0.0106333			O											1.11918		Tcp1	Tcp1	Tcp1	t-complex protein 1
Z01389	0.1236	-0.3758	-0.3981	0.1635	0.268	0.2188	-0.138417	-0.116817	-0.00301667	0.0734833	0.0920833	0.0926833			O
Z01399	-0.08175	-0.23415	-0.44215	0.08795	0.37205	0.29805	-0.18005	-0.01165	-0.15985	0.02175	0.20995	0.11985			O										1.671			B430201A12Rik	B430201A12Rik	B430201A12Rik	RIKEN cDNA B430201A12 gene
Z01405	0.167117	-0.284083	-0.321483	0.0339167	0.265017	0.139517	0.0292	-0.0644	-0.0175	0.0269	0.0145	0.0113			O											1.2249		Ap4e1	Ap4e1	Ap4e1	adaptor-related protein complex AP-4, epsilon 1
Z01421	0.11495	-0.28005	-0.26575	-0.00525	0.25105	0.18505	0.01	-0.1663	-0.0435	0.0126	0.0719	0.1153			O										1.567	1.07845		U2af1-rs1	U2af1-rs1	U2af1-rs1	U2 small nuclear ribonucleoprotein auxiliary factor (U2AF) 1, related sequence 1
Z01423	0.357633	-0.153167	-0.0899667	-0.0672667	0.0263333	-0.0735667	0.0244	-0.0681	0.0243	0.072	-0.0529	0.0003					O									0.974316
Z01427	-0.0183833	0.384917	0.137917	-0.129383	-0.237983	-0.137083	0.0681833	0.0672833	-0.00581667	0.0366833	-0.117317	-0.0490167		O												1.07275
Z01428	0.175017	-0.0663833	-0.0418833	0.0608167	0.00441667	-0.131983	0.52545	0.21795	-0.07065	-0.25285	-0.24875	-0.17115								O				2.401				Pml	Pml	Pml	promyelocytic leukemia					O
Z01430	0.0613833	-0.375317	-0.372817	-0.00511667	0.286383	0.405483	-0.0581333	0.236867	0.0654667	-0.0879333	-0.0512333	-0.105033			O									1.856
Z01443	0.000616667	-0.361483	-0.224183	0.126917	0.301817	0.156317	0.04655	-0.18925	-0.23125	0.03625	0.18145	0.15625			O										4.568			Amotl1	Amotl1	Amotl1	angiomotin-like 1
Z01465	0.11885	-0.23405	-0.32485	0.01585	0.26765	0.15655	-0.02365	0.06405	-0.00925	0.00875	-0.01805	-0.02185			O											0.855855		Pms1	Pms1	Pms1	postmeiotic segregation increased 1 (S. cerevisiae) (Pms1)
Z01467	0.0703167	-0.232483	-0.338783	0.0303167	0.301317	0.169317	-0.124983	-0.112183	0.0172167	0.0352167	0.0728167	0.111917			O										1.733	0.971404		Lnp	Lnp	Lnp	limb and neural patterns
Z01472	0.151833	-0.299167	-0.260867	0.0665333	0.183833	0.157833	0.40375	0.15395	-0.00435	-0.17205	-0.17755	-0.20375			O					O						0.666346		Rpo2tc1	Sub1	Rpo2tc1	RNA polymerase II transcriptional coactivator					O
Z01473	0.12545	-0.50345	-0.37965	0.20035	0.38305	0.17425	-0.384367	-0.0839667	-0.0381667	0.113233	0.197433	0.195833			O				O							1.28825		1110064P04Rik	1110064P04Rik	1110064P04Rik	RIKEN cDNA 1110064P04 gene
Z01478	0.053	-0.3139	-0.2065	0.1345	0.1753	0.1576	-0.29795	-0.23735	-0.16705	0.17465	0.22975	0.29795			O				O							1.02991		Slc39a6	Slc39a6	Slc39a6	solute carrier family 39 (metal ion transporter), member 6
Z01495	-0.0812	0.1825	0.2089	-0.0983	-0.1592	-0.0527	-0.257117	-0.139017	-0.100517	0.115783	0.173983	0.206883							O									Dlx3	Dlx3	Dlx3	distal-less homeobox 3					O
Z01502	0.0321	-0.5796	-0.5244	0.1812	0.4895	0.4012	-0.2505	-0.1159	0.0357	0.075	0.1568	0.0989			O											0.675461		Thoc1	Thoc1	Thoc1	THO complex 1		O	O
Z01525	0.177233	-0.347367	-0.198867	0.0534333	0.201133	0.114433	0.0163833	-0.0400167	0.0143833	-0.0147167	0.00628333	0.0176833			O											1.08069		Ptk9	Ptk9	Ptk9	protein tyrosine kinase 9
Z01529	-0.0418833	0.0982167	0.0723167	-0.00238333	-0.0698833	-0.0563833	-0.150717	-0.205217	-0.208217	-0.0957167	0.316583	0.343283							O									Grem2	Grem2	Grem2	gremlin 2 homolog, cysteine knot superfamily (Xenopus laevis)
Z01548	0.0276167	-0.314683	-0.259583	0.112317	0.286017	0.148317	0.0556	-0.0761	-0.0221	0.0725	0.0073	-0.0372			O									1.642
Z01549	-0.0810667	0.316933	0.172633	-0.0764667	-0.221467	-0.110567	0.0769333	0.0380333	-0.00346667	0.00983333	-0.0551667	-0.0661667		O												0.715484
Z01550	0.305567	-0.156333	-0.459433	0.00476667	0.221167	0.0842667	0.214733	-0.0505667	0.0384333	-0.0276667	-0.0981667	-0.0767667			O											0.751969
Z01558	-0.0777667	-0.251867	-0.149267	-0.0527667	0.207233	0.324433	-0.346333	-0.436433	-0.219533	-0.0426333	0.443167	0.601767							O						5.038			Prkce	Prkce	Prkce	protein kinase C, epsilon
Z01570	0.000916667	-0.0556833	0.0893167	-0.0810833	0.0672167	-0.0206833	-0.394833	-0.365533	-0.543333	0.113267	0.614667	0.575767							O						47.687			Vig1	Rsad2	Vig1	radical S-adenosyl methionine domain containing 2
Z01583	0.0492833	-0.331417	-0.259617	0.0929833	0.309883	0.138883	0.254983	-0.0341167	-0.0851167	-0.0260167	-0.0395167	-0.0702167			O									1.622				4732486I23Rik	Qser1	4732486I23Rik	RIKEN cDNA 4732486I23 gene
Z01586	-0.2091	-0.3584	-0.1551	0.095	0.2764	0.3512	-0.3138	0.0001	0.0237	-0.027	0.1138	0.2032			O	O									1.876	0.698715		Psme2	Psme2	Psme2	proteasome (prosome, macropain) 28 subunit, beta
Z01587	0.42015	-0.30125	-0.34205	0.03075	0.22665	-0.03425	0.152483	-0.00921667	0.0618833	0.0130833	-0.118717	-0.0995167			O		O								1.697	0.794877
Z01594	-0.0899833	0.417517	0.189317	-0.112883	-0.271283	-0.132683	0.0904833	0.0860833	-0.0809167	0.00208333	-0.0581167	-0.0396167		O
Z01602	0.0933667	-0.323533	-0.200133	0.134167	0.200267	0.0958667	-0.0496167	0.0147833	0.00518333	-0.0179167	0.0192833	0.0282833			O
Z01616	-0.107867	0.0280333	-0.0190667	-0.0204667	0.0193333	0.100033	-0.2937	-0.2201	-0.1432	0.1058	0.2259	0.3253							O							1.0292		Osbpl5	Osbpl5	Osbpl5	oxysterol binding protein-like 5
Z01622	0.182083	-0.288417	-0.324017	0.0830833	0.241783	0.105483	0.0914167	0.0613167	0.0624167	0.0228167	-0.0887833	-0.149183			O											1.04136		2310066N05Rik	Bxdc5	2310066N05Rik	RIKEN cDNA 2310066N05 gene
Z01625	0.216867	-0.261033	-0.267233	-0.0309333	0.199867	0.142467	-0.219767	-0.176167	-0.0512667	0.0894333	0.125833	0.231933			O											1.32923		Btbd5	Btbd5	Btbd5	BTB (POZ) domain containing 5
Z01626	-0.21375	-0.10995	-0.10945	0.03765	0.24715	0.14835	-0.221683	-0.148283	-0.398483	0.0826167	0.369917	0.315917							O						2.615			Pde10a	Pde10a	Pde10a	phosphodiesterase 10A			O
Z01641	0.134267	-0.372833	-0.369533	0.103067	0.263267	0.241767	-0.0325333	0.0389667	-0.0350333	-0.00603333	0.0384667	-0.00383333			O
Z01657	0.171317	-0.437183	-0.415683	-0.0845833	0.345917	0.420217	0.430283	0.0102833	0.0476833	-0.200817	-0.250217	-0.0372167			O					O				2.123		1.10053		4930429H24Rik	Klhl24	4930429H24Rik	RIKEN cDNA 4930429H24 gene
Z01678	0.2692	-0.3859	-0.1827	0.0628	0.274	-0.0374	-0.2004	-0.1113	0.034	0.0789	0.0807	0.1181			O											1.06439		2900045N06Rik	Setd5	2900045N06Rik	RIKEN cDNA 2900045N06 gene
Z01690	-0.0568	-0.3049	-0.2876	-0.0248	0.2685	0.4056	-0.268967	0.0957333	-0.0457667	0.0451333	0.127133	0.0467333			O										1.775	1.02047		Galnt7	Galnt7	Galnt7	UDP-N-acetyl-alpha-D-galactosamine: polypeptide N-acetylgalactosaminyltransferase 7
Z01692	0.242267	-0.435433	-0.428933	0.0642667	0.289267	0.268567	-0.09595	-0.10195	0.00375	0.05365	0.05985	0.08065			O											0.933469		Yme1l1	Yme1l1	Yme1l1	YME1-like 1 (S. cerevisiae)
Z01695	0.03105	0.09865	0.00095	-0.10275	-0.00595	-0.02195	0.471333	0.103733	-0.0883667	-0.164167	-0.187367	-0.135167								O
Z01708	0.235317	-0.0146833	0.0423167	-0.0537833	-0.0447833	-0.164383	0.29015	0.09665	0.11325	-0.09465	-0.16805	-0.23735								O						0.750412		2610036L13Rik	Cdca5	2610036L13Rik	RIKEN cDNA 2610036L13 gene
Z01723	0.259183	0.168583	-0.111617	-0.167017	-0.202117	0.0529833	0.330883	0.0933833	0.143883	-0.308517	-0.0132167	-0.246417								O
Z01727	-0.113983	-0.295183	-0.260483	0.0505167	0.311817	0.307317	-0.46795	-0.46465	0.10545	0.10755	0.43235	0.28725			O				O						3.417			AI326115	Lrrc8c	AI326115	expressed sequence AI326115
Z01737	0.0877167	-0.0608833	-0.0476833	-0.0166833	0.0104167	0.0271167	-0.143367	-0.255967	-0.173667	0.0606333	0.229433	0.282933							O
Z01739	0.161533	-0.0652667	-0.0903667	0.0893333	0.0267333	-0.121967	0.434517	0.0871167	-0.0340833	-0.102383	-0.176583	-0.208583								O				1.753		0.923847
Z01740	-0.05405	0.52975	0.30895	-0.14435	-0.50135	-0.13895	0.118883	0.0604833	-0.0218167	-0.00611667	-0.0691167	-0.0823167		O
Z01742	0.345117	-0.328083	-0.390183	0.0255167	0.204917	0.142717	-0.03065	0.17145	0.07165	-0.01315	-0.05605	-0.14325			O											1.11327		4921531G14Rik	4921531G14Rik	4921531G14Rik	RIKEN cDNA 4921531G14 gene
Z01758	-0.0912	-0.1259	0.0638	0.0422	0.0049	0.1062	-0.4226	-0.2102	-0.0461	0.1746	0.2649	0.2394							O						2.318	0.973868		Ppap2c	Ppap2c	Ppap2c	phosphatidic acid phosphatase type 2c
Z01764	0.40265	-0.26795	-0.36755	0.03005	0.18585	0.01695	-0.06545	-0.01465	0.00795	0.06785	0.00695	-0.00265			O		O							1.661
Z01769	-0.245883	-0.284683	-0.0287833	0.0921167	0.180517	0.286717	-0.634967	-0.135067	-0.0982667	-0.0345667	0.413833	0.489033				O			O							1.76198		D130038B21Rik	D9Ucla1	D130038B21Rik	RIKEN cDNA D130038B21 gene
Z01770	0.0916333	-0.186267	-0.0996667	0.0970333	0.131133	-0.0338667	0.308183	0.174683	0.0790833	-0.274717	-0.242717	-0.0445167								O
Z01780	0.337033	-0.468367	-0.196767	0.107533	0.191133	0.0294333	0.201017	-0.0167833	-0.130583	-0.0970833	-0.124083	0.167517			O
Z01787	-0.112517	0.341883	0.199283	-0.0979167	-0.210717	-0.120017	0.0137667	0.0402667	-0.0265333	0.0180667	-0.0633333	0.0177667		O
Z01810	-0.103517	0.369883	0.211883	-0.0923167	-0.257517	-0.128417	0.00526667	0.0371667	-0.0308333	0.00456667	0.0104667	-0.0266333		O
Z01824	0.154167	-0.378933	-0.333433	0.163767	0.296467	0.0979667	0.102317	0.107317	0.0202167	-0.0582833	-0.0986833	-0.0728833			O									2.25		0.988325		Msh3	Msh3	Msh3	mutS homolog 3 (E. coli)	O
Z01825	-0.0976333	0.332267	0.228367	-0.0738333	-0.277033	-0.112133	0.0535833	0.0655833	-0.106617	0.0609833	-0.0736167	8.33333e-05		O
Z01833	-0.1287	0.523	0.2131	-0.1228	-0.3492	-0.1354	0.101967	0.0605667	-0.0519333	-0.0191333	-0.0549333	-0.0365333		O
Z01835	0.0897333	-0.230067	-0.313767	0.0210333	0.273833	0.159233	-0.0697667	0.0114333	0.0477333	0.0146333	0.000833333	-0.00486667			O											4.45349		Aprin	Aprin	Aprin	androgen-induced proliferation inhibitor
Z01838	0.03125	-0.33325	-0.34665	0.06095	0.32545	0.26225	-0.2521	-0.1146	-0.1177	0.0439	0.1787	0.2618			O				O									Zdhhc21	Zdhhc21	Zdhhc21	zinc finger, DHHC domain containing 21					O
Z01841	-0.0810167	-0.258417	-0.264617	0.000283333	0.335683	0.268083	0.0403	-0.04	-0.089	-0.0091	0.0526	0.0452			O									2.422				Flrt3	Flrt3	Flrt3	fibronectin leucine rich transmembrane protein 3
Z01848	0.0150167	-0.00218333	0.144317	0.183917	-0.00748333	-0.333583	-0.0897	0.4462	0.1567	-0.0516	-0.1653	-0.2963									O							Dnmt3b	Dnmt3b	Dnmt3b	DNA methyltransferase 3B
Z01854	-0.00121667	-0.202817	-0.374117	-0.0272167	0.368783	0.236583	-0.121467	0.120633	-0.00586667	0.00273333	0.0432333	-0.0392667			O										1.669			Rp2h	Rp2h	Rp2h	retinitis pigmentosa 2 homolog (human)				O
Z01864	0.327467	-0.311833	-0.271033	-0.0313333	0.211267	0.0754667	0.197483	0.0841833	0.00308333	-0.0858167	-0.0939167	-0.105017			O											0.632412		Mbtps2	Mbtps2	Mbtps2	membrane-bound transcription factor protease, site 2
Z01865	0.0512167	0.0177167	-0.0350833	0.0359167	0.0281167	-0.0978833	0.33085	0.11825	-0.00105	-0.10205	-0.17545	-0.17055								O				1.773				4122402O22Rik	4122402O22Rik	4122402O22Rik	RIKEN cDNA 4122402O22 gene
Z01873	-0.0567333	-0.465933	-0.470733	0.127567	0.442967	0.422867	-0.5179	-0.1311	-0.0519	0.1612	0.247	0.2927			O				O						1.815			Rap2c	Rap2c	Rap2c	RAP2C, member of RAS oncogene family			O
Z01879	0.26285	-0.36785	-0.31335	0.10955	0.22855	0.08025	-0.0615167	0.0641833	0.0540833	-0.0374167	-0.0417167	0.0223833			O											1.08793		C330018K18Rik	C330018K18Rik	C330018K18Rik	RIKEN cDNA C330018K18 gene
Z01880	-0.0422	0.0554	0.0223	0.0088	-0.0142	-0.0301	-0.310533	-0.179433	-0.129633	0.0540667	0.285867	0.279667							O						2.274
Z01890	0.162217	-0.427483	-0.303783	0.123717	0.223717	0.221617	0.0541	0.0287	0.0437	-0.0502	-0.0291	-0.0472			O											0.885727
Z01892	0.32125	0.01625	-0.03045	-0.09455	-0.05545	-0.15705	0.406817	0.0655167	0.0255167	-0.126683	-0.172183	-0.198983					O			O						0.933039
Z01900	0.1462	-0.4462	-0.3958	0.1617	0.3169	0.2172	-0.0848667	0.00723333	0.0123333	0.0130333	0.0499333	0.00233333			O											0.927043		Gpiap1	Gpiap1	Gpiap1	GPI-anchored membrane protein 1
Z01901	-0.0555333	-0.0412333	-0.00333333	0.00426667	0.0624667	0.0333667	-0.3498	-0.2267	-0.1033	0.1599	0.2458	0.2741							O						3.567	1.01625		Snx9	Snx9	Snx9	sorting nexin 9			O
Z01909	0.0909333	-0.155067	-0.127567	0.0246333	0.124033	0.0430333	-0.25525	-0.14575	-0.09285	0.00735	0.23345	0.25305							O									2610207I05Rik	2610207I05Rik	2610207I05Rik	RIKEN cDNA 2610207I05 gene
Z01913	0.1052	-0.4113	-0.2657	0.153	0.1527	0.2661	-0.0142667	0.0392333	0.173133	0.0687333	-0.0516667	-0.215167			O											0.895777
Z01931	0.18955	-0.28545	-0.29865	-0.04325	0.20375	0.23405	-0.12455	-0.14675	0.04185	0.03415	0.08115	0.11415			O											1.03514
Z01938	0.0836333	-0.288767	-0.201667	0.0719333	0.226333	0.108533	0.216867	0.0488667	0.0441667	-0.0796333	-0.114633	-0.115633			O									1.563		1.0207		Nhlrc2	Nhlrc2	Nhlrc2	NHL repeat containing 2
Z01964	0.111667	-0.215933	-0.312533	0.0792667	0.220767	0.116767	-0.0958833	-0.0354833	-0.123383	0.0894167	0.0951167	0.0702167			O													1300019H17Rik	Fip1l1	1300019H17Rik	RIKEN cDNA 1300019H17 gene
Z01970	0.1199	-0.3572	-0.3113	0.052	0.388	0.1086	0.0666167	0.0318167	0.0321167	0.0352167	-0.0845833	-0.0811833			O											0.959401
Z01979	0.0132167	-0.351083	-0.188183	0.147117	0.274317	0.104617	-0.26565	0.02455	-0.00635	0.06825	0.10205	0.07715			O										2.328			Hspa5	Hspa5	Hspa5	heat shock 70kD protein 5 (glucose-regulated protein)			O
Z01980	0.06745	-0.51715	-0.37405	0.09275	0.36825	0.36275	-0.200033	-0.0904333	-0.109833	-0.00463333	0.142967	0.261967			O										3.424			Gcnt1	Gcnt1	Gcnt1	glucosaminyl (N-acetyl) transferase 1, core 2
Z01983	0.285033	-0.409867	-0.529667	0.0843333	0.332533	0.237633	0.0085	0.0593	0.0165	0.0205	-0.0317	-0.0731			O													Cops2	Cops2	Cops2	COP9 (constitutive photomorphogenic) homolog, subunit 2 (Arabidopsis thaliana)			O		O
Z01997	0.0665167	-0.232283	-0.119983	0.0309167	0.191917	0.0629167	0.517633	0.186733	-0.0119667	-0.0831667	-0.420667	-0.188567								O						1.03205		Nova1	Nova1	Nova1	neuro-oncological ventral antigen 1
Z02005	0.149933	-0.344867	-0.327067	0.0571333	0.343633	0.121233	0.0373667	-0.161833	0.0541667	0.100267	0.0128667	-0.0428333			O									3.041		1.1855
Z02007	-0.0418333	-0.168133	0.0436667	0.0443667	0.0764667	0.0454667	-0.305183	-0.201383	-0.157583	0.108317	0.278017	0.277817							O						4.208			Apob48r	Apob48r	Apob48r	apolipoprotein B48 receptor
Z02008	-0.1043	0.4099	0.2036	-0.1045	-0.2825	-0.1222	0.03605	0.04845	-0.02515	0.00385	-0.02545	-0.03775		O												1.00369
Z02029	0.173867	-0.270333	-0.251533	0.00326667	0.228167	0.116567	0.0224	-0.058	-0.0182	0.0031	0.0053	0.0454			O											0.893305		BC049806	BC049806	BC049806	cDNA sequence BC049806
Z02038	-0.0964833	0.326317	0.175217	-0.0930833	-0.220783	-0.0911833	0.00815	0.02615	-0.01285	0.01225	-0.02015	-0.01355		O												1.03538
Z02050	0.1362	-0.2936	-0.2288	0.044	0.2244	0.1178	0.0139167	0.0526167	0.0184167	0.0232167	-0.0685833	-0.0395833			O										1.79	0.881252		Trim39	Trim39	Trim39	tripartite motif protein 39					O
Z02053	0.209483	-0.509717	-0.496717	0.0932833	0.382183	0.321483	-0.0433333	-0.138633	-0.0672333	-0.00353333	0.109867	0.142867			O											1.06979		Slmap	Slmap	Slmap	sarcolemma associated protein
Z02059	0.00403333	-0.234467	-0.136567	0.0902333	0.150233	0.126533	-0.242467	-0.142667	-0.128067	0.112933	0.159933	0.240333							O						1.571			Gm1137	Gm1137	Gm1137	gene model 1137, (NCBI)
Z02071	0.00531667	0.134117	0.0199167	-0.0970833	-0.110583	0.0483167	0.439617	0.287417	0.0796167	-0.113783	-0.284583	-0.408283								O						0.733669		Gcat	Gcat	Gcat	glycine C-acetyltransferase (2-amino-3-ketobutyrate-coenzyme A ligase)			O
Z02072	-0.0967833	0.354117	0.244217	-0.0938833	-0.301183	-0.106483	0.0185167	0.0480167	-0.0298833	0.0131167	-0.0229833	-0.0267833		O
Z02075	-0.0776833	-0.0559833	-0.248183	0.0115167	0.169817	0.200517	-0.21675	-0.03025	-0.41715	0.20975	0.30175	0.15265							O
Z02107	0.04075	-0.28035	-0.22465	0.12425	0.19315	0.14685	0.00516667	0.158167	0.0261667	-0.0883333	-0.0574333	-0.0437333			O											1.15878
Z02109	0.278817	-0.420883	-0.401583	-0.00138333	0.331217	0.213817	0.119283	0.0260833	0.0601833	-0.0199167	-0.0735167	-0.112117			O											1.07622		Atad2	Atad2	Atad2	ATPase family, AAA domain containing 2
Z02112	-0.0705333	-0.421333	-0.306833	0.0913667	0.337767	0.369567	0.1458	0.0951	-0.0204	-0.1113	-0.0558	-0.0534			O										1.887
Z02115	0.2254	-0.4225	-0.4543	0.0349	0.3659	0.2506	0.113117	0.120917	0.108317	0.00631667	-0.119783	-0.228883			O											0.810774
Z02130	0.241433	-0.133367	-0.230067	-0.0277667	0.0741333	0.0756333	0.3604	0.1675	0.0023	-0.0983	-0.1939	-0.238								O						0.938642
Z02153	0.216583	-0.296717	-0.276617	0.0532833	0.197683	0.105783	0.148183	0.0809833	0.0975833	-0.0448167	-0.120317	-0.161617			O											0.840814		G430022H21Rik	G430022H21Rik	G430022H21Rik	RIKEN cDNA G430022H21 gene
Z02155	0.0529	-0.4889	-0.3113	0.1669	0.3314	0.249	-0.278233	-0.00143333	0.0470667	0.0532667	0.109367	0.0699667			O											1.10688		Kpna4	Kpna4	Kpna4	karyopherin (importin) alpha 4
Z02156	0.3912	-0.2353	-0.2256	-0.0105	0.1333	-0.0531	0.127717	-0.00878333	0.151617	0.0108167	-0.142483	-0.138883					O									0.802417
Z02159	0.4703	-0.1768	-0.1326	-0.0491	0.0492	-0.161	0.451133	-0.232367	0.0107333	-0.0857667	-0.106667	-0.0370667					O									0.525291
Z02190	0.405483	-0.372517	-0.307617	0.0319833	0.176383	0.0662833	0.273383	0.0891833	-0.201817	-0.173517	-0.0525167	0.0652833			O										1.57	0.980844		Bteb1	Klf9	Bteb1	basic transcription element binding protein 1					O
Z02192	0.366833	-0.146567	-0.153567	-0.154967	0.0555333	0.0327333	0.820383	-0.114317	-0.136717	-0.110417	-0.283317	-0.175617								O		O		2.826		0.604505		Trps1	Trps1	Trps1	zinc finger transcription factor TRPS1					O
Z02194	0.0546167	-0.230883	-0.262683	0.0998167	0.342917	-0.00378333	0.1229	0.2521	-0.0106	-0.0797	-0.1769	-0.1078			O									5.001
Z02211	0.01965	-0.31605	-0.33085	0.10035	0.32405	0.20285	-0.0926667	0.0537333	0.0444333	0.00453333	0.0267333	-0.0367667			O													2810036L13Rik	Hnrpll	2810036L13Rik	RIKEN cDNA 2810036L13 gene
Z02230	0.03915	-0.48545	-0.15405	0.01985	0.27645	0.30405	0.0822833	-0.246017	-0.00101667	0.0373833	0.0276833	0.0996833			O										1.813	1.68151
Z02233	0.08625	-0.41075	-0.14705	0.04695	0.29285	0.13175	-0.0674167	-0.0126167	-0.159117	-0.210617	0.109183	0.340583			O
Z02234	-0.1084	0.3587	0.1664	-0.0837	-0.2192	-0.1138	0.0287167	0.0579167	-0.0463833	-0.00278333	-0.0236833	-0.0137833		O
Z02239	0.611883	-0.168117	-0.259317	-0.0595167	0.0692833	-0.194217	0.490933	0.0919333	0.0425333	-0.131567	-0.248067	-0.245767					O			O						0.716968
Z02244	0.193067	0.0599667	-0.00963333	0.0290667	-0.0386333	-0.233833	0.260033	0.0510333	0.207733	0.121233	-0.275067	-0.364967								O						1.25343
Z02254	0.142633	-0.360367	-0.251967	0.116233	0.220033	0.133433	0.16635	0.04435	-0.09135	-0.10285	-0.02505	0.00855			O											1.02094
Z02255	0.359833	-0.262067	-0.274667	0.135833	0.200333	-0.159267	0.20075	0.14215	0.31505	0.11965	-0.34265	-0.43495					O			O				5.313		1.56207
Z02259	0.126767	-0.275433	-0.350233	-0.0277333	0.329367	0.197267	0.108983	-0.215417	-0.0620167	-0.0255167	0.0568833	0.137083			O											1.07795		D630029K19Rik	4932438A13Rik	D630029K19Rik	RIKEN cDNA D630029K19 gene
Z02274	0.124817	-0.175883	-0.320383	0.00761667	0.222417	0.141417	0.165067	0.0230667	-0.0419333	-0.0112333	-0.0412333	-0.0937333			O
Z02275	0.111767	0.0623667	0.108867	-0.0143333	-0.177133	-0.0915333	0.401583	0.0773833	-0.0105167	-0.0882167	-0.171717	-0.208517								O				1.843		0.864172		Tex20	Sall4	Tex20	sal-like 4 (Drosophila)					O
Z02278	0.335983	-0.293417	-0.319617	0.0495833	0.137283	0.0901833	-0.24285	0.01785	-0.01345	-0.01205	0.07885	0.17165			O											0.905941
Z02283	-0.06895	-0.46195	-0.40605	0.16825	0.38555	0.38315	0.19725	0.18185	0.04915	-0.10685	-0.18025	-0.14115			O									2.038		1.43549		E330009J07Rik	E330009J07Rik	E330009J07Rik	RIKEN cDNA E330009J07 gene
Z02289	-0.0840167	-0.257017	-0.290417	0.0730833	0.289283	0.269083	-0.308983	-0.158083	-0.0455833	0.0699167	0.182917	0.259817			O				O						1.663			Csnk1g3	Csnk1g3	Csnk1g3	casein kinase 1, gamma 3
Z02290	-0.0992333	-0.552733	-0.327033	0.190467	0.384567	0.403967	0.743267	0.0219667	-0.166733	-0.0578333	-0.293333	-0.247333			O					O		O		22.793
Z02310	-0.0712167	-0.241017	-0.180317	0.0587833	0.208883	0.224883	-0.338483	-0.205683	-0.100583	0.0878167	0.228917	0.328017							O									AA959934	Wdr32	AA959934	expressed sequence AA959934
Z02314	0.359433	0.0860333	-0.0801667	-0.112967	-0.137267	-0.115067	0.749833	0.315833	-0.134967	-0.267867	-0.335567	-0.327267					O			O						0.740457		Esrrb	Esrrb	Esrrb	estrogen related receptor, beta					O
Z02330	0.1614	-0.4337	-0.4661	0.0443	0.413	0.2811	-0.150083	-0.260383	-0.0778833	0.0527167	0.162817	0.272817			O											0.980167		Arid4b	Arid4b	Arid4b	AT rich interactive domain 4B (Rbp1 like)
Z02338	0.315667	-0.457233	-0.281833	0.166967	0.304267	-0.0478333	0.3826	-0.0379	-0.099	-0.1452	-0.0964	-0.0041			O									3.45		0.874782		Jmjd2c	Jmjd2c	Jmjd2c	jumonji domain containing 2C					O
Z02344	0.4567	-0.2818	-0.3832	-0.0426	0.1936	0.0573	0.411533	-0.110167	-0.126367	-0.110367	-0.0756667	0.0110333			O		O							2.223
Z02345	0.220517	-0.289183	-0.273983	0.0825167	0.242217	0.0179167	0.5483	0.0957	-0.0465	-0.1706	-0.1945	-0.2324			O					O						0.635331		Dmd	Dmd	Dmd	dystrophin, muscular dystrophy
Z02346	0.241933	-0.524667	-0.362467	0.153633	0.300333	0.191233	-0.236467	-0.0934667	0.0174333	0.0597333	0.119233	0.133533			O									1.54		1.11584		C330019G07Rik	C330019G07Rik	C330019G07Rik	RIKEN cDNA C330019G07 gene
Z02354	0.261683	-0.343117	-0.395517	0.0379833	0.336883	0.102083	0.188183	0.0154833	0.0794833	-0.0786167	-0.0915167	-0.113017			O											0.706155
Z02370	0.379983	-0.585717	-0.717317	0.0721833	0.454783	0.396083	0.189683	0.153483	0.0359833	-0.0642167	-0.0950167	-0.219917			O											0.846642
Z02378	0.266817	-0.419383	-0.448983	0.138217	0.279317	0.184017	0.237417	0.0177167	0.00911667	-0.100283	-0.0633833	-0.100583			O									2.35		0.784332		Nedd4	Nedd4	Nedd4	neural precursor cell expressed, developmentally down-regulted gene 4
Z02388	0.301233	-0.0338667	-0.0703667	-0.0321667	-0.00526667	-0.159567	0.3836	0.1843	-0.0258	-0.1473	-0.2737	-0.1211								O						0.502111
Z02400	-0.116817	-0.137317	-0.265817	0.0176833	0.217783	0.284483	-0.243967	-0.166667	-0.110767	0.0432333	0.246133	0.232033							O							0.970733		Myh10	Myh10	Myh10	myosin heavy chain 10, non-muscle
Z02401	-0.0843	-0.0876	-0.019	0.0614	0.0844	0.0451	-0.22805	-0.23185	-0.24485	-0.03115	0.40195	0.33395							O						3.023			Set7	Setd7	Set7	SET domain-containing protein 7
Z02409	0.160333	-0.396767	-0.322667	0.0262333	0.317733	0.215133	0.0213	-0.2591	-0.0833	0.0626	0.1175	0.141			O
Z02413	0.381333	-0.373867	-0.377767	0.126933	0.286233	-0.0428667	0.3177	0.1908	0.0936	-0.0554	-0.2355	-0.3112			O		O			O				2.312		1.02376
Z02419	-0.18655	-0.38065	-0.18045	0.11615	0.26665	0.36485	-0.2239	-0.2165	-0.0609	0.0275	0.1759	0.2979			O				O						2.586	1.13266		Cgrrf1	Cgrrf1	Cgrrf1	cell growth regulator with ring finger domain 1	O
Z02423	-0.0472667	-0.302567	-0.289267	0.0765333	0.225333	0.337233	-0.301383	-0.138483	-0.0196833	0.0578167	0.186117	0.215617			O				O						1.902	1.06881		Ptpra	Ptpra	Ptpra	protein tyrosine phosphatase, receptor type, A			O
Z02426	-0.00753333	-0.00673333	0.152067	-0.101533	-0.0566333	0.0203667	0.418883	-0.0802167	-0.248017	-0.0232167	-0.144817	0.0773833										O
Z02427	-0.120233	0.391767	0.258167	-0.119233	-0.270433	-0.140033	0.0231333	0.0548333	-0.0471667	0.0137333	-0.0332667	-0.0112667		O
Z02432	0.302083	-0.00731667	-0.0298167	-0.0709167	-0.0793167	-0.114717	0.427117	-0.0333833	0.0411167	-0.0953833	-0.155283	-0.184183								O						0.998389
Z02438	0.199967	-0.371033	-0.287233	0.0417667	0.274167	0.142367	0.0317667	0.0781667	0.0475667	-0.0339333	-0.0543333	-0.0692333			O													Hbxap	Rsf1	Hbxap	hepatitis B virus x associated protein
Z02457	0.332517	-0.189283	-0.229283	-0.0509833	0.0748167	0.0622167	0.523983	-0.0395167	-0.120917	-0.141617	-0.129417	-0.0925167								O				3.607				Enah	Enah	Enah	enabled homolog (Drosophila)				O
Z02475	-0.102933	0.347967	0.156967	-0.0875333	-0.193033	-0.121433	0.0602167	0.0650167	-0.0268833	-0.00628333	-0.0482833	-0.0437833		O												0.843918		Tigd3	Tigd3	Tigd3	tigger transposable element derived 3
Z02490	0.365	0.0243	0.0158	0.0402	-0.1516	-0.2937	0.71235	0.34815	-0.20045	-0.31985	-0.39635	-0.14385					O			O				2.641		0.654938		Inhbb	Inhbb	Inhbb	inhibin beta-B			O
Z02506	0.3055	-0.6181	-0.7761	0.2731	0.5473	0.2683	0.0623167	0.0441167	0.0164167	-0.0193833	-0.0883833	-0.0150833			O									2.012				Hook1	Hook1	Hook1	hook homolog 1 (Drosophila)				O
Z02508	0.1085	-0.0024	-0.1288	-0.1032	0.0765	0.0494	0.3334	0.0917	0.0463	-0.1592	-0.1715	-0.1407								O						0.738414		Gig1	Zfp704	Gig1	glucocorticoid induced gene 1
Z02517	0.125067	-0.479433	-0.495033	0.0607667	0.439867	0.348767	-0.233417	-0.142117	-0.0688167	0.0717833	0.158483	0.214083			O
Z02520	0.16745	-0.59425	-0.56605	0.12825	0.48075	0.38385	-0.27285	-0.09175	-0.12775	0.00925	0.17365	0.30945			O				O									B630005N14Rik	B630005N14Rik	B630005N14Rik	RIKEN cDNA B630005N14 gene
Z02523	0.373067	0.0427667	-0.112633	-0.140133	-0.0784333	-0.0846333	0.719283	-0.0315167	-0.111517	-0.156517	-0.231717	-0.188017					O			O		O		2.451		0.581969
Z02529	-0.0950167	-0.173417	0.127383	0.107583	0.0150833	0.0183833	-0.255133	-0.202533	-0.165133	0.0858667	0.224167	0.312767							O							1.33752		Mkl1	Mkl1	Mkl1	MKL (megakaryoblastic leukemia)/myocardin-like 1		O			O
Z02533	-0.11165	0.29485	0.21355	-0.08115	-0.20765	-0.10795	-0.00391667	0.0253833	-0.0114167	0.0153833	-0.0115167	-0.0139167		O												0.994947
Z02535	0.0786667	0.0326667	0.00956667	-0.0938333	-0.114933	0.0878667	0.4599	0.3617	0.0315	-0.22	-0.31	-0.3231								O						0.62273		Nical	Mical1	Nical	NEDD9 interacting protein with calponin homology and LIM domains
Z02551	0.0344333	-0.378967	-0.284467	0.0411333	0.297333	0.290533	0.305967	-0.00143333	-0.0289333	-0.0595333	-0.0913333	-0.124733			O													Ube2n	Ube2n	Ube2n	ubiquitin-conjugating enzyme E2N
Z02553	0.162833	-0.301467	-0.219567	0.0646333	0.275533	0.0180333	0.17615	0.05435	-0.01095	-0.08715	-0.06775	-0.06465			O									1.751
Z02557	0.17385	0.08355	0.06665	-0.09895	-0.12735	-0.09775	0.327717	0.111217	0.0122167	-0.107883	-0.177083	-0.166183								O
Z02582	0.180583	-0.0145167	-0.0843167	-0.0621167	0.0612833	-0.0809167	0.435533	0.0932333	-0.0134667	-0.239967	-0.154967	-0.120367								O						1.26038
Z02592	0.124867	-0.288333	-0.0823333	0.0494667	0.129867	0.0664667	-0.2339	-0.1838	-0.077	-0.0157	0.171	0.3394							O							0.863376		Ches1	Ches1	Ches1	checkpoint supressor 1	O				O
Z02594	0.117067	-0.369433	-0.292133	0.151267	0.273467	0.119767	0.0304167	0.0629167	-0.0141833	-0.0518833	0.00701667	-0.0342833			O									2.106		1.02212
Z02601	0.0649167	-0.194383	-0.277083	-0.0489833	0.266317	0.189217	-0.0328667	-0.143767	-0.0586667	0.0815333	0.0815333	0.0722333			O										1.967	1.22208		Rapgef6	Rapgef6	Rapgef6	Rap guanine nucleotide exchange factor (GEF) 6
Z02602	0.0879667	-0.295433	-0.220333	0.00366667	0.233167	0.190967	0.34995	-0.01955	0.02315	-0.05925	-0.18715	-0.10715			O									2.58				Ccnt2	Ccnt2	Ccnt2	cyclin T2	O				O
Z02614	0.1529	-0.2896	-0.2483	0.0647	0.2384	0.0819	-0.170233	-0.0922333	0.0401667	0.0563667	0.0514667	0.114467			O											1.21227		Sfrs12	Sfrs12	Sfrs12	splicing factor, arginine/serine-rich 12
Z02617	0.00138333	-0.403417	-0.254717	0.174583	0.231883	0.250283	-0.10635	-0.03035	0.01065	0.05135	0.06015	0.01455			O											0.812643		E2f3	E2f3	E2f3	E2F transcription factor 3	O				O
Z02621	-0.113533	0.311967	0.222567	-0.0918333	-0.240233	-0.0889333	-0.00431667	-0.00521667	-0.0195167	0.00858333	0.00168333	0.0187833		O														Rnf8	Rnf8	Rnf8	ring finger protein 8
Z02624	0.24005	-0.05265	-0.10025	0.02985	0.01625	-0.13325	0.396267	0.105967	0.0720667	-0.0933333	-0.221633	-0.259333								O				2.811		0.929822		Helb	Helb	Helb	helicase (DNA) B	O
Z02626	0.323083	0.0153833	-0.0998167	-0.0342167	-0.105917	-0.0985167	0.450083	0.0995833	0.141483	-0.0378167	-0.325217	-0.328117								O						0.947109
Z02627	0.23605	0.21045	0.14655	-0.02165	-0.22825	-0.34315	0.4829	0.0001	-0.0526	-0.0787	-0.1976	-0.1541					O			O				2.905		0.70762		C130085G02Rik	Dusp27	C130085G02Rik	RIKEN cDNA C130085G02 gene
Z02634	0.3993	-0.1176	-0.0923	-0.1041	0.0183	-0.1036	0.5075	-0.1697	-0.1175	-0.0478	-0.0861	-0.0864					O					O
Z02637	0.00745	0.33635	0.16255	-0.10835	-0.20375	-0.19425	0.216033	0.108333	0.0503333	-0.0934667	-0.173867	-0.107367		O												0.631684
Z02638	0.225067	-0.402733	-0.346933	0.0502667	0.304167	0.170167	-0.0554667	0.0668333	0.137533	0.0652333	-0.0283667	-0.185767			O													Kif11	Kif11	Kif11	kinesin family member 11	O			O
Z02644	-0.104267	-0.216967	0.0424333	0.0693333	0.134133	0.0753333	-0.430233	-0.155333	0.0391667	0.211667	0.181367	0.153367							O							1.0556		Birc6	Birc6	Birc6	baculoviral IAP repeat-containing 6		O
Z02656	0.0955667	0.0585667	-0.0200333	0.0842667	0.0215667	-0.239933	0.8836	-0.1089	-0.1451	-0.2074	-0.2109	-0.2113								O		O		4.159		0.918333		Slc7a3	Slc7a3	Slc7a3	solute carrier family 7 (cationic amino acid transporter, y+ system), member 3
Z02659	-0.0218167	-0.0755167	0.0461833	0.0675833	0.0322833	-0.0487167	0.398083	0.0843833	0.00138333	-0.0904167	-0.162517	-0.230917								O				2.303		0.564157		X99384	X99384	X99384	cDNA sequence X99384			O
Z02661	0.377833	-0.142167	-0.187967	-0.0423667	0.0894333	-0.0947667	0.273283	0.0547833	0.0278833	-0.00111667	-0.141317	-0.213517					O							1.682		0.625173
Z02665	-0.0402167	-0.329017	-0.249617	0.0797833	0.291783	0.247283	0.0709667	0.203267	0.137167	-0.0317333	-0.137433	-0.242233			O									3.231		0.785597		Cask	Cask	Cask	calcium/calmodulin-dependent serine protein kinase
Z02668	-0.0914167	0.380583	0.170183	-0.103917	-0.253717	-0.101717	0.0273167	0.0196167	-0.0178833	0.00711667	-0.0215833	-0.0145833		O												0.957635
Z02681	-0.3032	-0.3778	-0.3285	0.094	0.4599	0.4556	-0.15185	-0.12715	-0.09705	0.03775	0.16735	0.17095			O	O										1.05877		Gbp2	Gbp2	Gbp2	guanylate nucleotide binding protein 2
Z02682	0.074	-0.221	-0.2717	-0.0134	0.2563	0.1758	-0.110833	-0.0677333	0.00536667	0.0456667	0.0651667	0.0623667			O											1.14235		Stag1	Stag1	Stag1	stromal antigen 1	O
Z02685	0.06295	-0.35015	-0.42795	0.06135	0.38555	0.26825	-0.0933167	-0.112817	-0.0966167	-1.66667e-05	0.110383	0.192383			O													Mpp5	Mpp5	Mpp5	membrane protein, palmitoylated 5 (MAGUK p55 subfamily member 5)
Z02692	0.183033	-0.212267	-0.343967	0.00593333	0.188833	0.178433	0.0803667	-0.0797333	0.0181667	0.0225667	-0.0177333	-0.0236333			O											0.988098		Sdccag10	Sdccag10	Sdccag10	serologically defined colon cancer antigen 10
Z02695	0.402283	-0.206617	-0.348717	-0.00461667	0.162583	-0.00491667	-0.0399	-0.0136	0.0063	0.0555	-0.0037	-0.0046			O		O							1.764		1.2598
Z02703	0.162617	-0.271183	-0.333183	0.0343167	0.305817	0.101617	0.124017	-0.0383833	0.0138167	0.0318167	-0.0737833	-0.0574833			O											0.877607		Nudcd2	Nudcd2	Nudcd2	NudC domain containing 2
Z02706	0.0797333	-0.129267	-0.151067	-0.0464667	0.151033	0.0960333	-0.1361	-0.237	-0.2852	0.0053	0.2493	0.4037							O					1.627		0.704044
Z02711	-0.101833	0.304367	0.190167	-0.0892333	-0.188933	-0.114533	-0.05695	0.03905	0.01505	0.02755	-0.00545	-0.01925		O												0.967609
Z02712	0.156667	-0.346533	-0.354733	0.0233667	0.293667	0.227567	0.2343	0.1599	0.0222	-0.1431	-0.1453	-0.128			O									2.158		0.766479		5430405N12Rik	5430405N12Rik	5430405N12Rik	RIKEN cDNA 5430405N12 gene
Z02717	0.2001	-0.3226	-0.3849	0.0486	0.2425	0.2163	0.136267	0.130567	0.0135667	-0.0515333	-0.0873333	-0.141533			O													Plaa	Plaa	Plaa	phospholipase A2, activating protein			O
Z02725	-0.16045	0.36345	0.14605	-0.03155	-0.24025	-0.07725	-0.0465333	-0.00433333	-0.0228333	0.0321667	0.0170667	0.0244667		O												1.22518		Apobec3	Apobec3	Apobec3	apolipoprotein B editing complex 3
Z02751	-0.11905	-0.24845	-0.23705	0.05325	0.25455	0.29675	-0.117567	-0.0926667	-0.0998667	0.0468333	0.142433	0.120833			O										2.003	1.11661		Ptpn9	Ptpn9	Ptpn9	protein tyrosine phosphatase, non-receptor type 9
Z02758	0.0909667	-0.101933	0.0515667	0.0480667	-0.0278333	-0.0608333	0.500983	0.180683	-0.0797167	-0.223217	-0.215717	-0.163017								O				2.929		0.891661		Etv5	Etv5	Etv5	ets variant gene 5					O
Z02767	0.200067	-0.281533	-0.248833	0.0995667	0.300467	-0.0697333	0.373133	0.141733	0.0183333	-0.164467	-0.224567	-0.144167			O					O				4.982		0.666346		Cacybp	Cacybp	Cacybp	calcyclin binding protein
Z02768	-0.0169167	-0.263717	-0.284417	0.0488833	0.258883	0.257283	-0.00101667	-0.0585167	-0.0297167	-0.0380167	0.0519833	0.0752833			O											0.929608		1110065L07Rik	Abhd13	1110065L07Rik	RIKEN cDNA 1110065L07 gene
Z02777	-0.122033	0.401667	0.218267	-0.121333	-0.286733	-0.0898333	-0.005	0.0008	-0.033	0.0028	0.0041	0.0303		O
Z02783	-0.0472667	-0.318967	-0.225467	0.173733	0.246433	0.171533	-0.31575	-0.01045	0.04955	0.08685	0.10865	0.08115			O											1.01719		Khdrbs1	Khdrbs1	Khdrbs1	KH domain containing, RNA binding, signal transduction associated 1					O
Z02786	0.182783	-0.249317	-0.174417	0.0195833	0.161783	0.0595833	0.416417	0.0268167	0.00551667	-0.139383	-0.187583	-0.121783								O				2.225				1700029I01Rik	1700029I01Rik	1700029I01Rik	RIKEN cDNA 1700029I01 gene
Z02787	0.144133	-0.118067	-0.124467	0.105033	0.0446333	-0.0512667	0.418833	0.246633	0.0289333	-0.178467	-0.275067	-0.240867								O				3.791		0.681083		Sntb2	Sntb2	Sntb2	syntrophin, basic 2				O
Z02800	0.252683	-0.0192167	-0.0661167	-0.0410167	-0.0353167	-0.0910167	0.554333	-0.0779667	-0.0172667	-0.148367	-0.150167	-0.160567								O						0.78001
Z02808	0.00775	-0.38375	-0.20225	0.07925	0.24435	0.25465	-0.0782667	-0.0329667	0.0247333	0.0284333	0.0431333	0.0149333			O											1.26212		Rab6	Rab6	Rab6	RAB6, member RAS oncogene family			O
Z02809	-0.101233	0.326567	0.221967	-0.107633	-0.215333	-0.124333	0.02715	0.08085	-0.03835	-0.03555	-0.01045	-0.02365		O
Z02812	0.232733	-0.459367	-0.388267	0.100733	0.311033	0.203133	0.0578333	-0.0860667	-0.0620667	-0.0269667	0.0472333	0.0700333			O									1.596		0.880846		Tlk1	Tlk1	Tlk1	tousled-like kinase 1	O
Z02815	0.359333	-0.420067	-0.351667	0.0962333	0.210633	0.105533	-0.0901333	-0.0480333	0.0726667	0.0390667	0.0280667	-0.00163333			O											0.820918		Nsap1l	Syncrip	Nsap1l	synaptotagmin binding, cytoplasmic RNA interacting protein
Z02821	-0.09025	0.31985	0.22795	-0.08245	-0.26865	-0.10645	0.0365833	0.0486833	-0.0513167	0.0195833	-0.0621167	0.00858333		O												0.940806
Z02827	-0.0874667	0.340033	0.175033	-0.0978667	-0.253867	-0.0758667	0.103617	0.0625167	-0.0431833	-0.0193833	-0.0759833	-0.0275833		O
Z02857	-0.196667	-0.0985667	0.0488333	-0.00876667	-0.00196667	0.257133	-0.314183	-0.250183	-0.0475833	0.0732167	0.226817	0.311917							O						2.161	0.719946		Agpat4	Agpat4	Agpat4	1-acylglycerol-3-phosphate O-acyltransferase 1
Z02871	0.447167	-0.0946333	-0.0644333	0.0399667	-0.0819333	-0.246133	-0.196933	-0.100033	-0.0816333	0.130767	0.127967	0.119867					O								1.578
Z02872	0.34805	0.01925	-0.06285	-0.18155	-0.04605	-0.07685	0.60165	0.07385	-0.12375	-0.09785	-0.23015	-0.22375					O			O				1.582		0.38212		Pfkc	Pfkp	Pfkp	ADP-dependent phosphofructokinase
Z02875	0.241483	-0.509217	-0.536817	0.164883	0.431883	0.207783	-0.130667	-0.0451667	-0.0135667	0.0247333	0.0660333	0.0986333			O									1.513				Dnm1l	Dnm1l	Dnm1l	dynamin 1-like
Z02885	0.00503333	-0.0656667	-0.0485667	0.0857333	0.0328333	-0.00936667	-0.191267	-0.218867	-0.166367	0.114333	0.210533	0.251633							O									5830482G23Rik	Las1l	5830482G23Rik	RIKEN cDNA 5830482G23 gene
Z02887	0.269417	-0.0481833	-0.176383	-0.0887833	0.104517	-0.0605833	0.44395	-0.00355	-0.03915	-0.08415	-0.16145	-0.15565								O						0.8931
Z02899	0.14395	-0.32475	-0.23185	0.07735	0.25195	0.08335	-0.221983	-0.126183	-0.0356833	0.0869167	0.128417	0.168517			O											0.950386		1700069O15Rik	Iws1	1700069O15Rik	RIKEN cDNA 1700069O15 gene
Z02900	0.178867	-0.218933	-0.241833	-0.0488333	0.176767	0.153967	0.375233	0.154533	0.0508333	-0.144167	-0.229867	-0.206567								O				1.954		0.672048		A030012M09Rik	Pcmtd1	A030012M09Rik	RIKEN cDNA A030012M09 gene
Z02908	0.0905667	-0.351433	-0.217233	0.151867	0.177667	0.148567	-0.0201167	0.0721833	0.0540833	-0.00981667	-0.0161167	-0.0802167			O											0.935621		2700029M09Rik	2700029M09Rik	2700029M09Rik	RIKEN cDNA 2700029M09 gene
Z02921	0.104567	-0.0910333	-0.116133	-0.0358333	0.0535667	0.0848667	-0.1544	-0.2594	-0.1529	0.0413	0.2299	0.2955							O
Z02926	0.0862	0.0146	0.0026	0.02	-0.0247	-0.0987	0.339367	0.208667	0.0552667	-0.0678333	-0.204133	-0.331333								O				2.046		0.588844		Nipsnap1	Nipsnap1	Nipsnap1	4-nitrophenylphosphatase domain and non-neuronal SNAP25-like protein homolog 1 (C. elegans)
Z02947	0.0318167	-0.314983	-0.197883	0.0770167	0.261717	0.142317	0.344233	0.0953333	0.00283333	-0.108267	-0.178767	-0.155367			O					O				1.993		1.15611		6330415A20Rik	Paqr3	6330415A20Rik	RIKEN cDNA 6330415A20 gene
Z02955	0.130017	-0.0925833	0.00821667	0.137017	0.0169167	-0.199583	0.53195	0.18395	-0.08705	-0.23135	-0.19765	-0.19985								O				5.075		0.760151
Z02960	0.422733	-0.320567	-0.388067	-0.00176667	0.187733	0.0999333	0.778017	-0.0595833	-0.0684833	-0.207383	-0.233683	-0.208883			O					O		O		5.033		0.684542
Z02962	0.173217	-0.474083	-0.522783	0.0665167	0.406417	0.350717	0.155167	-0.227933	-0.00513333	-0.00733333	0.0183667	0.0668667			O											1.48423		Trp53inp1	Trp53inp1	Trp53inp1	transformation related protein 53 inducible nuclear protein 1		O
Z02963	-0.0693167	0.333583	0.183383	-0.116217	-0.199217	-0.132217	-0.0315667	-0.0347667	-0.0215667	0.0409333	0.0294333	0.0175333		O												1.80842		D11moh34	Snf8	D11moh34	DNA segment, Chr 11, KL Mohlke 34
Z02971	0.1011	-0.2741	-0.221	-0.0186	0.18	0.2326	-0.1484	-0.0629	-0.1149	0.0703	0.1119	0.144			O										1.807	0.955652		Nipa2	Nipa2	Nipa2	non imprinted in Prader-Willi/Angelman syndrome 2 homolog (human)
Z02976	0.17335	-0.30385	-0.32485	0.15605	0.23485	0.06445	0.0137	0.0166	0.0344	0.033	-0.038	-0.0597			O											0.875588		Gm83	Wdsof1	Gm83	gene model 83, (NCBI)
Z02980	0.346983	-0.218417	-0.229817	0.0166833	0.187983	-0.103417	0.233567	-0.0235333	0.0856667	-0.00843333	-0.143333	-0.143933					O									0.760326
Z02984	0.317317	0.00921667	0.0395167	-0.0251833	-0.181683	-0.159183	0.161383	0.0791833	-0.0380167	-0.189417	0.109183	-0.122317					O									0.870763
Z03012	-0.00398333	-0.226283	-0.158183	0.0136167	0.122217	0.252617	-0.181667	-0.315467	-0.185267	0.0346333	0.269433	0.378333							O						2.747	1.20254		F2r	F2r	F2r	coagulation factor II (thrombin) receptor			O
Z03025	0.134683	-0.173117	-0.172617	0.0140833	0.160283	0.0366833	0.345083	0.193483	-0.000116667	-0.111217	-0.190517	-0.236717								O				1.541				Ide	Ide	Ide	insulin degrading enzyme
Z03027	0.167883	-0.481317	-0.455817	0.167083	0.394883	0.207283	0.116567	0.120267	0.140467	-0.0227333	-0.137533	-0.217033			O											0.94973		Fusip1	Fusip1	Fusip1	FUS interacting protein (serine-arginine rich) 1
Z03033	0.0355667	-0.288433	-0.245633	0.0742667	0.280567	0.143667	0.266267	0.203167	0.0578667	-0.0127333	-0.198633	-0.315933			O					O						1.0266		Zik1	Zik1	Zik1	zinc finger protein interacting with K protein 1					O
Z03034	-0.093	0.3411	0.2442	-0.0965	-0.3161	-0.0797	0.0102333	0.0441333	-0.0257667	0.00303333	-0.0140667	-0.0175667		O
Z03043	0.04055	-0.31445	-0.25335	0.03195	0.21415	0.28115	-0.139317	-0.0718167	-0.0546167	0.0282833	0.109683	0.127783			O										1.556			Ube2b	Ube2b	Ube2b	ubiquitin-conjugating enzyme E2B, RAD6 homology (S. cerevisiae)
Z03049	-0.256633	-0.153833	-0.139933	-0.123133	0.193867	0.479667	0.0118167	-0.0972833	-0.0411833	0.0631167	0.0365167	0.0270167				O										0.879225		Wnt5a	Wnt5a	Wnt5a	wingless-related MMTV integration site 5A			O
Z03052	0.0301167	-0.446183	-0.362883	0.0200167	0.496217	0.262717	0.316383	-0.0476167	-0.0376167	-0.0621167	-0.0464167	-0.122617			O													Gpr23	Gpr23	Gpr23	G protein-coupled receptor 23
Z03055	0.3433	-0.2226	-0.2095	0.0393	0.1093	-0.0598	0.662483	0.178183	-0.0464167	-0.116917	-0.361117	-0.316217								O				10.486				Trim2	Trim2	Trim2	tripartite motif protein 2					O
Z03066	0.1332	-0.3595	-0.3	0.07	0.2509	0.2054	-0.0430833	-0.0392833	0.0116167	0.0141167	0.0256167	0.0310167			O											1.04232
Z03087	0.0937	-0.4331	-0.2436	0.1397	0.308	0.1353	0.158433	0.00793333	-0.0915667	-0.0634667	-0.0315667	0.0202333			O											0.746793		Plekhf2	Plekhf2	Plekhf2	pleckstrin homology domain containing, family F (with FYVE domain) member 2
Z03096	0.249183	-0.284017	-0.380517	-0.0654167	0.401783	0.0789833	0.06945	-0.08615	0.07905	0.07085	-0.08815	-0.04505			O											0.845863		Hnrpu	Hnrpu	Hnrpu	heterogeneous nuclear ribonucleoprotein U
Z03098	-0.0621333	-0.115833	-0.0478333	0.00876667	0.0951667	0.121867	-0.285867	-0.0768667	-0.123267	0.0487333	0.199633	0.237633							O						2.306	0.915588		MGC7940	A830007P12Rik	MGC7940	hypothetical protein LOC227612
Z03100	-0.02215	-0.38505	-0.34285	0.04365	0.39275	0.31365	0.141333	-0.0168667	-0.119367	-0.141867	-0.0319667	0.168733			O										1.901	0.978138		Parp9	Parp9	Parp9	poly (ADP-ribose) polymerase family, member 9
Z03105	0.0103	0.0159	-0.0968	-0.0988	0.0684	0.101	-0.542633	-0.0625333	-0.352433	0.113967	0.354467	0.489167							O						17.132			Zcwcc2	Morc4	Zcwcc2	zinc finger, CW-type with coiled-coil domain 2					O
Z03110	-0.105967	-0.00826667	-0.0554667	0.0483333	0.0654333	0.0559333	-0.530267	-0.357067	-0.154667	0.221333	0.366533	0.454133							O							1.01205		Arhgef16	Arhgef16	Arhgef16	Rho guanine nucleotide exchange factor (GEF) 16
Z03111	-0.166283	0.666817	0.310617	-0.173983	-0.468283	-0.168883	0.161	0.1301	-0.0786	-0.0492	-0.1012	-0.0621		O												1.09623
Z03121	0.07215	-0.19155	-0.44175	0.07815	0.17145	0.31155	-0.543217	-0.0565167	-0.357117	-0.0433167	0.434583	0.565583			O				O									Cpeb2	Cpeb2	Cpeb2	cytoplasmic polyadenylation element binding protein 2
Z03122	0.0742167	0.0412167	0.0784167	0.113017	-0.106183	-0.200683	-0.0182167	0.314683	0.254983	-0.00361667	-0.182417	-0.365417									O					1.20531
Z03134	0.164583	0.0711833	0.0512833	-0.0169167	-0.120117	-0.150017	-0.430317	-0.0201167	-0.137917	0.103683	0.213283	0.271383							O						3.11			Trim25	Trim25	Trim25	tripartite motif protein 25					O
Z03141	-0.0657833	-0.285083	-0.175083	0.0468167	0.268817	0.210317	-0.347433	-0.147533	-0.0966333	0.0413667	0.232767	0.317467			O				O						1.909	1.0207		Slc35f5	Slc35f5	Slc35f5	solute carrier family 35, member F5
Z03146	0.1473	-0.3918	-0.335	0.1314	0.2609	0.1872	-0.0656333	0.143767	0.110467	0.0146667	-0.0375333	-0.165733			O									2.158				2600017H08Rik	Spbc25	2600017H08Rik	RIKEN cDNA 2600017H08 gene
Z03154	-0.0318167	-0.00271667	0.0371833	-0.00321667	-0.00241667	0.00298333	-0.37185	-0.24515	-0.13245	0.13075	0.25915	0.35955							O						2.711			Rxra	Rxra	Rxra	retinoid X receptor alpha					O
Z03158	0.0237167	-0.484483	-0.303183	0.0824167	0.310817	0.370717	-0.371117	-0.147817	-0.0259167	0.104583	0.197783	0.242483			O				O						2.212	1.09597		D9wsu20e	Tmem30a	D9wsu20e	DNA segment, Chr 9, Wayne State University 20, expressed
Z03161	0.0252167	-0.467183	-0.348083	0.131917	0.350717	0.307417	0.0307667	-0.0149333	0.0820667	0.0102667	-0.00633333	-0.101833			O											1.07029		1110018D06Rik	Pcnp	1110018D06Rik	RIKEN cDNA 1110018D06 gene
Z03174	-0.17165	-0.19105	-0.27845	-0.01545	0.35745	0.29915	-0.2148	-0.1467	-0.0571	0.165	0.1412	0.1124			O										2.13			Grip1	Grip1	Grip1	glutamate receptor interacting protein 1			O
Z03181	-0.149383	-0.252083	-0.116183	-0.0543833	0.245717	0.326317	-0.468667	-0.345467	0.0462333	0.229333	0.289633	0.248933							O							0.954773		S100a11	S100a11	S100a11	S100 calcium binding protein A11 (calizzarin)
Z03185	0.398533	-0.0546667	-0.0303667	-0.155367	-0.0604667	-0.0976667	0.33045	0.03485	-0.04285	-0.16055	-0.11505	-0.04685					O									0.666346		Tfpi	Tfpi	Tfpi	tissue factor pathway inhibitor
Z03189	0.0802667	-0.590333	-0.183833	0.153467	0.305867	0.234567	-0.176617	0.0167833	0.152083	0.0628833	0.0122833	-0.0674167			O											0.870162		Ube2n	Ube2n	Ube2n	ubiquitin-conjugating enzyme E2N
Z03194	-0.0882333	-0.0477333	0.0492667	-0.000433333	0.0361667	0.0509667	-0.283033	-0.183833	-0.0895333	0.0984667	0.236567	0.221367							O						1.641	1.25285		Apg7l	Atg7	Apg7l	autophagy 7-like (S. cerevisiae)
Z03201	0.0511333	-0.326467	-0.269967	0.119333	0.220533	0.205433	-0.480867	-0.112667	-0.0198667	0.109633	0.258833	0.244933			O				O							0.776962		Cgn	Cgn	Cgn	cingulin
Z03210	0.1788	-0.2973	-0.2527	0.0171	0.2206	0.1335	0.170917	0.0756167	-0.0358833	-0.102083	-0.0623833	-0.0461833			O									1.965		0.866962
Z03211	0.0722167	-0.248683	-0.228583	0.00871667	0.239317	0.157017	0.0562	0.1532	0.0604	-0.0347	-0.0886	-0.1465			O											0.897016		Synj2bp	Synj2bp	Synj2bp	synaptojanin 2 binding protein			O
Z03224	-0.10215	-0.05175	-0.05195	-0.08115	0.11295	0.17405	-0.4383	-0.3987	-0.444	0.1932	0.5333	0.5545							O						5.485			Sep4	Sept4	2006-09-04	septin 4	O
Z03229	0.285917	-0.219083	-0.315083	0.117817	0.164417	-0.0339833	-0.630983	0.0506167	0.171817	0.184717	0.138217	0.0856167							O		O							Klhl13	Klhl13	Klhl13	kelch-like 13 (Drosophila)
Z03236	0.276217	-0.327883	-0.248183	0.0408167	0.208817	0.0502167	-0.105783	-0.0724833	0.00281667	0.0530167	0.0500167	0.0724167			O											1.23396		Ercc6	Ercc6	Ercc6	excision repair cross-complementing rodent repair deficiency, complementation group 6
Z03237	0.3713	-0.0701	-0.1046	-0.0562	-0.0317	-0.1087	0.51815	-0.08725	-0.03125	-0.10075	-0.13215	-0.16675					O			O						0.64121
Z03247	0.09985	-0.33735	-0.32565	0.00835	0.24045	0.31435	0.0537	-0.3385	-0.2314	0.0255	0.2057	0.285			O							O				0.71796		Utrn	Utrn	Utrn	utrophin			O
Z03251	-0.0135167	-0.134317	-0.190517	-0.0389167	0.147383	0.229883	-0.271717	-0.206917	-0.0464167	0.0659833	0.187483	0.271583							O						1.688	1.20531		Tm7sf1	Gpr137b	Tm7sf1	transmembrane 7 superfamily member 1
Z03254	-0.202883	-0.284683	-0.155083	0.0457167	0.215517	0.381417	0.106217	-0.0519833	-0.0523833	-0.112483	0.0576167	0.0530167			O	O									3.164			Tap2	Tap2	Tap2	transporter 2, ATP-binding cassette, sub-family B (MDR/TAP)
Z03258	0.0485	-0.0345	-0.1043	-0.0808	0.1058	0.0653	-0.2537	-0.1975	-0.1611	0.0429	0.2302	0.3392							O							1.0452		Slk	Slk	Slk	STE20-like kinase (yeast)
Z03259	-0.0239833	-0.379983	-0.332483	0.136217	0.462817	0.137417	-0.4615	-0.3088	0.0402	0.156	0.2819	0.2922			O				O						2.622	1.32984		Kif21a	Kif21a	Kif21a	kinesin family member 21A				O
Z03266	-0.00488333	0.0950167	0.0662167	-0.00248333	-0.0753833	-0.0784833	-0.260883	-0.394683	-0.0824833	-0.0115833	0.293417	0.456217							O						2.03	1.00485
Z03267	-0.0835	-0.0137	-0.0571	0.0018	0.0261	0.1264	-0.27075	-0.16515	-0.18955	0.00785	0.25005	0.36755							O							0.895777		C9orf88	C9orf88	C9orf88	chromosome 9 open reading frame 88
Z03287	-0.234417	-0.165517	-0.191217	0.0371833	0.247383	0.306583	-0.404283	-0.215283	-0.123083	0.153017	0.291017	0.298617				O			O						2.417			Cxcl16	Cxcl16	Cxcl16	chemokine (C-X-C motif) ligand 16
Z03303	0.0238333	0.0208333	-0.0480667	-0.0112667	-0.0334667	0.0481333	0.307	0.1112	0.0486	-0.1024	-0.1812	-0.1832								O						0.954113		Ift172	Ift172	Ift172	intraflagellar transport 172			O
Z03305	-0.02255	-0.30065	-0.29315	-0.00355	0.33085	0.28905	-0.386283	-0.183983	-0.0619833	0.142117	0.213517	0.276617			O				O						1.566			Rock2	Rock2	Rock2	Rho-associated coiled-coil forming kinase 2			O
Z03313	-0.0338333	-0.0619333	0.0576667	0.0192667	-0.00473333	0.0235667	-0.373367	-0.264467	-0.0870667	0.149333	0.252633	0.322933							O							1.25199
Z03315	-0.00261667	0.0899833	-0.0267167	-0.0290167	0.00368333	-0.0353167	-0.216133	-0.100933	-0.225833	-0.00453333	0.252067	0.295367							O						3.281
Z03346	0.07455	-0.35545	-0.22475	0.14635	0.25415	0.10515	-0.195467	-0.0630667	-0.0285667	0.0430333	0.118333	0.125733			O											1.27585		LOC231078	LOC231078	LOC231078	similar to C7orf3 protein (LOC231078)
Z03353	-0.0984333	0.644967	0.284567	-0.186533	-0.530433	-0.114133	0.0652667	0.0485667	-0.0399333	0.00506667	-0.0437333	-0.0352333		O
Z03354	-0.217267	-0.119767	-0.145667	-0.0660667	0.0505333	0.498233	-0.228067	-0.0782667	-0.154967	-0.0565667	0.101833	0.416033				O			O						11.355			Usp18	Usp18	Usp18	ubiquitin specific protease 18
Z03373	-0.354333	-0.365033	-0.338933	0.0693667	0.484267	0.504667	-0.4951	-0.2502	-0.3512	0.1977	0.4826	0.4162			O	O			O					1.587				2310046G15Rik	Prss23	2310046G15Rik	RIKEN cDNA 2310046G15 gene
Z03386	-0.07085	-0.17525	-0.18765	-0.03615	0.15425	0.31565	-0.33005	-0.11985	-0.25165	-0.00475	0.28545	0.42085							O						3.818			9930017A07Rik	Tns4	9930017A07Rik	RIKEN cDNA 9930017A07 gene			O
Z03387	-0.0622833	-0.266783	-0.185883	0.0402167	0.313417	0.161317	-0.0236833	0.0781167	-0.0647833	-0.0298833	0.0210167	0.0192167			O													2010003J03Rik	2010003J03Rik	2010003J03Rik	RIKEN cDNA 2010003J03 gene
Z03395	-0.1612	0.6643	0.338	-0.1717	-0.4747	-0.1947	0.07655	0.10235	-0.03835	-0.02485	-0.06315	-0.05255		O														Hdgf	Hdgf	Hdgf	hepatoma-derived growth factor
Z03396	0.244417	-0.294883	-0.291283	0.0909167	0.120117	0.130717	-0.175933	0.0819667	0.132767	0.0491667	-0.0184333	-0.0695333			O											0.792136		Hat1	Hat1	Hat1	histone aminotransferase 1
Z03410	0.293417	-0.310983	-0.222583	-0.00308333	0.186817	0.0564167	0.2711	0.0309	0.0296	-0.0831	-0.1408	-0.1077			O									2.534		0.991517		D14abb1e	D14Abb1e	D14Abb1e	DNA segment, Chr 14, Abbott 1 expressed
Z03416	0.0571667	-0.175333	-0.227033	0.0594667	0.245767	0.0399667	0.309	0.1199	0.0421	-0.1417	-0.1654	-0.1639								O						0.865964
Z03422	0.388683	-0.101617	-0.103217	-0.0982167	-0.00921667	-0.0764167	0.21445	0.10075	0.20405	-0.10385	-0.18705	-0.22835					O									0.568984
Z03424	-0.160167	-0.255767	-0.0618667	0.147833	0.167233	0.162733	-0.178583	-0.300283	-0.0996833	0.0485167	0.237617	0.292417							O							1.228		BC046418	Cdc42bpg	BC046418	cDNA sequence BC046418
Z03426	0.1073	-0.534	-0.3394	0.1582	0.3334	0.2745	0.04965	-0.08695	0.06465	0.01095	0.00065	-0.03895			O									1.89		0.990832		Pparbp	Pparbp	Pparbp	peroxisome proliferator activated receptor binding protein
Z03427	0.100083	-0.107917	-0.125017	0.0870833	0.0305833	0.0151833	0.3177	0.1173	0.0265	-0.0411	-0.1731	-0.2473								O						0.901986
Z03429	0.15135	-0.44385	-0.43205	0.11545	0.28905	0.32005	-0.0477167	0.156183	0.0157833	-0.0580167	-0.00411667	-0.0621167			O											0.774462		Arl6ip6	Arl6ip6	Arl6ip6	ADP-ribosylation factor-like 6 interacting protein 6
Z03433	-0.253333	-0.111733	-0.0310333	0.0431667	0.131867	0.221067	-0.594983	-0.455083	-0.0686833	0.338917	0.428517	0.351317							O						4.739	1.11199
Z03444	-0.0219167	-0.0798167	-0.0770167	-0.00271667	0.0993833	0.0820833	-0.419467	-0.208767	0.000933333	0.156133	0.248433	0.222733							O									Ap2b1	Ap2b1	Ap2b1	adaptor-related protein complex 2, beta 1 subunit
Z03452	0.229117	-0.347283	-0.393183	0.0736167	0.258017	0.179717	-0.0523	0.0178	-0.0447	-0.0205	0.0333	0.0664			O											0.88369		D2ertd485e	Ctdspl2	D2ertd485e	DNA segment, Chr 2, ERATO Doi 485, expressed
Z03460	-0.259983	-0.452883	-0.227583	0.206717	0.444717	0.289017	-0.42645	-0.39665	-0.38955	0.04065	0.54615	0.62585			O	O			O						5.188			1700018O18Rik	Mfsd2	1700018O18Rik	RIKEN cDNA 1700018O18 gene
Z03469	0.00775	-0.34005	-0.22015	0.13075	0.25975	0.16195	-0.14135	-0.05985	0.04385	0.03835	0.04805	0.07095			O											0.996552		Ppp2r2a	Ppp2r2a	Ppp2r2a	protein phosphatase 2 (formerly 2A), regulatory subunit B (PR 52), alpha isoform			O
Z03476	0.300033	-0.169967	-0.238867	0.0307333	0.189933	-0.111867	0.2465	0.2397	0.1237	0.0076	-0.2967	-0.3208								O								Top2a	Top2a	Top2a	topoisomerase (DNA) II alpha	O
Z03481	-0.275183	-0.404783	-0.368883	0.0406167	0.573617	0.434617	-0.14605	-0.12045	-0.10035	-0.04135	0.18985	0.21835			O	O									1.626			Gbp4	Gbp4	Gbp4	guanylate nucleotide binding protein 4
Z03483	0.1232	-0.312	-0.326	0.0544	0.2343	0.2261	0.09895	-0.04195	0.02775	-0.09815	-0.06495	0.07835			O											1.07399		Atp6ap2	Atp6ap2	Atp6ap2	ATPase, H+ transporting, lysosomal accessory protein 2
Z03486	-0.326367	-0.131267	-0.0594667	0.0742333	0.0231333	0.419733	-0.4387	-0.024	-0.0293	0.0676	0.162	0.2624				O			O						1.784	0.871164		Cldn4	Cldn4	Cldn4	claudin 4
Z03497	0.109233	-0.0242667	0.0902333	-0.0169667	-0.0929667	-0.0652667	0.688017	0.417117	0.0250167	-0.236783	-0.348483	-0.544883								O				2.402		0.741993		Ier2	Ier2	Ier2	immediate early response 2		O
Z03516	0.623833	-0.270967	-0.341567	-0.173567	0.227233	-0.0649667	0.679667	0.0369667	-0.00283333	-0.119333	-0.299133	-0.295333			O		O			O				2.353		0.67655		D2Ertd145e	Rif1	D2Ertd145e	Rap1 interacting factor 1 homolog (yeast)
Z03529	0.0431333	-0.225667	-0.284767	0.0712333	0.249533	0.146533	-0.0151167	-0.140117	-0.00211667	0.0342833	0.0535833	0.0694833			O										1.672
Z03534	0.434	-0.4666	-0.4658	0.0351	0.3735	0.0898	0.278783	0.206783	-0.0264167	-0.0830167	-0.194517	-0.181617			O		O			O				2.09		0.490456		CL213152	CL213152	CL213152	GGTC Gene Trap Library GV02C03 Mus musculus cDNA clone A20010, mRNA sequence.
Z03536	-0.348883	-0.468583	-0.445783	0.195517	0.459917	0.607817	-0.380433	-0.253633	-0.0684333	0.0492667	0.336967	0.316267			O	O			O							1.09094		5031439A09Rik	Gpr177	5031439A09Rik	RIKEN cDNA 5031439A09 gene
Z03558	0.22645	-0.08885	-0.12415	0.05415	0.20675	-0.27435	0.345233	0.127633	0.0211333	-0.000966667	-0.281267	-0.211767								O
Z03572	0.09965	-0.25255	-0.27695	0.10905	0.25225	0.06855	-0.150267	-0.107367	-0.0281667	0.0777333	0.0918333	0.116233			O													E430027O22Rik	Btaf1	E430027O22Rik	RIKEN cDNA E430027O22 gene
Z03587	0.189817	-0.438483	-0.360883	0.119217	0.311617	0.178717	0.0419667	0.00256667	0.111967	0.0194667	-0.0515333	-0.124433			O											0.980618		Arhgap11a	Arhgap11a	Arhgap11a	Rho GTPase activating protein 11A
Z03606	0.105833	-0.618567	-0.600567	0.202633	0.466733	0.443933	-0.277883	-0.108883	-0.0152833	0.0609167	0.155017	0.186117			O													Gnai3	Gnai3	Gnai3	guanine nucleotide binding protein, alpha inhibiting 3			O
Z03608	0.11725	-0.24635	-0.25385	0.02705	0.26295	0.09295	0.317583	-0.0596167	0.0801833	-0.0503167	-0.131917	-0.155917			O
Z03616	0.249833	0.154933	0.00913333	-0.102767	-0.125567	-0.185567	0.902133	0.413933	-0.0917667	-0.397467	-0.435167	-0.391667								O				44.875		0.708598		Tdh	Tdh	Tdh	L-threonine dehydrogenase
Z03630	0.0322	-0.2072	-0.2664	-0.0744	0.2509	0.2649	-0.213133	-0.219633	-0.103533	0.0572667	0.190767	0.288267			O				O							1.14895		Syap1	Syap1	Syap1	synapse associated protein 1
Z03631	0.0202667	-0.290633	-0.336333	-0.0657333	0.319367	0.353067	-0.0295333	0.0167667	0.0276667	-0.0399333	0.00516667	0.0198667			O										1.856	0.845863		Adam9	Adam9	Adam9	a disintegrin and metalloproteinase domain 9 (meltrin gamma)
Z03632	0.0442	-0.3717	-0.2957	0.0602	0.2843	0.2787	0.0625833	0.00678333	-0.0430167	-0.0754167	0.00968333	0.0393833			O											0.771969
Z03643	-0.176817	0.0265833	0.0909833	-0.0788167	-0.0295167	0.167583	-0.53615	-0.26045	-0.32005	0.10195	0.50415	0.51055							O									Trpm6	Trpm6	Trpm6	transient receptor potential cation channel, subfamily M, member 6
Z03646	0.139317	-0.264983	-0.282283	0.0491167	0.243217	0.115617	-0.0173167	0.114183	0.0285833	-0.0222167	-0.0276167	-0.0756167			O											0.869561		4833418A01Rik	4833418A01Rik	4833418A01Rik	RIKEN cDNA 4833418A01 gene
Z03657	0.223217	-0.204783	-0.303383	-0.150083	0.217417	0.217617	0.192633	-0.180867	-0.147067	-0.186467	0.124833	0.196933			O
Z03660	0.240383	-0.288117	-0.225117	0.0813833	0.202783	-0.0113167	0.2536	0.2218	0.08	-0.1021	-0.2087	-0.2446								O				1.755		0.845084		Trim24	Trim24	Trim24	tripartite motif protein 24					O
Z03673	0.27805	-0.03095	-0.00715	0.00285	-0.05855	-0.18425	0.520317	-0.220583	-0.110583	-0.0755833	-0.0712833	-0.0422833										O		2.225		0.675305
Z03678	-0.0707667	-0.200067	-0.208267	0.0628333	0.170933	0.245333	-0.357133	-0.320333	-0.195033	0.0622667	0.332367	0.477867							O						1.674	1.2844		Slc9a6	Slc9a6	Slc9a6	solute carrier family 9 (sodium/hydrogen exchanger), isoform 6
Z03685	0.0751667	0.0556667	-0.00513333	0.0538667	-0.0429333	-0.136633	0.29	0.2094	0.0377	-0.0786	-0.1722	-0.2863								O				2.076		0.805935		Rfc5	Rfc5	Rfc5	replication factor C (activator 1) 5	O
Z03693	-0.187767	-0.147767	-0.0231667	0.0498333	0.0864333	0.222433	-0.19515	-0.28075	-0.15925	0.05395	0.25695	0.32425							O						2.281	1.00832		St14	St14	St14	suppression of tumorigenicity 14 (colon carcinoma)
Z03701	0.208483	-0.277917	-0.350217	0.00848333	0.194083	0.217083	-0.0229167	-0.0485167	-0.0272167	0.0153833	0.0232833	0.0599833			O											1.44411
Z03710	0.0797	-0.106	-0.1208	-0.0311	0.0192	0.159	0.477867	-0.217733	-0.191733	-0.125533	-0.0239333	0.0810667										O				0.674839
Z03714	0.192833	0.112233	-0.0493667	-0.102367	-0.111467	-0.0418667	0.327617	0.154717	0.0135167	-0.150983	-0.185383	-0.159483								O						0.759451
Z03721	0.0581333	-0.399767	-0.193167	0.130533	0.176533	0.227733	0.09225	0.01295	0.08795	0.00545	-0.05015	-0.14845			O											0.890225		1110057H19Rik	Ier3ip1	1110057H19Rik	RIKEN cDNA 1110057H19 gene
Z03728	0.352467	-0.242933	-0.303733	0.0378667	0.242267	-0.0859333	0.575583	0.178483	0.0857833	-0.0342167	-0.323717	-0.481917			O		O			O				13.747		0.770903		2610305D13Rik	2610305D13Rik	2610305D13Rik	RIKEN cDNA 2610305D13 gene
Z03731	-0.0261667	-0.411367	-0.266167	0.230133	0.316433	0.157133	-0.0591833	-0.0510833	0.0215167	0.0203167	0.0466167	0.0218167			O													Hip2	Hip2	Hip2	huntingtin interacting protein 2
Z03742	0.0703667	-0.572433	-0.548833	0.150367	0.452567	0.447967	-0.256117	-0.0966167	0.0573833	0.0713833	0.102783	0.121183			O											0.805749		Seq7	Sept7	2006-09-07	septin 7	O
Z03745	0.16145	0.02295	0.05385	-0.07695	-0.10755	-0.05375	0.643867	0.0864667	-0.0311333	-0.193333	-0.251833	-0.254033								O				2.54				Acp6	Acp6	Acp6	acid phosphatase 6, lysophosphatidic
Z03754	-0.034	-0.3247	-0.2141	0.141	0.2401	0.1917	-0.138567	-0.0557667	-0.111767	-0.00196667	0.147433	0.160633			O											0.915377		Plekha3	Plekha3	Plekha3	pleckstrin homology domain-containing, family A (phosphoinositide binding specific) member 3
Z03756	-0.110617	0.334483	0.212183	-0.109917	-0.208817	-0.117317	0.0206	0.02	-0.0015	-0.0022	-0.0177	-0.0192		O												1.11481
Z03762	0.402583	-0.490417	-0.527117	0.0941833	0.322683	0.198083	-0.0563833	-0.0532833	0.00261667	0.0155167	0.0389167	0.0526167			O									2.09		1.19042
Z03767	0.435867	-0.310733	-0.292533	0.0138667	0.121567	0.0319667	0.2744	0.0108	0.0212	-0.1106	-0.1061	-0.0897			O		O							1.574		0.734007		Mll3	Mll3	Mll3	myeloid/lymphoid or mixed-lineage leukemia 3					O
Z03769	0.424333	-0.179967	-0.202567	-0.0292667	0.107433	-0.119967	0.289917	0.191017	0.0898167	-0.0403833	-0.237483	-0.292883					O			O				3.318		0.485289		BC066874	BC066874	BC066874	cDNA clone MGC:76792 IMAGE:30106557
Z03778	-0.256183	-0.291383	-0.304583	0.0282167	0.315917	0.508017	-0.273717	-0.206317	-0.0552167	0.0445833	0.230683	0.259983			O	O			O							0.831955
Z03784	0.235967	-0.320233	-0.328233	0.127767	0.219267	0.0654667	0.04635	0.04655	0.00025	-0.04325	-0.04995	5e-05			O											0.60381		Zmym1	Zmym1	Zmym1	zinc finger, MYM domain containing 1					O
Z03787	0.347633	-0.151167	-0.362367	-0.0251667	0.119933	0.0711333	0.513217	0.211417	-0.101583	-0.269483	-0.216883	-0.136683								O				9.888				Zfp459	Zfp459	Zfp459	zinc inger protein 459					O
Z03791	0.185867	-0.564033	-0.371533	0.177067	0.356167	0.216467	-0.11885	0.12745	0.07425	0.03775	0.00195	-0.12255			O									1.587				2600013N14Rik	Otud6b	2600013N14Rik	RIKEN cDNA 2600013N14 gene
Z03801	0.186417	-0.181983	-0.159483	0.0230167	0.0711167	0.0609167	0.249517	0.234717	0.0117167	-0.0522833	-0.395783	-0.0478833								O								Nfib	Nfib	Nfib	nuclear factor I/B					O
Z03817	0.221667	-0.246133	-0.247333	0.00926667	0.100267	0.162267	-0.0326333	-0.346133	-0.179133	-0.0332333	0.219367	0.371767							O						2.164	0.887973		Tulp4	Tulp4	Tulp4	tubby like protein 4			O
Z03823	-0.04495	-0.24695	-0.37715	-0.01965	0.37825	0.31045	-0.265433	-0.163433	-0.0524333	0.0608667	0.166467	0.253967			O				O									Rb1cc1	Rb1cc1	Rb1cc1	RB1-inducible coiled-coil 1
Z03832	-0.0907	0.3485	0.1643	-0.1066	-0.2107	-0.1048	0.0274833	0.0871833	-0.000116667	-0.0276167	-0.0679167	-0.0190167		O												1.09673
Z03834	-0.355433	-0.217733	-0.307633	0.0634667	0.332567	0.484767	-0.351717	-0.168817	-0.0574167	0.0112833	0.275583	0.291083			O	O			O					1.635
Z03835	-0.0898667	0.376533	0.165533	-0.00866667	-0.0628667	-0.380667	-0.0235	-0.258	0.2069	0.1638	-0.0485	-0.0407		O												1.42069
Z03846	0.0978333	-0.329167	-0.264367	0.104533	0.286633	0.104533	-0.0726333	0.0746667	0.0711667	0.0378667	-0.0266333	-0.0844333			O											0.773571		Cdc7	Cdc7	Cdc7	cell division cycle 7 (S. cerevisiae)	O
Z03848	-0.0653833	-0.373783	-0.287183	0.0313167	0.349817	0.345217	0.0071	-0.0767	-0.0038	-0.0408	0.0532	0.061			O											1.23908		Rhoq	Rhoq	Rhoq	ras homolog gene family, member Q			O	O
Z03849	0.179917	-0.459283	-0.417983	0.0590167	0.340317	0.298017	-0.043	-0.0491	-0.0018	-0.0185	0.0298	0.0826			O											0.856446		Ube1c	Ube1c	Ube1c	ubiquitin-activating enzyme E1C	O	O
Z03852	0.1249	-0.0364	-0.0619	-0.0391	-0.0147	0.0272	0.175183	0.306383	0.0793833	-0.241617	-0.0760167	-0.243317								O								AI597013	AI597013	AI597013	expressed sequence AI597013
Z03864	0.199633	-0.255867	-0.325867	0.0478333	0.217033	0.117233	0.0679	0.1481	-0.0107	-0.0408	-0.0496	-0.1149			O											1.07746		Brca1	Brca1	Brca1	breast cancer 1	O	O		O
Z03925	0.1418	-0.4489	-0.4191	0.0656	0.3683	0.2923	0.247967	-0.0534333	-0.0434333	-0.0633333	-0.0638333	-0.0239333			O											0.927257
Z03965	-0.0122833	-0.299983	-0.306683	0.111717	0.312617	0.194617	-0.0554	0.1234	-0.0524	-0.0121	0.0918	-0.0953			O													Cyp51	Cyp51	Cyp51	cytochrome P450, family 51
Z03967	0.413333	-0.136567	-0.178467	-0.0518667	0.0534333	-0.0998667	0.389883	-0.165917	-0.0406167	-0.0202167	-0.129217	-0.0339167					O							1.658		0.755788		Rbm14	Rbm14	Rbm14	RNA binding motif protein 14
Z03976	0.2923	-0.4292	-0.378	0.1095	0.3155	0.0899	0.207183	0.290783	0.0712833	-0.0484167	-0.204217	-0.316617			O					O						0.976787		D10627	D10627	D10627	cDNA sequence D10627
Z03978	0.0231	-0.3117	-0.3437	0.0378	0.2814	0.3131	0.0600667	-0.0784333	-0.104933	-0.0149333	0.0741667	0.0640667			O										4.289	0.906776		Pign	Pign	Pign	phosphatidylinositol glycan, class N
Z03979	-0.0672	0.1303	0.0107	-0.05	-0.0495	0.0257	-0.28795	-0.15045	-0.16595	0.07765	0.22565	0.30105							O						1.595			9130227C08Rik	9130227C08Rik	9130227C08Rik	RIKEN cDNA 9130227C08 gene
Z03983	0.301617	-0.531483	-0.492683	0.110717	0.404117	0.207717	0.0593	0.1274	0.0639	-0.0229	-0.0946	-0.1331			O											1.2006		3110002L15Rik	Cep57	3110002L15Rik	RIKEN cDNA 3110002L15 gene
Z04026	0.08665	-0.29045	-0.20795	0.07175	0.18725	0.15275	0.0309167	0.0106167	-0.00758333	-0.0375833	-0.00648333	0.0101167			O											0.942975		Cox15	Cox15	Cox15	COX15 homolog, cytochrome c oxidase assembly protein (yeast)
Z04029	-0.0751667	-0.124667	-0.152367	-0.0230667	0.151833	0.223433	-0.189433	-0.234533	-0.202233	0.0754667	0.244467	0.306267							O						1.81
Z04030	-0.0113167	-0.229717	-0.285517	0.0311833	0.285483	0.209883	-0.25185	-0.20515	-0.20355	0.01255	0.23755	0.41045			O				O							1.20615		Rb1	Rb1	Rb1	retinoblastoma 1	O				O
Z04036	0.0810833	-0.258717	-0.291417	0.0624833	0.199983	0.206583	0.0693	0.118	0.1235	-0.0122	-0.1121	-0.1865			O											0.842752		Scrn3	Scrn3	Scrn3	secernin 3
Z04039	-0.118383	-0.0287833	-0.00948333	0.00161667	0.0154167	0.139617	-0.397033	-0.0657333	-0.0610333	0.0666667	0.203267	0.253867							O						2.36	1.00925		Ccm2	Ccm2	Ccm2	cerebral cavernous malformation 2 homolog (human)
Z04044	0.142333	-0.335867	-0.467767	0.0208333	0.343633	0.296833	-0.122167	-0.110167	-0.0512667	0.0341333	0.0907333	0.158733			O											0.784332		Zfp148	Zfp148	Zfp148	zinc finger protein 148					O
Z04058	0.0327	-0.3167	-0.1899	0.0557	0.1978	0.2204	-0.0814833	-0.116783	0.00511667	0.0436167	0.0692167	0.0803167			O											1.00763
Z04071	-0.11195	0.40245	0.18005	-0.11605	-0.23595	-0.11855	0.01865	0.03855	-0.00265	0.00085	-0.02025	-0.03515		O												0.902194
Z04080	0.122433	-0.311967	-0.303167	0.0631333	0.290533	0.139033	0.0568333	0.0918333	-0.0440667	-0.0898667	-0.0321667	0.0174333			O										2.545	1.14974		4633402D15Rik	Ccdc93	4633402D15Rik	RIKEN cDNA 4633402D15 gene
Z04081	0.05725	-0.23555	-0.25425	0.01105	0.25795	0.16355	0.0561667	0.00686667	-0.0586333	-0.0438333	0.0303667	0.00906667			O													Sfrs2ip	Sfrs2ip	Sfrs2ip	splicing factor, arginine/serine-rich 2, interacting protein
Z04088	0.0412667	-0.254233	-0.268233	0.0544667	0.239067	0.187667	-0.10065	-0.03815	-0.02395	-0.03475	0.08805	0.10945			O											1.01765		8430437G11Rik	8430437G11Rik	8430437G11Rik	RIKEN cDNA 8430437G11 gene
Z04095	0.0835167	-0.302783	-0.290983	-0.0294833	0.310617	0.229117	0.103083	-0.0374167	-0.0443167	0.0185833	0.00398333	-0.0439167			O											0.794328
Z04106	0.122333	-0.00376667	-0.0635667	-0.0268667	-0.0439667	0.0158333	0.505017	0.109917	-0.0573833	-0.228883	-0.213083	-0.115583								O				1.762		0.69759		Mmp11	Mmp11	Mmp11	matrix metalloproteinase 11
Z04147	-0.0246333	0.0450667	0.0466667	0.0120667	-0.0597333	-0.0194333	0.235	0.2424	0.1665	-0.11	-0.1917	-0.3422								O				1.998				Park7	Park7	Park7	Parkinson disease (autosomal recessive, early onset) 7
Z04151	0.0094	-0.2645	-0.2091	0.0711	0.2277	0.1654	-0.0448167	-0.00791667	0.0540833	0.0538833	-0.0124167	-0.0428167			O											1.21199		Tmem18	Tmem18	Tmem18	transmembrane protein 18
Z04154	0.0209667	-0.277033	-0.242233	0.0418667	0.268267	0.188167	-0.25985	-0.24395	-0.12685	0.04965	0.24515	0.33585			O				O							1.06979		Ssfa2	Ssfa2	Ssfa2	sperm specific antigen 2
Z04155	-0.1588	-0.4031	-0.294	0.0922	0.2902	0.4735	-0.193983	-0.0930833	-0.0747833	-0.0127833	0.131217	0.243417			O	O									1.572			Bhlhb2	Bhlhb2	Bhlhb2	basic helix-loop-helix domain containing, class B2					O
Z04164	0.129533	-0.333967	-0.311567	0.0747333	0.239933	0.201333	0.4131	0.1052	-0.0163	-0.1002	-0.1881	-0.2137			O					O								2700094F01Rik	2700094F01Rik	2700094F01Rik	RIKEN cDNA 2700094F01 gene
Z04165	0.0751	-0.4873	-0.453	0.1132	0.4056	0.3464	0.150433	0.0586333	-0.0255667	-0.0252667	-0.0609667	-0.0972667			O											1.10561		Hace1	Hace1	Hace1	HECT domain and ankyrin repeat containing, E3 ubiquitin protein ligase 1
Z04168	-0.174283	-0.303783	-0.232183	0.0138167	0.305717	0.390717	0.0113833	0.000783333	0.0261833	0.0106833	0.0224833	-0.0715167			O									1.517		1.15691		Itga8	Itga8	Itga8	integrin alpha 8			O
Z04172	0.2091	-0.2654	-0.3117	0.0448	0.1992	0.124	-0.0874167	-0.112117	-0.0504167	0.0662833	0.0852833	0.0983833			O											0.932395
Z04182	0.25815	-0.39735	-0.40735	0.08595	0.32275	0.13785	0.0475	-0.0106	0.0555	-0.0086	-0.033	-0.0508			O											1.16788		Ppil4	Ppil4	Ppil4	peptidylprolyl isomerase (cyclophilin)-like 4
Z04187	0.0774167	-0.309483	-0.237583	0.156317	0.172917	0.140417	0.4373	0.2322	0.0305	-0.1561	-0.233	-0.3109			O					O						0.656296		Fthfsdc1	Mthfd1l	Fthfsdc1	formyltetrahydrofolate synthetase domain containing 1
Z04204	0.2545	-0.2458	-0.3169	-0.0116	0.2169	0.1029	0.0657667	0.00196667	-0.105933	-0.0515333	0.00126667	0.0884667			O											1.15054		Eif4ebp3	Eif4ebp3	Eif4ebp3	eukaryotic translation initiation factor 4E binding protein 3					O
Z04208	0.26225	-0.08755	-0.34045	-0.07225	0.21665	0.02135	0.797917	0.0919167	-0.180783	-0.0956833	-0.286083	-0.327283								O				5.1		0.593608
Z04245	-0.112883	0.380317	0.240017	-0.114783	-0.259183	-0.133483	0.0105	0.0383	-0.0048	0.0096	-0.0192	-0.0344		O												1.05487
Z04247	0.307317	-0.297783	-0.256883	0.0565167	0.102217	0.0886167	-0.291417	-0.0394167	0.00418333	0.0297833	0.113783	0.183083			O									1.55		0.761377		Papola	Papola	Papola	poly (A) polymerase alpha					O
Z04252	0.205367	-0.421233	-0.450733	0.0867667	0.372867	0.206967	-0.00128333	-0.00258333	-0.0467833	0.00261667	0.00531667	0.0427167			O											1.12928		Herc1	Herc1	Herc1	hect (homologous to the E6-AP (UBE3A) carboxyl terminus) domain and RCC1 (CHC1)-like domain (RLD) 1	O	O
Z04269	0.0869167	-0.0907833	-0.230983	-0.0978833	0.0806167	0.252117	0.03	-0.8288	-0.4964	0.1448	0.5095	0.6409							O			O			8.551	0.75753		Fer1l3	Fer1l3	Fer1l3	fer-1-like 3, myoferlin (C. elegans)
Z04271	0.3168	-0.3228	-0.3468	-0.0259	0.1528	0.2259	0.566333	0.0882333	-0.138867	-0.283567	-0.165067	-0.0670667			O					O				5.363		0.591425
Z04272	0.105583	-0.257217	-0.250717	0.0478833	0.229183	0.125283	0.095	-0.024	-0.0117	-0.011	-0.042	-0.0063			O													Fbxo30	Fbxo30	Fbxo30	F-box protein 30
Z04293	0.232167	-0.360033	-0.354433	-0.0181333	0.279967	0.220467	0.0982833	0.0493833	0.0536833	-0.0588167	-0.0647167	-0.0778167			O											0.98787		Cep1	Cep110	Cep1	centrosomal protein 1
Z04297	0.369617	-0.0381833	-0.0755833	-0.166083	0.0231167	-0.112883	0.442117	-0.103283	0.00761667	-0.0834833	-0.157783	-0.105183					O							1.603		0.702263
Z04307	0.136583	-0.250317	-0.307017	-0.0102167	0.205383	0.225583	0.258017	0.321617	0.112917	-0.206083	-0.234883	-0.251583			O					O				2.966		0.74559		Add3	Add3	Add3	adducin 3 (gamma)
Z04328	0.15735	-0.34885	-0.34215	0.01005	0.26415	0.25945	0.182	0.1657	-0.007	-0.0705	-0.0913	-0.1789			O
Z04329	-0.08355	-0.16915	-0.17075	0.06755	0.19845	0.15745	-0.150683	-0.353283	-0.227083	0.00241667	0.423017	0.305617							O						1.952			Usp47	Usp47	Usp47	ubiquitin specific protease 47
Z04346	0.0626833	-0.338417	-0.236017	0.0474833	0.222783	0.241483	0.180583	-0.0779167	-0.0445167	-0.0663167	-0.0297167	0.0378833			O											0.928966		D6Bwg1452e	Zc3hav1	D6Bwg1452e	DNA segment, Chr 6, Brigham & Women's Genetics 1452 expressed
Z04351	0.139633	-0.442167	-0.400067	0.0622333	0.415833	0.224533	-0.0406667	-0.0177667	0.0748333	0.0364333	-0.0129667	-0.0398667			O													1810007M14Rik	1810007M14Rik	1810007M14Rik	RIKEN cDNA 1810007M14 gene					O
Z04353	0.293233	-0.413167	-0.298467	0.0459333	0.181733	0.190733	0.201983	0.262583	-0.0125167	-0.211017	-0.108317	-0.132717			O											0.807793		Klf3	Klf3	Klf3	Kruppel-like factor 3 (basic)					O
Z04363	-0.0424	-0.4139	-0.2433	0.1354	0.2786	0.2856	-0.0895167	-0.139917	-0.0362167	0.0513833	0.150983	0.0632833			O									2.649		0.966718		Rhoe	Rnd3	Rhoe	ras homolog gene family, member E			O	O
Z04372	0.11985	-0.04835	0.02195	-0.02425	0.02545	-0.09465	0.373633	0.0869333	0.00413333	-0.0170667	-0.288267	-0.159367								O						0.90261
Z04376	0.0565	-0.3445	-0.3712	0.0072	0.3385	0.3135	-0.00768333	1.66667e-05	-0.0421833	-0.0104833	0.0378167	0.0225167			O													Tloc1	Tloc1	Tloc1	translocation protein 1
Z04383	0.232	-0.2786	-0.3423	-0.0095	0.3661	0.0323	-0.0319333	-0.0239333	0.0406667	0.0547667	-0.0739333	0.0343667			O											0.577963
Z04385	-0.103283	0.318717	0.195617	-0.0938833	-0.200683	-0.116483	0.00286667	0.0232667	-0.0338333	0.0176667	-0.0157333	0.00576667		O												0.770903		Fli1	Fli1	Fli1	Friend leukemia integration 1					O
Z04398	0.177317	-0.392083	-0.423183	0.0356167	0.345017	0.257317	-0.163183	-0.121583	-0.0483833	0.0554167	0.115217	0.162517			O											0.984918		Npat	Npat	Npat	nuclear protein in the AT region
Z04399	0.0670333	-0.225967	-0.256967	-0.0360667	0.236033	0.215933	-0.07345	-0.13825	-0.09315	-0.02295	0.09485	0.23295			O											0.941022
Z04403	0.0603167	-0.351883	-0.286883	0.146917	0.262317	0.169217	-0.0193667	0.0364333	-0.0148667	-0.0153667	0.00883333	0.00433333			O											1.07053
Z04413	-0.0216167	-0.323717	-0.201217	0.0705833	0.213483	0.262483	-0.04505	-0.09695	0.02805	5e-05	0.06225	0.05165			O											0.79378		Cyfip1	Cyfip1	Cyfip1	cytoplasmic FMR1 interacting protein 1
Z04422	-0.0497667	-0.239367	-0.220267	-0.0338667	0.236333	0.306933	-0.129333	-0.135233	0.0355667	0.0139667	0.0717667	0.143267			O										1.7
Z04433	-0.12415	-0.50835	-0.26335	0.15165	0.36975	0.37445	-0.480167	-0.284867	-0.425567	0.0705333	0.575033	0.545033			O				O						4.444			Crim1	Crim1	Crim1	cysteine-rich motor neuron 1
Z04438	-0.202417	-0.166817	-0.160117	0.156783	0.156883	0.215683	-0.159767	-0.334467	-0.0431667	0.142133	0.204633	0.190633							O						1.568	1.7378		Plk2	Plk2	Plk2	polo-like kinase 2 (Drosophila)	O
Z04451	0.0467333	-0.399367	-0.240267	0.114633	0.305633	0.172633	0.00711667	0.0863167	-0.0152833	0.0142167	-0.0469833	-0.0453833			O									2.153		1.15531		BC003348	Sesn3	BC003348	cDNA sequence BC003348
Z04453	0.0101333	-0.289867	-0.230767	0.0789333	0.278333	0.153233	0.313767	0.243767	-0.0268333	-0.0751333	-0.206033	-0.249533			O					O								Hhip	Hhip	Hhip	Hedgehog-interacting protein			O
Z04457	0.0963	-0.169	-0.4387	-0.0051	0.2501	0.2664	-0.28845	-0.21525	-0.18335	0.04865	0.28425	0.35415			O				O									Kif16b	Kif16b	Kif16b	kinesin family member 16B				O
Z04468	0.126683	-0.318717	-0.296217	0.0852833	0.235783	0.167183	0.1028	-0.069	-0.0499	-0.0307	0.0129	0.0339			O											0.956753		8430410K20Rik	8430410K20Rik	8430410K20Rik	RIKEN cDNA 8430410K20 gene
Z04469	0.1425	-0.3047	-0.2339	0.0484	0.1713	0.1764	-0.11805	0.03655	0.03695	0.03815	0.01625	-0.00985			O											1.10535		Sep2	Apoa1	2006-09-02	septin 2
Z04481	-0.0726333	-0.217533	-0.164433	0.0208667	0.206667	0.227067	-0.204733	-0.161033	-0.120233	-0.0173333	0.211667	0.291667							O						2.065	1.0207		St7l	St7l	St7l	suppression of tumorigenicity 7-like
Z04485	-0.08195	0.09775	0.15745	-0.02625	-0.08695	-0.06005	-0.24215	-0.24745	-0.24105	0.04505	0.32785	0.35775							O
Z04503	0.164983	-0.368417	-0.443617	-0.00561667	0.307683	0.344983	0.209367	-0.00513333	-0.0347333	-0.0890333	-0.0505333	-0.0299333			O											1.05536		Centb2	Centb2	Centb2	centaurin, beta 2				O
Z04507	0.1415	-0.4946	-0.3579	0.1177	0.34	0.2533	-0.0187833	0.0103167	0.00461667	0.0130167	0.00211667	-0.0112833			O											0.971628		2410017I18Rik	Mterfd1	2410017I18Rik	RIKEN cDNA 2410017I18 gene
Z04508	0.00501667	-0.423383	-0.216283	0.0425167	0.240817	0.351317	-0.0738	-0.1094	-0.0925	-0.059	0.1794	0.1553			O											1.27732		Hivep1	Hivep1	Hivep1	human immunodeficiency virus type I enhancer binding protein 1					O
Z04522	0.215733	-0.491267	-0.464367	0.111233	0.340933	0.287733	-0.242333	-0.120233	0.0161667	0.0546667	0.117467	0.174267			O													Eif5b	Eif5b	Eif5b	eukaryotic translation initiation factor 5B
Z04524	0.131117	-0.276983	-0.249183	0.0983167	0.223917	0.0728167	0.557783	0.230283	-0.0734167	-0.238117	-0.108117	-0.368417			O					O				5.122				Slc1a3	Slc1a3	Slc1a3	solute carrier family 1 (glial high affinity glutamate transporter), member 3
Z04528	-0.310683	-0.365583	-0.248383	0.0566167	0.448717	0.419317	0.0302167	0.0197167	0.0367167	-0.0822833	0.0701167	-0.0744833			O	O												Wnt5b	Wnt5b	Wnt5b	wingless-related MMTV integration site 5B			O
Z04530	0.27125	-0.31815	-0.31655	0.07905	0.24025	0.04415	0.22475	-0.18675	0.00905	0.02925	-0.05655	-0.01975			O											0.939291
Z04544	-0.117167	0.436933	0.240533	-0.128767	-0.353667	-0.0778667	0.00785	0.00025	-0.01915	0.01665	-0.00955	0.00395		O
Z04549	-0.0975333	-0.246233	-0.424633	-0.0247333	0.498967	0.294167	0.15585	-0.15925	0.07895	0.00825	0.33685	-0.42065			O										2.282			Galnt4	Galnt4	Galnt4	UDP-N-acetyl-alpha-D-galactosamine:polypeptide N-acetylgalactosaminyltransferase 4
Z04552	0.0620333	-0.254467	-0.259867	-0.00496667	0.217333	0.239933	0.4113	0.0546	-0.0325	-0.0933	-0.1447	-0.1954			O					O				4.872		0.851922		Gja7	Gja7	Gja7	gap junction membrane channel protein alpha 7			O
Z04554	0.2033	-0.4036	-0.3189	0.0342	0.3182	0.1668	-0.0885333	-0.0104333	0.0956667	0.0658667	0.0223667	-0.0849333			O											1.03657		Kif4	Kif4	Kif4	kinesin family member 4				O
Z04557	0.160583	-0.439517	-0.204817	0.116583	0.213383	0.153783	0.14225	0.05485	-0.02625	-0.11165	-0.02595	-0.03325			O											0.792136
Z04561	0.2746	-0.3659	-0.4313	0.0513	0.2916	0.1797	0.3208	0.1362	0.0317	-0.0767	-0.1565	-0.2555			O					O				1.807		0.978814		Gabpa	Gabpa	Gabpa	GA repeat binding protein, alpha					O
Z04562	0.24315	-0.37985	-0.35055	0.03035	0.19625	0.26065	-0.0383667	0.00933333	0.0323333	0.0179333	-0.00216667	-0.0190667			O											0.993802
Z04571	-0.0434667	-0.164867	-0.104867	-0.0447667	0.111433	0.246533	-0.302367	-0.193067	-0.0122667	0.122133	0.161733	0.223833							O							1.47469		Snx1	Snx1	Snx1	sorting nexin 1			O
Z04618	-0.258267	-0.0645667	-0.0555667	0.0473333	0.0711333	0.259933	-0.441133	-0.184833	-0.218533	0.203267	0.367067	0.274167				O			O						5.136	1.14472		1110055E19Rik	Flnc	1110055E19Rik	RIKEN cDNA 1110055E19 gene
Z04620	-0.08675	0.35555	0.13425	-0.10485	-0.19585	-0.10235	0.0598833	0.0266833	-0.00191667	-0.0131167	-0.0393167	-0.0322167		O												1.15851		6230416J20Rik	6230416J20Rik	6230416J20Rik	RIKEN cDNA 6230416J20 gene
Z04623	0.106467	-0.206933	-0.270333	-0.0976333	0.250867	0.217567	0.0674667	-0.0707333	0.0294667	0.0284667	-0.0237333	-0.0309333			O											0.933039		Chm	Chm	Chm	choroidermia
Z04645	-0.091	0.3754	0.1446	-0.1015	-0.1983	-0.1292	0.02965	0.06975	-0.03675	0.03965	-0.10095	-0.00135		O												1.1079
Z04650	0.0866	-0.2438	-0.2569	0.0303	0.3013	0.0825	0.123533	-0.00336667	0.0191333	-0.00536667	-0.107167	-0.0267667			O											1.07226
Z04680	-0.26205	-0.27395	-0.30215	0.02395	0.43755	0.37665	0.120417	-0.0190833	-0.0634833	-0.0173833	-0.0109833	-0.00948333			O	O								2.492		1.20337
Z04689	0.00805	-0.34275	-0.22195	0.09585	0.24645	0.21435	-0.151933	-0.0218333	-0.0414333	0.0466667	0.0863667	0.0821667			O											1.59038		4930438D12Rik	Tmem65	4930438D12Rik	RIKEN cDNA 4930438D12 gene
Z04694	0.2165	-0.3812	-0.2798	0.0414	0.2479	0.1552	0.118283	0.0436833	0.0167833	-0.0416167	-0.0649167	-0.0722167			O											1.07448		Rad17	Rad17	Rad17	RAD17 homolog (S. pombe)
Z04700	-0.334033	-0.386733	-0.278433	-0.0898333	0.350867	0.738167	-0.655517	-0.471017	-0.107017	0.226683	0.583383	0.423483			O	O			O						1.552	1.75833		Pmp22	Pmp22	Pmp22	peripheral myelin protein	O
Z04703	0.132783	-0.404517	-0.424017	0.00118333	0.320183	0.374383	-0.0438667	0.0300333	-0.0189667	0.00773333	0.0252333	-0.000166667			O										3.268	0.950386		B3bp	B3bp	B3bp	Bcl3 binding protein
Z04712	0.100067	-0.282333	-0.237733	-0.0335333	0.250967	0.202567	0.0355	0.0617	0.0986	0.0322	-0.0496	-0.1784			O											0.940806		Depdc1a	Depdc1a	Depdc1a	DEP domain containing 1a			O
Z04719	-0.344467	-0.258767	-0.224467	0.441633	0.478333	-0.0922667	0.03175	0.18045	-0.02765	-0.00065	0.09315	-0.27705			O													Enpp2	Enpp2	Enpp2	ectonucleotide pyrophosphatase/phosphodiesterase 2
Z04726	-0.165967	-0.302167	-0.173067	0.137733	0.337033	0.166433	0.198133	0.0666333	0.0207333	-0.101567	-0.102667	-0.0812667			O													Sulf1	Sulf1	Sulf1	sulfatase 1		O
Z04728	0.454267	-0.0927333	-0.205133	0.0171667	0.0513667	-0.224933	0.6285	0.4326	0.0859	-0.2583	-0.42	-0.4687					O			O				4.585		0.570164		Cxxc6	Cxxc6	Cxxc6	CXXC finger 6
Z04736	-0.164583	-0.536883	-0.525783	0.0460167	0.504417	0.676817	-0.53505	-0.36685	-0.03115	0.24305	0.35745	0.33255			O				O						3.351	1.2569		Cald1	Cald1	Cald1	caldesmon 1
Z04741	0.229983	-0.357017	-0.299817	0.0607833	0.234483	0.131583	0.0791833	-0.0123167	0.0522833	0.0384833	-0.0888167	-0.0688167			O											1.05342		3300001P08Rik	3300001P08Rik	3300001P08Rik	RIKEN cDNA 3300001P08 gene		O
Z04742	-0.132383	-0.207983	-0.204283	-0.0509833	0.113017	0.482617	-1.04648	-0.158583	0.202717	0.294517	0.348317	0.359517							O						15.776			Igf2	Igf2	Igf2	insulin-like growth factor 2	O
Z04746	0.1843	-0.392	-0.3959	0.1448	0.3218	0.137	0.08455	-0.08625	0.03995	0.05395	-0.01715	-0.07505			O											0.947327
Z04750	0.283817	-0.575083	-0.471983	0.0617167	0.346117	0.355417	-0.0211667	-0.0817667	0.0155333	0.0465333	0.0515333	-0.0106667			O											0.847618		2610024B07Rik	2610024B07Rik	2610024B07Rik	RIKEN cDNA 2610024B07 gene
Z04756	0.0757833	-1.04362	-0.312817	0.190483	0.561983	0.528183	-0.0360833	-0.277683	0.0417167	0.0627167	0.0651167	0.144217			O										1.848	1.07078
Z04761	-0.01735	-0.15135	-0.04675	0.04815	0.10605	0.06125	0.0576833	-0.411817	-0.211017	0.0922833	0.202083	0.270783										O			3.653	1.76522		Mte1	Acot2	Mte1	mitochondrial acyl-CoA thioesterase 1
Z04762	0.147717	-0.511983	-0.380083	0.144417	0.353817	0.246117	-0.260483	-0.0601833	-0.00628333	0.0573167	0.119717	0.149917			O											1.02306		Orc4l	Orc4l	Orc4l	origin recognition complex, subunit 4-like (S. cerevisiae)	O
Z04765	-0.0742167	-0.621917	-0.366717	0.149083	0.349383	0.564383	-0.218383	-0.144483	-0.0413833	-0.0232833	0.209817	0.217717			O										1.507	0.717299		Scd4	Scd4	Scd4	stearoyl-coenzyme A desaturase 4
Z04768	0.0996167	-0.388383	-0.337183	0.0830167	0.272417	0.270517	-0.202333	-0.158033	-0.0178333	0.0521667	0.150467	0.175567			O											0.847618		Syncrip	Syncrip	Syncrip	synaptotagmin binding, cytoplasmic RNA interacting protein			O
Z04775	0.116083	-0.430417	-0.257217	0.176983	0.241383	0.153183	0.1446	0.1142	0.0961	-0.0024	-0.0869	-0.2656			O									1.522		0.745075		Sfrs3	Sfrs3	Sfrs3	splicing factor, arginine/serine-rich 3 (SRp20)
Z04776	0.1114	-0.3867	-0.3126	0.088	0.3242	0.1757	-0.135967	0.00443333	0.0176333	0.0362333	0.0467333	0.0309333			O											0.902194		2810013E07Rik	Ints8	2810013E07Rik	RIKEN cDNA 2810013E07 gene
Z04779	-0.214167	-0.285767	-0.190167	0.164033	0.251533	0.274533	-0.08435	-0.01115	-0.03335	-0.01965	0.08565	0.06285			O											1.22377		Hsd17b12	Hsd17b12	Hsd17b12	hydroxysteroid (17-beta) dehydrogenase 12
Z04791	-0.03105	-0.02695	-0.02415	0.04335	0.02575	0.01305	0.36415	0.09875	-0.00915	-0.08465	-0.15785	-0.21125								O				1.62				Nmt1	Nmt1	Nmt1	N-myristoyltransferase 1
Z04792	0.158283	-0.236417	-0.297217	0.0796833	0.225683	0.0699833	0.11465	0.12005	0.01805	-0.04885	-0.06475	-0.13915			O									1.508		0.792866		Kpnb3	Ranbp5	Kpnb3	karyopherin (importin) beta 3
Z04793	-0.116517	0.218883	0.233783	0.0162833	-0.149617	-0.202817	-0.3987	0.2692	0.1668	0.0985	0.0286	-0.1644									O				3.005	1.27204		Gpx1	Gpx1	Gpx1	glutathione peroxidase 1		O
Z04794	0.0345667	-0.0286333	-0.0588333	-0.0983333	-0.0859333	0.237167	0.771417	-0.0187833	-0.144583	-0.187483	-0.227383	-0.193183								O		O			1.959	0.51511		1810010O14Rik	Pck2	1810010O14Rik	RIKEN cDNA 1810010O14 gene
Z04799	0.427683	-0.414117	-0.332917	-0.00291667	0.180983	0.141283	0.418983	-0.119317	0.163783	-0.0232167	-0.139717	-0.300517			O					O				1.602		0.961834		Rnu22	Snord22	Rnu22	RNA, U22 small nucleolar
Z04810	0.114133	-0.255967	-0.298967	-0.0471667	0.273433	0.214533	-0.0964833	-0.163883	-0.0745833	-0.0262833	0.120717	0.240517			O											1.25372		Tax1bp1	Tax1bp1	Tax1bp1	Tax1 (human T-cell leukemia virus type I) binding protein 1
Z04811	0.151167	-0.422333	-0.241133	0.173867	0.190667	0.147767	-0.0081	0.0824	0.0404	0.0088	-0.0224	-0.1011			O									2.125				Set	Set	Set	SET translocation	O
Z04818	0.129933	-0.431767	-0.425567	0.180133	0.264933	0.282333	-0.0120333	0.0373667	0.0544667	-0.0383333	-0.000833333	-0.0406333			O										1.595	0.831955		Cops3	Cops3	Cops3	COP9 (constitutive photomorphogenic) homolog, subunit 3 (Arabidopsis thaliana)
Z04820	0.273483	-0.614517	-0.674117	0.0669833	0.529483	0.418683	0.0324667	-0.129233	-0.00803333	-0.0157333	0.0369667	0.0835667			O											0.872569		Trpm7	Trpm7	Trpm7	transient receptor potential cation channel, subfamily M, member 7
Z04821	0.201033	-0.0604667	-0.105767	-0.0558667	-0.00426667	0.0253333	0.423333	0.106633	-0.0713667	-0.239967	-0.152167	-0.0664667								O				1.765		0.77732		Agtrap	Agtrap	Agtrap	angiotensin II, type I receptor-associated protein
Z04822	0.0851667	-0.530333	-0.539633	0.154267	0.433467	0.397067	-0.204783	-0.0793833	0.0375167	0.0237167	0.130917	0.0920167			O									15.279		0.597585		Rps6ka6	Rps6ka6	Rps6ka6	ribosomal protein S6 kinase polypeptide 6
Z04824	-0.10705	0.39155	0.23755	-0.11015	-0.29315	-0.11875	0.00861667	0.0249167	-0.0128833	0.0126167	-0.0222833	-0.0109833		O												1.06145
Z04826	0.2104	-0.5236	-0.5505	0.1572	0.4905	0.216	-0.0190833	-0.0717833	-0.00388333	0.0869167	-0.0519833	0.0598167			O											1.11841		Clk1	Clk1	Clk1	CDC-like kinase 1
Z04833	0.122467	-0.368233	-0.299633	0.0512667	0.271867	0.222267	0.0801167	0.00831667	0.0588167	0.0238167	-0.0891833	-0.0818833			O									1.681		0.847618		Ivns1abp	Ivns1abp	Ivns1abp	influenza virus NS1A binding protein
Z04834	0.0966333	0.0159333	0.0525333	-0.0988667	-0.0839667	0.0177333	0.838317	0.528217	-0.129783	-0.300483	-0.465183	-0.471083								O				2.506		0.808165		Upp1	Upp1	Upp1	uridine phosphorylase 1
Z04838	0.247317	-0.165783	-0.213683	-0.00118333	0.134917	-0.00158333	0.319967	0.0959667	0.0440667	-0.105633	-0.186333	-0.168033								O
Z04848	0.120117	-0.252783	-0.336083	0.0788167	0.186217	0.203717	-0.0960667	-0.00196667	0.0198333	0.0337333	0.0308333	0.0136333			O											0.82054		Cct4	Cct4	Cct4	chaperonin subunit 4 (delta)
Z04853	-0.0695167	-0.432517	-0.224517	0.223083	0.315183	0.188283	-0.3455	0.0688	0.1002	0.028	0.0852	0.0633			O										1.735			Prkcbp1	Prkcbp1	Prkcbp1	protein kinase C binding protein 1
Z04867	0.102633	-0.415667	-0.351467	0.201633	0.268633	0.194233	0.158467	0.169167	0.145967	-0.0359333	-0.121733	-0.315933			O													Tmpo	Tmpo	Tmpo	thymopoietin					O
Z04870	0.111583	-0.0322167	-0.105517	0.0417833	0.0432833	-0.0589167	0.16475	0.26635	0.08455	-0.04395	-0.16765	-0.30405								O				2.518		0.741481		Slc25a5	Slc25a5	Slc25a5	solute carrier family 25 (mitochondrial carrier, adenine nucleotide translocator), member 5
Z04875	0.187767	-0.244233	-0.141533	-0.0423333	0.265967	-0.0256333	0.701633	0.0316333	-0.102467	-0.144467	-0.247867	-0.238467								O				3.159		0.683125
Z04876	-0.180933	-0.192033	0.0609667	0.0447667	0.0688667	0.198367	-0.423267	-0.390767	-0.171867	0.147633	0.367833	0.470433							O							0.859014		Crb3	Crb3	Crb3	crumbs homolog 3 (Drosophila)				O
Z04877	0.16715	-0.33165	-0.26295	0.08325	0.22425	0.11995	0.0258333	-0.0410667	-0.00246667	0.0143333	0.0124333	-0.00906667			O													Brd8	Brd8	Brd8	bromodomain containing 8
Z04881	0.0275833	-0.448417	-0.0537167	0.0961833	0.220783	0.157583	-0.0624	-0.1063	0.0659	0.0757	0.0234	0.0037			O											0.933684
Z04884	0.40635	-0.74935	-0.84595	0.20775	0.57895	0.40225	0.187817	0.102417	0.0359167	-0.0284833	-0.111083	-0.186583			O									2.046		0.867761		Cwf19l2	Cwf19l2	Cwf19l2	CWF19-like 2, cell cycle control (S. pombe)
Z04885	0.0382	0.0615	-0.0235	-0.0159	-0.0876	0.0273	0.408967	0.246167	-0.0134333	-0.154533	-0.228433	-0.258733								O						0.743019		Pold2	Pold2	Pold2	polymerase (DNA directed), delta 2, regulatory subunit	O
Z04888	-0.00065	-0.40385	-0.36035	0.09765	0.27315	0.39405	-0.196083	-0.234883	-0.0236833	0.0440167	0.142317	0.268317			O										2.56	1.48902		Ctsl	Ctsl	Ctsl	cathepsin L
Z04893	0.1443	-0.3456	-0.3436	0.1032	0.2556	0.1861	-0.1441	-0.0622	0.0732	0.062	0.0315	0.0396			O											0.931108		Metap2	Metap2	Metap2	methionine aminopeptidase 2
Z04894	-0.114417	-0.0785167	-0.0643167	0.165383	-0.00161667	0.0934833	0.603717	-0.0343833	-0.0487833	-0.134083	-0.222583	-0.163883								O				11.076		0.855264		Pou5f1	Pou5f1	Pou5f1	POU domain, class 5, transcription factor 1					O
Z04899	0.258533	0.00723333	-0.225967	-0.0372667	0.0476333	-0.0501667	0.387833	0.397933	-0.0443667	-0.238667	-0.268967	-0.233767								O				2.619		0.446786		Pdk1	Pdk1	Pdk1	pyruvate dehydrogenase kinase, isoenzyme 1			O
Z04916	0.17475	-0.34905	-0.25705	0.09165	0.23865	0.10105	0.155683	-0.0591167	-0.0376167	-0.00781667	-0.0173167	-0.0338167			O									1.576		0.934329		Akap8	Akap8	Akap8	A kinase (PRKA) anchor protein 8
Z04924	-0.05895	-0.02875	-0.02585	0.00085	0.01985	0.09285	-0.299817	-0.185517	-0.0959167	0.172483	0.225883	0.182883							O						2.074			2700038I16Rik	Zfp655	2700038I16Rik	RIKEN cDNA 2700038I16 gene
Z04928	0.14465	-0.41455	-0.31485	0.10495	0.28955	0.19025	-0.30235	-0.08285	0.00225	0.04095	0.12515	0.21685			O													Pkn2	Pkn2	Pkn2	protein kinase N2			O
Z04929	0.0895333	-0.175367	-0.164867	0.101033	0.140033	0.00963333	-0.31165	-0.20135	-0.17035	0.04815	0.27475	0.36045							O					2.661		0.855067		Maoa	Maoa	Maoa	monoamine oxidase A
Z04931	-0.115933	-0.331033	-0.0954333	0.262567	0.258667	0.0211667	0.72185	0.01695	-0.08785	-0.19435	-0.23505	-0.22155								O		O		17.29		0.650729		Trh	Trh	Trh	thyrotropin releasing hormone
Z04934	0.00756667	-0.421233	-0.424933	0.105267	0.343967	0.389367	-0.44445	-0.18405	-0.08035	0.09385	0.25775	0.35725			O				O						1.875	1.10764		Sdcbp	Sdcbp	Sdcbp	syndecan binding protein			O
Z04940	0.0805667	-0.408333	-0.0861333	0.145167	0.171167	0.0975667	-0.0969333	0.0122667	0.0728667	0.00936667	-0.00223333	0.00466667			O									1.693		0.768599		Hnrpd	Hnrpd	Hnrpd	heterogeneous nuclear ribonucleoprotein D					O
Z04943	0.1024	-0.2961	-0.2774	0.0419	0.2524	0.1768	0.196467	0.126267	0.0571667	-0.0525333	-0.106133	-0.221233			O									1.572		0.808165		Abcb7	Abcb7	Abcb7	ATP-binding cassette, sub-family B (MDR/TAP), member 7
Z04944	0.2564	-0.508	-0.4718	0.1272	0.3569	0.2393	0.0362167	0.102417	0.0911167	0.0487167	-0.0752833	-0.203183			O											0.953235		AW555814	Hisppd1	AW555814	expressed sequence AW555814
Z04949	0.17575	-0.33775	-0.34315	0.12855	0.21175	0.16485	0.0826333	0.00593333	-0.103967	-0.0524667	0.0213333	0.0465333			O										1.806			Atp6v1c1	Atp6v1c1	Atp6v1c1	ATPase, H+ transporting, V1 subunit C, isoform 1
Z04956	0.00618333	-0.235417	-0.131317	0.0397833	0.123983	0.196783	-0.285	-0.2824	-0.182	0.1018	0.2616	0.386							O						2.572	1.13318		Ctsb	Ctsb	Ctsb	cathepsin B
Z04959	-0.250333	-0.264033	-0.000133333	0.0694667	0.172767	0.272267	-0.149283	-0.109583	-0.0341833	0.0109167	0.168317	0.113817				O										1.17139		2310075E07Rik	Ptrf	2310075E07Rik	RIKEN cDNA 2310075E07 gene
Z04960	0.432917	-0.397783	-0.342383	0.0773167	0.149117	0.0808167	0.268967	-0.0985333	0.0943667	-0.0163333	-0.0709333	-0.177533			O		O							1.814		1.05269		Rpl30	Rpl30	Rpl30	ribosomal protein L30
Z04961	0.0636833	-0.347817	-0.131717	0.0773833	0.196383	0.142083	-0.0588167	-0.0209167	-0.0211167	0.000283333	0.0426833	0.0578833			O											1.03443		Copb2	Copb2	Copb2	coatomer protein complex, subunit beta 2 (beta prime)
Z04965	0.1906	-0.3178	-0.3076	0.0568	0.2471	0.1309	0.0206	0.0301	-0.0134	-0.0193	-0.0023	-0.0157			O											1.07622		Rpe	Rpe	Rpe	ribulose-5-phosphate-3-epimerase
Z04971	0.301033	-0.389267	-0.373467	0.147233	0.238733	0.0757333	-0.0629333	0.0269667	0.0525667	0.0821667	-0.000433333	-0.0983333			O									1.805				Supt16h	Supt16h	Supt16h	suppressor of Ty 16 homolog (S. cerevisiae)
Z04976	0.0695	-0.5263	-0.4105	0.0818	0.3463	0.4392	0.0463167	0.200717	0.251917	0.0129167	-0.126683	-0.385183			O											0.866563		Hmgb3	Hmgb3	Hmgb3	high mobility group box 3					O
Z04977	0.0729833	-0.385517	-0.312717	0.0713833	0.290083	0.263783	-0.179033	-0.133733	-0.0588333	0.0546667	0.135367	0.181567			O													Abi1	Abi1	Abi1	abl-interactor 1
Z04978	0.26855	-0.07685	-0.02385	0.05125	0.00855	-0.22765	0.864317	0.239717	-0.188483	-0.230083	-0.369683	-0.315783								O				4.588		0.648187		Otx2	Otx2	Otx2	orthodenticle homolog 2 (Drosophila)					O
Z04988	0.14355	-0.36335	-0.34295	0.11455	0.43825	0.00995	0.309267	-0.117933	-0.0653333	0.0304667	-0.182433	0.0259667			O									5.33		0.709088
Z04994	0.0587833	0.0329833	-0.000216667	-0.0461167	-0.0335167	-0.0119167	-0.646117	-0.363817	0.0850833	0.253083	0.314783	0.356983							O						5.158	0.901156		Ndrl	Ndrl	Ndrl	N-myc downstream regulated-like
Z04996	0.0227833	-0.395617	-0.299217	0.137983	0.309583	0.224483	-0.231533	-0.192133	-0.0992333	0.0377667	0.195867	0.289267			O				O						2.195	1.15824		AI642036	Clint1	AI642036	expressed sequence AI642036
Z05000	0.205317	-0.402583	-0.362283	0.0689167	0.288117	0.202517	-0.0335167	-0.0168167	0.0397833	0.0334833	-0.00201667	-0.0209167			O											0.853886		Ddx10	Ddx10	Ddx10	DEAD (Asp-Glu-Ala-Asp) box polypeptide 10
Z05008	0.137267	-0.493833	-0.407833	0.142467	0.356267	0.265667	0.0097	0.0854	-0.0056	-0.0049	-0.0019	-0.0827			O													Gspt1	Gspt1	Gspt1	G1 to S phase transition 1	O
Z05014	0.150517	-0.313483	-0.236783	0.0955167	0.212717	0.0915167	-0.0552	-0.0424	-0.0227	-0.0061	0.0393	0.0871			O											0.93821		Hspa4	Hspa4	Hspa4	heat shock protein 4
Z05018	0.1343	-0.3749	-0.2908	0.1044	0.2841	0.1429	-0.0251167	0.0334833	0.116683	0.0386833	-0.0311167	-0.132617			O									1.527		1.05779		D3wsu161e	D3Wsu161e	D3Wsu161e	DNA segment, Chr 3, Wayne State University 161, expressed
Z05020	-0.0608667	-0.282167	-0.135567	0.223733	0.234033	0.0208333	0.409533	0.281633	0.0980333	-0.0208667	-0.380067	-0.388267								O						0.801678		A430091O22Rik	Raver2	A430091O22Rik	RIKEN cDNA A430091O22 gene
Z05027	0.147633	-0.339067	-0.339767	0.182033	0.230033	0.119133	0.0115	0.052	-0.0479	0.0544	-0.0007	-0.0693			O											0.854673		2810421I24Rik	2810421I24Rik	2810421I24Rik	RIKEN cDNA 2810421I24 gene
Z05030	0.141367	-0.299133	-0.302433	0.0163667	0.284067	0.159767	-0.0456833	0.00931667	-0.0393833	-0.0492833	0.0357167	0.0893167			O											0.932395		Map3k7ip2	Map3k7ip2	Map3k7ip2	mitogen-activated protein kinase kinase kinase 7 interacting protein 2
Z05041	0.207867	-0.234833	-0.385233	-0.0297333	0.254167	0.187767	0.0594	-0.0388	-0.0045	-0.0103	0.0096	-0.0154			O													Prei3	Prei3	Prei3	preimplantation protein 3
Z05044	-0.0640167	-0.448917	-0.229117	0.171183	0.339183	0.231683	-0.166133	0.0943667	0.193167	0.0332667	0.0360667	-0.190733			O										1.659	1.41579		Hmgn2	Hmgn2	Hmgn2	high mobility group nucleosomal binding domain 2
Z05047	0.183433	-0.328267	-0.351667	0.0291333	0.266933	0.200433	0.106683	0.000783333	0.0210833	-0.0402167	-0.0172167	-0.0711167			O											1.11532		0610007P08Rik	0610007P08Rik	0610007P08Rik	RIKEN cDNA 0610007P08 gene
Z05048	0.0571333	-0.468867	-0.320567	0.128833	0.351033	0.252433	-0.23215	-0.06115	0.07715	0.07705	0.08785	0.05125			O											0.946673		Rkhd2	Rkhd2	Rkhd2	ring finger and KH domain containing 2
Z05050	-0.133017	-0.494817	-0.356117	0.175383	0.400183	0.408383	-0.202433	-0.0186333	-0.0146333	0.0304667	0.105567	0.0996667			O										4.021	1.13266		C330023F11Rik	Sccpdh	C330023F11Rik	RIKEN cDNA C330023F11 gene
Z05053	0.155683	-0.450417	-0.388017	0.0548833	0.327683	0.300183	-0.0584667	-0.0578667	-0.00906667	0.0432333	0.0386333	0.0435333			O											0.931322		Appbp1	Appbp1	Appbp1	amyloid beta precursor protein binding protein 1	O	O
Z05055	-0.0615	-0.3131	-0.1786	0.1026	0.2181	0.2325	-0.25975	0.08035	0.06945	0.09185	0.09465	-0.07655			O									1.73		1.02306		Hmgcr	Hmgcr	Hmgcr	3-hydroxy-3-methylglutaryl-Coenzyme A reductase
Z05059	-0.16595	-0.32805	-0.30795	-0.00165	0.26465	0.53895	-0.309867	-0.162167	-0.160567	0.0460333	0.202933	0.383633			O	O			O									Pdgfra	Pdgfra	Pdgfra	platelet derived growth factor receptor, alpha polypeptide			O
Z05074	0.237167	0.0805667	-0.0309333	-0.0632333	-0.149733	-0.0738333	0.730583	0.224083	-0.0600167	-0.294917	-0.325117	-0.274617								O				8.181		0.656145		Klf2	Klf2	Klf2	Kruppel-like factor 2 (lung)					O
Z05095	-0.0897167	-0.244217	-0.0870167	-0.0169167	0.196483	0.241383	-0.326567	-0.219967	-0.00156667	0.197133	0.240133	0.110833							O						2.49	1.65082		Phlda1	Phlda1	Phlda1	pleckstrin homology-like domain, family A, member 1
Z05098	0.11125	0.11315	-0.02205	0.00585	-0.04375	-0.16445	0.378067	0.334467	-0.00223333	-0.194733	-0.249633	-0.265933								O				1.694		1.02047		Trim28	Trim28	Trim28	tripartite motif protein 28					O
Z05099	-0.323367	-0.0600667	0.152833	0.0222333	0.0389333	0.169433	-0.0945667	-0.243967	-0.128467	0.0812333	0.188333	0.197433				O									1.644	0.741822		Mdfi	Mdfi	Mdfi	MyoD family inhibitor
Z05100	-0.136	0.5097	0.3124	-0.1132	-0.4032	-0.1697	0.0929333	0.127433	-0.0741667	-0.0110667	-0.102467	-0.0326667		O
Z05104	-0.0828	0.3485	0.1382	-0.08	-0.2099	-0.114	0.00278333	0.0212833	-0.0390167	0.0126833	-0.0156167	0.0178833		O												1.00046
Z05109	-0.513867	-0.577167	-0.409267	0.0585333	0.568933	0.872833	0.0128667	0.146067	0.0182667	0.0257667	-0.0565333	-0.146433			O													Mesp1	Mesp1	Mesp1	mesoderm posterior 1
Z05110	0.279383	-0.359417	-0.422117	0.0299833	0.269183	0.202983	-0.0355333	-0.0142333	0.0402667	0.0229667	-0.00883333	-0.00463333			O											1.05925		Smarca5	Smarca5	Smarca5	SWI/SNF related, matrix associated, actin dependent regulator of chromatin, subfamily a, member 5
Z05116	0.173917	-0.219783	-0.153283	-0.0169833	0.0752167	0.140917	-0.29545	-0.34285	-0.27105	0.14325	0.31995	0.44615							O							0.806492		Dtr	Hbegf	Dtr	diphtheria toxin receptor			O
Z05126	-0.1763	-0.3421	-0.1166	0.1043	0.2527	0.278	-0.146583	-0.101383	-0.0891833	-0.0782833	0.147817	0.267617			O											0.772147		Mmp14	Mmp14	Mmp14	matrix metalloproteinase 14 (membrane-inserted)
Z05130	-0.0929167	0.376083	0.182083	-0.0946167	-0.260617	-0.110017	0.0037	0.089	-0.0348	-0.0181	0.0303	-0.0701		O												1.27145		Ifng	Ifng	Ifng	interferon gamma		O			O
Z05145	-0.105	0.1257	0.1089	-0.0237	-0.1001	-0.0058	-0.286483	-0.124783	-0.0991833	0.0904167	0.231517	0.188517							O						1.569			Akt1	Akt1	Akt1	thymoma viral proto-oncogene 1	O	O
Z05148	0.469267	-0.0566333	-0.249633	-0.104433	0.0160667	-0.0746333	0.777317	0.254117	-0.243983	-0.280283	-0.270483	-0.236683					O			O				1.795		1.23937		Zfp42	Zfp42	Zfp42	zinc finger protein 42					O
Z05162	-0.0820167	0.272583	0.228283	-0.0465167	-0.260417	-0.111917	0.03675	0.06735	0.00885	-0.01885	-0.05965	-0.03445		O														N-CAM	Ncam1	NCAM-1	neural cell adhesion molecule 1
Z05168	0.0619833	-0.269217	-0.237717	0.0924833	0.252583	0.0998833	0.0216333	-0.163867	-0.0156667	0.0187333	0.0724333	0.0667333			O													Chuk	Chuk	Chuk	conserved helix-loop-helix ubiquitous kinase
Z05173	-0.0431	-0.3398	-0.2768	0.0865	0.3456	0.2276	-0.27515	-0.28995	-0.01495	0.11115	0.24585	0.22305			O				O									2610016F04Rik	Pb1	2610016F04Rik	RIKEN cDNA 2610016F04 gene					O
Z05176	-0.2807	-0.4305	-0.2845	-0.0507	0.4271	0.6193	-0.141983	0.187617	-0.0311833	-0.0241833	-0.0148833	0.0246167			O	O										1.28914		Cdh2	Cdh2	Cdh2	cadherin 2
Z05178	0.249683	-0.382717	-0.434017	0.118983	0.290083	0.157983	0.127183	-0.00481667	-0.0117167	-0.00221667	-0.0451167	-0.0633167			O
Z05188	-0.149717	-0.0469167	-0.0449167	-0.0412167	0.138483	0.144283	-0.2943	-0.2539	-0.2106	0.1813	0.4058	0.1717							O						4.566	1.11712		Flt1	Flt1	Flt1	FMS-like tyrosine kinase 1			O
Z05196	0.07635	0.35015	0.23075	-0.04255	-0.28355	-0.33115	0.270717	0.182617	-0.124483	-0.0635833	-0.117083	-0.148183		O												0.763484		Utf1	Utf1	Utf1	undifferentiated embryonic cell transcription factor 1					O
Z05201	-0.0731167	0.354183	0.194483	-0.0927167	-0.236917	-0.145917	0.0857	0.0679	-0.041	-0.0036	-0.053	-0.056		O																						O
Z05204	0.238617	-0.344783	-0.594483	-0.00988333	0.384317	0.326217	-0.00403333	-0.261533	-0.129433	0.00416667	0.113567	0.277267			O											0.969617		Diap2	Diap2	Diap2	diaphanous homolog 2 (Drosophila)				O
Z05206	-0.0298667	-0.433167	-0.316967	0.158333	0.340433	0.281233	-0.183967	-0.180967	-0.0199667	0.0518333	0.157833	0.175233			O										1.565			Calu	Calu	Calu	calumenin
Z05207	-0.12355	-0.22655	-0.17375	0.09265	0.27035	0.16085	-0.2674	-0.2874	-0.0841	0.0306	0.3045	0.3038							O
Z05209	0.212217	-0.284283	-0.192983	0.169917	0.0873167	0.00781667	0.6813	0.1204	0.061	-0.1641	-0.3109	-0.3877								O				4.756		0.724603		Sap30	Sap30	Sap30	sin3 associated polypeptide					O
Z05211	-0.0820333	0.336967	0.173867	-0.0855333	-0.225633	-0.117633	0.0854	0.0816	-0.0507	-0.0087	-0.0646	-0.043		O														Erbb4	Erbb4	Erbb4	v-erb-a erythroblastic leukemia viral oncogene homolog 4 (avian)	O
Z05214	0.323467	-0.193533	0.00346667	0.0327667	-0.0304333	-0.135733	1.0657	0.5778	0.0789	-0.4236	-0.6132	-0.6856								O				1.971		0.817523		Sox2	Sox2	Sox2	SRY-box containing gene 2					O
Z05268	0.09165	-0.44775	-0.22535	0.23145	0.14595	0.20405	-0.0798167	0.0534833	0.103983	0.0439833	-0.0217167	-0.0999167			O									1.514		0.850942		Tebp	Ptges3	Tebp	telomerase binding protein, p23
Z05280	-0.0788833	-0.357083	-0.264483	0.203917	0.300517	0.196017	-0.316183	-0.272583	0.0197167	0.0970167	0.239417	0.232617			O				O									Mapk1	Mapk1	Mapk1	mitogen activated protein kinase 1	O		O
Z05291	0.101183	-0.244317	-0.251617	0.0581833	0.192183	0.144383	0.06375	0.18035	0.15875	-0.06875	-0.11425	-0.21985			O									1.971				Ptma	Ptma	Ptma	prothymosin alpha
Z05293	0.02295	-0.30985	-0.18305	0.09685	0.19585	0.17725	-0.172333	-0.0689333	0.00396667	0.0498667	0.103967	0.0834667			O													Brd7	Brd7	Brd7	bromodomain containing 7					O
Z05303	0.1053	0.1133	0.1326	-0.0234	-0.1228	-0.205	0.433033	0.397133	0.237633	-0.241767	-0.404367	-0.421667								O				4.816		0.758228		Gli1	Gli1	Gli1	GLI-Kruppel family member GLI1			O		O
Z05311	-0.0782167	-0.153417	-0.168017	-0.0976167	0.289383	0.207883	-0.673917	-0.601717	-0.253317	0.491783	0.524683	0.512483							O									Pparg	Pparg	Pparg	peroxisome proliferator activated receptor gamma					O
Z05316	0.127733	-0.272767	-0.391067	0.0848333	0.235633	0.215633	-0.0794333	-0.0530333	-0.0392333	-0.00773333	0.0749667	0.104467			O													Catnb	Ctnnb1	Catnb	catenin beta			O		O
Z05324	0.0569833	-0.102817	-0.0534167	0.0450833	0.0335833	0.0205833	0.571	0.0552	-0.0318	-0.0935	-0.1841	-0.3168								O				2.413		1.20116		Vegfc	Vegfc	Vegfc	vascular endothelial growth factor C	O
Z05326	-0.4046	-0.3903	-0.2073	-0.2979	0.5257	0.7744	-0.11665	0.08565	-0.02045	-0.06185	0.06875	0.04455			O	O												Lhx1	Lhx1	Lhx1	LIM homeobox protein 1					O
Z05335	-0.07935	0.00605	0.10505	-0.07025	-0.07345	0.11195	-0.713217	-0.0952167	0.0973833	0.197683	0.270983	0.242383							O						2.892			Esx1	Esx1	Esx1	extraembryonic, spermatogenesis, homeobox 1					O
Z05336	-0.305433	-0.150433	-0.162033	-0.0198333	0.267767	0.369967	-0.0101333	0.0794667	-0.0892333	-0.00753333	0.0125667	0.0148667				O												Evx1	Evx1	Evx1	even skipped homeotic gene 1 homolog					O
Z05337	-0.09435	0.36155	0.16995	-0.07845	-0.24665	-0.11205	0.0347667	0.0248667	0.000366667	0.00766667	-0.0380333	-0.0296333		O												1.13032		Evx2	Evx2	Evx2	even skipped homeotic gene 2 homolog					O
Z05348	-0.0795833	-0.219283	-0.154483	0.0219167	0.183817	0.247617	-0.28395	-0.16175	-0.16145	-0.03985	0.24935	0.39765							O						3.078			Itgav	Itgav	Itgav	integrin alpha V			O
Z05361	0.161217	-0.427083	-0.358283	0.158317	0.165617	0.300217	0.00611667	0.190117	0.159617	0.0313167	-0.122083	-0.265083			O									2.234				Cbx3	Cbx3	Cbx3	chromobox homolog 3 (Drosophila HP1 gamma)					O
Z05372	-0.0286167	-0.259817	-0.294517	0.0761833	0.290083	0.216683	-0.34055	-0.15935	0.05255	-0.00465	0.24645	0.20555			O				O						1.644			Bmpr1a	Bmpr1a	Bmpr1a	bone morphogenetic protein receptor, type 1A			O
Z05373	-0.202233	-0.190933	0.0737667	0.0373667	0.0180667	0.263967	-0.26395	-0.44695	0.07555	0.12015	0.20485	0.31035							O						7.273	1.6062		Cebpb	Cebpb	Cebpb	CCAAT/enhancer binding protein (C/EBP), beta					O
Z05378	0.174183	-0.386717	-0.259817	0.0193833	0.243383	0.209583	0.124167	0.263067	0.0806667	-0.0579333	-0.169833	-0.240133			O													Dnmt2	Dnmt2	Dnmt2	DNA methyltransferase 2
Z05390	-0.408067	-0.449667	-0.232467	0.0958333	0.463033	0.531333	0.275967	-0.00763333	-0.0261333	-0.137533	-0.0855333	-0.0191333			O	O												Gsc	Gsc	Gsc	goosecoid					O
Z05393	-0.3836	-0.4507	-0.2445	0.1135	0.3206	0.6447	-0.96555	-0.58365	0.04815	0.42425	0.56355	0.51325			O	O			O						14.781	1.06758		Krt1-18	Krt1-18	Krt1-18	keratin complex 1, acidic, gene 18				O
Z05398	0.250633	-0.0628667	-0.0112667	-0.0558667	-0.0725667	-0.0480667	0.520317	0.232517	-0.160883	-0.139483	-0.323083	-0.129383								O				1.661		0.494083		Notch4	Notch4	Notch4	Notch gene homolog 4 (Drosophila)					O
Z05421	-0.19925	-0.15635	-0.15615	-0.06415	0.13775	0.43815	-0.376333	-0.211833	-0.0918333	0.0675667	0.358467	0.253967				O			O						3.784			Msx2	Msx2	Msx2	homeo box, msh-like 2					O
Z05423	-0.47205	-0.24865	-0.18195	0.08135	0.38305	0.43825	0.0309667	-0.0562333	-0.0280333	0.0396667	0.00906667	0.00456667			O	O								1.861				Fgf8	Fgf8	Fgf8	fibroblast growth factor 8	O		O
Z05439	0.148467	0.132967	0.271267	0.0394667	-0.270033	-0.322133	-0.349617	-0.0730167	-0.198417	0.0489833	0.235783	0.336283							O						2.598	1.1392		Plk3	Plk3	Plk3	polo-like kinase 3 (Drosophila)	O
Z05442	-0.0883333	0.376767	0.164367	-0.106633	-0.226933	-0.119233	0.04665	0.02465	-0.01125	-0.00445	-0.03395	-0.02165		O												1.03062
Z05450	-0.26055	-0.23425	-0.20155	0.03545	0.32475	0.33615	0.0523333	-0.0543667	-0.0155667	0.00943333	0.00343333	0.00473333			O	O												Il15ra	Il15ra	Il15ra	interleukin 15 receptor, alpha chain			O
Z05459	0.000166667	-0.185633	-0.168833	0.0861667	0.153067	0.115067	-0.24705	-0.16845	-0.06415	0.03805	0.19725	0.24435							O					8.422		2.13403		Ubc	Ubc	Ubc	ubiquitin C
Z05466	-0.0696	0.0128	0.0438	0.0385	-0.0164	-0.0091	-0.687167	-0.432167	-0.266267	0.372533	0.504133	0.508933							O						6.149	1.06243		Sct	Sct	Sct	secretin
Z05481	0.162133	-0.283267	-0.211067	0.0533333	0.215833	0.0630333	0.0207667	-0.0601333	0.0449667	-0.00573333	-0.00403333	0.00416667			O										2.277
Z05489	-0.08645	0.26595	0.26735	-0.12455	-0.20755	-0.11475	-0.0196667	0.226833	0.122833	0.00693333	-0.0807667	-0.256167		O												0.486855		Hist2h2aa1	Hist2h2aa1	Hist2h2aa1	histone 2, H2aa1
Z05506	0.2231	-0.4083	-0.311	0.1078	0.2681	0.1203	-0.132783	-0.0586833	0.0227167	0.0844167	0.0576167	0.0267167			O											1.24652		D8ertd233e	Rbm34	D8ertd233e	DNA segment, Chr 8, ERATO Doi 233, expressed
Z05507	0.350333	-0.307867	-0.320067	-0.0111667	0.272333	0.0164333	0.0876	-0.1175	0.0266	0.038	-0.0383	0.0036			O											0.954553		1700034P14Rik	Gpbp1	1700034P14Rik	RIKEN cDNA 1700034P14 gene
Z05519	-0.0469667	-0.382667	-0.178367	0.114833	0.212433	0.280733	-0.249367	-0.0467667	0.0998333	0.134633	0.0752333	-0.0135667			O											0.913903		1110002B05Rik	1110002B05Rik	1110002B05Rik	RIKEN cDNA 1110002B05 gene
Z05521	0.195317	-0.454483	-0.347583	0.0918167	0.254417	0.260517	-0.136067	-0.0430667	0.0402333	0.0807333	0.0498333	0.00833333			O											0.864172		Actr2	Actr2	Actr2	ARP2 actin-related protein 2 homolog (yeast)
Z05529	0.1045	-0.3044	-0.2799	0.0487	0.2662	0.1649	-0.199417	-0.0553167	-0.0777167	0.0210833	0.132583	0.178783			O										1.506			Rab5ep	Rabep1	Rab5ep	rabaptin, RAB GTPase binding effector protein 1
Z05540	0.42475	-0.56375	-0.58465	0.08845	0.54115	0.09405	0.22575	-0.13415	-0.00125	0.04805	-0.09745	-0.04095			O											0.734007
Z05543	0.19265	-0.30045	-0.32495	0.08085	0.19795	0.15395	-0.189117	-0.0597167	0.0885833	0.00178333	0.0459833	0.112483			O											1.05269		Rab1	Rab1	Rab1	RAB1, member RAS oncogene family			O		O
Z05545	0.10435	-0.22615	-0.27375	0.04525	0.21525	0.13505	0.11215	0.00215	0.02255	-0.02095	-0.05925	-0.05665			O											0.745933		Pitrm1	Pitrm1	Pitrm1	pitrilysin metalloprotease 1
Z05550	-0.0988667	-0.112167	0.0627333	-0.00786667	-0.0145667	0.170733	-0.651867	-0.0245667	0.0937333	0.143533	0.195433	0.243733							O						2.515	0.81903		Dusp9	Dusp9	Dusp9	dual specificity phosphatase 9
Z05564	0.00861667	-0.258383	-0.296083	0.0312167	0.251217	0.263417	-0.0503167	0.0227833	-0.0120167	0.0301833	0.0421833	-0.0328167			O											1.19867		Azi2	Azi2	Azi2	5-azacytidine induced gene 2			O
Z05565	0.200033	0.00903333	0.0413333	-0.0275667	-0.0748667	-0.147967	0.476967	-0.0256333	-0.0126333	-0.120733	-0.200333	-0.117633								O				5.925		0.506641		1700019D03Rik	1700019D03Rik	1700019D03Rik	RIKEN cDNA 1700019D03 gene
Z05567	0.0645333	0.0157333	0.0209333	0.0249333	-0.0554667	-0.0706667	-0.305267	-0.0390667	-0.147367	0.0576333	0.177533	0.256533							O							1.0361		4432406C08Rik	E2f8	4432406C08Rik	RIKEN cDNA 4432406C08 gene					O
Z05570	0.167517	-0.556583	-0.616983	0.148417	0.439617	0.418017	0.2479	-0.02	0.0191	-0.1016	-0.0862	-0.0592			O											1.01251		Hnrpa3	Hnrpa3	Hnrpa3	heterogeneous nuclear ribonucleoprotein A3
Z05573	0.136633	-0.527967	-0.355367	0.217433	0.369633	0.159633	-0.0144	0.0985	0.0692	0.0069	-0.0448	-0.1154			O											0.902818		Ppid	Ppid	Ppid	peptidylprolyl isomerase D (cyclophilin D)
Z05577	0.0700667	-0.303933	-0.332733	0.0330667	0.302567	0.230967	0.0775167	0.0397167	-0.0678833	-0.0635833	-0.00718333	0.0214167			O											1.29092		Fndc3	Fndc3a	Fndc3	fibronectin type III domain containing 3
Z05588	0.152817	-0.325483	-0.229583	0.0688167	0.226517	0.106917	-0.0383833	-0.00458333	-0.0411833	-0.0453833	0.0622167	0.0673167			O										1.59			4732418C07Rik	4732418C07Rik	4732418C07Rik	RIKEN cDNA 4732418C07 gene
Z05598	0.135667	-0.433133	-0.436233	0.0681667	0.373067	0.292467	0.06355	0.08195	0.03145	-0.00525	-0.03145	-0.14025			O											1.12228		Arl6ip2	Arl6ip2	Arl6ip2	ADP-ribosylation factor-like 6 interacting protein 2
Z05610	-0.00661667	-0.231817	-0.227517	0.0668833	0.212483	0.186583	-0.621067	-0.340767	-0.0593667	0.218733	0.415833	0.386633							O						5.28			Adcy7	Adcy7	Adcy7	adenylate cyclase 7			O
Z05611	-0.0399167	-0.139217	-0.0314167	0.0859833	0.0655833	0.0589833	-0.2645	-0.2592	-0.126	0.1177	0.2266	0.3054							O						1.677	1.04112		Dximx46e	Otud5	Dximx46e	DNA segment, Chr X, Immunex 46, expressed
Z05612	0.299183	-0.405617	-0.319917	-0.00491667	0.371083	0.0601833	0.361833	0.0317333	0.0261333	0.0221333	-0.174167	-0.267667			O					O
Z05613	-0.0153167	-0.115817	-0.0441167	-0.0146167	0.0538833	0.135983	-0.2557	-0.1517	-0.0706	0.0677	0.1836	0.2267							O						2.078	1.01531		2310014H01Rik	2310014H01Rik	2310014H01Rik	RIKEN cDNA 2310014H01 gene
Z05614	-0.25105	-0.20495	-0.14015	-0.07325	0.31425	0.35515	-0.260417	-0.232617	-0.204417	0.0752833	0.324483	0.297683				O			O
Z05629	-0.120133	-0.0989333	0.0232667	0.0326667	0.0632667	0.0998667	-0.190833	-0.218633	-0.203733	0.0554667	0.243767	0.313967							O							0.9977		Adck2	Adck2	Adck2	aarF domain containing kinase 2
Z05633	0.1733	-0.5175	-0.404	0.0978	0.3321	0.3183	0.276417	-0.217483	0.0125167	-0.0189833	-0.0360833	-0.0163833			O											0.924485		Mgea5	Mgea5	Mgea5	meningioma expressed antigen 5 (hyaluronidase)
Z05634	0.0206833	-0.403317	-0.347917	0.0795833	0.270383	0.380583	-0.185533	-0.118933	-0.0476333	0.0581667	0.148267	0.145667			O										1.583	1.04954		Smbp	Tm9sf3	Smbp	SM-11044 binding protein
Z05652	-0.087	0.3035	0.2365	-0.0866	-0.1914	-0.175	0.0057	0.0369	-0.064	0.0307	-0.0071	-0.0022		O
Z05664	0.173233	-0.312467	-0.254867	0.0821333	0.196333	0.115633	-0.0991833	-0.0127833	-0.00298333	0.0702167	0.0456167	-0.000883333			O											1.03657		Ddx52	Ddx52	Ddx52	DEAD (Asp-Glu-Ala-Asp) box polypeptide 52
Z05672	-0.0690833	-0.174083	-0.150483	0.0393167	0.179317	0.175017	-0.201117	-0.255217	-0.185717	0.0750833	0.225183	0.341783							O						2.29			Elf1	Elf1	Elf1	E74-like factor 1					O
Z05674	0.101933	-0.449967	-0.316267	0.167233	0.259633	0.237433	0.0775167	0.336717	0.204017	0.00781667	-0.200683	-0.425383			O					O				9.047		0.569377		2810417H13Rik	2810417H13Rik	2810417H13Rik	RIKEN cDNA 2810417H13 gene
Z05680	-0.0831	-0.2361	-0.0982	0.1268	0.1142	0.1764	-0.29765	-0.22475	-0.10285	0.12075	0.24055	0.26395							O						4.441			Trio	Trio	Trio	triple functional domain (PTPRF interacting)
Z05687	-0.00291667	-0.107217	-0.0777167	0.0191833	0.0856833	0.0829833	-0.276667	-0.158967	-0.0478667	0.0754333	0.188933	0.219133							O									Bicd2	Bicd2	Bicd2	bicaudal D homolog 2 (Drosophila)				O
Z05688	-0.0289	-0.0715	-0.1496	-0.0523	0.2343	0.068	-0.299333	-0.223833	0.0322667	0.198567	0.187167	0.105167							O						2.216	1.03968		2210403K04Rik	2210403K04Rik	2210403K04Rik	RIKEN cDNA 2210403K04 gene
Z05696	0.0163333	-0.0904667	0.123033	-0.0284667	-0.0168667	-0.00356667	-0.194233	-0.347833	-0.0297333	0.166067	0.177867	0.227867							O						2.422	0.816206
Z05705	-0.0918	-0.4743	-0.3215	0.101	0.3558	0.4308	-0.08935	-0.09815	-0.08215	0.01215	0.13165	0.12585			O											0.894335		Rcn2	Rcn2	Rcn2	reticulocalbin 2
Z05707	-0.153067	0.0728333	0.0215333	-0.0803667	-0.0122667	0.151333	-0.24725	-0.18205	-0.13465	0.08235	0.19475	0.28685							O						1.602	1.1434
Z05711	0.205883	-0.405317	-0.372417	0.0747833	0.267883	0.229183	0.05815	0.01865	-0.03285	-0.01115	0.00695	-0.03975			O											0.904899		Xpo1	Xpo1	Xpo1	exportin 1, CRM1 homolog (yeast)
Z05716	0.30955	-0.32635	-0.35995	0.03835	0.23475	0.10365	0.102217	-0.0415833	-0.0231833	-0.0235833	-0.00448333	-0.00938333			O										1.562			D11Ertd530e	Suz12	D11Ertd530e	DNA segment, Chr 11, ERATO Doi 530, expressed					O
Z05730	0.127683	-0.312317	-0.281517	0.0181833	0.268283	0.179683	-0.0832	-0.0854	-0.0798	0.0103	0.1001	0.138			O											1.05633		Smap1	Smap1	Smap1	stromal membrane-associated protein 1
Z05734	0.0079	-0.2821	-0.2426	0.1058	0.2348	0.1762	0.0203333	0.0252333	-0.0387667	0.00683333	0.0425333	-0.0561667			O
Z05735	0.0229833	-0.350517	-0.182317	0.0720833	0.197883	0.239883	-0.0999333	-0.0690333	-0.0466333	-0.0123333	0.0989667	0.128967			O											1.21004		Sertad2	Sertad2	Sertad2	SERTA domain containing 2					O
Z05743	0.0868	-0.3204	-0.3678	-0.013	0.3189	0.2955	-0.0887833	-0.0925833	-0.0438833	0.00641667	0.0970167	0.121817			O										1.576	1.21535		Rnf13	Rnf13	Rnf13	ring finger protein 13
Z05745	0.165717	-0.341883	-0.218483	0.0946167	0.166317	0.133717	-0.125717	0.102383	0.0526833	0.0245833	-0.0322167	-0.0217167			O													Arid2	Arid2	Arid2	AT rich interactive domain 2 (Arid-rfx like)
Z05748	-0.0568667	-0.0308667	-0.117467	0.00403333	0.149633	0.0515333	-0.257417	-0.176117	-0.0538167	0.0661833	0.174383	0.246783							O							1.0074		BC010304	BC010304	BC010304	cDNA sequence BC010304
Z05752	0.397617	-0.352883	-0.408783	0.0424167	0.247317	0.0743167	0.0636167	0.204517	0.180417	0.0263167	-0.157483	-0.317383			O									1.537		1.58125		2810026P18Rik	2810026P18Rik	2810026P18Rik	RIKEN cDNA 2810026P18 gene
Z05760	0.2466	-0.5429	-0.5736	0.1272	0.4027	0.34	-0.0901333	-0.0940333	0.000966667	0.0262667	0.0796667	0.0772667			O													Dhx36	Dhx36	Dhx36	DEAH (Asp-Glu-Ala-His) box polypeptide 36
Z05761	0.0593167	0.0553167	0.0912167	0.0963167	-0.103183	-0.198983	-0.0376833	0.312617	0.257317	0.00251667	-0.171383	-0.363383									O					1.08893		Fth1	Fth1	Fth1	ferritin heavy chain 1
Z05771	0.0406167	-0.302183	-0.192483	0.0507167	0.235517	0.167817	-0.443933	-0.294433	0.114667	0.220567	0.203767	0.199367			O				O						2.986	1.39252		Copeb	Klf6	Copeb	core promoter element binding protein			O		O
Z05776	0.279683	0.176383	0.251883	-0.0404167	-0.240717	-0.426817	0.356067	0.0560667	0.120467	0.0283667	-0.313433	-0.247533		O			O			O				1.565		1.22942
Z05777	-0.00773333	0.00326667	0.0680667	0.0261667	-0.0195333	-0.0702333	-0.224767	-0.105867	-0.233867	-0.00606667	0.223633	0.346933							O									Serpinb9c	Serpinb9c	Serpinb9c	serine (or cysteine) proteinase inhibitor, clade B, member 9c
Z05779	0.177	-0.4369	-0.2112	0.0751	0.2443	0.1517	0.0685167	-0.0911833	-0.0393833	-0.00188333	0.0295167	0.0344167			O											0.887565		1110034C04Rik	1110034C04Rik	1110034C04Rik	RIKEN cDNA 1110034C04 gene
Z05780	0.12495	-0.32425	-0.36565	0.02515	0.29485	0.24495	-0.134933	-0.0334333	0.0361667	0.0370667	0.0560667	0.0390667			O											1.08793		Fnbp3	Prpf40a	Fnbp3	formin binding protein 3
Z05783	0.219717	-0.463483	-0.370483	0.129317	0.270017	0.214917	0.222317	0.185617	0.130217	-0.0440833	-0.142783	-0.351283			O					O				2.439		0.809841		Anp32e	Anp32e	Anp32e	acidic (leucine-rich) nuclear phosphoprotein 32 family, member E
Z05787	0.0424333	-0.257867	-0.260467	0.172133	0.234633	0.0691333	0.1938	0.1219	0.0941	-0.0448	-0.1165	-0.2485			O											0.807421		Rpl27a	Rpl27a	Rpl27a	ribosomal protein L27a
Z05796	0.205683	-0.454417	-0.391217	0.155483	0.303383	0.181083	-0.0406833	0.0194167	0.0802167	0.00821667	-0.0322833	-0.0348833			O											1.01205		Uchl5	Uchl5	Uchl5	ubiquitin carboxyl-terminal esterase L5
Z05797	0.0515667	-0.308533	-0.285033	0.0817667	0.234067	0.226167	-0.347017	-0.218517	-0.0548167	0.107083	0.216483	0.296783			O				O						2.289	1.10866		Arpc2	Arpc2	Arpc2	actin related protein 2/3/2005 complex, subunit 2
Z05799	0.0593	0.0171	-0.0372	-0.1068	0.0192	0.0484	-0.366633	-0.236133	-0.296933	0.185267	0.327867	0.386567							O						1.554	0.87963		Serpinb9b	Serpinb9b	Serpinb9b	serine (or cysteine) proteinase inhibitor, clade B, member 9b
Z05803	-0.2229	-0.4221	0.018	0.1997	0.206	0.2213	-0.489483	-0.190183	-0.141583	0.290717	0.375717	0.154817							O					25.58				Plac8	Plac8	Plac8	placenta-specific 8
Z05809	0.0577833	-0.488317	-0.420417	0.128183	0.286783	0.435983	-0.16225	-0.30425	0.12165	0.06445	0.15315	0.12725			O											1.01461		Ugcg	Ugcg	Ugcg	UDP-glucose ceramide glucosyltransferase
Z05814	0.242067	0.0700667	0.0727667	-0.0377333	-0.150633	-0.196533	0.436667	0.167767	-0.209933	-0.143933	-0.180633	-0.0699333								O				1.759				2410043F08Rik	Fblim1	2410043F08Rik	RIKEN cDNA 2410043F08 gene
Z05815	0.087	-0.4093	-0.3932	0.0886	0.3646	0.2623	0.1484	0.0741	0.1171	-0.0271	-0.1224	-0.1901			O
Z05818	0.09495	-0.30725	-0.25785	0.08465	0.15855	0.22695	-0.01475	0.11425	0.11775	0.01585	-0.05535	-0.17775			O											1.02849		Pbk	Pbk	Pbk	PDZ binding kinase
Z05831	-0.0592833	-0.133583	-0.0393833	-0.00148333	0.0908167	0.142917	-0.253867	-0.124467	-0.0875667	0.0109333	0.189633	0.265333							O							1.21367		Papss1	Papss1	Papss1	3'-phosphoadenosine 5'-phosphosulfate synthase 1
Z05837	0.0421333	-0.241067	-0.340667	0.0510333	0.270433	0.218133	-0.200683	-0.117883	0.00261667	0.0622167	0.127317	0.126417			O										2.55			Rnf14	Rnf14	Rnf14	ring finger protein 14					O
Z05838	0.03325	-0.04995	0.00265	-0.03705	5e-05	0.05105	-0.264517	-0.360017	-0.117817	0.168083	0.325783	0.248483							O									2210417O06Rik	Sri	2210417O06Rik	RIKEN cDNA 2210417O06 gene
Z05842	-0.09915	-0.31225	-0.19475	0.12715	0.19875	0.28025	-0.284233	-0.215733	-0.0549333	0.0566667	0.206167	0.292067			O				O						2.606	1.70333		1810045K07Rik	Tmem66	1810045K07Rik	RIKEN cDNA 1810045K07 gene
Z05843	-0.188167	-0.485067	0.367033	-0.00936667	0.260033	0.0555333	-0.5891	-0.3311	0.1211	0.2137	0.3005	0.2849							O						1.516	1.08918		6530402N02Rik	Aph1a	6530402N02Rik	RIKEN cDNA 6530402N02 gene
Z05846	-0.0949333	-0.0666333	-0.0616333	0.0523667	0.0772667	0.0935667	-0.634417	-0.532817	-0.671917	0.282083	0.839283	0.717783							O						5.875			1200009I06Rik	1200009I06Rik	1200009I06Rik	RIKEN cDNA 1200009I06 gene
Z05851	-0.0121333	-0.0345333	0.00836667	-0.00893333	0.0442667	0.00296667	-0.314783	-0.177583	-0.0105833	0.112917	0.225817	0.164217							O							1.03371		5330417K06Rik	Mobkl2a	5330417K06Rik	RIKEN cDNA 5330417K06 gene
Z05852	-0.194117	-0.247017	0.192683	0.223883	0.0279833	-0.00341667	-0.874133	-0.585933	0.00806667	0.369867	0.559667	0.522467							O						20.063			Irx3	Irx3	Irx3	Iroquois related homeobox 3 (Drosophila)					O
Z05860	-0.00236667	-0.327467	-0.219367	0.0571333	0.283733	0.208333	-0.343417	-0.233617	-0.0444167	0.124383	0.229583	0.267483			O				O						2.607	1.16332		Pdcd6ip	Pdcd6ip	Pdcd6ip	programmed cell death 6 interacting protein		O	O
Z05865	0.08995	-0.39405	-0.37195	0.07485	0.31655	0.28465	-0.0608333	-0.0818333	-0.0494333	0.0446667	0.0526667	0.0947667			O										2.926			Jarid1a	Jarid1a	Jarid1a	jumonji, AT rich interactive domain 1A (Rbp2 like)					O
Z05867	-0.11405	-0.23165	-0.04735	0.15775	0.19055	0.04475	0.379883	0.154783	-0.0332167	-0.183517	-0.163817	-0.154117								O						0.586949		Hunk	Hunk	Hunk	hormonally upregulated Neu-associated kinase			O
Z05869	0.0392833	-0.275817	-0.264017	0.0949833	0.228283	0.177283	-0.04455	-0.26445	-0.13785	0.04935	0.17395	0.22355			O											0.892072		Acate2	Acot9	Acate2	acyl-Coenzyme A thioesterase 2, mitochondrial
Z05870	-0.104167	0.365233	0.244733	-0.103567	-0.275967	-0.126267	0.0223167	0.0194167	-0.00328333	0.0155167	-0.0222833	-0.0316833		O
Z05871	0.132567	-0.288733	-0.350233	0.109767	0.244567	0.152067	-0.270667	-0.149167	-0.0427667	0.0804333	0.174833	0.207333			O											1.07127		Dnaja2	Dnaja2	Dnaja2	DnaJ (Hsp40) homolog, subfamily A, member 2
Z05874	0.142017	-0.311283	-0.314183	0.111517	0.309617	0.0623167	-0.2916	0.0151	0.0551	0.035	0.108	0.0784			O													Ipo7	Ipo7	Ipo7	importin 7
Z05875	-0.168733	-0.0957333	-0.0843333	0.00466667	0.152667	0.191467	-0.36395	-0.32435	-0.19755	0.11285	0.34165	0.43135							O						2.924	0.874782		2310061B02Rik	Tmbim1	2310061B02Rik	RIKEN cDNA 2310061B02 gene
Z05877	0.260883	-0.383217	-0.426417	0.105083	0.296483	0.147183	0.0229167	0.0625167	0.0456167	-0.00918333	-0.0524833	-0.0693833			O											0.886952		D3ertd194e	Eif2a	D3ertd194e	DNA segment, Chr 3, ERATO Doi 194, expressed
Z05887	0.20645	-0.48875	-0.11115	0.14575	0.16025	0.08745	-0.390083	-0.0207833	0.131217	0.128317	0.0853167	0.0660167			O											0.860003		Ube2l3	Ube2l3	Ube2l3	ubiquitin-conjugating enzyme E2L 3
Z05891	-0.0960167	0.368183	0.178683	-0.102417	-0.239317	-0.109117	0.0452333	0.0391333	-0.0206667	-0.00226667	-0.0398667	-0.0215667		O												0.994718		Rnf26	Rnf26	Rnf26	ring finger protein 26
Z05903	-0.00238333	0.406117	0.290017	-0.0840833	-0.447583	-0.162083	0.0885833	0.0632833	-0.0693167	-0.0422167	-0.0198167	-0.0205167		O												1.30107
Z05906	0.0535333	-0.313167	-0.360567	0.0889333	0.282933	0.248333	-0.0826833	-0.0443833	-0.0249833	0.0220167	0.0749167	0.0551167			O											0.925763		Capza1	Capza1	Capza1	capping protein (actin filament) muscle Z-line, alpha 1				O
Z05912	-0.0853667	0.150033	0.156033	-0.0168667	-0.134967	-0.0688667	0.258083	0.311283	0.134083	-0.0865167	-0.241817	-0.375117								O				2.286		0.722271		2410015N17Rik	2410015N17Rik	2410015N17Rik	RIKEN cDNA 2410015N17 gene
Z05917	0.0494333	-0.259967	-0.366167	0.0598333	0.343333	0.173533	-0.04775	-0.10905	-0.06805	-0.02055	0.08395	0.16145			O											1.13684
Z05919	0.0211833	-0.218817	0.0408833	0.0715833	0.0619833	0.0231833	-0.379767	-0.122867	-0.00956667	0.0765333	0.218733	0.216933							O						2.196	0.852904		Dag1	Dag1	Dag1	dystroglycan 1
Z05920	-0.0675167	-0.397717	-0.168417	0.116883	0.261383	0.255383	-0.173667	-0.195667	-0.0829667	0.0403333	0.177733	0.234233			O										1.762	1.11764		Smurf2	Smurf2	Smurf2	SMAD specific E3 ubiquitin protein ligase 2
Z05922	0.189483	-0.705217	-0.589117	0.144583	0.505783	0.454483	-0.103867	-0.102767	0.00263333	0.0323333	0.0896333	0.0820333			O											1.03015		Mib1	Mib1	Mib1	mindbomb homolog 1 (Drosophila)
Z05927	-0.2495	0.0555	-0.0756	-0.1046	0.0671	0.3071	-0.0726667	-0.0129667	-0.0596667	0.0876333	-0.00816667	0.0658333				O												Cd44	Cd44	Cd44	CD44 antigen
Z05928	0.167883	-0.453517	-0.396617	0.0835833	0.302483	0.296183	-0.1208	-0.0946	0.0101	0.0753	0.0737	0.0563			O											0.823759		3830421F13Rik	Fyttd1	3830421F13Rik	RIKEN cDNA 3830421F13 gene
Z05930	0.0920833	-0.394017	-0.311117	0.0922833	0.276983	0.243783	0.0170667	-0.0643333	0.0122667	-0.00243333	0.0365667	0.000866667			O										1.681	1.08168		Slc35a1	Slc35a1	Slc35a1	solute carrier family 35 (CMP-sialic acid transporter), member 1
Z05937	0.112033	-0.335967	-0.314167	0.164733	0.215433	0.157933	0.0938167	-0.0355833	-0.0227833	-0.0443833	-0.00598333	0.0149167			O											1.07448		Hbs1l	Hbs1l	Hbs1l	Hbs1-like (S. cerevisiae)
Z05938	0.0769333	-0.321867	-0.213367	0.0926333	0.191433	0.174233	0.02765	0.15415	0.03045	-0.05185	-0.03375	-0.12665			O										1.823	0.903025		B230106I24Rik	Aadacl1	B230106I24Rik	RIKEN cDNA B230106I24 gene
Z05947	-0.008	-0.397	-0.1923	0.0493	0.2376	0.3104	0.06745	-0.08055	0.07705	0.01195	0.02555	-0.10145			O										3.584	1.04496		H3f3b	H3f3b	H3f3b	H3 histone, family 3B
Z05948	0.398233	0.302833	0.216933	-0.222067	-0.365667	-0.330267	-0.16145	-0.05425	0.20695	0.20445	-0.03355	-0.16215		O			O							1.833		0.932825		Mt2	Mt2	Mt2	metallothionein 2			O
Z05950	-0.07695	0.12865	0.08655	-0.00675	-0.09665	-0.03485	-0.4379	-0.2554	-0.1044	0.1822	0.2709	0.3446							O						2.591	1.09295		2310040C09Rik	2310040C09Rik	2310040C09Rik	RIKEN cDNA 2310040C09 gene
Z05953	-0.151383	-0.0109833	0.0785167	0.0463167	-0.0521833	0.0897167	-0.291983	-0.0841833	-0.264883	0.0232167	0.244317	0.373517							O							1.5325		Sdc1	Sdc1	Sdc1	syndecan 1
Z05959	-0.19965	-0.10255	-0.21895	-0.03305	0.31885	0.23535	-0.414533	-0.283333	-0.193133	0.109667	0.418567	0.362767							O						2.645			Man1a	Man1a	Man1a	mannosidase 1, alpha
Z05971	0.195683	-0.300417	-0.395317	0.0328833	0.268883	0.198283	-0.0780167	-0.0105167	0.0798833	0.0458833	0.0294833	-0.0667167			O											1.05124		Anln	Anln	Anln	anillin, actin binding protein (scraps homolog, Drosophila)
Z05974	0.0373167	0.0179167	-0.0235833	-0.0625833	-0.0433833	0.0743167	-0.382283	-0.307183	-0.0829833	0.108717	0.266217	0.397517							O							1.01695		Wdt1	F630110N24Rik	Wdt1	whn-dependent transcript 1
Z05981	-0.200783	-0.331083	-0.181583	0.0320167	0.323817	0.357617	-0.2823	-0.3011	-0.0898	0.1122	0.2193	0.3417			O	O			O						2.865	1.18631		B2m	B2m	B2m	beta-2 microglobulin
Z05982	-0.07395	0.06405	0.03445	-0.05185	-0.03325	0.06055	-0.41225	-0.32765	-0.06775	0.06205	0.28445	0.46115							O						11.505	1.15558		Nppb	Nppb	Nppb	natriuretic peptide precursor type B
Z05986	0.00383333	-0.440867	-0.391167	0.136733	0.302833	0.388633	-0.1248	-0.2083	-0.1151	-0.0003	0.1976	0.2509			O										1.811	0.910752		Cltc	Cltc	Cltc	clathrin, heavy polypeptide (Hc)
Z05989	-0.0205833	0.0665167	0.199317	0.0853167	-0.0968833	-0.233683	0.38935	0.17625	-0.05515	-0.22925	-0.18255	-0.09865								O				1.772		0.885727		Zfp219	Zfp219	Zfp219	zinc finger protein 219					O
Z05995	-0.0174667	-0.557667	-0.301367	0.190933	0.373433	0.312133	-0.175233	-0.0407333	0.0494667	0.0128667	0.0553667	0.0982667			O											1.15292		Tram1	Tram1	Tram1	translocating chain-associating membrane protein 1
Z06006	0.167033	-0.401967	-0.280867	0.0910333	0.253233	0.171533	-0.0481833	-0.203983	-0.0561833	0.0233167	0.102717	0.182317			O										1.969	1.23851		C330039G02Rik	Foxj3	C330039G02Rik	RIKEN cDNA C330039G02 gene					O
Z06009	0.101783	-0.601617	-0.452617	0.205283	0.431483	0.315683	-0.101783	0.0751167	0.0977167	0.0103167	-0.0106833	-0.0706833			O											1.82348		Ssr3	Ssr3	Ssr3	signal sequence receptor, gamma
Z06011	-0.178133	-0.0329333	-0.0465333	0.0100667	0.0820667	0.165467	-0.3516	-0.189	-0.12	0.1516	0.2525	0.2565							O						2.596			Pea15	Pea15	Pea15	phosphoprotein enriched in astrocytes 15		O	O
Z06013	0.0578167	-0.321683	-0.167183	0.113617	0.225717	0.0917167	-0.2452	0.0081	0.0507	0.0835	0.0665	0.0364			O													0610011N22Rik	0610011N22Rik	0610011N22Rik	RIKEN cDNA 0610011N22 gene
Z06024	0.0435333	-0.221167	0.00273333	0.0794333	0.0672333	0.0282333	-0.417217	-0.0479167	0.0617833	0.110583	0.161383	0.131383							O							0.865964		Lmnb1	Lmnb1	Lmnb1	lamin B1
Z06025	0.2362	-0.3992	-0.3839	0.0987	0.3427	0.1055	-0.0986	-0.1289	-0.1048	-0.0126	0.1254	0.2195			O											1.21227		Ddx26	Ints6	Ddx26	DEAD/H (Asp-Glu-Ala-Asp/His) box polypeptide 26
Z06029	0.4587	-0.1206	-0.2087	-0.0992	-0.0413	0.0111	0.696	0.1135	-0.1424	-0.2131	-0.2925	-0.1615					O			O				7.598		0.807793		Klf4	Klf4	Klf4	Kruppel-like factor 4 (gut)					O
Z06030	0.125483	-0.513417	-0.337017	0.177783	0.360983	0.186183	-0.136217	0.0150833	0.0534833	0.0246833	0.0189833	0.0239833			O											0.929822		4432409D24Rik	Arid2	4432409D24Rik	RIKEN cDNA 4432409D24 gene
Z06036	0.01945	-0.26855	-0.29505	0.08505	0.23895	0.22015	-0.185533	-0.157533	-0.0412333	0.0656667	0.151567	0.167067			O										1.914	0.923847		Actr3	Actr3	Actr3	ARP3 actin-related protein 3 homolog (yeast)
Z06041	0.165633	-0.367667	-0.235467	0.117033	0.184633	0.135833	-0.260017	-0.126217	-0.0200167	0.0768833	0.157283	0.172083			O													Dncli2	Dync1li2	Dncli2	dynein, cytoplasmic, light intermediate polypeptide 2
Z06043	0.0888833	-0.262917	-0.275017	0.101583	0.153483	0.193983	0.0535333	0.0992333	0.0111333	-0.0549667	-0.0566667	-0.0522667			O
Z06046	0.0865833	-0.375717	-0.261017	0.137383	0.271483	0.141283	0.00896667	0.0150667	0.0257667	6.66667e-05	0.000166667	-0.0500333			O											1.04232		Armc1	Armc1	Armc1	armadillo repeat containing 1
Z06050	0.1269	-0.3376	-0.3202	0.0368	0.309	0.1851	0.308333	0.189133	0.0765333	-0.112667	-0.208067	-0.253267			O					O				1.693				Elovl6	Elovl6	Elovl6	ELOVL family member 6, elongation of long chain fatty acids (yeast)
Z06063	0.0911	-0.1221	-0.0303	0.0555	0.0331	-0.0273	-0.191333	-0.227833	-0.0980333	0.0359667	0.209767	0.271467							O						2.063	1.09194		Pdlim1	Pdlim1	Pdlim1	PDZ and LIM domain 1 (elfin)					O
Z06069	0.351283	-0.424917	-0.471117	0.0224833	0.293183	0.229083	-0.00331667	-0.163717	-0.0794167	0.0219833	0.0731833	0.151283			O													Axot	March7	Axot	axotrophin
Z06070	-0.0155	-0.5188	-0.2744	0.1966	0.2796	0.3325	-0.08035	-0.07535	0.07955	0.05445	0.03205	-0.01035			O											1.0782		Hnrpa2b1	Hnrpa2b1	Hnrpa2b1	heterogeneous nuclear ribonucleoprotein A2/B1
Z06071	0.17055	-0.34755	-0.19235	0.09985	0.20705	0.06245	0.0410333	-0.0460667	0.00933333	-0.0155667	-0.0113667	0.0226333			O											1.09522		1110056N09Rik	Btbd10	1110056N09Rik	RIKEN cDNA 1110056N09 gene
Z06072	-0.01805	0.05255	-0.01135	0.00945	-0.00915	-0.02345	-0.384167	-0.427967	0.0508333	0.269133	0.233633	0.258533							O							0.956093		Plac1	Plac1	Plac1	placental specific protein 1
Z06077	0.0184833	-0.313517	-0.0287167	0.0304833	0.117683	0.175583	-0.59065	-0.15205	-0.08845	0.12285	0.30445	0.40385							O						2.138	0.823379		Slc2a1	Slc2a1	Slc2a1	solute carrier family 2 (facilitated glucose transporter), member 1
Z06085	0.154783	-0.214517	-0.312417	0.122483	0.195583	0.0540833	0.00496667	0.0674667	-0.00613333	0.0270667	-0.00463333	-0.0887333			O											1.07597		AW550801	Tsr1	AW550801	expressed sequence AW550801
Z06092	0.11805	-0.08335	-0.03655	0.01735	0.09865	-0.11415	-0.573483	-0.395083	0.232017	0.264417	0.290017	0.182117							O						3.807	0.706318
Z06094	-0.0158333	-0.260633	-0.279333	0.126067	0.262667	0.167067	-0.216483	-0.0904833	-0.0483833	0.0665167	0.173217	0.115617			O													Map3k7	Map3k7	Map3k7	mitogen activated protein kinase kinase kinase 7			O
Z06126	0.303733	-0.373667	-0.376167	0.0121333	0.257333	0.176633	-0.0548833	-0.164383	-0.107483	-0.00678333	0.112217	0.221317			O													Mlr2	Lcor	Mlr2	Mblk1-related protein-2					O
Z06135	0.0412667	-0.278233	-0.195333	0.0476667	0.217567	0.167067	-0.06615	-0.10765	-0.02155	0.05045	0.07555	0.06935			O										1.956			Rac1	Rac1	Rac1	RAS-related C3 botulinum substrate 1			O	O
Z06136	0.00565	-0.51705	-0.32645	0.20345	0.32385	0.31055	-0.177467	-0.147067	0.00483333	0.0531333	0.123833	0.142733			O											0.952357		Rap1b	Rap1b	Rap1b	RAS related protein 1b			O
Z06143	0.11295	-0.26355	-0.27775	-0.00195	0.26795	0.16235	-0.168017	-0.323917	-0.273417	0.0438833	0.291483	0.429983			O				O							1.09724		6430411K14Rik	Dmxl2	6430411K14Rik	RIKEN cDNA 6430411K14 gene
Z06144	0.228417	-0.577983	-0.561283	0.160317	0.469617	0.280917	0.0238167	-0.122983	0.0346167	0.0408167	0.0122167	0.0115167			O													Ddx3x	Ddx3x	Ddx3x	DEAD/H (Asp-Glu-Ala-Asp/His) box polypeptide 3, X-linked
Z06150	0.09855	-0.25365	-0.21875	-0.08645	0.26765	0.19265	-0.181417	-0.174217	-0.0477167	0.0920833	0.161983	0.149283			O										1.817	1.11378		Zc3hdc7	Zc3h7a	Zc3hdc7	zinc finger CCCH type domain containing 7					O
Z06153	0.0856	-0.4236	-0.2656	0.2427	0.1482	0.2127	0.10135	0.09435	0.00565	-0.04405	-0.04095	-0.11635			O									1.679				Csnk2a1	Csnk2a1	Csnk2a1	casein kinase II, alpha 1 polypeptide			O
Z06157	-0.121733	-0.293333	-0.107633	0.106967	0.180067	0.235667	-0.265883	-0.137483	-0.0834833	0.101817	0.194117	0.190917							O							1.11635		Soat1	Soat1	Soat1	sterol O-acyltransferase 1
Z06161	0.03635	0.03905	-0.01475	0.02695	-0.01465	-0.07295	0.308033	0.248833	0.0558333	-0.0743667	-0.233467	-0.304867								O				2.185		0.726106		Mif	Mif	Mif	macrophage migration inhibitory factor			O
Z06162	0.103083	-0.274417	-0.325117	0.0971833	0.211483	0.187783	-0.13685	-0.05855	0.00945	0.01265	0.07505	0.09825			O													Sf3b1	Sf3b1	Sf3b1	splicing factor 3b, subunit 1
Z06169	0.0674333	-0.347467	-0.260567	0.0780333	0.312233	0.150333	-0.0125333	-0.127533	0.0159667	0.0220667	0.0262667	0.0757667			O											1.0932		1110021E09Rik	Prpf38b	1110021E09Rik	RIKEN cDNA 1110021E09 gene
Z06177	0.0599333	-0.0595667	0.0229333	-0.00696667	0.0301333	-0.0464667	-0.22805	-0.09225	-0.17855	-0.02265	0.30345	0.21805							O									Prkch	Prkch	Prkch	protein kinase C, eta			O
Z06178	0.207	-0.3764	-0.2568	0.116	0.2073	0.1029	-0.0368	0.0348	-0.0114	-0.0557	0.0009	0.0682			O													6820402O20Rik	Phf20	6820402O20Rik	RIKEN cDNA 6820402O20 gene					O
Z06184	-0.126783	-0.167283	-0.189883	0.134617	0.177717	0.171617	-0.321467	-0.117667	-0.202767	0.0991333	0.224733	0.318033							O									Hdlbp	Hdlbp	Hdlbp	high density lipoprotein (HDL) binding protein
Z06187	0.0165833	-0.302617	-0.244117	0.135483	0.208783	0.185883	-0.0998667	-0.105567	-0.0431667	0.0271333	0.0852333	0.136233			O											0.992887		Tnrc15	Tnrc15	Tnrc15	trinucleotide repeat containing 15
Z06188	0.0296667	-0.119933	-0.122833	0.0514667	0.126167	0.0354667	-0.447733	-0.235333	-0.0460333	0.154667	0.262067	0.312367							O						2.123	0.996323		Phf16	Phf16	Phf16	PHD finger protein 16
Z06191	0.337583	0.281783	0.166183	-0.192917	-0.330117	-0.262517	-0.0426167	0.167283	0.141883	0.0506833	-0.153417	-0.163817		O			O									0.714661		Mt1	Mt1	Mt1	metallothionein 1			O
Z06199	0.0736667	-0.0969333	-0.0673333	0.0545667	0.0144667	0.0215667	-0.513233	0.0320667	0.0966667	0.141267	0.119667	0.123567							O						2.098	0.933684		D5wsu178e	D5Wsu178e	D5Wsu178e	DNA segment, Chr 5, Wayne State University 178, expressed
Z06204	0.148283	-0.482717	-0.365117	0.168383	0.306783	0.224383	-0.0650833	0.0244167	0.0122167	0.0317167	0.0351167	-0.0383833			O											0.847032		Nup160	Nup160	Nup160	nucleoporin 160
Z06207	0.22095	-0.64985	-0.40155	0.18525	0.31775	0.32745	0.138083	0.179683	0.198783	0.00468333	-0.159917	-0.361317			O									2.155		0.91622		Vbp1	Vbp1	Vbp1	von Hippel-Lindau binding protein 1
Z06215	-0.0799	0.1101	0.1366	-0.0044	-0.0775	-0.0849	-0.26005	-0.33485	-0.17645	0.10945	0.28865	0.37325							O						2.672	1.33721		Trpv2	Trpv2	Trpv2	transient receptor potential cation channel, subfamily V, member 2					O
Z06220	0.281367	-0.317533	-0.337233	0.0195667	0.221467	0.132367	0.192733	0.305533	0.0777333	-0.125767	-0.209067	-0.241167			O					O						0.814704		Snx10	Snx10	Snx10	sorting nexin 10			O
Z06238	0.0562333	-0.460467	-0.314867	0.196833	0.354733	0.167533	0.0641667	0.188367	-0.0305333	0.0299667	-0.0875333	-0.164433			O
Z06245	-0.153833	-0.255333	-0.149433	0.0543667	0.198567	0.305667	-0.509933	-0.199433	-3.33333e-05	0.106767	0.306167	0.296467							O						2.637	1.32038		2310004K06Rik	Tmem9b	2310004K06Rik	RIKEN cDNA 2310004K06 gene
Z06259	-0.00806667	0.0287333	0.0457333	-0.0364667	-0.0366667	0.00673333	-0.4643	-0.1532	-0.1626	0.0975	0.2923	0.3903							O						3.888	1.00508		Eps8l2	Eps8l2	Eps8l2	EPS8-like 2
Z06263	-0.0206167	-0.0142167	0.00408333	0.0145833	0.0125833	0.00358333	-0.2288	-0.2599	-0.2311	0.0839	0.3186	0.3173							O							0.991517		Tarbp2	Tarbp2	Tarbp2	TAR (HIV) RNA binding protein 2
Z06268	-0.153817	-0.176017	0.122883	0.0973833	0.0477833	0.0617833	-0.528067	-0.334467	-0.194067	0.166433	0.434633	0.455533							O						2.378	0.815267		Tenc1	Tenc1	Tenc1	tensin like C1 domain-containing phosphatase
Z06276	0.0201667	-0.319133	-0.162733	0.0744667	0.251167	0.136067	-0.0489333	-0.0245333	0.0889667	0.0275667	-0.00473333	-0.0383333			O									1.796		1.11199		Yeats2	Yeats2	Yeats2	YEATS domain containing 2
Z06288	0.255883	-0.351917	-0.246217	0.105183	0.137683	0.0993833	0.09875	0.08565	0.06845	-0.01225	-0.08105	-0.15955			O													8430423A01Rik	Nucks1	8430423A01Rik	RIKEN cDNA 8430423A01 gene
Z06289	0.198183	-0.408817	-0.322817	0.152383	0.153183	0.227883	-0.129283	0.0101167	0.0567167	0.0615167	0.0288167	-0.0278833			O										1.63			1810043M20Rik	Bat2d	1810043M20Rik	RIKEN cDNA 1810043M20 gene
Z06290	0.0806667	-0.301233	-0.222433	0.147067	0.198267	0.0976667	-0.154033	-0.0492333	-0.0216333	0.0333667	0.0836667	0.107867			O											1.18468		Camsap1	Camsap1	Camsap1	calmodulin regulated spectrin-associated protein 1
Z06293	-0.15625	-0.22695	-0.07175	0.07765	0.18125	0.19605	-0.324883	0.0114167	-0.195883	0.00981667	0.215617	0.283917							O						6.931	1.77951		Procr	Procr	Procr	protein C receptor, endothelial
Z06294	0.09685	-0.18635	-0.35955	0.13225	0.14265	0.17415	0.0373167	-0.167883	-0.208783	0.0902167	0.171117	0.0780167			O													Zzef1	Zzef1	Zzef1	zinc finger, ZZ-type with EF hand domain 1					O
Z06298	0.0214667	-0.348833	-0.145233	0.133067	0.179367	0.160167	-0.118667	0.0473333	0.0598333	0.0302333	0.0217333	-0.0404667			O													Tpm3	Tpm3	Tpm3	tropomyosin 3, gamma
Z06307	-0.424633	-0.537733	-0.248533	0.169467	0.411567	0.629867	-0.908933	-0.480033	-0.0254333	0.413867	0.500967	0.499567			O	O			O						4.915			Krt1-19	Krt1-19	Krt1-19	keratin complex 1, acidic, gene 19				O
Z06310	0.0647833	-0.545717	-0.259217	0.162783	0.475383	0.101983	-0.132933	-0.384333	-0.183433	0.00376667	0.299567	0.397367			O				O							0.840427
Z06311	0.0644833	-0.309117	-0.248317	0.0976833	0.251483	0.143783	-0.135083	-0.289583	-0.241383	0.0161167	0.246917	0.403017			O				O							0.92045		Stk17b	Stk17b	Stk17b	serine/threonine kinase 17b (apoptosis-inducing)		O
Z06318	0.0617833	0.0880833	0.0977833	-0.0922167	-0.0973167	-0.0581167	0.267067	0.270467	0.0221667	-0.176933	-0.218333	-0.164433								O						0.889406		2310009B15Rik	2310009B15Rik	2310009B15Rik	RIKEN cDNA 2310009B15 gene
Z06319	0.0256667	-0.279433	-0.281733	0.0490667	0.293867	0.192567	-0.1646	-0.1565	-0.0521	0.0384	0.151	0.1838			O										2.143	1.16842		Hectd1	Hectd1	Hectd1	HECT domain containing 1
Z06324	0.148967	-0.239633	-0.300933	-0.0721333	0.311267	0.152467	-0.02585	-0.06965	0.03665	0.05425	0.01075	-0.00615			O													2610101J03Rik	2610101J03Rik	2610101J03Rik	RIKEN cDNA 2610101J03 gene
Z06329	0.161867	-0.380433	-0.350133	0.137567	0.297367	0.133767	-0.131317	0.138883	0.0732833	0.00218333	-0.0129167	-0.0701167			O											0.89454		Nap1l1	Nap1l1	Nap1l1	nucleosome assembly protein 1-like 1
Z06331	0.1503	0.0284	-0.0764	-0.0885	0.0576	-0.0714	0.305267	0.220967	0.0153667	-0.0906333	-0.216733	-0.234233								O								Atrx	Atrx	Atrx	alpha thalassemia/mental retardation syndrome X-linked homolog (human)
Z06340	0.155217	-0.333983	-0.372083	0.0384167	0.351117	0.161317	0.096	-0.0717	0.0493	0.0084	-0.0382	-0.0438			O											1.05512		Ccar1	Ccar1	Ccar1	cell division cycle and apoptosis regulator 1		O
Z06342	-0.116517	-0.379117	-0.430917	0.0934833	0.460683	0.372383	-0.112383	-0.120483	0.0217167	0.0188167	0.0913167	0.101017			O											1.02376		Stag2	Stag2	Stag2	stromal antigen 2	O
Z06362	0.0909333	0.0869333	0.0341333	-0.0377667	-0.0732667	-0.100967	0.245033	0.195033	0.0618333	-0.151167	-0.156467	-0.194267								O						0.800387		Top3b	Top3b	Top3b	topoisomerase (DNA) III beta	O
Z06363	0.258833	-0.412167	-0.388967	0.0716333	0.265233	0.205433	0.161267	0.0553667	0.0181667	-0.0473333	-0.0341333	-0.153333			O											0.823569		2310031L18Rik	Zwilch	2310031L18Rik	RIKEN cDNA 2310031L18 gene
Z06370	0.39395	-0.50445	-0.62435	0.08795	0.39915	0.24775	-0.14025	-0.08065	-0.00405	0.03065	0.09525	0.09905			O									1.633		1.31704		Hspca	Hsp90aa1	Hspca	heat shock protein 1, alpha
Z06372	0.026	-0.377	-0.2943	0.1376	0.2943	0.2134	-0.0482667	-0.0162667	0.0532333	0.0237333	-0.000166667	-0.0122667			O													Bzw1	Bzw1	Bzw1	basic leucine zipper and W2 domains 1
Z06374	0.188767	-0.435733	-0.352233	0.124867	0.282167	0.192167	-0.125667	-0.0877667	0.0121333	0.0360333	0.0732333	0.0920333			O										1.769	1.23197		Ddx5	Ddx5	Ddx5	DEAD (Asp-Glu-Ala-Asp) box polypeptide 5
Z06375	0.138717	-0.331183	-0.234283	-0.0666833	0.274517	0.218917	-0.174083	-0.0799833	0.0628167	0.0624167	0.0387167	0.0901167			O											0.966718		mt-Cytb	CYTB	CYTB	cytochrome b
Z06385	0.16455	-0.32005	-0.24745	0.10115	0.17885	0.12295	0.00366667	-0.0526333	-0.0267333	0.00796667	0.0344667	0.0332667			O									1.88		0.839073		Osr1	Osr1	Osr1	oxidative-stress responsive 1
Z06390	0.1706	-0.3915	-0.186	0.1594	0.1736	0.0739	-0.0447667	-0.00106667	-0.0608667	-0.0612667	0.0217333	0.146233			O									2.035
Z06394	0.1854	-0.4213	-0.318	0.0619	0.2587	0.2333	0.0559833	-0.0525167	-0.0244167	0.0203833	0.00468333	-0.00411667			O										1.545	0.958076		Picalm	Picalm	Picalm	phosphatidylinositol binding clathrin assembly protein
Z06395	0.151833	-0.465467	-0.297067	0.117133	0.313533	0.180033	-0.03395	0.00415	0.03245	0.00245	0.00195	-0.00705			O										1.578	1.30858		Misc12	Mis12	Misc12	MIS12 homolog (yeast)
Z06398	0.0637	-0.472	-0.2415	0.2483	0.3473	0.0542	0.115383	0.315983	0.0394833	-0.0579167	-0.134717	-0.278217			O									3.203		0.515822		Emb	Emb	Emb	embigin
Z06405	-0.02925	-0.30635	-0.27465	0.03605	0.33665	0.23755	-0.31385	-0.13185	-0.02335	0.05275	0.16125	0.25505			O				O									Tpp2	Tpp2	Tpp2	tripeptidyl peptidase II
Z06406	0.2046	-0.325	-0.2894	0.0889	0.2528	0.0681	-0.0756167	0.0297833	0.0414833	0.0511833	-0.0169167	-0.0299167			O											0.997011		Cebpz	Cebpz	Cebpz	CCAAT/enhancer binding protein zeta					O
Z06407	0.1483	-0.1619	-0.1617	0.0498	0.1403	-0.0148	0.26895	0.31205	0.05255	-0.14625	-0.21255	-0.27475								O								Shmt1	Shmt1	Shmt1	serine hydroxymethyl transferase 1 (soluble)
Z06412	0.2723	-0.4719	-0.4873	0.0953	0.3859	0.2057	0.295233	0.104633	0.0133333	-0.0704667	-0.132067	-0.210667			O											0.819219		Zfp281	Zfp281	Zfp281	zinc finger protein 281					O
Z06417	-0.0172	-0.1702	-0.1988	-0.1594	0.0588	0.4868	-0.360667	0.352233	0.242033	-0.00156667	-0.0815667	-0.150467									O				7.605	0.9977		Hs3st3b1	Hs3st3b1	Hs3st3b1	heparan sulfate (glucosamine) 3-O-sulfotransferase 3B1
Z06420	0.131283	-0.357217	-0.309017	0.0703833	0.229983	0.234583	-0.0449	-0.0165	0.0019	-0.0082	0.0332	0.0345			O											0.909913		Rab14	Rab14	Rab14	RAB14, member RAS oncogene family			O
Z06425	0.02545	-0.25635	-0.23165	0.05225	0.18875	0.22155	0.0140833	0.0109833	-0.0420167	0.0154833	0.0111833	-0.00971667			O										1.856	0.834642		Ifrg15	Ifrg15	Ifrg15	interferon alpha responsive gene
Z06429	0.0504333	0.0424333	-0.000966667	-0.0116667	-0.110467	0.0302333	0.343667	0.227767	0.0366667	-0.121133	-0.228933	-0.258033								O				2.282		0.535303		Rnaseh2a	Rnaseh2a	Rnaseh2a	ribonuclease H2, large subunit	O
Z06435	0.185933	-0.312567	-0.301867	-0.0569667	0.233733	0.251733	0.0487	-0.0598	-0.0044	-0.0074	0.0175	0.0054			O										1.582	0.93994		Stk3	Stk3	Stk3	serine/threonine kinase 3 (Ste20, yeast homolog)		O
Z06441	0.2954	-0.368	-0.4284	0.0866	0.2682	0.1462	-0.15225	-0.11845	0.01465	0.05065	0.07705	0.12835			O											0.876799		D3jfr1	Csde1	D3jfr1	DNA segment, Chr 3, MJeffers 1 (D3Jfr1)
Z06442	-0.440883	-0.323483	0.136817	0.173717	0.176017	0.277817	0.0368667	0.0848667	-3.33333e-05	0.0378667	-0.0268333	-0.132733				O
Z06448	-0.000466667	-0.0156667	-0.115267	0.0519333	0.0356333	0.0438333	-0.268533	-0.189633	-0.182233	0.122267	0.233067	0.285067							O					1.6		0.901986		Tmem14c	Tmem14c	Tmem14c	transmembrane protein 14C
Z06457	0.368667	-0.530933	-0.588233	0.00306667	0.439867	0.307567	-0.125133	-0.0757333	0.159667	0.119567	0.0190667	-0.0974333			O											1.03395		Mki67	Mki67	Mki67	antigen identified by monoclonal antibody Ki 67	O
Z06464	0.151733	-0.190867	-0.407367	0.0556333	0.164633	0.226233	0.02915	0.03855	-0.09845	-0.06145	0.08575	0.00645			O											1.02542		Hspa14	Hspa14	Hspa14	heat shock 70kDa protein 14
Z06466	-0.0694667	0.461033	0.198133	-0.126167	-0.318067	-0.145467	0.138783	0.113583	-0.0351167	-0.0179167	-0.121517	-0.0778167		O
Z06470	0.0598167	-0.223283	-0.127883	0.0669167	0.0994167	0.125017	0.56285	0.05345	-0.03425	-0.16245	-0.21105	-0.20855								O				1.637		0.973868
Z06476	0.0672167	-0.375883	-0.303383	0.00731667	0.320417	0.284317	0.0314167	-0.0409833	0.00221667	-0.0397833	0.0136167	0.0335167			O											1.02707		Arl5	Arl5a	Arl5	ADP-ribosylation factor-like 5			O
Z06477	0.0659	-0.3134	-0.2221	0.1038	0.1688	0.197	0.0516667	-0.0429333	-0.0192333	-0.0200333	0.0300667	0.000466667			O
Z06484	0.2014	-0.4525	-0.4368	0.1425	0.3299	0.2155	0.0318667	-0.0597333	-0.00583333	0.0140667	0.0228667	-0.00323333			O											0.970063		Mtif2	Mtif2	Mtif2	mitochondrial translational initiation factor 2
Z06488	0.0203667	-0.231933	-0.254433	0.0674667	0.173967	0.224567	-0.21965	-0.11295	0.00485	0.05205	0.12245	0.15325			O										2.346	1.358		1200003O06Rik	Mfsd1	1200003O06Rik	RIKEN cDNA 1200003O06 gene
Z06491	0.0015	-0.4723	-0.1477	0.1855	0.2272	0.2058	-0.216533	-0.111233	-0.00533333	0.0540667	0.111767	0.167267			O											0.937778		Ubqln1	Ubqln1	Ubqln1	ubiquilin 1
Z06492	0.0969167	-0.0185833	-0.150883	0.0636167	0.0377167	-0.0287833	0.355383	0.302983	0.0366833	-0.118817	-0.221417	-0.354817								O				2.281		0.71829		Cdca7	Cdca7	Cdca7	cell division cycle associated 7	O
Z06498	-0.000883333	-0.0413833	-0.0235833	-0.0251833	0.0694167	0.0216167	0.340583	0.209383	0.00518333	-0.0602167	-0.278617	-0.216317								O				2.073		0.76913		Sec14l4	Sec14l4	Sec14l4	SEC14-like 4 (S. cerevisiae)
Z06500	0.307367	-0.304933	-0.234633	0.0614667	0.107067	0.0636667	0.446283	-0.0140167	-0.146717	-0.181717	-0.0760167	-0.0278167			O									1.517		0.693107		Pcaf	Pcaf	Pcaf	p300/CBP-associated factor					O
Z06502	0.18935	-0.29995	-0.42405	0.05875	0.21165	0.26425	0.4328	-0.0777	-0.1494	-0.1194	-0.038	-0.0483			O											0.740116		Lars	Lars	Lars	leucyl-tRNA synthetase
Z06506	0.15325	-0.30795	-0.23415	0.08255	0.19295	0.11335	-0.0897	-0.0398	0.0091	0.0352	0.0488	0.0364			O											0.822053		Zfp639	Zfp639	Zfp639	zinc finger protein 639					O
Z06509	0.0073	-0.337	-0.2801	0.1321	0.2756	0.2021	-0.232417	-0.163617	0.0977833	0.0889833	0.119183	0.0900833			O											0.922147		Ywhah	Ywhah	Ywhah	tyrosine 3-monooxygenase/tryptophan 5-monooxygenase activation protein, eta polypeptide
Z06511	-0.00601667	-0.134217	-0.138217	0.0866833	0.169083	0.0226833	-0.279067	-0.140867	-0.174867	0.0661333	0.172633	0.356033							O						1.807			Sec24a	Sec24a	Sec24a	SEC24 related gene family, member A (S. cerevisiae)
Z06512	0.1684	-0.3868	-0.46	0.1375	0.3719	0.169	-0.0610167	0.0211833	0.0115833	0.0487833	0.0120833	-0.0326167			O										1.514	1.17652		Dnaja1	Dnaja1	Dnaja1	DnaJ (Hsp40) homolog, subfamily A, member 1
Z06513	0.122833	-0.343367	-0.352667	0.115933	0.215533	0.241733	-0.0271	-0.0598	-0.0333	0.0301	0.03	0.0601			O											1.044		Eif3s10	Eif3s10	Eif3s10	eukaryotic translation initiation factor 3, subunit 10 (theta)
Z06515	0.350267	-0.672733	-0.593133	0.249367	0.473567	0.192667	0.241817	-0.0515833	0.0254167	-0.0182833	-0.100083	-0.0972833			O									2.675		0.93261		2310001H12Rik	2310001H12Rik	2310001H12Rik	RIKEN cDNA 2310001H12 gene
Z06517	0.122133	-0.343367	-0.337967	0.0806333	0.261733	0.216833	0.0372167	-0.0153833	-0.0170833	-0.0471833	0.0111167	0.0313167			O											0.989008		6030411K04Rik	Cnot1	6030411K04Rik	RIKEN cDNA 6030411K04 gene
Z06521	-0.232533	-0.252733	-0.298633	0.0666667	0.484667	0.232567	-0.0879833	0.0216167	-0.0381833	0.0108167	0.0798167	0.0139167			O									3.431				Gm784	Gm784	Gm784	gene model 784, (NCBI)
Z06525	0.0379	-0.4019	-0.3914	0.0331	0.3233	0.399	0.0258	-0.1367	-0.0235	-0.0046	0.0848	0.0542			O											1.0595		Prkwnk1	Wnk1	Prkwnk1	protein kinase, lysine deficient 1
Z06529	0.0402667	-0.334733	-0.104433	0.0958667	0.179367	0.123667	-0.251467	-0.183067	-0.107467	0.101633	0.156133	0.284233							O					2.279		1.05877		Nr6a1	Nr6a1	Nr6a1	nuclear receptor subfamily 6, group A, member 1					O
Z06531	0.0759167	-0.480983	-0.470883	0.142617	0.416217	0.317117	-0.161583	-0.0169833	0.0267167	0.0255167	0.0781167	0.0482167			O											2.25009		Tra1	Hsp90b1	Tra1	tumor rejection antigen gp96
Z06532	0.258333	-0.576567	-0.458067	0.0555333	0.357433	0.363333	-0.51445	-0.17615	0.02225	0.09415	0.23805	0.33615			O				O						2.483	1.05706		Bbx	Bbx	Bbx	bobby sox homolog (Drosophila)					O
Z06536	0.175167	-0.353533	-0.322533	0.0579667	0.214767	0.228167	0.213917	-0.0496833	-0.0465833	-0.0477833	-0.0298833	-0.0399833			O										2.051			Ghitm	Ghitm	Ghitm	growth hormone inducible transmembrane protein
Z06541	0.202433	-0.368367	-0.409267	0.106933	0.254333	0.213933	-0.0540667	-0.0325667	-0.0206667	-0.00866667	0.0397333	0.0762333			O											0.852707		2610528A15Rik	Skiv2l2	2610528A15Rik	RIKEN cDNA 2610528A15 gene
Z06545	0.04585	-0.30265	-0.20315	0.12465	0.22395	0.11135	-0.02575	0.05745	0.12155	0.05465	-0.05735	-0.15055			O											0.946019		Taf9	Taf9	Taf9	TAF9 RNA polymerase II, TATA box binding protein (TBP)-associated factor					O
Z06548	-0.0499833	-0.382483	-0.336483	0.0960167	0.332417	0.340517	0.177917	0.125317	0.00241667	-0.0356833	-0.0657833	-0.204183			O										1.6	1.11276		Rcn1	Rcn1	Rcn1	reticulocalbin 1
Z06553	0.2156	-0.2779	-0.2547	0.0215	0.1824	0.1131	0.0436	0.0747	0.0876	0.0501	-0.0819	-0.1741			O													Smc2l1	Smc2l1	Smc2l1	SMC2 structural maintenance of chromosomes 2-like 1 (yeast)	O
Z06556	-0.06785	-0.26095	-0.37965	-0.08385	0.40275	0.38955	-0.38155	-0.19135	-0.15005	0.08565	0.27975	0.35755			O				O						2.667			Rbms1	Rbms1	Rbms1	RNA binding motif, single stranded interacting protein 1	O
Z06558	-0.18875	-0.40115	-0.27765	0.09545	0.29935	0.47275	-0.503333	-0.0728333	0.0217667	0.0832667	0.227967	0.243167			O	O			O						2.556	1.19895		Farp1	Farp1	Farp1	FERM, RhoGEF (Arhgef) and pleckstrin domain protein 1 (chondrocyte-derived)
Z06560	0.2776	-0.4195	-0.3724	0.067	0.2874	0.1599	0.17535	-0.05775	-0.07305	-0.05135	0.01585	-0.00905			O											0.821486		Smarcad1	Smarcad1	Smarcad1	SWI/SNF-related, matrix-associated actin-dependent regulator of chromatin, subfamily a
Z06576	0.2033	-0.201	-0.3551	0.0578	0.2101	0.0849	-0.115417	0.0727833	0.000583333	-0.00681667	0.0212833	0.0275833			O											1.1272		Ncoa4	Ncoa4	Ncoa4	nuclear receptor coactivator 4
Z06579	0.0410667	-0.316633	-0.263533	0.0192667	0.239867	0.279967	0.51475	0.16085	0.06715	-0.11145	-0.30095	-0.33035			O					O				3.686		0.999079		Robo1	Robo1	Robo1	roundabout homolog 1 (Drosophila)
Z06584	0.252917	-0.280783	-0.282583	-0.0464833	0.199817	0.157117	0.1552	0.0261	0.0709	-0.0235	-0.1029	-0.1258			O											1.28884		1700023B02Rik	1700023B02Rik	1700023B02Rik	RIKEN cDNA 1700023B02 gene
Z06587	-0.0695833	-0.250483	-0.265883	-0.00198333	0.172517	0.415417	-0.0584333	0.0891667	-0.0588333	-0.0473333	0.0594667	0.0159667			O										2.536	1.12564		Ppic	Ppic	Ppic	peptidylprolyl isomerase C
Z06589	0.205217	-0.476783	-0.511883	0.102817	0.387217	0.293417	0.108817	-0.0971833	-0.0123833	-0.00748333	0.0139167	-0.00568333			O													Rnpc2	Rnpc2	Rnpc2	RNA-binding region (RNP1, RRM) containing 2					O
Z06591	0.108217	-0.142583	-0.0126833	0.0618167	0.0254167	-0.0401833	0.291117	0.244917	0.112617	-0.103883	-0.265083	-0.279683								O				2.061		0.609256		Pecr	Pecr	Pecr	peroxisomal trans-2-enoyl-CoA reductase
Z06592	-0.131233	0.328067	0.244967	-0.0228333	-0.251533	-0.167433	-0.0420167	0.0393833	-0.0108167	0.0330833	-0.0251167	0.00548333		O											1.949	1.05803		Pou3f1	Pou3f1	Pou3f1	POU domain, class 3, transcription factor 1
Z06593	0.217967	-0.384133	-0.469833	0.126167	0.318367	0.191467	-0.0933667	0.0743333	0.0528333	0.0316333	0.00203333	-0.0674667			O											0.858816		Cse1l	Cse1l	Cse1l	chromosome segregation 1-like (S. cerevisiae)		O
Z06594	0.265817	-0.324383	-0.388083	0.00531667	0.315717	0.125617	0.23535	-0.06785	-0.01235	-0.03675	-0.06285	-0.05555			O											1.1358		Zfml	Zfml	Zfml	zinc finger, matrin-like					O
Z06597	0.0942333	-0.110067	-0.132167	0.0980333	0.0483333	0.00163333	-0.4362	-0.1473	-0.1271	0.1549	0.2727	0.283							O									Slc11a2	Slc11a2	Slc11a2	solute carrier family 11 (proton-coupled divalent metal ion transporters), member 2
Z06598	0.175317	-0.111583	-0.101383	-0.0342833	0.000216667	0.0717167	0.401583	0.113683	0.0266833	-0.121417	-0.226617	-0.193917								O				3.882		0.882877		Lama1	Lama1	Lama1	laminin, alpha 1			O
Z06600	-0.4686	-0.2206	-0.2661	0.0299	0.4779	0.4475	-0.003	0.0108	0.0106	0.0004	-0.0075	-0.0113			O	O										0.962277		T	T	T	brachyury					O
Z06602	0.2272	-0.421	-0.3534	0.1318	0.2701	0.1453	0.0939667	0.100167	-0.00863333	0.00406667	-0.0518333	-0.137733			O									1.67		0.940373		2410005K20Rik	Rsl1d1	2410005K20Rik	RIKEN cDNA 2410005K20 gene
Z06603	0.117517	-0.196483	-0.0976833	0.0885167	0.123117	-0.0349833	-0.477067	-0.0382667	-0.0123667	0.0786333	0.188533	0.260533							O					3.166		0.753703		Rragd	Rragd	Rragd	Ras-related GTP binding D
Z06609	-0.000333333	-0.270233	-0.170133	0.0395667	0.114567	0.286567	-0.42625	-0.20255	-0.12335	0.11675	0.28525	0.35015							O						2.899			Podxl	Podxl	Podxl	podocalyxin-like
Z06610	0.19355	-0.34015	-0.46105	0.10105	0.29925	0.20735	-0.00308333	0.0724167	0.0959167	0.0155167	-0.0450833	-0.135683			O											0.85153		Hnrpm	Hnrpm	Hnrpm	heterogeneous nuclear ribonucleoprotein M
Z06614	0.0337833	-0.438817	-0.365317	0.0927833	0.362983	0.314583	-0.118983	0.0586167	0.0465167	0.0241167	0.0333167	-0.0435833			O											1.25835		Gmfb	Gmfb	Gmfb	glia maturation factor, beta
Z06615	0.0360833	-0.319617	-0.190517	0.101483	0.195983	0.176583	-0.0404167	-0.0112167	0.00898333	0.00388333	0.0133833	0.0253833			O											0.981522		AU016693	AU016693	AU016693	expressed sequence AU016693
Z06629	-0.0733833	-0.107983	-0.0722833	0.0534167	0.0960167	0.104217	0.507	0.3026	0.093	-0.207	-0.3069	-0.3887								O						1.06243		Clstn1	Clstn1	Clstn1	calsyntenin 1
Z06634	-0.1973	-0.4102	-0.2623	0.1528	0.3563	0.3607	-0.678583	-0.374383	-0.00608333	0.259717	0.422517	0.376817			O				O						5.372	1.24022		Perp	Perp	Perp	PERP, TP53 apoptosis effector		O
Z06638	0.166417	-0.311783	-0.216283	0.0722167	0.185517	0.103917	-0.108667	-0.140467	-0.0324667	0.0628333	0.0899333	0.128833			O											0.973195		Gm185	Leo1	Gm185	gene model 185, (NCBI)
Z06642	0.0547833	-0.428217	-0.435917	0.102183	0.370283	0.336883	-0.133183	-0.0309833	-0.0152833	0.0255167	0.0614167	0.0925167			O										2.135	1.36301		Nfxl1	Nfxl1	Nfxl1	nuclear transcription factor, X-box binding-like 1					O
Z06649	0.313167	-0.349233	-0.301633	0.0576667	0.223467	0.0565667	-0.1983	-0.2147	-0.0126	0.0708	0.1236	0.2312			O									1.773		1.09926		Sbno1	Sbno1	Sbno1	sno, strawberry notch homolog 1 (Drosophila)
Z06651	-0.06275	-0.26835	-0.29225	0.07735	0.31735	0.22865	0.183217	0.0870167	-0.0100833	-0.0707833	-0.102683	-0.0866833			O									2.803		0.886339		Tm4sf10	Tmem47	Tm4sf10	transmembrane 4 superfamily member 10
Z06653	0.117167	-0.260033	-0.128633	0.0759667	0.159467	0.0360667	0.928867	0.273367	-0.138633	-0.314533	-0.373733	-0.375333								O				32.352		0.628058
Z06655	-0.1492	-0.3112	-0.2811	0.0148	0.2911	0.4356	-0.0190167	-0.218717	0.0319833	0.0556833	0.115683	0.0343833			O													Macs	Marcks	Macs	myristoylated alanine rich protein kinase C substrate
Z06667	-0.01175	-0.38165	-0.25095	0.10455	0.29795	0.24185	-0.02935	-0.08065	0.06345	0.05035	-0.01505	0.01125			O													Ppp3cb	Ppp3cb	Ppp3cb	protein phosphatase 3, catalytic subunit, beta isoform
Z06671	-0.0659167	-0.417417	-0.0553167	0.170783	0.154983	0.212883	0.144667	0.0743667	0.0898667	-0.116633	-0.126533	-0.0657333			O									2.457		0.730634
Z06672	0.0749333	-0.264167	-0.261667	0.159833	0.249633	0.0414333	0.0522	0.1271	0.0529	0.0009	-0.0796	-0.1535			O											1.1051		2410016F19Rik	2410016F19Rik	2410016F19Rik	RIKEN cDNA 2410016F19 gene
Z06676	-0.231583	-0.312383	-0.264683	0.103817	0.341817	0.363017	-0.566683	-0.323383	0.0550167	0.233017	0.358417	0.243617			O	O			O						2.031	1.02991		Tpm4	Tpm4	Tpm4	tropomyosin 4
Z06677	0.161283	-0.100017	-0.0949167	-0.0430167	0.132783	-0.0561167	0.314967	0.114767	0.0798667	-0.0562333	-0.235033	-0.218333								O				2.225				5730594O13Rik	Upf3b	5730594O13Rik	RIKEN cDNA 5730594O13 gene
Z06679	0.1696	-0.4694	-0.3339	0.0548	0.2823	0.2966	-0.159183	-0.0711833	0.00101667	0.0550167	0.0952167	0.0791167			O											0.947327		Agps	Agps	Agps	alkylglycerone phosphate synthase
Z06682	-0.0201667	-0.325067	-0.296967	0.0217333	0.293033	0.327433	-0.0832667	-0.145767	-0.0697667	0.00483333	0.154733	0.139233			O											1.02306		Twg	Twsg1	Twg	twisted gastrulation homolog 1
Z06684	-0.484083	-0.305183	-0.168083	0.0726167	0.311017	0.573717	-1.00338	-0.424183	0.136117	0.438417	0.479217	0.373817			O	O			O						10.683	1.36962		Krt2-8	Krt2-8	Krt2-8	keratin complex 2, basic, gene 8				O
Z06687	0.153067	-0.349633	-0.342933	0.0237667	0.264267	0.251467	-0.320367	-0.433267	-0.166667	0.116833	0.343433	0.460033			O				O							0.581433		Sorbs1	Sorbs1	Sorbs1	sorbin and SH3 domain containing 1
Z06699	0.20935	-0.50815	-0.47385	0.19675	0.36475	0.21115	-0.0913667	0.0756333	0.0280333	0.00483333	0.00333333	-0.0204667			O									1.53		0.997241		Dhx15	Dhx15	Dhx15	DEAH (Asp-Glu-Ala-His) box polypeptide 15
Z06701	0.117333	-0.304267	-0.255567	0.105933	0.231133	0.105433	-0.0505333	0.00836667	0.0132667	0.0504667	0.00786667	-0.0294333			O											0.951043		Gtf2h2	Gtf2h2	Gtf2h2	general transcription factor II H, polypeptide 2
Z06731	0.14465	-0.44185	-0.48125	0.07595	0.42245	0.28005	-0.12445	-0.12695	0.01185	0.09395	0.10535	0.04025			O											0.88247		Plk4	Plk4	Plk4	polo-like kinase 4 (Drosophila)	O
Z06746	0.0783333	-0.345967	-0.279767	0.115133	0.166433	0.265833	-0.0647167	-0.0506167	-0.0400167	0.0313833	0.0977833	0.0261833			O
Z06747	0.413017	-0.377683	-0.399683	0.0431167	0.212917	0.108317	0.268033	0.0139333	0.0431333	-0.0433667	-0.140867	-0.140867			O									3.508
Z06751	0.248517	-0.0402833	0.00371667	-0.00168333	-0.0629833	-0.147283	0.405033	0.124833	0.0347333	-0.106467	-0.257267	-0.200867								O						0.696787
Z06753	-0.000233333	-0.221133	-0.102733	0.0620667	0.154467	0.107567	-0.3204	-0.1054	-0.0328	0.0259	0.1582	0.2745							O									Stk24	Stk24	Stk24	serine/threonine kinase 24 (STE20 homolog, yeast)
Z06804	0.0133333	-0.0508667	0.0302333	0.107333	-0.0328667	-0.0671667	-0.1647	-0.2669	-0.2487	0.1103	0.2743	0.2957							O
Z06813	0.279133	0.0819333	-0.0219667	-0.168567	-0.302867	0.132333	0.807917	-0.0253833	0.0471167	-0.178383	-0.344283	-0.306983								O					6.622	1.02589		Trib3	Trib3	Trib3	tribbles homolog 3 (Drosophila)		O			O
Z06817	0.240833	-0.320667	-0.235467	0.122733	0.140433	0.0521333	0.0714833	0.129583	-0.0139167	0.0274833	-0.0905167	-0.124117			O													Son	Son	Son	Son cell proliferation protein
Z06831	-0.00281667	-0.0985167	0.0178833	0.0493833	0.00698333	0.0270833	-0.523083	-0.397483	-0.00648333	0.181517	0.320817	0.424717							O						1.875	0.955652		Gm2a	Gm2a	Gm2a	GM2 ganglioside activator protein
Z06839	-0.0493333	0.491167	0.352567	-0.199233	-0.451933	-0.143233	0.00201667	0.104817	-0.0309833	0.00311667	-0.0394833	-0.0394833		O
Z06843	0.290317	-0.132783	-0.203583	0.0990167	0.0658167	-0.118783	0.242417	0.248717	0.0252167	-0.0882833	-0.179083	-0.248983								O					1.511			E430034L04Rik	E430034L04Rik	E430034L04Rik	RIKEN cDNA E430034L04 gene			O
Z06845	0.120067	-0.152133	-0.205533	0.0575667	0.121667	0.0583667	-0.179317	-0.380617	-0.141117	0.0536833	0.268883	0.378483							O							0.70648		2610019F03Rik	2610019F03Rik	2610019F03Rik	RIKEN cDNA 2610019F03 gene
Z06846	-0.0714333	0.312867	0.169467	-0.0817333	-0.209333	-0.119833	0.0513333	0.0806333	0.0107333	-0.0208667	-0.0516667	-0.0701667		O												1.38357
Z06858	0.448283	-0.0930167	-0.0173167	0.00618333	0.0106833	-0.354817	0.36245	0.10775	0.15085	0.02705	-0.29505	-0.35305					O			O						0.759626
Z06869	0.375817	-0.241783	-0.301883	-0.131383	0.171817	0.127417	0.299967	-0.116133	0.0615667	-0.0477333	-0.0739333	-0.123733			O									1.599		0.991288		Luc7l2	Luc7l2	Luc7l2	LUC7-like 2 (S. cerevisiae)
Z06892	0.0693667	-0.374533	-0.329933	0.154567	0.260367	0.220167	-0.21515	-0.07455	0.00905	0.04585	0.11965	0.11515			O													Narg1	Narg1	Narg1	NMDA receptor-regulated gene 1
Z06908	-0.356583	-0.247683	-0.330283	-0.000483333	0.454017	0.481017	-0.64575	-0.45545	-0.06055	0.15665	0.52775	0.47735			O	O			O					2.248				Tmprss2	Tmprss2	Tmprss2	transmembrane protease, serine 2
Z06950	-0.0766	-0.2256	-0.0797	0.0431	0.137	0.2018	-0.455317	-0.108417	0.00638333	0.123383	0.199983	0.233983							O							1.16681		8430420C20Rik	Tmem159	8430420C20Rik	RIKEN cDNA 8430420C20 gene
Z06955	0.13565	-0.19065	-0.34205	0.01865	0.04315	0.33525	0.406633	-0.117067	-0.176367	-0.129367	-0.0324667	0.0486333			O							O			1.838	0.966273		Nars	Nars	Nars	asparaginyl-tRNA synthetase
Z06968	0.0347	-0.1124	-0.0931	0.0566	0.0452	0.069	-0.294033	-0.231933	-0.0285333	0.161067	0.194967	0.198467							O							1.08868		Ostf1	Ostf1	Ostf1	osteoclast stimulating factor 1					O
Z06969	0.156183	-0.415817	-0.415117	0.0727833	0.313583	0.288383	-0.103567	-0.0644667	-0.0286667	0.0153333	0.0695333	0.111833			O											0.922571		Pum2	Pum2	Pum2	pumilio 2 (Drosophila)
Z06978	0.14985	-0.38435	-0.38305	0.07375	0.32725	0.21655	0.241083	0.0911833	0.0295833	-0.0719167	-0.124017	-0.165917			O											1.16654		2810485I05Rik	2810485I05Rik	2810485I05Rik	RIKEN cDNA 2810485I05 gene
Z06985	-0.112983	-0.113083	-0.0872833	-0.00828333	0.138117	0.183517	-0.6029	-0.1819	-0.1263	0.2612	0.291	0.3589							O						2.101	1.02494		Cnn2	Cnn2	Cnn2	calponin 2
Z06992	-0.0403833	0.381317	0.186517	-0.173483	-0.293183	-0.0607833	0.18275	0.06575	-0.02305	-0.03275	-0.12005	-0.07265		O												1.03514
Z07004	0.423767	-0.287833	-0.325033	0.0597667	0.103267	0.0260667	0.24185	-0.03315	0.02135	-0.09315	-0.08505	-0.05185			O		O							1.657
Z07007	0.214033	-0.0430667	-0.237667	0.0564333	-0.000866667	0.0111333	-0.158467	0.253233	0.257033	-0.0107667	-0.161867	-0.179167									O					1.08693		Ltb4dh	Ltb4dh	Ltb4dh	leukotriene B4 12-hydroxydehydrogenase
Z07011	-0.0283667	-0.0971667	-0.0679667	0.0320333	0.0860333	0.0754333	-0.2181	-0.1762	-0.1711	0.0676	0.2508	0.247							O									Dlgap4	Dlgap4	Dlgap4	discs, large homolog-associated protein 4 (Drosophila)
Z07021	0.00411667	-0.377283	-0.319883	0.149317	0.262217	0.281517	-0.14705	-0.13825	-0.08815	0.01525	0.13605	0.22215			O													5430432P15Rik	Tnks2	5430432P15Rik	RIKEN cDNA 5430432P15 gene
Z07052	0.194183	-0.415217	-0.402817	-0.0203167	0.294883	0.349283	0.209833	-0.0909667	0.00883333	-0.0501667	-0.0547667	-0.0227667			O													AI316828	AI316828	AI316828	expressed sequence AI316828
Z07056	0.1363	-0.0914	-0.0492	0.0344	0.0211	-0.0512	0.494683	0.0570833	-0.0613167	-0.172417	-0.167117	-0.150917								O				2.22		0.66604		Jarid1b	Jarid1b	Jarid1b	jumonji, AT rich interactive domain 1B (Rbp2 like)					O
Z07090	0.196233	0.183633	0.280933	0.0278333	-0.264067	-0.424567	0.190117	0.0858167	-0.0192833	0.0103167	-0.0843833	-0.182583		O			O							11.752		0.760326		4930517K11Rik	4930517K11Rik	4930517K11Rik	RIKEN cDNA 4930517K11 gene
Z07097	0.0778167	-0.387083	-0.352583	0.108217	0.349317	0.204317	-0.0895333	0.0388667	0.0597667	-0.00863333	0.0407667	-0.0412333			O											0.909913		BC002199	BC002199	BC002199	cDNA sequence BC002199
Z07099	0.124967	-0.450533	-0.345733	0.172367	0.306367	0.192567	-0.200667	-0.0834667	0.0158333	0.0241333	0.0979333	0.146233			O
Z07118	-0.147683	-0.127183	-0.0609833	0.0914167	0.123717	0.120717	-0.45635	-0.55125	-0.21245	0.31965	0.43905	0.46135							O						1.95	1.55883		Serpine2	Serpine2	Serpine2	serine (or cysteine) proteinase inhibitor, clade E, member 2
Z07123	0.0215667	-0.144433	-0.0335333	0.0671667	0.0847667	0.00446667	-0.318317	-0.107617	-0.0397167	0.0757833	0.172383	0.217483							O									Tceb3	Tceb3	Tceb3	transcription elongation factor B (SIII), polypeptide 3					O
Z07124	-0.0248167	-0.109417	-0.0636167	0.0682833	0.0782833	0.0512833	-0.24995	-0.22435	-0.01515	0.10465	0.25065	0.13415							O						1.851			Iqgap1	Iqgap1	Iqgap1	IQ motif containing GTPase activating protein 1			O
Z07127	0.0855	-0.0191	-0.1083	0.059	0.05	-0.0671	0.269183	0.302583	-0.0234167	-0.105217	-0.163317	-0.279817								O				2.222		0.762606		Gsr	Gsr	Gsr	glutathione reductase 1
Z07130	0.18805	-0.25165	-0.34025	0.08415	0.22585	0.09385	-0.0591333	0.0658667	-0.00453333	0.0349667	0.0166667	-0.0538333			O											1.15744		Kpna2	Kpna2	Kpna2	karyopherin (importin) alpha 2
Z07136	0.120067	-0.433033	-0.328833	0.0828667	0.280667	0.278267	-0.12985	-0.09825	0.03725	0.05685	0.08235	0.05165			O											0.879225		Trappc6b	Trappc6b	Trappc6b	trafficking protein particle complex 6B
Z07138	0.00618333	-0.250417	-0.255217	0.170383	0.200483	0.128583	-0.0619833	0.0870167	0.0820167	-0.00448333	-0.00918333	-0.0933833			O													Ncbp2	Ncbp2	Ncbp2	nuclear cap binding protein subunit 2
Z07139	0.0371333	-0.0220667	-0.0822667	-0.0137667	0.0558333	0.0251333	-0.49745	-0.27005	-0.18095	0.07445	0.34095	0.53305							O							1.00809		Atp13a3	Atp13a3	Atp13a3	ATPase type 13A3
Z07153	0.16815	-0.45355	-0.53845	0.09325	0.42955	0.30105	-0.0300333	-0.123933	-0.106133	-0.00543333	0.115267	0.150267			O											0.873373
Z07161	0.172367	0.0484667	-0.0278333	0.00156667	-0.0585333	-0.136033	0.412183	0.162883	-0.0410167	-0.162417	-0.246817	-0.124817								O								Msc	Msc	Msc	musculin					O
Z07162	0.144817	-0.244783	-0.263283	0.0695167	0.200517	0.0932167	0.0827	0.0292	0.0412	-0.0144	-0.0539	-0.0848			O									1.9		0.876193		1200009K13Rik	Serbp1	1200009K13Rik	RIKEN cDNA 1200009K13 gene
Z07164	0.12455	-0.31375	-0.24735	0.06065	0.21915	0.15675	0.0817667	0.0857667	-0.00103333	-0.0116333	-0.0280333	-0.126833			O													Usp14	Usp14	Usp14	ubiquitin specific protease 14
Z07165	-0.0135333	-0.207633	-0.0939333	0.0153667	0.0915667	0.208167	0.5094	-0.1372	-0.1011	-0.1127	-0.0797	-0.0787										O		3.216		0.752662		Fhos2	Fhod3	Fhos2	formin-family protein FHOS2 (FHOS2)
Z07167	-0.0542	-0.0239	-0.0417	0.0389	0.0493	0.0316	-0.271333	-0.173333	-0.0737333	0.0940667	0.184367	0.239967							O							1.80717		Dnajb1	Dnajb1	Dnajb1	DnaJ (Hsp40) homolog, subfamily B, member 1
Z07195	0.0993833	-0.265117	-0.319117	0.0495833	0.250183	0.185083	0.0251	0.1304	0.0419	-0.0793	-0.0578	-0.0603			O											1.2297		Cstf3	Cstf3	Cstf3	cleavage stimulation factor, 3' pre-RNA, subunit 3
Z07224	0.125933	-0.223267	-0.214467	0.0985333	0.163333	0.0499333	0.4029	0.1223	-0.0127	-0.0937	-0.1792	-0.2396								O						1.04978		Xpot	Xpot	Xpot	exportin, tRNA (nuclear export receptor for tRNAs)
Z07254	0.129467	-0.286833	-0.237033	0.0774667	0.187067	0.129867	0.0251333	0.0354333	0.0618333	-0.0359667	-0.0663667	-0.0200667			O											0.82319		Nlk	Nlk	Nlk	nemo like kinase					O
Z07267	-0.144033	-0.242533	-0.0772333	0.102067	0.179767	0.181967	-0.22405	-0.18235	-0.13855	0.00955	0.16895	0.36645							O						2.109	1.01883		Acadl	Acadl	Acadl	acetyl-Coenzyme A dehydrogenase, long-chain
Z07280	0.0404167	-0.348283	-0.309583	0.0432167	0.288917	0.285317	-0.02645	-0.15495	-0.09995	-0.01155	0.10585	0.18705			O										2.26	0.833297		Dsg2	Dsg2	Dsg2	desmoglein 2
Z07294	0.0683167	0.00291667	-0.0865833	0.0345167	0.0104167	-0.0295833	0.304567	0.245467	0.103667	-0.113433	-0.226533	-0.313733								O
Z07296	-0.0351667	0.00653333	-0.0506667	-0.0461667	-0.0189667	0.144433	-0.298933	-0.138633	-0.0294333	0.124867	0.165267	0.176867							O						1.809	1.01812		Myh9	Myh9	Myh9	myosin heavy chain IX				O
Z07303	0.0859833	-0.406717	-0.245317	0.133583	0.258683	0.173783	0.0238667	-0.0243333	0.0833667	0.0244667	-0.0199333	-0.0874333			O											0.831189		Nol7	Nol7	Nol7	nucleolar protein 7
Z07306	0.372417	-0.0261833	-0.0445833	-0.0548833	-0.0671833	-0.179583	0.3934	0.3872	0.2113	-0.0985	-0.3715	-0.5219					O			O						0.629216
Z07316	0.22055	-0.38065	-0.39665	0.02825	0.33095	0.19755	-0.00198333	-0.0716833	-0.0406833	-0.00838333	0.0439167	0.0788167			O										2.025	1.32312		9130229H14Rik	9130229H14Rik	9130229H14Rik	RIKEN cDNA 9130229H14 gene
Z07320	-0.246483	-0.298483	-0.201583	-0.130483	0.350217	0.526817	-0.3243	0.163	0.3469	-0.0558	-0.0816	-0.0482			O	O					O				1.619			Gata6	Gata6	Gata6	GATA binding protein 6				O	O
Z07333	0.0188167	0.0718167	0.0268167	-0.00308333	-0.0694833	-0.0448833	-0.177017	-0.357417	-0.130317	0.127583	0.274983	0.262183							O						1.518	1.08643		Ppargc1b	Ppargc1b	Ppargc1b	peroxisome proliferative activated receptor, gamma, coactivator 1 beta
Z07343	0.126817	-0.000983333	0.173217	-0.0531833	-0.140883	-0.104983	0.49575	0.16305	-0.01125	-0.13375	-0.24065	-0.27315								O				2.833		1.18277		Nfatc2ip	Nfatc2ip	Nfatc2ip	nuclear factor of activated T-cells, cytoplasmic, calcineurin-dependent 2 interacting protein					O
Z07361	0.421833	-0.103767	-0.127467	0.0195333	-0.0594667	-0.150667	0.7251	-0.237	-0.1097	-0.0507	-0.187	-0.1407					O			O		O		2.768				E130014J05Rik	E130014J05Rik	E130014J05Rik	RIKEN cDNA E130014J05 gene
Z07366	0.237233	-0.316067	-0.336067	0.0818333	0.268333	0.0647333	0.32665	0.12315	0.11605	-0.04035	-0.23565	-0.28985			O					O				2.457		0.863973		Upf3b	Upf3b	Upf3b	UPF3 regulator of nonsense transcripts homolog B (yeast)
Z07374	-0.318833	-0.190833	-0.202533	0.0369667	0.289567	0.385667	-0.570117	-0.264817	-0.177717	0.172483	0.442583	0.397583				O			O						3.716	0.797627		Tacstd2	Tacstd2	Tacstd2	tumor-associated calcium signal transducer 2
Z07408	-0.08745	0.32855	0.19035	-0.09435	-0.23615	-0.10095	0.0287333	0.0253333	0.000933333	0.000433333	-0.0351667	-0.0202667		O												1.05196
Z07413	0.0736833	-0.369817	-0.266917	0.122283	0.334483	0.106283	-0.0136833	-0.00198333	-0.0269833	-0.0227833	0.0127167	0.0527167			O											0.974765		D230016N13Rik	B3galnt2	D230016N13Rik	RIKEN cDNA D230016N13 gene
Z07425	0.1879	-0.2821	-0.3076	0.0488	0.2278	0.1252	0.1	0.0014	0.0019	-0.0183	-0.0442	-0.0408			O											0.943409		E030041M21Rik	E030041M21Rik	E030041M21Rik	RIKEN cDNA E030041M21 gene
Z07435	0.0899	-0.2788	-0.3021	0.0303	0.229	0.2317	-0.127233	-0.100233	-0.0187333	-0.00603333	0.101167	0.151067			O											0.774105		Catna1	Ctnna1	Catna1	catenin alpha 1
Z07436	0.0369167	-0.569083	-0.263183	0.255017	0.337317	0.203017	-0.0867	-0.0315	0.0356	0.0513	0.0463	-0.015			O													Kras2	Hras1	Kras2	Kirsten rat sarcoma oncogene 2, expressed	O		O
Z07441	0.189717	-0.349683	-0.316383	0.0941167	0.213017	0.169217	0.12885	0.02115	0.03775	-0.03415	-0.05205	-0.10155			O											0.93519		Riok3	Riok3	Riok3	RIO kinase 3 (yeast)
Z07451	-0.151167	-0.183867	0.116233	0.0966333	0.0249333	0.0972333	-0.290733	-0.272633	0.0319667	0.135667	0.202267	0.193467							O						1.841	1.1246		Dhrsx	Dhrsx	Dhrsx	dehydrogenase/reductase (SDR family) X chromosome
Z07458	0.107583	-0.0882167	-0.144817	-0.0803167	0.0972833	0.108483	0.27435	0.24425	0.05115	-0.12275	-0.23835	-0.20865								O				2.52				Etnk1	Etnk1	Etnk1	ethanolamine kinase 1
Z07462	0.0887833	-0.426317	-0.253517	0.187783	0.215483	0.187783	-0.231617	-0.0443167	0.0569833	0.102483	0.0683833	0.0480833			O											0.972747		6230425C22Rik	Utp18	6230425C22Rik	RIKEN cDNA 6230425C22 gene
Z07480	0.30145	0.16425	-0.00815	-0.10655	-0.07825	-0.27275	0.009	0.22	0.234	0.0173	-0.2094	-0.2709					O							2.196		0.971852		Ndp52	Ndp52	Ndp52	nuclear domain 10 protein 52
Z07512	0.146183	-0.294017	-0.284917	0.00678333	0.257983	0.167983	-0.0870333	-0.110233	-0.0106333	0.0195667	0.0770667	0.111267			O											0.871565		Senp6	Senp6	Senp6	SUMO/sentrin specific protease 6
Z07514	-0.0690167	-0.132117	-0.0909167	0.0836833	0.0338833	0.174483	-0.316967	-0.231967	-0.0329667	0.0948333	0.214733	0.272333							O						1.831	0.834065
Z07521	0.363233	-0.0924667	-0.162267	-0.00516667	0.0149333	-0.118267	0.16885	0.21935	0.11165	-0.10175	-0.17865	-0.21945					O
Z07523	0.2578	-0.2667	-0.3208	0.0954	0.1791	0.0552	-0.0171	0.1377	0.0109	0.0532	-0.0534	-0.1313			O											0.840621
Z07524	-0.0858167	-0.0899167	-0.0547167	-0.0617167	0.0335833	0.258583	-0.943517	-0.201717	0.0147833	0.289783	0.466783	0.373883							O						27.346	1.05051		Gata3	Gata3	Gata3	GATA binding protein 3					O
Z07529	0.0763333	-0.271767	-0.262067	0.0989333	0.205933	0.152633	-0.2019	-0.0369	0.0164	0.0376	0.09	0.0948			O											0.895571		Idh3a	Idh3a	Idh3a	isocitrate dehydrogenase 3 (NAD+) alpha
Z07530	0.3893	-0.2676	-0.0703	0.1202	0.0558	-0.2274	0.35595	0.03265	0.11245	-0.00775	-0.19485	-0.29845					O			O						1.20921
Z07533	-0.22145	-0.23435	-0.12495	-0.05795	0.26045	0.37825	-0.134583	-0.0690833	-0.0576833	0.0484167	0.152717	0.0602167				O												Col5a1	Col5a1	Col5a1	procollagen, type V, alpha 1
Z07535	0.28695	-0.32435	-0.31305	-0.01565	0.23935	0.12675	0.194867	0.261267	0.0191667	-0.0522333	-0.176233	-0.246833			O					O						1.14762		C730036B14Rik	Fancm	C730036B14Rik	RIKEN cDNA C730036B14 gene
Z07536	0.0126167	0.157717	0.345317	0.153517	-0.223783	-0.445383	0.03805	0.38315	0.17945	0.00885	-0.24255	-0.36695		O						O				4.36		0.591153		Cbr3	Cbr3	Cbr3	carbonyl reductase 3
Z07542	-0.0866	-0.5011	-0.2405	0.2327	0.2112	0.3843	-0.582767	-0.410267	-0.227667	0.220533	0.431833	0.568333			O				O							0.986507		Slc16a1	Slc16a1	Slc16a1	solute carrier family 16 (monocarboxylic acid transporters), member 1
Z07554	-0.2913	-0.6939	-0.5088	0.1081	0.5921	0.7938	-0.59375	-0.25985	-0.07985	0.05015	0.36315	0.52015			O				O						2.52	1.5325		Amot	Amot	Amot	angiomotin
Z07560	-0.00823333	-0.0715333	-0.0883333	-0.0150333	0.0283667	0.154767	-0.101433	-0.363433	-0.141633	0.0345667	0.215467	0.356467							O									Ap1g1	Ap1g1	Ap1g1	adaptor protein complex AP-1, gamma 1 subunit
Z07563	0.227533	-0.128267	-0.190467	-0.00196667	0.143433	-0.0502667	0.468917	0.437817	-0.00978333	-0.233183	-0.325183	-0.338583								O				4.638		0.86896		Nanog	Nanog	Nanog	Nanog homeobox					O
Z07580	-0.125117	0.00588333	-0.0423167	-0.0503167	0.100483	0.111383	-0.246433	-0.287633	-0.0733333	0.125567	0.252767	0.229067							O									Frk	Frk	Frk	fyn-related kinase	O		O
Z07589	0.19205	-0.38675	-0.38945	0.09015	0.32215	0.17185	0.168933	0.0147333	0.0666333	-0.00476667	-0.0940667	-0.151467			O									1.902		0.698232		Tardbp	Tardbp	Tardbp	TAR DNA binding protein					O
Z07597	0.0840667	-0.578933	-0.287133	0.0513667	0.376367	0.354267	0.0328333	-0.234367	0.00913333	0.0347333	0.0413333	0.116333			O										1.945	1.77992		mt-Nd3	ND3	ND3	NADH dehydrogenase subunit 3
Z07611	-0.0368333	-0.273133	-0.180733	0.0429667	0.264567	0.183167	-0.184383	-0.141283	0.0327167	0.0633167	0.142917	0.0867167			O													Zfp68	Zfp68	Zfp68	zinc finger protein 68					O
Z07623	-0.00991667	-0.433917	-0.129317	0.179883	0.236083	0.157183	-0.248067	-0.145867	-0.0787667	0.0543333	0.185933	0.232433			O											0.685962		Cdh1	Cdh1	Cdh1	cadherin 1		O
Z07625	-0.17415	-0.34965	-0.10075	0.12765	0.28675	0.21015	0.105533	0.141533	0.0414333	-0.0556667	-0.103467	-0.129367			O											0.787952		Irf1	Irf1	Irf1	interferon regulatory factor 1					O
Z07639	-0.09785	0.31285	0.17615	-0.09405	-0.19205	-0.10505	0.00766667	0.0293667	-0.0180333	-0.00673333	-0.0164333	0.00416667		O												0.897429
Z07653	0.2323	-0.0332	-0.0021	-0.0305	-0.0382	-0.1283	0.383583	0.136383	-0.00131667	-0.118517	-0.211617	-0.188517								O				2.123		0.532353
Z07656	0.204217	-0.275683	-0.304683	0.0443167	0.234317	0.0975167	0.290583	0.161183	0.0771833	-0.0329167	-0.225717	-0.270317			O					O						1.2738		Zfp422-rs1	Zfp422-rs1	Zfp422-rs1	zinc finger protein 422, related sequence 1					O
Z07666	0.0133833	-0.148917	-0.0930167	0.0252833	0.0987833	0.104483	-0.122167	-0.376467	-0.162967	0.141033	0.277033	0.243533							O							1.00972		Pctk3	Pctk3	Pctk3	PCTAIRE-motif protein kinase 3
Z07687	-0.0950333	0.487667	0.257267	-0.153133	-0.354533	-0.142233	0.0797167	0.0716167	-0.0145833	-0.0240833	-0.0566833	-0.0559833		O												1.08968
Z07690	-0.127833	0.167867	0.127267	-0.0329333	-0.0885333	-0.0458333	-0.268267	-0.133867	-0.137167	0.101433	0.182633	0.255233							O							1.04809		BC019731	BC019731	BC019731	cDNA sequence BC019731
Z07727	-0.0434167	-0.451717	-0.126317	0.236283	0.343083	0.0420833	-0.133167	0.00103333	-0.116667	-0.0304667	0.131333	0.147933			O													Rgs2	Rgs2	Rgs2	regulator of G-protein signaling 2	O		O
Z07732	0.102	-0.2936	-0.1257	0.0815	0.1727	0.0631	0.15545	0.29035	0.12465	-0.05365	-0.19245	-0.32435								O				1.989		0.75631		Arl6	Arl6	Arl6	ADP-ribosylation factor-like 6			O
Z07744	0.2777	-0.3773	-0.345	0.0536	0.2377	0.1533	-0.13285	-0.03195	-0.00445	0.01535	0.05465	0.09925			O											1.25083		Phf3	Phf3	Phf3	PHD finger protein 3
Z07753	0.177417	-0.417383	-0.266883	0.0706167	0.261417	0.174817	0.0558833	0.137983	0.102583	0.0269833	-0.0575167	-0.265917			O									2.016		0.618301		Sart2	Sart2	Sart2	squamous cell carcinoma antigen recognized by T cells 2
Z07755	0.0838167	-0.277983	-0.197483	0.0403167	0.174417	0.176917	-0.24005	-0.33525	-0.10935	0.08495	0.24405	0.35565							O						1.811	1.36867		Mycbp	Mycbp	Mycbp	c-myc binding protein					O
Z07762	-0.268983	-0.306383	-0.0394833	0.0987167	0.272817	0.243317	-0.41745	-0.50365	-0.12825	0.23705	0.38265	0.42965				O			O						3.499			Atf3	Atf3	Atf3	activating transcription factor 3					O
Z07770	-0.0886333	-0.434933	-0.238033	0.133567	0.445467	0.182567	0.0510667	0.00946667	-0.00573333	-0.0387333	-0.0377333	0.0216667			O									1.611		1.16977		A130038L21Rik	Serinc5	A130038L21Rik	RIKEN cDNA A130038L21 gene
Z07775	0.0852833	0.0153833	0.00348333	0.0143833	-0.0473167	-0.0712167	0.415717	0.0236167	0.0183167	-0.0443833	-0.254883	-0.158383								O				3.102		0.733838		LOC381700	LOC381700	LOC381700	similar to serine/threonine kinase AIE1 (LOC381700)
Z07788	-0.0247167	-0.315017	-0.261417	0.0948833	0.261383	0.244883	0.0197167	-0.0510833	0.0973167	0.0472167	-0.00898333	-0.104183			O
Z07789	0.0212333	-0.321167	-0.304567	0.115433	0.241233	0.247833	-0.1522	-0.0643	-0.0345	0.0161	0.1141	0.1208			O											0.541502		Anapc4	Anapc4	Anapc4	anaphase promoting complex subunit 4	O
Z07791	-0.15	-0.3541	-0.0947	0.1416	0.2126	0.2446	-0.2167	-0.0349	0.0917	0.0521	0.1038	0.004			O											0.941239		D17Ertd441e	D17Ertd441e	D17Ertd441e	DNA segment, Chr 17, ERATO Doi 441, expressed
Z07796	0.369983	-0.244717	-0.474517	0.0481833	0.179883	0.121183	-0.17585	-0.00965	-0.05295	-0.03045	0.08995	0.17895			O										1.557	0.947109		Trip12	Trip12	Trip12	thyroid hormone receptor interactor 12
Z07803	0.0650167	-0.324783	-0.264883	0.0828167	0.261917	0.179917	-0.220867	-0.112967	-0.0729667	0.0354333	0.167133	0.204233			O											1.15398		Inpp5f	Inpp5f	Inpp5f	inositol polyphosphate-5-phosphatase F
Z07805	0.1221	-0.4286	-0.2635	0.1027	0.2764	0.1909	-0.263367	-0.191667	-0.0121667	0.0859333	0.161033	0.220233			O				O						2.553	1.46049		Ubxd2	Ubxd2	Ubxd2	UBX domain containing 2
Z07812	-0.00113333	-0.0599333	0.0674667	-0.0156333	-0.00763333	0.0168667	-0.358317	-0.197917	-0.0694167	0.121983	0.219383	0.284283							O							1.16681
Z07816	0.19545	0.01985	-0.02345	-0.02465	-0.03515	-0.13205	0.408017	0.251017	0.0741167	-0.168583	-0.279083	-0.285483								O					1.757	0.717794		Pace4	Pcsk6	Pace4	paired basic amino acid cleaving system 4			O
Z07821	-0.09	0.3847	0.1549	-0.1119	-0.2208	-0.1169	0.038	0.0541	-0.0581	0.0155	-0.0431	-0.0064		O											1.515	0.705018		1700058O05Rik	Hbp1	1700058O05Rik	RIKEN cDNA 1700058O05 gene
Z07841	-0.0971667	0.679233	0.312133	-0.213567	-0.550267	-0.130367	0.0352	0.0367	-0.0965	-0.0002	-0.0031	0.0279		O												1.22152
Z07843	0.247467	-0.454833	-0.383633	0.0723667	0.359167	0.159467	-0.0348667	-0.0438667	0.0451333	0.00163333	0.0271333	0.00483333			O											1.08044		A730098D12Rik	A730098D12Rik	A730098D12Rik	RIKEN cDNA A730098D12 gene					O
Z07844	0.000266667	-0.433633	-0.0949333	0.133867	0.259067	0.135367	-0.4401	-0.0078	0.1614	0.1332	0.1509	0.0024			O									2.297		1.36678		Insig1	Insig1	Insig1	insulin induced gene 1
Z07860	-0.1508	0.0972	0.095	0.0114	-0.0864	0.0336	-0.195617	-0.220917	-0.167617	0.0514833	0.197483	0.335183							O						1.916	1.2697		2010209O12Rik	2010209O12Rik	2010209O12Rik	RIKEN cDNA 2010209O12 gene
Z07862	0.0928833	-0.292717	-0.320517	0.0926833	0.244883	0.182783	0.00248333	0.0204833	-0.0568167	-0.0260167	0.0185833	0.0412833			O											0.883487		C80879	Rfwd2	C80879	expressed sequence C80879
Z07865	0.0974833	-0.269317	-0.365817	0.0692833	0.294683	0.173683	-0.211583	0.133917	0.117117	0.0575167	-0.00498333	-0.0919833			O													Fundc1	Fundc1	Fundc1	FUN14 domain containing 1
Z07871	-0.0498833	-0.295983	-0.406483	0.00961667	0.406817	0.335917	-0.15025	-0.15805	-0.11085	0.03475	0.17725	0.20715			O										1.69	1.15266		Tank	Tank	Tank	TRAF family member-associated Nf-kappa B activator			O
Z07879	-0.0539	-0.274	-0.2047	0.0599	0.2326	0.2401	-0.03255	-0.08325	-0.05465	0.02225	0.05945	0.08875			O									1.913		1.1749		Ctsc	Ctsc	Ctsc	cathepsin C
Z07883	-0.257	-0.1798	-0.1706	-0.034	0.2728	0.3686	-0.11285	-0.13235	-0.15455	0.05305	0.17375	0.17295				O												Tgfb2	Tgfb2	Tgfb2	transforming growth factor, beta 2	O
Z07891	-0.0861833	0.340117	0.165517	-0.102983	-0.200583	-0.115883	0.0221	0.0351	-0.027	0.007	-0.052	0.0148		O												1.10281		2310014B11Rik	Arhgef12	2310014B11Rik	RIKEN cDNA 2310014B11 gene
Z07894	-0.0139167	-0.307017	-0.287717	0.00528333	0.233783	0.369583	-0.382	-0.2545	0.1003	0.1383	0.2	0.1979			O				O						3.335
Z07901	-0.0741	-0.3646	-0.2567	0.092	0.3251	0.2783	0.0987167	0.0280167	-0.0280833	-0.0402833	-0.00968333	-0.0486833			O										1.961	0.821864		Paip1	Paip1	Paip1	polyadenylate binding protein-interacting protein 1
Z07902	-0.1729	-0.4372	-0.3947	0.1449	0.4908	0.3691	-0.46905	-0.33955	-0.00555	0.20585	0.28535	0.32295			O				O						2.326			Nab1	Nab1	Nab1	Ngfi-A binding protein 1					O
Z07915	-0.0599	-0.0816	0.0286	0.0362	0.0138	0.0629	-0.432883	-0.111983	0.00711667	0.108117	0.193617	0.236017							O						3.443	1.03801		Mef2d	Mef2d	Mef2d	myocyte enhancer factor 2D					O
Z07922	-0.0244667	-0.530367	-0.372967	0.175333	0.401233	0.351233	-0.487033	-0.165733	0.0789667	0.236367	0.223467	0.113967			O				O						1.98	1.14525		Arpc5	Arpc5	Arpc5	actin related protein 2/3/2005 complex, subunit 5				O
Z07929	0.0135167	0.0307167	0.0171167	0.0578167	-0.0788833	-0.0402833	0.29325	0.18025	0.00355	-0.10115	-0.22275	-0.15315								O						1.02802		Ampd3	Ampd3	Ampd3	AMP deaminase 3
Z07937	-0.12095	-0.29425	0.01495	0.16205	0.04225	0.19595	-0.242133	-0.192733	-0.153933	-0.00613333	0.193167	0.401767							O						4.181	0.844306		Bst2	Bst2	Bst2	bone marrow stromal cell antigen 2
Z07938	0.1706	-0.2576	-0.2807	0.0327	0.243	0.092	0.01475	-0.06695	0.02085	-0.01415	0.02085	0.02465			O											1.10662		R3hdm	R3hdm1	R3hdm	R3H domain (binds single-stranded nucleic acids)
Z07943	-0.130383	-0.213583	-0.0433833	0.0799167	0.137817	0.169617	-0.3803	-0.1159	0.0091	0.1214	0.1894	0.1763							O						2.814	1.33752		Kctd10	Kctd10	Kctd10	potassium channel tetramerisation domain containing 10
Z07951	0.209867	-0.348033	-0.332333	0.0955667	0.238867	0.136067	0.140233	0.0344333	-0.0467667	-0.00596667	-0.0549667	-0.0669667			O									1.514		0.901779		Twistnb	Twistnb	Twistnb	TWIST neighbor
Z07962	0.0939833	-0.287917	-0.213317	0.0267833	0.149383	0.231083	-0.24415	-0.21415	-0.08645	0.08695	0.19915	0.25865			O				O						2.369	0.953016		Ube2h	Ube2h	Ube2h	ubiquitin-conjugating enzyme E2H
Z07964	-0.0192833	-0.360583	-0.134183	0.154817	0.223517	0.135717	0.32075	0.08165	0.03725	-0.00985	-0.12735	-0.30245			O					O				4.191		0.758403		Tpd52l1	Tpd52l1	Tpd52l1	tumor protein D52-like 1
Z07965	0.0711833	-0.291017	-0.222317	0.0635833	0.163983	0.214583	0.0673333	-0.0438667	-0.0152667	0.00173333	0.0199333	-0.0298667			O											0.938426		2310020H19Rik	Rnf113a2	2310020H19Rik	RIKEN cDNA 2310020H19 gene
Z07970	0.33385	-0.03625	-0.15345	-0.03665	-0.00425	-0.10325	0.242583	-0.0761167	0.00658333	-0.0655167	-0.0812167	-0.0263167					O
Z07972	-0.4071	-0.5413	-0.0452	0.3875	0.2354	0.3707	-0.432983	-0.215683	0.0986167	0.122417	0.187117	0.240517			O	O			O							1.28204		6720463E02Rik	Dynll2	6720463E02Rik	RIKEN cDNA 6720463E02 gene				O
Z07988	-0.330183	-0.209483	-0.234483	0.0521167	0.369517	0.352517	-0.0299333	-0.166333	-0.0209333	0.0556667	0.100967	0.0605667			O	O								1.897				Frmd4b	Frmd4b	Frmd4b	FERM domain containing 4B
Z07999	0.0239	-0.3966	-0.2899	0.1381	0.3244	0.2001	-0.139533	-0.302333	-0.315833	0.0449667	0.275467	0.437267			O				O						5.19	0.92406		Oxct1	Oxct1	Oxct1	3-oxoacid CoA transferase 1
Z08040	0.168917	-0.481783	-0.306283	0.138717	0.295417	0.185017	-0.1457	0.1741	0.1191	0.0441	-0.0294	-0.1622			O									1.613		0.990376		Mad2l1	Mad2l1	Mad2l1	MAD2 (mitotic arrest deficient, homolog)-like 1 (yeast)	O
Z08046	-0.0581	-0.3645	-0.3225	0.1046	0.3555	0.285	-0.0291833	-0.125683	-0.00358333	0.0760167	0.0645167	0.0179167			O										2.035	1.19316		Cxadr	Cxadr	Cxadr	coxsackievirus and adenovirus receptor
Z08048	-0.0655167	-0.0532167	-0.0692167	-0.0122167	0.0793833	0.120783	-0.2123	-0.195	-0.1318	0.0616	0.2126	0.2649							O							1.12954		Prkcd	Prkcd	Prkcd	protein kinase C, delta			O
Z08052	0.0344	-0.286	-0.2406	0.0402	0.2466	0.2054	-0.235883	-0.181083	-0.0493833	0.0779167	0.171217	0.217217			O										1.815	1.24137		Jak1	Jak1	Jak1	Janus kinase 1			O
Z08075	-0.184933	-0.156033	-0.0384333	0.0888667	0.0967667	0.193767	-0.45085	-0.11545	-0.00705	0.09975	0.21965	0.25395							O						1.818	1.40055		Hrmt1l1	Prmt2	Hrmt1l1	heterogeneous nuclear ribonucleoprotein methyltransferase-like 1 (S. cerevisiae)
Z08122	-0.0914833	-0.231883	-0.255583	0.0172167	0.287217	0.274517	-0.16355	-0.14825	-0.08665	0.04975	0.16875	0.17995			O										1.548	1.18386		Map4k5	Map4k5	Map4k5	mitogen-activated protein kinase kinase kinase kinase 5
Z08123	0.0589167	0.0626167	-0.00198333	-0.0708833	-0.0659833	0.0173167	-0.282967	-0.351367	-0.181567	0.158233	0.288033	0.369633							O							0.930679		1110020C13Rik	Prr13	1110020C13Rik	RIKEN cDNA 1110020C13 gene
Z08130	0.2535	0.1493	0.2272	-0.0849	-0.2604	-0.2847	0.358367	0.313167	-0.0481333	-0.179233	-0.222033	-0.222133					O			O				4.735		0.576368		Plekha4	Plekha4	Plekha4	pleckstrin homology domain containing, family A (phosphoinositide binding specific) member 4
Z08146	-0.0470333	-0.330033	-0.204933	0.111667	0.255167	0.215167	0.03615	0.02555	0.02165	-0.00075	-0.02585	-0.05675			O													Kdelc1	Kdelc1	Kdelc1	KDEL (Lys-Asp-Glu-Leu) containing 1
Z08156	0.10555	-0.30485	-0.36115	0.07525	0.26485	0.22035	0.176817	-0.0365833	-0.0599833	-0.0282833	-0.0171833	-0.0347833			O										1.691	0.963829		Rnf2	Rnf2	Rnf2	ring finger protein 2	O
Z08160	0.25895	0.24285	0.08575	-0.13395	-0.27465	-0.17895	1.1138	-0.0392	-0.1935	-0.284	-0.3049	-0.2922								O				19.103		0.218273		Tcl1	Tcl1	Tcl1	T-cell lymphoma breakpoint 1
Z08172	0.15395	-0.66055	-0.49555	0.13075	0.49925	0.37215	0.02525	-0.03805	0.05705	-0.01515	-0.00495	-0.02415			O										1.649	0.882877		Tnpo1	Tnpo1	Tnpo1	transportin 1
Z08174	0.115567	-0.0896333	-0.0958333	-0.0298333	0.0203667	0.0793667	-0.51165	-0.22295	0.05795	0.16785	0.24765	0.26115							O						2.171	0.968055		Zbtb10	Zbtb10	Zbtb10	zinc finger and BTB domain containing 10					O
Z08175	0.0597333	-0.296567	-0.237167	0.0892333	0.195733	0.189033	-0.275233	-0.0992333	-0.0565333	0.0611667	0.168867	0.200967			O										1.901			Pafah1b1	Pafah1b1	Pafah1b1	platelet-activating factor acetylhydrolase, isoform 1b, beta1 subunit (Pafah1b1)	O			O
Z08179	0.150467	-0.526033	-0.488533	0.163267	0.370967	0.329867	0.02825	-0.06225	-0.04575	-0.00405	0.04825	0.03555			O											1.01859		Arih1	Arih1	Arih1	ariadne ubiquitin-conjugating enzyme E2 binding protein homolog 1 (Drosophila)
Z08182	-0.243333	-0.492033	-0.261633	0.138067	0.505467	0.353467	-0.258217	-0.132517	-0.158117	0.0564833	0.231383	0.260983			O	O			O									Galnt3	Galnt3	Galnt3	UDP-N-acetyl-alpha-D-galactosamine:polypeptide N-acetylgalactosaminyltransferase 3
Z08184	0.424217	0.203717	0.100817	-0.0636833	-0.191883	-0.473183	-0.0311833	0.283117	0.298817	0.0886167	-0.242583	-0.396783					O				O			5		1.10103
Z08185	0.306617	-0.300483	-0.349183	0.00751667	0.196417	0.139117	0.329283	-0.0729167	-0.0227167	-0.0603167	-0.0836167	-0.0897167			O											1.21088		Mdm4	Mdm4	Mdm4	transformed mouse 3T3 cell double minute 4
Z08188	0.220567	-0.612233	-0.384233	0.142467	0.405967	0.227467	-0.213517	-0.0385167	0.0358833	0.0201833	0.0647833	0.131183			O											1.10281		Top1	Top1	Top1	topoisomerase (DNA) I	O
Z08198	0.0623167	-0.360383	-0.159883	0.187817	0.213817	0.0563167	0.132583	-0.144417	-0.00601667	0.0288833	0.0266833	-0.0377167			O											1.37975		Fath	Fath	Fath	fat tumor suppressor homolog (Drosophila)				O
Z08206	0.06745	-0.06695	-0.01145	0.01335	-0.00315	0.00075	0.378717	0.0765167	0.0175167	-0.107483	-0.213883	-0.151383								O				2.683		0.783791		Cdo1	Cdo1	Cdo1	cysteine dioxygenase 1, cytosolic
Z08214	0.260633	0.0341333	-0.0192667	0.00983333	-0.0627667	-0.222567	0.610967	0.0162667	0.0382667	-0.109533	-0.269233	-0.286733								O				4.866		1.36082
Z08215	-0.0245167	-0.385117	-0.153117	0.0805833	0.248483	0.233683	-0.9064	-0.1104	-0.0499	0.126	0.4207	0.52			O				O						3.476	1.08993		Ctdspl	Ctdspl	Ctdspl	CTD (carboxy-terminal domain, RNA polymerase II, polypeptide A) small phosphatase-like
Z08229	-0.0390167	-0.0251167	-0.0709167	-0.00191667	0.0255833	0.111383	-0.426167	-0.370467	-0.179167	0.146033	0.370933	0.458833							O						2.196	1.44944		AU041783	AU041783	AU041783	expressed sequence AU041783
Z08236	0.229417	-0.334783	-0.292983	0.0740167	0.222617	0.101717	0.0357667	-0.00983333	-0.0122333	-0.0139333	0.000366667	-0.000133333			O											0.996782		AA545217	Dbf4	AA545217	expressed sequence AA545217	O
Z08237	-0.244417	-0.247517	-0.104517	0.00128333	0.254483	0.340683	-0.00441667	-0.0193167	-0.0427167	0.0455833	0.0454833	-0.0246167				O												Greb1	Greb1	Greb1	gene regulated by estrogen in breast cancer protein
Z08252	0.168417	-0.417283	-0.381983	0.0716167	0.349917	0.209317	0.04335	-0.05305	0.00665	0.00955	0.03235	-0.03885			O											1.10764
Z08264	0.0213833	-0.271017	-0.241617	0.0189833	0.236583	0.235683	0.183283	0.0325833	-0.0319167	-0.0564167	-0.0469167	-0.0806167			O													3110050N22Rik	3110050N22Rik	3110050N22Rik	RIKEN cDNA 3110050N22 gene
Z08271	0.3315	-0.2523	-0.2821	-0.032	0.1358	0.0991	0.34095	0.22725	0.13545	-0.14305	-0.24805	-0.31255			O					O				2.438		0.734345		5730419I09Rik	5730419I09Rik	5730419I09Rik	RIKEN cDNA 5730419I09 gene
Z08274	0.223833	-0.415767	-0.385967	0.120333	0.301333	0.156233	-0.126667	-0.00216667	-0.0317667	-0.00366667	0.0722333	0.0920333			O											0.924698		Capn7	Capn7	Capn7	calpain 7
Z08307	0.1131	-0.4959	-0.4471	0.0452	0.4592	0.3255	-0.233167	-0.142267	-0.0615667	0.0300333	0.155233	0.251733			O										1.656	1.1285		Cenpj	Cenpj	Cenpj	centromere protein J			O	O
Z08316	-0.0273667	-0.260867	-0.264667	0.0835333	0.287033	0.182333	-0.361783	-0.293583	-0.213383	0.110517	0.323317	0.434917			O				O						1.655			Centd1	Centd1	Centd1	centaurin, delta 1
Z08323	-0.15555	0.24755	0.07015	-0.09925	-0.03225	-0.03065	-0.258717	-0.233717	-0.161817	0.0221833	0.270583	0.361483							O						2.024	1.19069		Ehbp1	Ehbp1	Ehbp1	EH domain binding protein 1
Z08328	0.144433	-0.238567	-0.269867	0.00603333	0.192133	0.165833	0.0468167	0.0258167	0.00221667	-0.0429833	-0.0222833	-0.00958333			O											1.15744		Evi5	Evi5	Evi5	ecotropic viral integration site 5
Z08329	0.1093	-0.3027	-0.2164	0.032	0.2141	0.1637	-0.0282167	0.0499833	-0.0434167	-0.0429167	0.0126833	0.0518833			O
Z08330	0.0861833	-0.319717	-0.228917	0.0452833	0.204283	0.212883	-0.205417	-0.0915167	-0.0365167	0.0349833	0.143483	0.154983			O										1.694
Z08349	-0.08205	-0.06115	-0.06765	-0.05025	0.09515	0.16595	-0.20885	-0.23745	-0.17105	0.06365	0.20975	0.34395							O						1.802	1.15851		Lgals8	Lgals8	Lgals8	lectin, galactose binding, soluble 8				O
Z08354	0.344967	-0.00333333	-0.0803333	-0.101633	0.000266667	-0.159933	0.226267	0.153667	0.0567667	-0.0724333	-0.198133	-0.166133					O									0.51511		Gldc	Gldc	Gldc	glycine decarboxylase
Z08371	-0.0384167	-0.274117	-0.247117	0.100883	0.279483	0.179283	-0.0278167	-0.227717	-0.0855167	0.0572833	0.138183	0.145583			O										1.696			D12Ertd553e	D12Ertd553e	D12Ertd553e	DNA segment, Chr 12, ERATO Doi 553, expressed
Z08374	0.0685667	-0.407833	-0.424633	0.0420667	0.369867	0.351967	0.1884	0.1374	0.0226	-0.0104	-0.1066	-0.2314			O											0.792319		Atp11c	Atp11c	Atp11c	Atpase, class VI, type 11C
Z08384	0.37225	-0.49445	-0.46575	0.04245	0.33685	0.20865	-0.0521333	-0.0338333	0.0656667	0.116267	0.0281667	-0.124133			O											0.918333		Cenpe	Cenpe	Cenpe	centromere protein E	O			O
Z08399	0.23605	-0.34035	-0.31125	0.10615	0.21325	0.09615	0.0698667	0.0280667	0.0120667	0.0259667	-0.0401333	-0.0958333			O													Gtpbp4	Gtpbp4	Gtpbp4	GTP binding protein 4
Z08409	0.05775	-0.57535	-0.36855	0.11185	0.37905	0.39525	-0.227633	-0.104733	0.0539667	0.102067	0.0905667	0.0857667			O											0.916431		Rap1a	Rap1a	Rap1a	RAS-related protein-1a	O		O
Z08410	0.0848667	-0.464933	-0.280833	0.126067	0.327167	0.207667	-0.132883	-0.0346833	0.0542167	0.0384167	0.0355167	0.0394167			O											0.892894		Crnkl1	Crnkl1	Crnkl1	Crn, crooked neck-like 1 (Drosophila)
Z08421	0.146983	-0.320117	-0.321617	-0.00251667	0.294383	0.202883	0.0543833	0.0763833	0.0811833	0.0237833	-0.0633167	-0.172417			O											0.870563		5730507H05Rik	5730507H05Rik	5730507H05Rik	RIKEN cDNA 5730507H05 gene
Z08430	-0.0273833	-0.203383	-0.185683	0.0228167	0.271917	0.121717	-0.532083	-0.0617833	-0.255283	0.00291667	0.418717	0.427517							O						2.054			Epb4.1l5	Epb4.1l5	Epb4.1l5	erythrocyte protein band 4.1-like 5
Z08442	-0.0998833	0.435817	0.172917	-0.110083	-0.257083	-0.141683	0.0913	0.1044	-0.0673	-0.0051	-0.0787	-0.0446		O												1.4067
Z08452	0.0435333	-0.425467	-0.385167	0.149533	0.363733	0.253833	-0.242317	0.0311833	0.00978333	0.0657833	0.0839833	0.0515833			O									1.868				Kpna3	Kpna3	Kpna3	karyopherin (importin) alpha 3
Z08454	0.28855	-0.36245	-0.28205	0.12805	0.25435	-0.02645	0.28025	0.18535	0.12345	-0.04505	-0.20115	-0.34285			O					O				3.219		1.11866		Q9esx5	BC068171	BC068171	cDNA sequence BC068171
Z08469	-0.07465	0.37185	0.13725	-0.10645	-0.20275	-0.12525	0.0790667	0.0540667	-0.0222333	-0.00583333	-0.0645333	-0.0405333		O												1.09496
Z08470	-0.0889833	0.320717	0.192817	-0.0640833	-0.275583	-0.0848833	0.02605	0.04215	0.00985	0.02915	-0.05145	-0.05575		O
Z08497	0.05185	-0.45985	-0.16975	0.16425	0.23945	0.17405	0.0517667	0.0455667	0.0528667	-0.00903333	-0.0367333	-0.104433			O											0.865765		Ube2d3	Ube2d3	Ube2d3	ubiquitin-conjugating enzyme E2D 3 (UBC4/5 homolog, yeast)
Z08512	-0.192567	-0.348167	-0.303667	-0.00916667	0.330533	0.523033	-0.0988	-0.04	-0.0682	-0.0023	0.029	0.1803			O	O									2.419			Tiam2	Tiam2	Tiam2	T-cell lymphoma invasion and metastasis 2			O
Z08535	0.363867	-0.371533	-0.373433	0.0472667	0.260867	0.0729667	0.0764333	0.0415333	0.000533333	0.0162333	-0.0609667	-0.0737667			O											0.910332		2610101N10Rik	2610101N10Rik	2610101N10Rik	RIKEN cDNA 2610101N10 gene
Z08537	-0.0361167	-0.0864167	-0.0389167	0.0506833	0.0589833	0.0517833	-0.282133	-0.186633	-0.0288333	0.134567	0.191067	0.171967							O						2.368	0.925763		BC037432	D230004J03Rik	BC037432	cDNA sequence BC037432
Z08546	0.216033	-0.373367	-0.316467	0.0428333	0.311433	0.119533	-0.0867833	0.136717	0.0413167	0.0202167	-0.0212833	-0.0901833			O											0.87882		Kif23	Kif23	Kif23	kinesin family member 23
Z08553	0.141917	-0.464183	-0.339483	0.116017	0.299117	0.246617	-0.0440333	-0.0261333	-0.00913333	0.00656667	0.0365667	0.0361667			O											1.12694		5033405K12Rik	5033405K12Rik	5033405K12Rik	RIKEN cDNA 5033405K12 gene
Z08556	0.0464167	-0.272083	-0.201683	0.0549167	0.228617	0.143817	0.0695833	-0.0131167	0.0420833	-0.0182167	-0.0493167	-0.0310167			O											1.06561		Gabpb1	Gabpb1	Gabpb1	GA repeat binding protein, beta 1					O
Z08561	0.263033	-0.476767	-0.500667	0.0590333	0.393333	0.262033	0.0712833	-0.0494167	-0.00241667	0.00378333	-0.0239167	0.000683333			O											1.0392
Z08562	0.2822	-0.3971	-0.3881	-0.066	0.333	0.236	0.03045	0.07435	0.13005	0.01375	-0.07775	-0.17085			O											1.21759
Z08575	-0.0238667	-0.108067	-0.0594667	-0.0325667	0.132733	0.0912333	-0.288567	-0.220267	-0.123667	0.0345333	0.262433	0.335533							O						1.891			Fgd6	Fgd6	Fgd6	FYVE, RhoGEF and PH domain containing 6
Z08606	0.0308333	-0.347067	-0.155167	0.161533	0.230533	0.0793333	0.03755	0.13425	0.12305	0.00995	-0.10915	-0.19565			O													3110048E14Rik	3110048E14Rik	3110048E14Rik	RIKEN cDNA 3110048E14 gene
Z08607	0.317883	-0.327317	-0.376317	0.138083	0.230183	0.0174833	0.288033	0.0825333	-0.0503667	-0.0882667	-0.101167	-0.130767			O									1.546		0.648037		Eed	Eed	Eed	embryonic ectoderm development
Z08610	0.0975	-0.0056	-0.0677	-0.0245	0.0634	-0.0631	-0.359533	-0.423933	-0.142333	0.243967	0.335967	0.345867							O
Z08619	0.433367	-0.490133	-0.496133	0.167267	0.358867	0.0267667	0.516317	0.0324167	0.00361667	-0.0734833	-0.207283	-0.271583			O		O			O				22.814		0.615035
Z08636	0.15045	-0.39715	-0.38985	0.04295	0.37925	0.21435	-0.0522	-0.1616	0.1229	0.0731	0.0279	-0.0101			O											1.04761		Phip	Phip	Phip	pleckstrin homology domain interacting protein			O
Z08657	-0.05545	-0.08225	-0.09385	-0.00195	0.13225	0.10125	-0.192383	-0.236783	-0.185683	0.0481167	0.232417	0.334317							O						2.017			Scamp1	Scamp1	Scamp1	secretory carrier membrane protein 1
Z08677	-0.205083	-0.517083	-0.354283	0.0293167	0.518817	0.528317	-0.4194	-0.386	-0.1964	0.0964	0.3996	0.5058			O	O			O									Jak2	Jak2	Jak2	Janus kinase 2		O	O
Z08738	-0.197833	-0.444733	-0.169933	0.203367	0.307467	0.301667	-0.212167	-0.0821667	0.100333	0.0748333	0.0728333	0.0463333			O										1.648	1.05124		Klhdc2	Klhdc2	Klhdc2	kelch domain containing 2
Z08774	-0.0289	-0.2998	-0.2452	0.1052	0.2515	0.2172	-0.2033	-0.0992	0.0027	0.0481	0.147	0.1047			O													Ptpn21	Ptpn21	Ptpn21	protein tyrosine phosphatase, non-receptor type 21
Z08785	0.306617	-0.428283	-0.460383	0.124717	0.303217	0.154117	-0.142567	-0.0920667	-0.0315667	0.0803333	0.0757333	0.110133			O											0.947109		4930588M11Rik	Dnttip2	4930588M11Rik	RIKEN cDNA 4930588M11 gene
Z08789	0.0292833	-0.347317	-0.560817	0.0528833	0.419283	0.406683	-0.210733	-0.0647333	-0.0515333	0.0277667	0.129367	0.169867			O										3.175			Nin	Nin	Nin	ninein
Z08798	-0.0204833	-0.519383	-0.479983	0.138117	0.468617	0.413117	-0.72605	-0.20765	0.17615	0.23535	0.33675	0.18545			O				O						7.417	1.19042		Lrrfip1	Lrrfip1	Lrrfip1	leucine rich repeat (in FLII) interacting protein 1
Z08810	0.168067	-0.361733	-0.231933	0.121967	0.178567	0.125067	0.0897167	-0.0184833	0.0353167	-0.00838333	-0.0381833	-0.0599833			O											0.895983		1500010G04Rik	1500010G04Rik	1500010G04Rik	RIKEN cDNA 1500010G04 gene
Z08829	0.0451667	-0.281633	-0.201933	0.0269667	0.198567	0.212867	0.0485833	-0.00671667	-0.0532167	-0.0601167	0.0106833	0.0607833			O											0.816582		Igf2bp3	Igf2bp3	Igf2bp3	insulin-like growth factor 2, binding protein 3
Z08836	0.21005	-0.29145	-0.26605	-0.00115	0.24445	0.10415	0.120167	0.174667	0.0168667	-0.0204333	-0.0946333	-0.196633			O									1.896		0.861192		Kif18a	Kif18a	Kif18a	kinesin family member 18A
Z08842	-0.08415	0.34405	0.18735	-0.09565	-0.24345	-0.10815	0.0235167	0.0338167	-0.0100833	0.00481667	-0.0210833	-0.0309833		O												1.05682
Z08851	0.0510667	-0.318333	-0.231733	0.0442667	0.236167	0.218567	0.0304167	0.0795167	0.0664167	0.0445167	-0.0546833	-0.166183			O									1.743		1.02612		E2f5	E2f5	E2f5	E2F transcription factor 5	O				O
Z08864	-0.128883	-0.108283	0.0951167	0.0554167	0.0488167	0.0378167	-0.295033	-0.246333	0.0205667	0.174567	0.168167	0.178067							O							1.3213
Z08879	0.11475	-0.40015	-0.34935	0.12045	0.28275	0.23155	0.0175667	-0.0228333	-0.0195333	-0.0101333	0.00886667	0.0260667			O											0.926616		Atad1	Atad1	Atad1	ATPase family, AAA domain containing 1
Z08880	-0.195033	-0.377933	-0.310733	0.132867	0.304167	0.446667	-0.393333	-0.351533	-0.227133	0.105267	0.401467	0.465267			O	O			O						3.873			Capn2	Capn2	Capn2	calpain 2
Z08889	-0.2438	-0.4802	0.055	0.1949	0.1405	0.3336	-0.441433	-0.176933	0.0649667	0.113167	0.202667	0.237567			O	O			O						1.598	0.860994		Emap2	Scye1	Emap2	molossinus endothelial monocyte activating polypeptide 2 (Emap2)				O
Z08893	0.0550167	-0.109383	-0.0432833	0.0258167	0.000416667	0.0714167	-0.289717	-0.138017	0.00188333	-0.00611667	0.152983	0.278983							O						1.874	1.83231		Fem1b	Fem1b	Fem1b	feminization 1 homolog b (C. elegans)					O
Z08909	0.0960333	-0.223767	-0.553867	0.0580333	0.486033	0.137533	0.1652	-0.1124	-0.0349	-0.0069	-0.0361	0.0251			O
Z08919	-0.0302333	-0.0448333	-0.0326333	-0.0278333	0.0885667	0.0469667	-0.164283	-0.170783	-0.207683	0.0459167	0.185317	0.311517							O							1.65501		Abhd3	Abhd3	Abhd3	abhydrolase domain containing 3
Z08924	0.2247	-0.1298	-0.1543	0.0116	0.0692	-0.0214	0.3127	0.2248	0.0017	-0.1168	-0.2045	-0.2179								O						0.543501		2810410A08Rik	Mettl5	2810410A08Rik	RIKEN cDNA 2810410A08 gene
Z08941	0.260383	-0.283117	-0.366717	0.0107833	0.272683	0.105983	0.221817	-0.0372833	0.0663167	0.0440167	-0.189283	-0.105583			O											1.2841
Z08950	0.173783	-0.286717	-0.245117	0.0170833	0.231083	0.109883	0.158567	0.0491667	-0.0190333	-0.0909333	-0.0609333	-0.0368333			O											0.911381		Atp11b	Atp11b	Atp11b	ATPase, Class VI, type 11B
Z08955	0.107817	-0.293783	-0.301883	0.129517	0.201817	0.156517	0.13145	0.04085	-0.00755	-0.03915	-0.04185	-0.08375			O											0.821864		Ppp2ca	Ppp2ca	Ppp2ca	protein phosphatase 2a, catalytic subunit, alpha isoform	O
Z08961	0.279017	-0.397483	-0.221983	0.0171167	0.281317	0.0420167	0.314583	-0.0733167	-0.0433167	-0.0170167	-0.0842167	-0.0967167			O									10.537		0.679047		D7Ertd715e	D7Ertd715e	D7Ertd715e	DNA segment, Chr 7, ERATO Doi 715, expressed
Z08969	0.0328167	-0.433383	-0.418083	0.0758167	0.397517	0.345317	-0.159233	-0.0907333	-0.0470333	0.0433667	0.104967	0.148667			O										1.954			Acbd3	Acbd3	Acbd3	acyl-Coenzyme A binding domain containing 3
Z08973	0.13345	-0.37195	-0.25665	0.12985	0.26255	0.10275	-0.0176667	0.0956333	0.0653333	0.0402333	-0.0570667	-0.126467			O											0.90615		1600012F09Rik	1600012F09Rik	1600012F09Rik	RIKEN cDNA 1600012F09 gene
Z08984	-0.0913167	0.357883	0.185683	-0.0924167	-0.238617	-0.121217	0.0106667	0.0625667	-0.0207333	0.00726667	-0.0378333	-0.0219333		O												0.995405
Z08986	0.24435	-0.40345	-0.42255	-0.04795	0.30595	0.32365	-0.261783	-0.140083	-0.0120833	0.0714167	0.135817	0.206717			O											0.895777		Smc6l1	Smc6l1	Smc6l1	SMC6 structural maintenance of chromosomes 6-like 1 (yeast)
Z08994	0.315733	-0.427467	-0.457867	0.00733333	0.340733	0.221533	-0.443517	-0.0298167	-0.0199167	0.0789833	0.178483	0.235783			O				O							1.19042		Cul4b	Cul4b	Cul4b	cullin 4B	O
Z08999	0.0583667	0.163867	0.0714667	-0.00883333	-0.167733	-0.117133	0.31615	0.31925	0.03345	-0.13195	-0.24305	-0.29385								O				1.993		0.66558		Pold1	Pold1	Pold1	polymerase (DNA directed), delta 1, catalytic subunit	O
Z09002	0.2327	-0.4823	-0.4242	0.1639	0.3782	0.1317	-0.103817	0.00108333	0.0718833	0.0333833	0.0215833	-0.0241167			O													Eif5	Eif5	Eif5	eukaryotic translation initiation factor 5
Z09009	-0.0818667	0.352733	0.176233	-0.116567	-0.207167	-0.123367	-0.03415	-0.02995	-0.00965	0.04015	0.03335	0.00025		O												1.80842
Z09017	0.0433333	-0.319667	-0.296367	0.0385333	0.256533	0.277633	-0.169233	-0.182633	-0.0503333	0.0373667	0.147267	0.217567			O											1.20005		Snx6	Snx6	Snx6	sorting nexin 6
Z09022	0.145433	-0.0138667	-0.0214667	-0.0339667	0.0417333	-0.117867	-0.296717	-0.109817	-0.250017	0.114583	0.241483	0.300483							O									Prlr	Prlr	Prlr	prolactin receptor (Prlr)
Z09028	0.290817	-0.415983	-0.490383	0.0965167	0.300817	0.218217	-0.0528833	0.0516167	-0.0139833	-0.0311833	0.00941667	0.0370167			O											0.94254		Sucla2	Sucla2	Sucla2	succinate-Coenzyme A ligase, ADP-forming, beta subunit
Z09033	0.210667	-0.661333	-0.431233	0.182767	0.322467	0.376667	-0.0076	0.0691	0.0912	-0.014	-0.0907	-0.048			O											1.25951
Z09038	-0.00398333	-0.128383	-0.0672833	-0.0318833	0.0487167	0.182817	-0.287083	-0.332883	-0.0628833	0.146417	0.288917	0.247517							O							1.26911		Hspb8	Hspb8	Hspb8	heat shock 27kDa protein 8
Z09042	0.506033	0.144033	-0.172967	-0.0855667	-0.120367	-0.271167	0.67115	0.40315	0.02815	-0.12805	-0.44375	-0.53065					O			O				11.112		0.708435		Fbxo15	Fbxo15	Fbxo15	F-box protein 15
Z09057	0.1486	-0.3043	-0.2375	-0.0641	0.2743	0.183	0.105417	-0.0144833	-0.00688333	0.0146167	-0.0489833	-0.0496833			O											1.35831
Z09061	0.25565	-0.27005	-0.28385	0.02435	0.15855	0.11535	-0.425783	-0.0319833	-0.0152833	0.130617	0.158717	0.183717			O				O						1.691	1.01391		5830411E10Rik	5830411E10Rik	5830411E10Rik	RIKEN cDNA 5830411E10 gene
Z09072	-0.0304167	-0.321817	-0.228917	0.0213833	0.306083	0.253683	0.167417	-0.0367833	0.00401667	-0.00288333	-0.00508333	-0.126683			O													Arpp19	Arpp19	Arpp19	cAMP-regulated phosphoprotein 19
Z09089	0.121717	-0.583683	-0.385883	0.179017	0.455617	0.213217	-0.2062	0.315	0.1925	0.0046	-0.1062	-0.1997			O						O			1.879		1.05682		Acsl4	Acsl4	Acsl4	acyl-CoA synthetase long-chain family member 4
Z09098	-0.00601667	-0.210217	-0.0402167	0.0710833	0.0740833	0.111283	-0.337	-0.2334	0.1396	0.1925	0.1636	0.0747							O						2.74			Myc	Myc	Myc	myelocytomatosis oncogene	O	O			O
Z09099	-0.05985	-0.24475	-0.06165	0.14875	0.17015	0.04735	-0.37865	-0.16605	-0.06535	0.12755	0.23505	0.24745							O							0.953894		E2f7	E2f7	E2f7	E2F transcription factor 7					O
Z09102	0.191017	-0.448983	-0.428983	0.0563167	0.390917	0.239717	0.0354833	0.0649833	0.0899833	0.0423833	-0.0396167	-0.193217			O											1.11584		C330027C09Rik	C330027C09Rik	C330027C09Rik	RIKEN cDNA C330027C09 gene
Z09116	0.1461	-0.4959	-0.3948	0.0943	0.3063	0.344	0.0139167	0.0624167	0.102317	0.0269167	-0.0512833	-0.154283			O											1.00115		Lin7c	Lin7c	Lin7c	lin 7 homolog c (C. elegans)
Z09117	0.133417	-0.201383	-0.238783	0.0706167	0.114517	0.121617	-0.50245	-0.07325	0.02015	0.10055	0.20015	0.25485							O						1.523
Z09127	0.15735	-0.10685	-0.07975	-0.05965	0.10955	-0.02065	0.262967	0.131467	0.136567	-0.142733	-0.195933	-0.192333								O				4.172				Slco4c1	Slco4c1	Slco4c1	solute carrier organic anion transporter family, member 4C1
Z09136	-0.0837333	0.313467	0.242167	-0.0852333	-0.237933	-0.148733	-0.0420667	0.0928333	-0.0631667	-0.0490667	-0.0110667	0.0725333		O												0.894953
Z09141	-0.111983	0.353917	0.241317	-0.0973833	-0.257583	-0.128283	0.0105333	0.0238333	-0.0116667	0.0334333	-0.0405667	-0.0155667		O
Z09157	0.214333	0.0549333	-0.0578667	0.0530333	-0.0224667	-0.241967	0.213683	-0.0169167	0.361783	0.289983	-0.297717	-0.550817								O				2.642		1.64513		Tcstv1	Tcstv1	Tcstv1	2-cell-stage, variable group, member 1
Z09162	-0.0928167	0.358983	0.183383	-0.0989167	-0.257517	-0.0931167	0.00358333	0.00998333	-0.00791667	0.00868333	-0.0152167	0.000883333		O												1.0493		Popdc2	Popdc2	Popdc2	popeye domain containing 2
Z09176	-0.17625	-0.09475	-0.03525	0.08405	0.09985	0.12235	-0.346767	-0.239967	0.0106333	0.172233	0.190233	0.213633							O						1.67	1.08543		Rhbdf1	Rhbdf1	Rhbdf1	rhomboid family 1 (Drosophila)
Z09181	0.132883	-0.344517	-0.264117	-0.0486167	0.293983	0.230383	-0.0640333	-0.238933	-0.0357333	0.0438667	0.0967667	0.198067			O											0.967386		Osbpl8	Osbpl8	Osbpl8	oxysterol binding protein-like 8
Z09196	-0.11645	-0.23605	-0.26785	0.10095	0.23665	0.28275	-0.4692	-0.1875	-0.087	0.1376	0.2859	0.3202			O				O						2.399	1.28499		4933433P14Rik	4933433P14Rik	4933433P14Rik	RIKEN cDNA 4933433P14 gene
Z09197	-0.0333667	-0.142467	-0.0995667	0.103433	0.199133	-0.0271667	-0.373733	-0.110533	0.0329667	0.137667	0.187667	0.125967							O						1.765			Ccng1	Ccng1	Ccng1	cyclin G1	O
Z09202	0.0750833	-0.275917	-0.180917	0.135583	0.204783	0.0413833	-0.461917	-0.0875167	-0.0852167	0.0428833	0.258083	0.333683							O						3.272	1.19922		Kcnk6	Kcnk6	Kcnk6	potassium inwardly-rectifying channel, subfamily K, member 6
Z09210	0.23445	-0.11855	-0.15775	-0.01415	0.09555	-0.03955	0.54215	0.24135	0.00225	-0.17235	-0.31245	-0.30095								O				1.565		0.641653		Rbbp7	Rbbp7	Rbbp7	retinoblastoma binding protein 7					O
Z09230	-0.262467	-0.405267	-0.0960667	0.102733	0.229233	0.431833	-0.655833	-0.438133	-0.0690333	0.295967	0.403367	0.463667			O	O			O						8.496			Ier5	Ier5	Ier5	immediate early response 5
Z09241	0.134633	-0.0660667	-0.136967	-0.00756667	0.0293333	0.0466333	0.242833	-0.152967	-0.195467	-0.146467	0.00543333	0.246633										O				0.593062		Hexb	Hexb	Hexb	hexosaminidase B
Z09250	0.0850833	-0.417217	-0.345917	0.130683	0.315983	0.231383	0.0201167	-0.00688333	-0.00658333	-0.0122833	0.00491667	0.000716667			O
Z09252	0.0806667	0.197267	0.0622667	-0.0510333	-0.189233	-0.0999333	0.399817	0.257217	0.0198167	-0.130883	-0.268183	-0.277783								O				2.23		0.829087		2610510H01Rik	Rcc2	2610510H01Rik	RIKEN cDNA 2610510H01 gene
Z09255	-0.172267	-0.282067	-0.285267	0.101933	0.282433	0.355233	-0.19345	-0.25485	-0.06105	0.06985	0.23455	0.20495			O				O						3.199			Dp1	Reep5	Dp1	deleted in polyposis 1
Z09261	0.0545167	-0.247883	-0.308283	0.0304167	0.203517	0.267717	0.0570167	-0.106083	-0.161483	-0.0825833	0.141617	0.151517			O											0.938642		BC002236	Ublcp1	BC002236	cDNA sequence BC002236
Z09266	0.233283	-0.463017	-0.429517	0.102383	0.367583	0.189283	-0.205667	-0.0218667	0.0832333	0.0970333	0.0525333	-0.00526667			O											0.997011		Zrf2	Dnajc2	Zrf2	zuotin related factor 2					O
Z09268	0.13465	-0.40835	-0.41915	0.15925	0.29305	0.24055	-0.149333	-0.124333	-0.00723333	0.0774667	0.104367	0.0990667			O										1.561	1.43384		Morf4l2	Morf4l2	Morf4l2	mortality factor 4 like 2
Z09274	0.147033	-0.179067	-0.174367	0.0185333	0.112433	0.0754333	0.262183	0.185683	0.0755833	-0.158217	-0.143717	-0.221517								O						0.754571		Sulf2	Sulf2	Sulf2	sulfatase 2
Z09280	-0.08605	-0.33245	-0.20845	0.04225	0.30675	0.27795	-0.203433	-0.310533	-0.111833	0.124267	0.220167	0.281367			O				O							0.844112
Z09292	0.0997667	-0.314533	-0.300633	0.0649667	0.279667	0.170767	-0.30165	-0.09705	0.12085	0.12905	0.09975	0.04905			O											0.836951
Z09313	0.0351667	-0.429833	-0.335333	0.0955667	0.337967	0.296467	-0.00188333	0.0272167	-0.0563833	-0.0420833	0.0616167	0.0115167			O													Nek1	Nek1	Nek1	NIMA (never in mitosis gene a)-related expressed kinase 1	O
Z09318	0.0562667	-0.557033	-0.430833	0.194267	0.425967	0.311367	-0.3315	0.1305	0.2026	0.0971	0.046	-0.1447			O						O			2.271		0.937778
Z09320	-0.116883	0.388417	0.229317	-0.113583	-0.262883	-0.124383	0.0433	0.0622	-0.0533	0	-0.0353	-0.0169		O														Rnf33	Trim60	Rnf33	ring finger protein 33
Z09321	0.13055	-0.35895	-0.21105	0.09655	0.22005	0.12285	-0.0857	-0.0175	-0.0232	0.0267	0.0597	0.04			O											0.90803		Papd1	Papd1	Papd1	PAP associated domain containing 1
Z09328	-0.0441833	0.131417	0.0885167	-0.0310833	-0.0966833	-0.0479833	-0.146783	-0.201383	-0.226883	-0.00598333	0.206117	0.374917							O							1.04858		Lims2	Lims2	Lims2	LIM and senescent cell antigen like domains 2
Z09345	0.202783	-0.210817	-0.338817	0.0894833	0.162883	0.0944833	0.22855	0.05385	0.01795	-0.01135	-0.11705	-0.17195			O											1.02235		Rps3a	Rps3a	Rps3a	ribosomal protein S3a
Z09348	-0.0608167	-0.301517	-0.270617	0.116883	0.285483	0.230583	-0.0880667	0.0829333	0.0299333	0.0280333	0.0274333	-0.0802667			O										1.525	1.37848		Cbfb	Cbfb	Cbfb	core binding factor beta					O
Z09364	-0.00135	-0.24315	-0.23645	0.07355	0.23535	0.17205	-0.2114	-0.0418	-0.053	0.027	0.1227	0.1565			O											1.4012		1500041J02Rik	1500041J02Rik	1500041J02Rik	RIKEN cDNA 1500041J02 gene
Z09373	0.266	-0.302	-0.2935	0.0104	0.1858	0.1333	0.237133	-0.00456667	-0.00286667	-0.0358667	-0.0928667	-0.100967			O													2600011C06Rik	2600011C06Rik	2600011C06Rik	RIKEN cDNA 2600011C06 gene
Z09378	0.22225	-0.00145	-0.05365	-0.06815	-0.05455	-0.04445	0.421167	0.182567	0.0672667	-0.138333	-0.245033	-0.287633								O				4.842		1.10815
Z09381	-0.0939667	0.344233	0.226933	-0.101267	-0.257367	-0.118567	-0.00676667	0.0275333	0.00273333	-0.00466667	-0.00826667	-0.0105667		O												0.922147
Z09390	0.1915	-0.308	-0.3023	0.0437	0.2392	0.1359	-0.0296667	-0.0548667	-0.00426667	0.00973333	0.0240333	0.0550333			O											1.02235		Dnajc13	Dnajc13	Dnajc13	DnaJ (Hsp40) homolog, subfamily C, member 13
Z09395	0.0796667	-0.439833	-0.293633	0.0867667	0.303867	0.263167	-0.04315	0.01255	-0.02175	-0.01715	0.02245	0.04705			O											0.913061		Ap3s1	Ap3s1	Ap3s1	adaptor-related protein complex 3, sigma 1 subunit
Z09422	0.1204	-0.405	-0.3048	0.1363	0.2575	0.1956	-0.138017	-0.112117	0.0612833	0.0853833	0.0643833	0.0390833			O											0.889201		Cfdp1	Cfdp1	Cfdp1	craniofacial development protein 1		O
Z09424	0.0206833	-0.0335167	0.00388333	-0.0229167	0.0178833	0.0139833	-0.310433	-0.299533	-0.186633	0.140867	0.275267	0.380467							O							0.842946		Plat	Plat	Plat	plasminogen activator, tissue
Z09426	0.35335	-0.54065	-0.48175	0.08395	0.30385	0.28125	0.1549	-0.1117	-0.0416	-0.0539	-0.01	0.0623			O									1.568		1.16386		Eif4a2	Eif4a2	Eif4a2	eukaryotic translation initiation factor 4A2
Z09429	-0.0595333	0.375967	0.176567	-0.114633	-0.224833	-0.153533	0.0972333	0.0911333	-0.00536667	-0.0358667	-0.0804667	-0.0666667		O
Z09441	0.127217	-0.295083	-0.231983	0.0814167	0.219617	0.0988167	0.0437333	0.0822333	0.0253333	-0.00506667	-0.0505667	-0.0956667			O											1.11301		5730445M16Rik	5730445M16Rik	5730445M16Rik	RIKEN cDNA 5730445M16 gene
Z09488	0.371967	-0.0226333	-0.140833	-0.201633	0.0488667	-0.0557333	0.428017	0.101217	0.147617	-0.211083	-0.0491833	-0.416583					O			O
Z09493	0.168133	-0.322967	-0.262067	0.0520333	0.220933	0.143933	0.202717	0.0415167	0.0702167	0.0501167	-0.178683	-0.185883			O											1.07152		4631424J17Rik	4631424J17Rik	4631424J17Rik	RIKEN cDNA 4631424J17 gene
Z09495	0.425483	-0.108217	-0.243117	0.0208833	0.0231833	-0.118217	1.02303	0.437133	0.116733	-0.332367	-0.625867	-0.618667					O			O				13.428		1.26357		Spp1	Spp1	Spp1	secreted phosphoprotein 1
Z09505	0.18415	-0.37285	-0.22135	0.12225	0.20835	0.07945	0.04195	0.11265	0.08445	0.00125	-0.05215	-0.18815			O									2.536		0.823
Z09510	0.155483	-0.185217	-0.235617	-0.0169167	0.144383	0.137883	-0.347533	-0.0207333	-0.127533	0.0652667	0.173567	0.256967							O						1.603	0.856249		Plekhc1	Plekhc1	Plekhc1	pleckstrin homology domain containing, family C (with FERM domain) member 1
Z09512	-0.0092	-0.4104	-0.2712	0.068	0.2952	0.3276	-0.26455	-0.03615	0.08335	0.07995	0.08055	0.05685			O										1.702	1.01485		BC004835	2610208M17Rik	BC004835	cDNA sequence BC004835
Z09521	-0.0250667	-0.00236667	0.00233333	-0.0154667	0.0115333	0.0290333	-0.230917	-0.194517	-0.108917	0.127083	0.181483	0.225783							O						1.515	1.18331		Vgll4	Vgll4	Vgll4	vestigial like 4 (Drosophila)					O
Z09523	0.2248	-0.4271	-0.3184	0.0758	0.2318	0.2131	-0.0211	0.0406	0.1114	0.0231	-0.0248	-0.1292			O									2.025		0.806678		1110020G09Rik	1110020G09Rik	1110020G09Rik	RIKEN cDNA 1110020G09 gene
Z09529	0.140183	-0.703717	-0.379917	0.266483	0.421983	0.254983	0.164267	-0.0372333	-0.0335333	0.00866667	-0.00363333	-0.0985333			O									1.815		0.682025		Skil	Skil	Skil	SKI-like
Z09531	-0.09095	0.36555	0.15145	-0.09695	-0.22315	-0.10595	0.0334333	0.0455333	-0.0433667	0.0330333	-0.0537667	-0.0148667		O												0.924911
Z09535	-0.112867	0.386133	0.237433	-0.115667	-0.254067	-0.140967	0.0042	0.06	-0.015	0.0043	-0.0234	-0.0301		O												0.689604
Z09541	0.13155	-0.34275	-0.21625	0.11175	0.22565	0.09005	-0.29315	-0.01205	-0.02685	0.09115	0.09665	0.14425			O											1.08293
Z09542	0.01425	-0.41745	-0.41305	0.08155	0.35515	0.37955	-0.10315	-0.17055	-0.06015	0.02635	0.12835	0.17915			O										2.324	1.00531		Crk	Crk	Crk	v-crk sarcoma virus CT10 oncogene homolog (avian)	O		O
Z09545	0.0715833	-0.258617	-0.237217	0.0437833	0.140283	0.240183	0.106433	0.113733	-0.0124667	-0.0440667	-0.0164667	-0.147167			O											1.00856		D5ertd606e	Sept11	D5ertd606e	DNA segment, Chr 5, ERATO Doi 606, expressed	O
Z09556	0.00213333	-0.124867	0.0190333	0.0397333	0.0421333	0.0218333	-0.262783	-0.169383	-0.0750833	0.0423167	0.181917	0.283017							O						1.692	1.09901		Cdc42bpb	Cdc42bpb	Cdc42bpb	Cdc42 binding protein kinase beta
Z09562	-0.189567	-0.0403667	0.128833	0.0306333	0.0235333	0.0469333	-0.34565	-0.18185	0.03265	0.18065	0.13905	0.17515							O
Z09576	0.2104	-0.3523	-0.4889	0.1014	0.3336	0.1958	-0.164383	-0.0219833	0.0560167	0.0656167	0.0430167	0.0217167			O											1.003		Ttc14	Ttc14	Ttc14	tetratricopeptide repeat domain 14
Z09583	0.0233167	-0.138983	-0.151583	-0.0275833	0.0976167	0.197217	-0.41635	0.00315	-0.05625	0.09455	0.18585	0.18905							O						2.66	0.826228		B230104P22Rik	Nuak1	B230104P22Rik	RIKEN cDNA B230104P22 gene
Z09595	0.365917	-0.0688833	-0.280883	-0.0374833	0.0928167	-0.0714833	0.484033	0.0717333	-0.0431667	-0.209667	-0.213767	-0.0891667					O			O						0.920662		Jmjd1a	Jmjd1a	Jmjd1a	jumonji domain containing 1A					O
Z09597	0.1139	-0.3674	-0.2587	0.0811	0.2509	0.1802	0.0002	-0.1068	0.1775	0.0331	-0.0278	-0.0762			O											1.27585
Z09599	0.0493167	-0.243383	-0.262783	0.0904167	0.249217	0.117217	-0.0414333	-0.0244333	-0.00993333	-0.0164333	0.0314667	0.0607667			O													Rnf20	Rnf20	Rnf20	ring finger protein 20
Z09607	0.196383	-0.470617	-0.394417	0.0543833	0.374083	0.240183	-0.143433	-0.0139333	-0.00233333	-0.0154333	0.0687667	0.106367			O											1.11429		Snap23	Snap23	Snap23	synaptosomal-associated protein 23
Z09610	0.137483	-0.357317	-0.344317	0.0708833	0.266083	0.227183	-0.1671	-0.1148	-0.0569	0.0083	0.1094	0.2211			O											1.12538		6030443O07Rik	6030443O07Rik	6030443O07Rik	RIKEN cDNA 6030443O07 gene
Z09621	-0.09855	0.35055	0.19335	-0.10115	-0.22705	-0.11715	0.0201167	0.0267167	0.00341667	0.00341667	-0.0342833	-0.0193833		O
Z09663	0.0509333	-0.170467	-0.241467	-0.0598667	0.181033	0.239833	0.4658	-0.3858	-0.2294	-0.1636	0.0331	0.2799										O			4.88			Fos	Fos	Fos	FBJ osteosarcoma oncogene	O				O
Z09666	0.233867	-0.531533	-0.570433	0.0638667	0.505367	0.298867	-0.0372	-0.0381	0.0688	0.0571	-0.0344	-0.0162			O											1.37278		Prpf4b	Prpf4b	Prpf4b	PRP4 pre-mRNA processing factor 4 homolog B (yeast)
Z09677	0.0718167	-0.488683	-0.326483	0.0974167	0.336017	0.309917	0.217517	0.180217	0.207517	-0.0537833	-0.242483	-0.308983			O					O						0.847618		Cdc14b	Cdc14b	Cdc14b	CDC14 cell division cycle 14 homolog B (S. cerevisiae)	O
Z09679	0.287917	-0.432383	-0.354083	0.120217	0.299417	0.0789167	-0.18565	0.04085	0.06995	0.05315	0.01075	0.01095			O											1.05925		D330037H05Rik	D330037H05Rik	D330037H05Rik	RIKEN cDNA D330037H05 gene
Z09683	0.274017	-0.287283	-0.324483	-0.0519833	0.150917	0.238817	-0.16445	-0.22865	-0.06765	0.08975	0.16385	0.20715			O										1.826	0.896603		2310032D16Rik	Prei4	2310032D16Rik	RIKEN cDNA 2310032D16 gene
Z09685	0.13295	-0.34385	-0.28445	0.12295	0.24085	0.13155	0.03945	0.06295	0.06665	-0.05585	-0.03925	-0.07395			O											1.02306		Cugbp1	Cugbp1	Cugbp1	CUG triplet repeat, RNA binding protein 1
Z09688	0.236233	0.0155333	-0.0767667	-0.0633667	-0.0373667	-0.0742667	0.5613	0.0501	-0.0155	-0.062	-0.1702	-0.3637								O						0.825658		1700024K14Rik	Rsnl2	1700024K14Rik	RIKEN cDNA 1700024K14 gene
Z09703	0.0117833	-0.333317	-0.221517	0.0335833	0.225283	0.284183	-0.02935	-0.06245	0.00415	0.00225	0.08645	-0.00105			O											0.794694		Ttrap	Ttrap	Ttrap	Traf and Tnf receptor associated protein
Z09705	0.0172333	-0.0983667	-0.129167	0.0527333	0.188233	-0.0306667	-0.239117	-0.324217	-0.132217	0.108883	0.281383	0.305283							O									Slc12a2	Slc12a2	Slc12a2	solute carrier family 12, member 2
Z09710	0.0827667	-0.342333	-0.227333	0.115767	0.187967	0.183167	0.240467	-3.33333e-05	0.00596667	-0.0328333	-0.116233	-0.0973333			O										1.88	1.00231		Zfp238	Zfp238	Zfp238	zinc finger protein 238					O
Z09716	-0.234267	-0.427667	-0.170467	0.173933	0.354333	0.304133	-0.236733	0.367667	0.0951667	-0.0404333	-0.0769333	-0.108733			O	O					O			2.533				LOC278240	LOC278240	LOC278240	similar to Spindlin-like protein 2 (SPIN-2) (LOC278240)
Z09721	-0.0131333	-0.309833	-0.249633	0.0925667	0.207167	0.272867	0.0557333	-0.0978667	-0.0583667	-0.0501667	0.0468333	0.103833			O										1.691	1.15186		Nek9	Nek9	Nek9	NIMA (never in mitosis gene a)-related expressed kinase 9	O
Z09722	0.0350833	-0.257117	-0.238917	0.0572833	0.198883	0.204783	0.0219167	-0.0430833	-0.0347833	0.0629167	0.0167167	-0.0236833			O											0.813205		D130064H19Rik	Mier3	D130064H19Rik	RIKEN cDNA D130064H19 gene
Z09730	0.13485	-0.30545	-0.22945	0.05245	0.21285	0.13475	-0.303167	-0.123467	-0.0232667	0.0927333	0.160533	0.196633			O				O						2.254	1.21032		Thrap1	Thrap1	Thrap1	thyroid hormone receptor associated protein 1					O
Z09732	0.227883	-0.413017	-0.370617	0.0221833	0.266383	0.267183	0.0933167	-0.0814833	-0.0700833	0.00781667	0.0340167	0.0164167			O
Z09733	0.14275	-0.44635	-0.37105	0.20165	0.30585	0.16715	-0.1714	0.1175	0.1314	0.0601	-0.0104	-0.1272			O											1.03419		1810003N24Rik	1810003N24Rik	1810003N24Rik	RIKEN cDNA 1810003N24 gene
Z09738	0.112433	-0.337267	-0.252867	0.0974333	0.188833	0.191433	-0.136167	-0.0495667	0.0429333	0.0466333	0.0487333	0.0474333			O											1.08118		Cappa2	Capza2	Cappa2	capping protein (actin filament) muscle Z-line, alpha 2
Z09740	0.0636667	-0.238333	-0.148933	0.126667	0.190567	0.00636667	-0.417883	-0.0973833	0.0674167	0.167417	0.175317	0.105117							O									Dgcr8	Dgcr8	Dgcr8	DiGeorge syndrome critical region gene 8
Z09743	0.268917	0.164217	0.0288167	-0.122783	-0.150183	-0.188983	0.3836	0.1292	-0.0578	-0.0896	-0.1712	-0.1942								O				3.06		1.00369		D14Ertd668e	D14Ertd668e	D14Ertd668e	DNA segment, Chr 14, ERATO Doi 668, expressed
Z09747	0.0528	-0.1312	0.0344	0.0924	0.0062	-0.0546	-0.3663	-0.2096	-0.0239	0.1124	0.2028	0.2846							O						2.583	1.0522		Axud1	Axud1	Axud1	AXIN1 up-regulated 1		O
Z09753	0.0867	-0.3829	-0.2604	0.1119	0.2349	0.2098	-0.11995	-0.09225	-0.03275	0.02635	0.09395	0.12465			O													Vps26	Vps26a	Vps26	vacuolar protein sorting 26 (yeast)
Z09759	0.13315	-0.34525	-0.23265	0.18425	0.23705	0.02345	-0.120017	-0.151317	0.0191833	0.0569833	0.0709833	0.124183			O											0.903025		Pten	Pten	Pten	phosphatase and tensin homolog	O	O
Z09761	0.107217	-0.256883	-0.345383	-0.0547833	0.300917	0.248917	-0.155083	-0.104783	-0.0765833	0.0148167	0.157817	0.163817			O										1.602	1.24738		Snx13	Snx13	Snx13	sorting nexin 13
Z09779	0.0812833	-0.299917	-0.205217	0.105883	0.196183	0.121783	-0.109067	0.0695333	0.124933	0.0895333	-0.00876667	-0.166167			O									2.826		0.991517		Rex3	Bex1	Rex3	reduced expression 3
Z09785	0.0705	0.157	0.1507	0.0203	-0.1372	-0.2613	0.5053	0.0348	-0.0403	-0.1091	-0.2025	-0.1882								O				3.711		0.573324		Zfp296	Zfp296	Zfp296	zinc finger protein 296					O
Z09786	0.0328833	-0.210217	-0.282417	0.0310833	0.246983	0.181683	-0.114467	-0.156967	-0.00236667	0.124233	0.0820333	0.0675333			O										1.561			Tatdn1	Tatdn1	Tatdn1	TatD DNase domain containing 1
Z09791	-0.0476333	-0.566733	-0.411633	0.166367	0.437367	0.422267	-0.0730167	0.0103833	0.0457833	-0.0508167	0.0227833	0.0448833			O											1.06782		C330018J07Rik	Lrrc58	C330018J07Rik	RIKEN cDNA C330018J07 gene
Z09805	-0.121433	0.0662667	0.0532667	0.0357667	-0.0198333	-0.0140333	-0.33895	-0.09575	-0.09415	0.19165	0.23835	0.09885							O
Z09821	0.03075	-0.42335	-0.36695	0.08965	0.39055	0.27935	-0.4806	-0.058	0.014	0.0807	0.1887	0.2552			O				O							1.1298		BC016423	BC016423	BC016423	cDNA sequence BC016423
Z09857	-0.0941833	0.350717	0.183217	-0.0795833	-0.225883	-0.134283	0.0103	0.0826	-0.0263	0.0178	-0.0491	-0.0353		O												1.09623		Arhgap6	Arhgap6	Arhgap6	Rho GTPase activating protein 6
Z09858	0.18435	-0.32215	-0.37785	0.04855	0.31625	0.15085	-0.07075	-0.21375	-0.05485	0.06565	0.14315	0.13055			O											1.0666		4632434I11Rik	4632434I11Rik	4632434I11Rik	RIKEN cDNA 4632434I11 gene
Z09862	0.0249333	-0.406267	-0.324967	0.112933	0.355433	0.237933	-0.303667	-0.0777667	-0.0272667	0.0577333	0.161733	0.189233			O										2.362	0.964273		Cul1	Cul1	Cul1	cullin 1	O	O
Z09871	0.206783	-0.452917	-0.444817	0.0872833	0.298983	0.304683	0.00208333	0.288583	0.268283	-0.0623167	-0.172117	-0.324517			O											1.01789		Nudt4	Nudt4	Nudt4	nudix (nucleoside diphosphate linked moiety X)-type motif 4
Z09880	0.06165	-0.04945	-0.08465	0.00925	0.06565	-0.00245	-0.515883	0.0880167	-0.0116833	0.0805167	0.180717	0.178317							O									Gfpt1	Gfpt1	Gfpt1	glutamine fructose-6-phosphate transaminase 1
Z09889	0.1746	-0.0556	-0.0125	-0.1287	0.0384	-0.0162	0.1985	0.2475	0.2385	-0.086	-0.2741	-0.3244								O				3.28				Nr5a2	Nr5a2	Nr5a2	nuclear receptor subfamily 5, group A, member 2					O
Z09901	0.25325	-0.28395	-0.28235	0.06395	0.27115	-0.02205	0.01485	0.01245	0.04805	0.05145	-0.05035	-0.07645			O											1.28174		5730555F13Rik	Sltm	5730555F13Rik	RIKEN cDNA 5730555F13 gene
Z09903	-0.0023	-0.2987	-0.2049	0.0722	0.1706	0.2631	-0.230933	-0.205533	0.0176667	0.0635667	0.167767	0.187467			O										2.158			Acat1	Acat1	Acat1	acetyl-Coenzyme A acetyltransferase 1
Z09918	0.0896	-0.3357	-0.2745	-0.0856	0.3147	0.2915	-0.24625	-0.21135	0.08695	0.05495	0.13005	0.18565			O											0.92747
Z09926	0.126517	-0.319283	-0.229083	0.0797167	0.266517	0.0756167	0.136333	0.0756333	0.0261333	-0.0462667	-0.0992667	-0.0925667			O											1.04232		Fbxo8	Fbxo8	Fbxo8	F-box only protein 8
Z09934	0.260567	-0.325833	-0.192233	0.0292667	0.180167	0.0480667	0.100983	-0.130817	-0.0284167	0.00718333	0.0129833	0.0380833			O											0.829851		Ppm1a	Ppm1a	Ppm1a	protein phosphatase 1A, magnesium dependent, alpha isoform
Z09940	0.08805	-0.27605	-0.22635	0.09365	0.21065	0.11005	0.0377167	-0.0446833	-0.0654833	-0.0152833	0.0273167	0.0604167			O											0.835218		4432404J10Rik	Gapvd1	4432404J10Rik	RIKEN cDNA 4432404J10 gene
Z09950	-0.0980167	0.358483	0.173283	-0.0771167	-0.245817	-0.110817	0.0530333	0.101933	-0.0277667	-0.00666667	-0.0469667	-0.0735667		O
Z09957	-0.00833333	-0.263833	-0.217533	0.0284667	0.303567	0.157667	-0.00923333	-0.110533	0.0211667	0.0209667	0.0341667	0.0434667			O
Z09959	0.242133	-0.0647667	0.0526333	0.0412333	-0.0812667	-0.189967	0.69645	-0.02145	-0.03455	-0.12735	-0.23995	-0.27315								O				6.803		0.519398		D1Pas1	D1Pas1	D1Pas1	DNA segment, Chr 1, Pasteur Institute 1
Z09962	0.101067	-0.346533	-0.328233	0.165467	0.245867	0.162367	-0.0661667	-0.0365667	0.0417333	0.0422333	0.0208333	-0.00206667			O											0.911591		2400006A19Rik	Psmd6	2400006A19Rik	RIKEN cDNA 2400006A19 gene
Z09964	-0.11065	-0.01405	-0.05775	-0.01125	0.08845	0.10525	-0.219033	-0.140333	-0.207533	0.0763667	0.228167	0.262367							O						2.712			BC013667	Lpgat1	BC013667	cDNA sequence BC013667
Z09975	-0.0307167	-0.0404167	-0.233417	-0.0159167	0.217383	0.103083	-0.260733	-0.0921333	-0.131933	-0.0362333	0.210267	0.310767							O									BC043118	BC043118	BC043118	cDNA sequence BC043118
Z09980	0.0582833	-0.224417	-0.124517	0.111883	0.186483	-0.00771667	-0.28385	-0.15925	-0.08305	0.08245	0.17965	0.26405							O							1.3326		1700108L22Rik	1700108L22Rik	1700108L22Rik	RIKEN cDNA 1700108L22 gene
Z10003	0.0265667	-0.234933	-0.131733	0.0394667	0.148667	0.151967	-0.321267	-0.220267	-0.248067	0.0228333	0.290833	0.475933							O							0.803526		Dlgh3	Dlgh3	Dlgh3	discs, large homolog 3 (Drosophila)
Z10017	0.0071	-0.333	-0.2604	0.0921	0.2478	0.2464	-0.1516	-0.0466	0.0004	0.0505	0.0974	0.0499			O										1.579	1.63606		Edem1	Edem1	Edem1	ER degradation enhancer, mannosidase alpha-like 1
Z10030	-0.00203333	-0.0359333	0.0417667	0.0670667	-0.0284333	-0.0424333	-0.64585	-0.03545	-0.06275	0.11445	0.26555	0.36405							O						2.947			Yap1	Yap1	Yap1	yes-associated protein 1, 65kDa
Z10042	-0.0500167	0.0175833	-0.0214167	0.0428833	-0.0257167	0.0366833	-0.272233	-0.134433	-0.143533	0.000766667	0.192767	0.356667							O							0.929394		Cd320	Cd320	Cd320	CD320 antigen
Z10044	0.210133	-0.400667	-0.346267	0.114933	0.295633	0.126233	-0.141083	-0.0166833	-0.00688333	0.00551667	0.0455167	0.113617			O											0.972523		Usp1	Usp1	Usp1	ubiquitin specific protease 1
Z10049	0.266433	-0.520867	-0.447067	0.0963333	0.381433	0.223733	0.01495	-0.08185	-0.06185	-0.01665	0.04795	0.09745			O													AF013969	AF013969	AF013969	expressed sequence AF013969
Z10064	0.229683	-0.322817	-0.325617	-0.0264167	0.206283	0.238883	-0.21305	-0.05035	-0.03175	0.02125	0.11875	0.15515			O										2.009	1.16011		AI848100	AI848100	AI848100	expressed sequence AI848100
Z10070	0.246033	-0.457567	-0.373167	0.0863333	0.341333	0.157033	-0.0557333	-0.0806333	0.0494667	0.00826667	0.0103667	0.0682667			O											1.29837		Rbbp6	Rbbp6	Rbbp6	retinoblastoma binding protein 6
Z10074	0.1991	-0.3715	-0.4021	0.0329	0.3754	0.1662	-0.01595	0.15995	0.11115	-0.01625	-0.09635	-0.14255			O									1.613		0.823948
Z10077	-0.121967	-0.159467	-0.172167	-0.0228667	0.252133	0.224333	-0.4542	-0.3265	-0.2294	0.1534	0.3732	0.4835							O							1.42135		1110067D22Rik	1110067D22Rik	1110067D22Rik	RIKEN cDNA 1110067D22 gene
Z10112	0.128367	-0.415733	-0.458833	0.0957667	0.351367	0.299067	0.0599833	0.168083	0.111383	0.0250833	-0.101017	-0.263517			O											0.876597		Mlstd2	Mlstd2	Mlstd2	male sterility domain containing 2
Z10113	0.03155	-0.37375	-0.25555	0.16795	0.20475	0.22505	-0.0994667	-0.0737667	0.0477333	0.0277333	0.0435333	0.0542333			O													Hnrpk	Hnrpk	Hnrpk	heterogeneous nuclear ribonucleoprotein K
Z10120	0.0363	-0.268	-0.279	0.0856	0.2123	0.2128	0.03825	0.05125	0.02305	-0.06855	-0.02985	-0.01415			O													E330008O22Rik	Gtdc1	E330008O22Rik	RIKEN cDNA E330008O22 gene
Z10129	0.112567	-0.344333	-0.302833	0.163067	0.265367	0.106167	-0.01015	0.02785	0.01485	0.00295	-0.00745	-0.02805			O													2410002O22Rik	2410002O22Rik	2410002O22Rik	RIKEN cDNA 2410002O22 gene
Z10131	0.0927667	-0.439233	-0.257133	0.136767	0.281767	0.185067	-0.0447	-0.0037	0.008	0.0255	0.0251	-0.0102			O											1.13894		Ube2d2	Ube2d2	Ube2d2	ubiquitin-conjugating enzyme E2D 2
Z10133	0.07175	0.01515	0.03945	-0.08005	-0.11705	0.07075	0.607133	-0.133667	-0.177167	-0.124567	-0.138967	-0.0327667								O		O				1.46859		Nupr1	Nupr1	Nupr1	nuclear protein 1
Z10149	0.0707167	-0.253083	-0.251983	-0.00718333	0.243017	0.198517	-0.06245	-0.17415	-0.13855	-0.02815	0.14665	0.25665			O										1.607	1.14974		Ncoa2	Ncoa2	Ncoa2	nuclear receptor coactivator 2			O		O
Z10151	0.0614833	-0.468917	-0.341917	0.194083	0.334383	0.220883	-0.232833	-0.118633	0.0548667	0.0731667	0.0970667	0.126367			O											0.985598		Ppp4r2	Ppp4r2	Ppp4r2	protein phosphatase 4, regulatory subunit 2
Z10156	0.0925333	0.0380333	-0.0294667	-0.0468667	-0.0431667	-0.0110667	0.562867	0.0396667	-0.0627333	-0.128633	-0.169533	-0.241633								O						1.00786		Slc1a5	Slc1a5	Slc1a5	solute carrier family 1 (neutral amino acid transporter), member 5
Z10168	-0.0672	-0.2948	-0.1162	0.2042	0.2134	0.0606	-0.5951	-0.161	-0.1295	0.1923	0.3556	0.3377							O									Pphln1	Pphln1	Pphln1	periphilin 1
Z10169	0.236933	-0.364467	-0.235867	0.0105333	0.226833	0.126033	-0.00563333	-0.0520333	-0.0574333	0.0363667	0.0339667	0.0447667			O													Wdr9	Brwd1	Wdr9	WD repeat domain 9
Z10181	0.0261833	0.0329833	0.0119833	-0.0159167	-0.0206167	-0.0346167	-0.2864	-0.1792	-0.0134	0.0822	0.1921	0.2047							O							1.00161		Usp2	Usp2	Usp2	ubiquitin specific protease 2
Z10202	0.2533	-0.4454	0.0283	0.1267	0.0455	-0.0084	1.13013	-0.375367	-0.177567	-0.219667	-0.234767	-0.122767								O		O			2.33	1.38835		Egr1	Egr1	Egr1	early growth response 1					O
Z10210	-0.0379667	-0.0977667	-0.182467	-0.0278667	0.233233	0.112833	0.579083	-0.0543167	-0.0906167	-0.100117	-0.205217	-0.128817								O				3.388		0.729962		BC075671	BC075671	BC075671	cDNA clone IMAGE:30615999
Z10216	-0.24045	-0.46505	-0.40335	0.12815	0.44745	0.53325	-0.742517	-0.418417	-0.0620167	0.285783	0.448383	0.488783			O	O			O						4.261	1.31674		Anxa3	Anxa3	Anxa3	annexin A3
Z10219	0.113883	-0.308317	-0.225817	0.0685833	0.218783	0.132883	0.0259667	-0.0902333	-0.00713333	-0.0430333	0.0112667	0.103167			O											0.967164		Atp6v1a1	Atp6v1a	Atp6v1a1	ATPase, H+ transporting, V1 subunit A, isoform 1
Z10225	-0.0474167	-0.285217	-0.267217	0.112983	0.259983	0.226883	-0.316483	0.00851667	0.0141167	0.0482167	0.136317	0.109317			O										1.543	1.03848		Gyg1	Gyg	Gyg1	glycogenin 1
Z10228	0.0577333	-0.299167	-0.212167	0.0831333	0.266933	0.103533	-0.0878	-0.0831	0.0312	0.0727	-0.0264	0.0934			O										1.505	1.1695		D4wsu53e	D4Wsu53e	D4Wsu53e	DNA segment, Chr 4, Wayne State University 53, expressed
Z10229	0.34395	-0.53305	-0.45205	0.09105	0.37345	0.17665	-0.1698	-0.0263	0.051	0.048	0.0497	0.0474			O													4921518A06Rik	Nipbl	4921518A06Rik	RIKEN cDNA 4921518A06 gene	O
Z10234	0.18745	-0.38865	-0.35865	0.14745	0.27375	0.13865	-0.0426	-0.0049	-0.0146	0.0659	0.001	-0.0048			O											0.9517		C77032	Gnl3	C77032	expressed sequence C77032
Z10244	0.198883	-0.332617	-0.322317	0.0719833	0.290783	0.0932833	0.0896	0.1224	0.0916	0.0175	-0.1003	-0.2208			O											1.08418		Hrb2	Krr1	Hrb2	HIV-1 Rev binding protein 2
Z10249	0.16135	0.09285	0.13825	0.08345	-0.15405	-0.32185	0.44115	0.13955	-0.06435	-0.16125	-0.19765	-0.15745								O				3.825		0.718456		2410081M15Rik	2410081M15Rik	2410081M15Rik	RIKEN cDNA 2410081M15 gene
Z10259	0.3242	-0.4279	-0.39	0.1343	0.328	0.0314	0.183783	0.0837833	0.0714833	-0.0258167	-0.151217	-0.162017			O											0.892072
Z10266	-0.02935	-0.48085	-0.34555	0.12905	0.36265	0.36405	-0.169983	-0.229683	-0.0479833	0.0615167	0.171917	0.214217			O										2.326	0.914113		Rtn4	Rtn4	Rtn4	reticulon 4
Z10279	-0.117233	0.329267	0.201167	-0.100433	-0.194233	-0.118533	0.0604667	0.167467	0.0715667	-0.0489333	-0.115733	-0.134833		O														Prkar2b	Prkar2b	Prkar2b	protein kinase, cAMP dependent regulatory, type II beta			O
Z10293	-0.0796333	-0.370833	-0.126233	0.105367	0.208967	0.262367	-0.36565	-0.14905	0.00955	0.12125	0.20695	0.17695			O				O						2.31	1.37848		Mgat2	Mgat2	Mgat2	mannoside acetylglucosaminyltransferase 2
Z10296	0.2399	0.0429	-0.0316	0.0085	-0.0238	-0.2359	0.158033	0.0249333	0.303933	0.201033	-0.294867	-0.393067								O						1.13423
Z10299	0.184667	0.00266667	-0.0982333	0.0661667	0.0624667	-0.217733	0.20785	0.03055	0.27775	0.14685	-0.28205	-0.38095								O				2.41		1.5332
Z10306	-0.0948333	0.312767	0.192167	-0.0988333	-0.197533	-0.113733	-0.0335667	0.0779333	-0.000766667	-0.0173667	-0.00566667	-0.0205667		O														1700021K14Rik	1700021K14Rik	1700021K14Rik	RIKEN cDNA 1700021K14 gene
Z10311	0.2103	-0.5832	-0.4954	0.0482	0.4647	0.3554	0.0356167	-0.0523833	-0.0916833	-0.0461833	0.0621167	0.0925167			O											0.847227		Ktn1	Ktn1	Ktn1	kinectin 1
Z10313	-0.0794667	0.298333	0.221033	-0.0681667	-0.191967	-0.179767	-0.0342667	0.0478333	-0.00756667	-0.0132667	0.0254333	-0.0181667		O												0.750412
Z10318	0.214283	-0.349317	-0.295317	0.0575833	0.225983	0.146783	0.0470333	0.00963333	-0.0256667	-0.0249667	0.0184333	-0.0244667			O											0.841977		Hiat1	Hiat1	Hiat1	hippocampus abundant gene transcript 1
Z10323	-0.232633	-0.479533	-0.330733	0.216467	0.462767	0.363667	-0.498467	-0.395167	-0.0916667	0.214233	0.374833	0.396233			O	O			O						1.634	1.38931		Baz1a	Baz1a	Baz1a	bromodomain adjacent to zinc finger domain 1A					O
Z10332	-0.056	0.4071	0.1192	-0.136	-0.3033	-0.031	-0.0180667	0.125733	-0.0458667	-0.0147667	-0.0190667	-0.0279667		O														Cyp11a1	Cyp11a1	Cyp11a1	cytochrome P450, family 11, subfamily a, polypeptide 1
Z10333	-0.0128333	-0.306933	-0.237333	0.129767	0.149767	0.277567	-0.0201667	-0.0474667	0.0184333	0.00783333	0.0444333	-0.00306667			O													Gnb1	Gnb1	Gnb1	guanine nucleotide binding protein, beta 1			O
Z10336	0.0707333	-0.279367	-0.203367	0.0380333	0.227933	0.146033	0.481067	-0.0412333	-0.186633	-0.160133	-0.0979333	0.00486667			O							O		1.779				Miz1	Pias2	Miz1	Msx-interacting-zinc finger (Miz1)					O
Z10340	0.155983	0.0316833	0.0502833	-0.0166167	-0.149817	-0.0715167	0.791167	0.0506667	0.00556667	-0.155833	-0.453933	-0.237633								O				4.506		0.6223		Odz4	Odz4	Odz4	odd Oz/ten-m homolog 4 (Drosophila)
Z10342	0.180117	-0.217483	-0.0274833	0.145017	0.0156167	-0.0957833	0.27715	0.35935	0.29915	-0.15335	-0.37855	-0.40375								O				4.316		0.596211		Ptch1	Ptch1	Ptch1	patched homolog 1			O
Z10347	-0.140917	-0.301417	-0.176217	0.120083	0.252283	0.246183	-0.250217	0.0138833	0.0548833	0.0850833	0.119883	-0.0235167			O											0.966496		Sc4mol	Sc4mol	Sc4mol	sterol-C4-methyl oxidase-like
Z10349	0.2441	-0.307	-0.2764	0.0376	0.2953	0.0064	-0.028	0.0094	0.1264	0.0293	-0.0471	-0.09			O											1.00438
Z10358	-0.0162167	-0.193917	-0.112817	0.00178333	0.0200833	0.301083	-0.245267	-0.315267	-0.0865667	0.118333	0.225633	0.303133							O						2.803	0.899498		Ralb	Ralb	Ralb	v-ral simian leukemia viral oncogene homolog B (ras related)			O
Z10360	-0.0288667	-0.394267	-0.179667	0.0743333	0.233133	0.295333	-0.04585	-0.10195	-0.10115	-0.02275	0.10905	0.16265			O											1.073		Cpne1	Cpne1	Cpne1	copine I
Z10367	0.06755	-0.28185	-0.27205	-0.00685	0.28145	0.21175	0.0118167	-0.139683	-0.137583	0.0138167	0.0976167	0.154017			O											0.66512		Map4k3	Map4k3	Map4k3	mitogen-activated protein kinase kinase kinase kinase 3
Z10375	0.223483	-0.361717	-0.209117	0.0544833	0.182983	0.109883	-0.203633	0.0743667	0.0917667	0.0794667	0.0223667	-0.0643333			O									1.522		0.843918		Cetn3	Cetn3	Cetn3	centrin 3	O
Z10382	0.162583	0.197383	0.248883	-0.0419167	-0.227617	-0.339317	0.165483	0.0392833	0.0638833	0.00778333	-0.144517	-0.131917		O												0.934975
Z10388	0.173817	-0.477783	-0.403083	0.00991667	0.408817	0.288317	-0.0867	-0.1603	0.0574	0.0367	0.0604	0.0925			O										1.671			Taok1	Taok1	Taok1	TAO kinase 1
Z10389	-0.00773333	-0.312233	-0.203533	0.154067	0.214567	0.154867	-0.10995	0.06785	-0.04535	0.02355	0.05495	0.00895			O													D8ertd69e	Otud4	D8ertd69e	DNA segment, Chr 8, ERATO Doi 69, expressed
Z10392	-0.0186333	-0.0358333	0.0383667	0.0280667	-0.0146333	0.00266667	-0.292333	-0.147633	-0.0848333	0.0790667	0.179367	0.266367							O						1.73	0.954773		Cln8	Cln8	Cln8	ceroid-lipofuscinosis, neuronal 8
Z10396	-0.238267	-0.228167	-0.245767	0.0728333	0.349233	0.290133	-0.2665	-0.1205	-0.0572	-0.0172	0.2361	0.2253			O				O						2.749			Cipp	Inadl	Cipp	channel-interacting PDZ domain protein			O
Z10401	0.0574833	-0.303817	-0.224217	0.150883	0.196183	0.123483	0.0704833	0.0964833	0.0387833	-0.0167167	-0.0602167	-0.128817			O											1.3122		2310008M10Rik	2310008M10Rik	2310008M10Rik	RIKEN cDNA 2310008M10 gene
Z10406	-0.0359	-0.0977	0.0311	-0.0646	-0.0256	0.1927	-0.5404	0.155	0.0154	0.0892	0.122	0.1588							O						4.05	0.759976		Cldn3	Cldn3	Cldn3	claudin 3
Z10416	0.09115	-0.19655	-0.24095	0.07145	0.12135	0.15355	0.570417	0.00841667	-0.101683	-0.0996833	-0.159783	-0.217683								O						0.770194		Psat1	Psat1	Psat1	phosphoserine aminotransferase 1
Z10417	-0.0904167	0.323983	0.182883	-0.0807167	-0.217517	-0.118217	-0.01115	0.00425	0.00265	0.02005	-0.01575	-5e-05		O												1.02235
Z10419	0.371067	0.0134667	-0.0861333	-0.0863333	-0.0733333	-0.138733	0.277017	0.430517	0.0211167	-0.193483	-0.264783	-0.270383					O			O						0.424033		Rab27a	Rab27a	Rab27a	RAB27A, member RAS oncogene family			O
Z10427	-0.146783	0.188917	0.0753167	-0.00918333	-0.0553833	-0.0528833	-0.247667	-0.203267	-0.182667	0.00263333	0.233833	0.397133							O							1.12564		Car4	Car4	Car4	carbonic anhydrase 4
Z10429	-0.0929	0.3303	0.1862	-0.0986	-0.2314	-0.0936	0.0083	0.0306	-0.0138	-0.0158	-0.0163	0.007		O												1.01042
Z10458	-0.1091	0.1844	0.0644	-0.0686	-0.0673	-0.0038	-0.267167	-0.308867	-0.203767	0.0881333	0.266333	0.425333							O						1.978	1.04184		Atp11a	Atp11a	Atp11a	ATPase, class VI, type 11A
Z10460	-0.0639333	-0.236533	-0.142033	0.0958667	0.265067	0.0815667	-0.447067	-0.125267	0.0397333	0.110833	0.204133	0.217633							O						1.71	1.7997		Grp58	Pdia3	Grp58	glucose regulated protein
Z10465	-0.1641	-0.2415	-0.3765	0.0605	0.4015	0.3201	-0.172883	-0.122183	0.108017	0.135617	0.0697167	-0.0182833			O													Sh3bgrl	Sh3bgrl	Sh3bgrl	SH3-binding domain glutamic acid-rich protein like
Z10469	0.130333	-0.338567	-0.326367	0.0559333	0.264733	0.213933	0.00888333	-0.0818167	-0.0411167	-0.0137167	0.0415833	0.0861833			O											0.954993		Ik	Ik	Ik	IK cytokine
Z10474	-0.17275	-0.47225	-0.39825	0.11875	0.46045	0.46405	-0.274683	-0.457583	-0.0729833	0.104417	0.275717	0.425117			O	O			O						2.114	1.5195
Z10486	-0.0754833	0.382417	0.115817	-0.104283	-0.202683	-0.115783	0.0553833	0.0131833	-0.0118167	-0.00311667	-0.0339167	-0.0197167		O												1.02754
Z10506	0.181767	-0.376233	-0.387833	0.103367	0.282367	0.196567	-0.0584833	0.0614167	-0.0224833	-0.0635833	0.00611667	0.0770167			O													Dhx40	Dhx40	Dhx40	DEAH (Asp-Glu-Ala-His) box polypeptide 40
Z10512	0.1703	-0.2825	-0.2215	-0.0814	0.2275	0.1876	0.00445	-0.13435	-0.01805	-0.00125	0.04275	0.10645			O													Ptgs2	Ptgs2	Ptgs2	prostaglandin-endoperoxide synthase 2
Z10516	0.149817	-0.504483	-0.380883	0.0837167	0.336517	0.315317	-0.129183	0.0414167	-0.0190833	-0.0677833	0.0653167	0.109317			O													Vps54	Vps54	Vps54	vacuolar protein sorting 54 (yeast)
Z10555	0.0761	-0.3648	-0.3231	0.0581	0.2913	0.2624	-0.08255	-0.06825	-0.01245	-0.01975	0.06445	0.11855			O										1.821			Rcor1	Rcor1	Rcor1	REST corepressor 1
Z10562	0.1102	-0.3071	-0.2891	-0.0057	0.2814	0.2103	-0.0068	0.0228	-0.0245	-0.0094	0.0111	0.0068			O											1.03657		Trim23	Trim23	Trim23	tripartite motif protein 23			O		O
Z10610	0.325783	-0.289817	-0.259017	0.0387833	0.189083	-0.00481667	0.205933	0.0779333	0.0227333	-0.0805667	-0.106867	-0.119167			O									1.937		0.758752		9930116P15Rik	4930461P20Rik	9930116P15Rik	RIKEN cDNA 9930116P15 gene
Z10611	0.0956167	-0.265583	-0.247683	0.0271167	0.218717	0.171817	-0.111417	-0.0359167	-0.00161667	0.0189833	0.0697833	0.0601833			O											0.990604		Glmn	Glmn	Glmn	glomulin, FKBP associated protein			O
Z10619	0.0231167	-0.310683	-0.240583	0.0989167	0.223517	0.205717	0.0164333	-0.0593667	-0.00776667	-0.00506667	0.0114333	0.0443333			O											0.792684		Ube2g1	Ube2g1	Ube2g1	ubiquitin-conjugating enzyme E2G 1 (UBC7 homolog, C. elegans)
Z10629	0.1885	-0.2373	-0.2897	0.0191	0.2019	0.1175	-0.0538333	-0.0752333	-0.161333	0.00616667	0.106367	0.177867			O										1.834			Hrb	Hrb	Hrb	HIV-1 Rev binding protein
Z10637	0.154083	-0.135217	-0.139417	0.00788333	0.0128833	0.0997833	-0.348233	-0.345733	-0.0896333	0.170567	0.284367	0.328667							O							1.0349		3010021M21Rik	Ube2q2	3010021M21Rik	RIKEN cDNA 3010021M21 gene
Z10639	0.1105	-0.5194	-0.4231	0.1018	0.4044	0.3258	0.0265667	-0.225633	-0.0191333	-0.0415333	0.0921667	0.167567			O										2.618	1.03419
Z10640	-0.08965	-0.08495	-0.03785	0.08465	0.05185	0.07595	-0.471283	-0.313283	-0.219283	0.205017	0.403717	0.395117							O									Slc34a2	Slc34a2	Slc34a2	solute carrier family 34 (sodium phosphate), member 2
Z10651	0.481083	-0.405417	-0.473617	0.162883	0.232083	0.00298333	0.733983	0.611583	0.235583	-0.279617	-0.571717	-0.729817			O		O			O				10.575		0.514636
Z10666	-0.02105	-0.34835	-0.26415	0.06785	0.30315	0.26255	-0.2775	-0.1384	0.0027	0.0778	0.1531	0.1823			O										1.555			1190006E07Rik	Chmp2b	1190006E07Rik	RIKEN cDNA 1190006E07 gene
Z10673	0.0782	-0.2641	-0.2443	0.0782	0.1804	0.1716	0.0843333	-0.0166667	0.0343333	0.00413333	-0.0231667	-0.0829667			O									1.676		0.882877		Cenph	Cenph	Cenph	centromere autoantigen H	O
Z10674	-0.00583333	-0.245033	-0.254833	0.0579667	0.208367	0.239367	-0.0699667	-0.0901667	-0.0148667	-0.00566667	0.0683333	0.112333			O													Fbxo3	Fbxo3	Fbxo3	F-box only protein 3
Z10681	0.171317	-0.230083	-0.278783	0.0344167	0.180117	0.123017	0.0671667	0.0984667	-0.0530333	-0.0142333	-0.0447333	-0.0536333			O									1.692
Z10696	0.0481	-0.2952	-0.2101	0.1026	0.1495	0.2051	-0.0606333	0.0395667	0.0243667	-0.0638333	0.0205667	0.0399667			O											1.08993		Arl6ip1	Arl6ip1	Arl6ip1	ADP-ribosylation factor-like 6 interacting protein 1
Z10710	0.239617	-0.359183	-0.339983	0.0998167	0.190917	0.168817	0.09135	0.14215	0.08405	-0.02675	-0.12235	-0.16845			O									1.562				Actr6	Actr6	Actr6	ARP6 actin-related protein 6 homolog (yeast)
Z10711	-0.187583	-0.446683	-0.419883	0.275317	0.360717	0.418117	-0.199983	-0.0411833	0.0443167	0.0579167	0.0750167	0.0639167			O	O												Rab18	Rab18	Rab18	RAB18, member RAS oncogene family			O		O
Z10720	-0.105867	0.261033	0.146233	-0.105067	-0.144267	-0.0520667	-0.24535	-0.17035	-0.16875	0.03935	0.21325	0.33185							O						1.641
Z10725	0.1934	0.0528	0.03	-0.0528	-0.1112	-0.1122	0.3664	0.3164	-0.0589	-0.1782	-0.2206	-0.2251								O				1.806		0.633578		5430400N05Rik	Zfp710	5430400N05Rik	RIKEN cDNA 5430400N05 gene
Z10748	0.233217	-0.323183	-0.303183	0.0787167	0.245817	0.0686167	-0.0156833	0.129217	0.124317	0.0587167	-0.0875833	-0.208983			O									2.623		0.918333		Lyar	Lyar	Lyar	Ly1 antibody reactive clone
Z10753	0.245533	-0.550167	-0.415367	0.110233	0.326233	0.283533	0.00936667	0.0704667	0.150867	0.0354667	-0.0784333	-0.187733			O									3.138		0.983558		Nasp	Nasp	Nasp	nuclear autoantigenic sperm protein (histone-binding)
Z10757	0.06805	-0.42365	-0.43355	0.11885	0.31115	0.35915	-0.0525	0.0064	-0.0833	-0.0105	0.0724	0.0675			O													Bnip3l	Bnip3l	Bnip3l	BCL2/adenovirus E1B 19kDa-interacting protein 3-like		O
Z10775	-0.104317	-0.244517	-0.235117	0.113983	0.273083	0.196883	0.8385	-0.0516	-0.0621	-0.1149	-0.257	-0.3529			O					O		O		1.963		0.877405		Cth	Cth	Cth	cystathionase (cystathionine gamma-lyase)
Z10778	-0.0857167	0.328783	0.231883	-0.0928167	-0.285617	-0.0965167	0.0256	0.0232	-0.0081	0.0234	-0.033	-0.0311		O												1.26736
Z10781	-0.157967	-0.279167	-0.220767	0.0706333	0.327333	0.259933	-0.264983	0.0633167	0.0374167	0.0894167	0.0756167	-0.000783333			O									1.982				Rgs17	Rgs17	Rgs17	regulator of G-protein signaling 17			O
Z10785	-0.0268	0.3085	0.1194	-0.1162	-0.3424	0.0575	-0.873183	-0.358483	0.401717	0.138617	0.451117	0.240217							O									Dppa1	Dppa1	Dppa1	developmental pluripotency associated 1
Z10791	0.184633	-0.281167	-0.240067	0.0932333	0.166933	0.0764333	0.123217	0.193917	0.00891667	-0.0766833	-0.104283	-0.145083			O													Ppm1b	Ppm1b	Ppm1b	protein phosphatase 1B, magnesium dependent, beta isoform
Z10794	0.2883	0.0728	0.0371	-0.072	-0.1911	-0.1351	0.660333	0.252133	-0.201767	-0.226967	-0.237867	-0.245867								O				8.696		0.578496		2410146L05Rik	2410146L05Rik	2410146L05Rik	RIKEN cDNA 2410146L05 gene
Z10842	0.213917	-0.260683	-0.379783	0.0117167	0.214617	0.200217	0.0172333	-0.0482667	-0.0361667	-0.0376667	0.0360333	0.0688333			O										1.639	0.874984		Rad21	Rad21	Rad21	RAD21 homolog (S. pombe)	O	O
Z10844	0.121967	0.136567	0.108467	-0.0716333	-0.157933	-0.137433	0.598417	0.322217	-0.0764833	-0.251183	-0.334183	-0.258783								O				12.621		0.845279		Esg1	Dppa5	Esg1	developmental pluripotency associated 5 (Dppa5)
Z10846	0.142867	0.108667	-0.0666333	-0.118733	-0.118333	0.0521667	-0.434267	-0.153267	0.162733	0.133633	0.145433	0.145733							O						1.745			Fabp3	Fabp3	Fabp3	fatty acid binding protein 3, muscle and heart
Z10852	0.00175	-0.37995	-0.23465	0.14225	0.21925	0.25135	-0.0236333	-0.334433	-0.115033	0.0841667	0.190767	0.198167			O											1.03992		2410003B16Rik	Palld	2410003B16Rik	RIKEN cDNA 2410003B16 gene
Z10855	0.0941	-0.4078	-0.3287	0.1505	0.2745	0.2174	0.0743333	-0.0303667	-0.0322667	-0.0313667	-0.00436667	0.0240333			O											1.11558		Wasl	Wasl	Wasl	Wiskott-Aldrich syndrome-like (human)				O	O
Z10862	0.356333	-0.246167	-0.247567	0.0660333	0.0925333	-0.0211667	0.546867	0.205567	-0.119633	-0.235333	-0.214733	-0.182733								O				1.909		0.648634		Jmj	Jarid2	Jmj	jumonji, AT rich interactive domain 2					O
Z10868	0.312067	0.234567	0.0937667	-0.104433	-0.210733	-0.325233	0.335833	0.338633	0.145733	-0.0949667	-0.364967	-0.360267					O			O				5.822		0.929608		Mylpf	Mylpf	Mylpf	myosin light chain, phosphorylatable, fast skeletal muscle				O
Z10876	-0.02575	-0.13375	-0.18615	0.04565	0.17815	0.12185	-0.14565	-0.23945	-0.16255	0.04835	0.19085	0.30845							O						2.645			BB128963	BB128963	BB128963	expressed sequence BB128963
Z10894	0.14445	-0.18735	-0.14215	0.05565	0.13575	-0.00635	0.342767	0.146667	0.0212667	-0.131233	-0.187733	-0.191733								O				3.14		0.545004		Sms	Sms	Sms	spermine synthase
Z10908	-0.0373	0.0031	-0.0591	-0.0559	0.0054	0.1438	-0.206533	-0.200533	-0.146633	0.0255667	0.215267	0.312867							O						3.428	1.05124		Limk2	Limk2	Limk2	LIM motif-containing protein kinase 2
Z10919	0.1946	-0.4896	-0.4677	0.0617	0.4152	0.2858	-0.0477833	-0.120583	-0.0639833	0.0211167	0.0632167	0.148017			O										1.903	1.28884
Z10921	0.0959167	-0.361183	-0.281583	0.196817	0.279917	0.0701167	-0.223317	0.0333833	-0.0223167	0.0570833	0.0680833	0.0870833			O													Mftc	Slc25a32	Mftc	mitochondrial folate transporter/carrier
Z10928	0.0277833	-0.365617	-0.147117	0.154683	0.201983	0.128283	-0.07395	-0.17415	0.06095	0.03755	0.08335	0.06625			O											1.01508		Dnclic1	Dync1li1	Dnclic1	dynein, cytoplasmic, light intermediate chain 1				O
Z10934	0.0309	-0.081	-0.0551	-0.0143	0.0398	0.0797	-0.172283	-0.340383	-0.187883	0.141717	0.209717	0.349117							O							0.85153		Map4k4	Map4k4	Map4k4	mitogen-activated protein kinase kinase kinase kinase 4
Z10944	0.132067	-0.550633	-0.373833	0.126967	0.388667	0.276767	-0.0698333	-0.0282333	0.0471667	0.00896667	0.0213667	0.0205667			O											0.97051		Paip2	Paip2	Paip2	polyadenylate-binding protein-interacting protein 2
Z10945	-0.0882833	0.316017	0.189717	-0.0702833	-0.210583	-0.136583	0.03075	0.04985	-0.00875	-0.00015	-0.04775	-0.02395		O												1.01298
Z10953	0.143983	-0.355017	-0.245317	0.0465833	0.264983	0.144783	0.02535	0.12705	0.15825	0.04395	-0.09935	-0.25525			O											0.955432
Z10957	0.02895	-0.17285	-0.11775	0.12315	0.10595	0.03255	0.318783	0.129883	0.0332833	-0.0889167	-0.163017	-0.230017								O				1.787				Nolc1	Nolc1	Nolc1	nucleolar and coiled-body phosphoprotein 1
Z10959	0.134617	-0.340883	-0.204483	0.152017	0.183317	0.0754167	-0.420317	0.0118833	0.180083	0.105283	0.0974833	0.0255833			O											0.818465		D6wsu176e	D6Wsu176e	D6Wsu176e	DNA segment, Chr 6, Wayne State University 176, expressed
Z10964	-0.0871	-0.037	-0.0682	0.0233	0.1026	0.0664	-0.22855	-0.20615	-0.09355	0.09585	0.19565	0.23675							O						1.505	1.00809		Sidt2	Sidt2	Sidt2	SID1 transmembrane family, member 2
Z10974	0.0323667	-0.317333	-0.369133	0.175367	0.285667	0.193067	0.0431833	0.148483	0.0424833	-0.0555167	-0.0946167	-0.0840167			O									3.226				Gnai1	Gnai1	Gnai1	guanine nucleotide binding protein, alpha inhibiting 1			O
Z10983	-0.226983	-0.309283	-0.221683	-0.0302833	0.234817	0.553417	-0.2663	-0.1087	-0.2146	-0.0348	0.3429	0.2815			O	O			O						1.87	0.84004		Igfbp4	Igfbp4	Igfbp4	insulin-like growth factor binding protein 4
Z11003	0.0124	0.1911	0.0903	-0.0608	-0.132	-0.101	0.354517	0.148117	-0.0434833	-0.109183	-0.190083	-0.159883								O						0.828133		Ildr1	Ildr1	Ildr1	immunoglobulin-like domain containing receptor 1
Z11004	0.0684	-0.244	-0.1683	-0.0212	0.2099	0.1552	-0.4187	-0.2928	-0.0324	0.1162	0.2681	0.3596							O						4.987	1.34617		Mbnl2	Mbnl2	Mbnl2	muscleblind-like 2
Z11015	0.192033	-0.378667	-0.263367	0.0358333	0.276933	0.137233	-0.110333	0.0145667	0.0408667	0.0623667	-0.0453333	0.0378667			O											1.11506		Kin	Kin	Kin	antigenic determinant of rec-A protein
Z11024	0.264133	-0.438767	-0.460367	0.0599333	0.382833	0.192233	0.10335	-0.06705	-0.02125	-0.02045	-0.01575	0.02115			O											1.16654		Upf2	Upf2	Upf2	UPF2 regulator of nonsense transcripts homolog (yeast)
Z11043	0.127667	-0.325633	-0.297333	0.00746667	0.284267	0.203567	-0.185133	0.0447667	0.0547667	0.0476667	0.0321667	0.00576667			O											1.1079		Lztfl1	Lztfl1	Lztfl1	leucine zipper transcription factor-like 1
Z11047	-0.09925	0.34545	0.20415	-0.12095	-0.20085	-0.12855	0.0436833	0.0328833	-0.0134167	-0.0118167	-0.0227167	-0.0286167		O												1.54312		BC038167	BC038167	BC038167	cDNA sequence BC038167
Z11051	0.0492167	-0.294183	-0.241883	0.0957167	0.191017	0.200117	-0.0467833	-0.0222833	0.0620167	0.00351667	0.0116167	-0.00808333			O											1.17517		BC005537	BC005537	BC005537	cDNA sequence BC005537
Z11053	-0.0483167	-0.311917	-0.0569167	0.143783	0.193983	0.0793833	-0.426767	-0.181967	0.0890333	0.121533	0.184633	0.213533							O						3.028	1.38325
Z11054	0.07435	-0.45965	-0.35345	0.10785	0.33755	0.29335	0.0659667	-0.111033	-0.0102333	-0.00563333	0.0149667	0.0459667			O													Fbxl3a	Fbxl3	Fbxl3a	F-box and leucine-rich repeat protein 3a
Z11056	0.0754167	0.0749167	-0.0100833	0.000816667	-0.0803833	-0.0606833	0.431167	0.160867	-0.0151333	-0.150233	-0.201133	-0.225533								O				1.518		0.847813		Rpap1	Rpap1	Rpap1	RNA polymerase II associated protein 1					O
Z11057	-0.0119667	-0.316567	-0.199367	0.0850333	0.250533	0.192333	0.0524167	0.136117	0.0357167	-0.0892833	-0.0343833	-0.100583			O										2.685			Plekha2	Plekha2	Plekha2	pleckstrin homology domain-containing, family A (phosphoinositide binding specific) member 2
Z11061	0.0428167	-0.471083	-0.454483	0.0966167	0.454517	0.331617	-0.1664	0.1582	-0.0954	-0.1442	0.0492	0.1986			O											1.00693		Crot	Crot	Crot	carnitine O-octanoyltransferase
Z11067	0.0783167	-0.200383	-0.396283	0.0985167	0.107317	0.312517	0.156183	-0.122017	-0.150117	-0.140817	0.0706833	0.186083			O											0.930679		Pdhb	Pdhb	Pdhb	pyruvate dehydrogenase (lipoamide) beta
Z11074	-0.256483	-0.332883	-0.438483	0.137117	0.424317	0.466417	0.10175	-0.03445	-0.04385	-0.13555	-0.01175	0.12385			O	O								3.269				Tnfrsf19	Tnfrsf19	Tnfrsf19	tumor necrosis factor receptor superfamily, member 19
Z11078	0.0815833	-0.335617	-0.161717	0.0474833	0.191283	0.176983	-0.1594	-0.0736	0.0594	0.0649	0.0714	0.0373			O											0.872369		2700082D03Rik	Utp11l	2700082D03Rik	RIKEN cDNA 2700082D03 gene
Z11079	-0.0680833	-0.213483	-0.253083	0.0446167	0.275217	0.214817	0.222617	0.0729167	0.0538167	-0.0854833	-0.132883	-0.130983			O									2.693				Cyp39a1	Cyp39a1	Cyp39a1	cytochrome P450, family 39, subfamily a, polypeptide 1
Z11080	0.1708	-0.4567	-0.4683	0.1318	0.3432	0.2792	-0.02085	0.03625	-0.02265	-0.02155	0.02645	0.00235			O											0.908657		0910001A06Rik	0910001A06Rik	0910001A06Rik	RIKEN cDNA 0910001A06 gene
Z11085	-0.0225833	0.363317	0.130817	-0.112383	-0.186083	-0.173083	0.134183	0.0401833	-0.0155167	-0.0379167	-0.0702167	-0.0507167		O												0.732993
Z11087	0.0889833	-0.305817	-0.324017	0.0878833	0.246383	0.206583	-0.0851	0.0096	0.0159	0.051	0.0247	-0.0161			O											1.07325		Rbm7	Rbm7	Rbm7	RNA binding motif protein 7
Z11094	-0.0412167	-0.282517	-0.179017	-0.00911667	0.178683	0.333183	-0.0368333	-0.0765333	0.0226667	-0.0318333	0.0488667	0.0736667			O													1810073G14Rik	1810073G14Rik	1810073G14Rik	RIKEN cDNA 1810073G14 gene
Z11105	-0.00995	-0.26275	-0.22615	0.04945	0.25265	0.19675	-0.0427667	-0.0489667	-0.0128667	-0.00556667	0.0378333	0.0723333			O											1.01625		Mapk6	Mapk6	Mapk6	mitogen-activated protein kinase 6	O
Z11106	-0.172617	-0.217317	-0.219217	0.0923833	0.235783	0.280983	-0.144633	-0.139233	-0.274033	-0.0692333	0.256767	0.370367							O						2.145			Tgfbr2	Tgfbr2	Tgfbr2	transforming growth factor, beta receptor II			O
Z11107	-0.0827167	-0.0665167	0.00118333	0.0983833	0.0615833	-0.0119167	-0.29975	-0.25355	-0.14845	0.16035	0.21765	0.32375							O									Plxnb1	Plxnb1	Plxnb1	plexin B1
Z11116	0.295683	-0.266417	-0.236917	-0.0534167	0.272183	-0.0111167	0.211217	-0.0563833	-0.00688333	0.0479167	-0.147783	-0.0480833			O
Z11123	0.225433	-0.321167	-0.297367	0.0951333	0.195233	0.102733	-0.123133	-0.0933333	0.00256667	0.0330667	0.0755667	0.105267			O											1.2659		Gtf2h1	Gtf2h1	Gtf2h1	general transcription factor II H, polypeptide 1					O
Z11135	0.04625	-0.22925	-0.33565	0.06695	0.17245	0.27925	-0.102417	-0.0681167	-0.0753167	-0.00471667	0.110583	0.139983			O											1.02424		Cttn	Cttn	Cttn	cortactin
Z11137	-0.01065	-0.41615	-0.22395	0.10425	0.29375	0.25275	0.160333	0.110433	0.0388333	-0.0768667	-0.109067	-0.123667			O									2.911				Zswim6	Zswim6	Zswim6	zinc finger, SWIM domain containing 6					O
Z11138	0.118233	0.0749333	0.125133	-0.120367	-0.170867	-0.0270667	0.208183	0.260983	0.0909833	-0.0222167	-0.196017	-0.341917								O				1.782		0.807607		Lsm5	Lsm5	Lsm5	LSM5 homolog, U6 small nuclear RNA associated (S. cerevisiae)
Z11140	0.455683	-0.494517	-0.503617	0.0368833	0.330183	0.175383	0.416417	-0.111583	-0.0152833	-0.0237833	-0.116783	-0.148983			O											1.27087
Z11156	-0.00456667	-0.0622667	0.0857333	-0.00416667	-0.0670667	0.0523333	-0.15345	-0.26335	-0.09615	0.01355	0.19215	0.30725							O						2.315	1.33567		Gaa	Gaa	Gaa	glucosidase, alpha, acid
Z11158	-0.0826667	0.280933	0.211333	-0.0805667	-0.210967	-0.118067	-0.00418333	0.0657167	0.0177167	0.00121667	0.0188167	-0.0992833		O
Z11163	-0.0302667	-0.0875667	-0.153867	-0.0629667	0.0990333	0.235633	-0.300917	-0.248217	-0.162417	0.00848333	0.269083	0.433983							O						1.591			Lamp2	Lamp2	Lamp2	lysosomal membrane glycoprotein 2
Z11178	0.0087	-0.5441	-0.2886	0.1579	0.3325	0.3336	-0.185233	-0.0746333	-0.0440333	0.000466667	0.137567	0.165867			O											1.43186		0610012D09Rik	0610012D09Rik	0610012D09Rik	RIKEN cDNA 0610012D09 gene
Z11179	-0.149317	-0.109717	0.101683	0.0705833	0.0575833	0.0291833	-0.368267	-0.145367	-0.108767	0.0951333	0.235733	0.291533							O							1.06292		Bcar1	Bcar1	Bcar1	breast cancer anti-estrogen resistance 1
Z11183	-0.0347167	0.274683	0.185083	-0.0619167	-0.290417	-0.0727167	0.0208333	-0.0248667	-0.000166667	-0.00566667	0.0218333	-0.0119667		O												1.23254
Z11185	0.128883	-0.294617	-0.265817	0.120083	0.222883	0.0885833	0.158967	0.191067	-0.0343333	-0.117433	-0.0783333	-0.119933			O										1.593	1.04689		Atp2a2	Atp2a2	Atp2a2	ATPase, Ca++ transporting, cardiac muscle, slow twitch 2
Z11190	-0.00706667	0.275933	0.162533	0.0540333	-0.382967	-0.102467	-0.0354167	0.0694833	-0.0432167	-0.0457167	0.0344833	0.0203833		O
Z11199	-0.0642833	0.246117	0.244717	-0.0400833	-0.286583	-0.0998833	0.0601167	-0.0290833	-0.0117833	0.0597167	-0.0536833	-0.0252833		O
Z11200	0.213683	-0.368617	-0.309817	0.118483	0.312183	0.0340833	0.27685	0.02265	-0.16665	-0.15515	-0.06415	0.08645			O									3.95		1.06832		Ell2	Ell2	Ell2	elongation factor RNA polymerase II 2					O
Z11205	0.100833	-0.0701667	-0.000766667	0.0164333	-0.00596667	-0.0403667	0.540967	0.0927667	-0.171833	-0.0949333	-0.280333	-0.0866333								O						1.12954		Gm129	Gm129	Gm129	gene model 129, (NCBI)
Z11214	-0.0285167	0.0607833	0.153183	-0.0124167	-0.0871167	-0.0859167	-0.238	-0.3068	-0.1161	-0.0715	0.3919	0.3405							O									2210408F21Rik	2210408F21Rik	2210408F21Rik	RIKEN cDNA 2210408F21 gene
Z11216	-0.216683	-0.287183	-0.164383	0.0851167	0.251817	0.331317	-0.435533	-0.312433	-0.0100333	0.125967	0.345267	0.286767			O	O			O							1.44577		Fosl2	Fosl2	Fosl2	fos-like antigen 2					O
Z11220	0.0223	-0.1647	-0.0593	0.0266	0.1333	0.0418	-0.133167	-0.268567	-0.169167	0.0632333	0.205433	0.302233							O							1.30798		4631427C17Rik	4631427C17Rik	4631427C17Rik	RIKEN cDNA 4631427C17 gene
Z11224	0.03255	-0.31155	-0.24705	0.09135	0.35695	0.07775	0.22175	0.05715	0.01325	-0.03665	-0.10415	-0.15135			O									5.43				2900002G04Rik	2900002G04Rik	2900002G04Rik	RIKEN cDNA 2900002G04 gene
Z11229	0.21695	-0.30465	-0.30745	0.02765	0.18295	0.18455	0.326267	-0.112533	-0.0469333	-0.0346333	-0.0443333	-0.0878333			O													Cggbp1	Cggbp1	Cggbp1	CGG triplet repeat binding protein 1
Z11235	-0.0820167	0.335183	0.196383	-0.0836167	-0.239617	-0.126317	0.05795	0.01605	-0.00315	-0.00655	-0.03805	-0.02625		O												0.975439		Spdef	Spdef	Spdef	SAM pointed domain containing ets transcription factor					O
Z11249	0.256217	-0.109183	-0.217283	-0.0100833	0.0693167	0.0110167	0.5501	0.3295	-0.0162	-0.3217	-0.2974	-0.2443								O				8.074		0.637823		Sgk	Sgk	Sgk	serum/glucocorticoid regulated kinase		O
Z11255	-0.10485	0.33525	0.16665	-0.07035	-0.22935	-0.09735	0.0162333	0.0139333	-0.0129667	0.00203333	-0.0147667	-0.00446667		O												1.72663		Dmwd	Dmwd	Dmwd	dystrophia myotonica-containing WD repeat motif	O
Z11263	0.0899333	-0.290167	-0.267867	-0.0517667	0.220833	0.299033	-0.204183	-0.0187833	0.0556167	0.0550167	0.0969167	0.0154167			O										1.509	1.28825		Mtpn	Mtpn	Mtpn	myotrophin					O
Z11270	-0.0846167	0.305883	0.179383	-0.0888167	-0.207117	-0.104717	0.021	0.0239	-0.0064	0.0085	-0.0295	-0.0175		O												0.993116
Z11285	-0.0807	0.3323	0.1784	-0.0998	-0.206	-0.1242	0.0249667	0.0164667	-0.00983333	-0.00643333	-0.0259333	0.000766667		O												0.974316		Dscr6	Dscr6	Dscr6	Down syndrome critical region homolog 6 (human)
Z11288	-0.0317167	-0.281317	-0.107017	0.0510833	0.142383	0.226583	-0.2177	-0.2024	-0.059	0.0571	0.1707	0.2513							O						1.96	1.31371		Ndel1	Ndel1	Ndel1	nuclear distribution gene E-like homolog 1 (A. nidulans)				O
Z11298	0.0656667	-0.101333	0.100067	0.112367	-0.0861333	-0.0906333	0.0828333	0.551633	0.234133	-0.113567	-0.304267	-0.450767								O	O			3.135				Col18a1	Col18a1	Col18a1	procollagen, type XVIII, alpha 1		O
Z11312	0.0575333	-0.387167	-0.260767	0.110033	0.262133	0.218233	-0.133917	-0.183417	0.0288833	0.111283	0.105383	0.0717833			O													A230103N10Rik	Cnot6	A230103N10Rik	RIKEN cDNA A230103N10 gene					O
Z11343	-0.0953167	0.361483	0.160583	-0.0868167	-0.240917	-0.0990167	0.0104833	-0.0107167	-0.0241167	0.00528333	0.000583333	0.0184833		O
Z11350	-0.182467	-0.118967	-0.187167	0.0662333	0.191733	0.230633	-0.331883	-0.196083	-0.0382833	0.116017	0.213617	0.236617							O						2.392	1.38644		Ilk	Ilk	Ilk	integrin linked kinase			O	O
Z11355	0.151967	-0.543533	-0.450233	0.130467	0.422367	0.288967	-0.271583	-0.0888833	0.0467167	0.0447167	0.117517	0.151517			O										1.945	1.23055		Cul3	Cul3	Cul3	cullin 3	O
Z11367	0.137283	-0.428117	-0.418017	0.108283	0.311283	0.289283	-0.0405833	-0.100683	-0.0665833	-0.0220833	0.0701167	0.159817			O										1.729	0.942975		Rdx	Rdx	Rdx	radixin
Z11382	-0.26425	-0.27325	-0.13915	0.15125	0.22435	0.30105	-0.187683	0.0595167	-0.0127833	0.0481167	0.0809167	0.0119167				O								1.844				Sox11	Sox11	Sox11	SRY-box containing gene 11					O
Z11385	0.0199167	-0.377683	-0.271783	0.0420167	0.297017	0.290517	0.34615	0.04905	0.06255	-0.10515	-0.17185	-0.18075			O					O				1.772				Tcf4	Tcf4	Tcf4	transcription factor 4					O
Z11401	-0.0694833	0.347817	0.198117	-0.0799833	-0.300283	-0.0961833	0.0202	0.0747	-0.0051	-0.0032	-0.0429	-0.0437		O
Z11423	0.183067	-0.307933	-0.217833	0.0574667	0.155467	0.129767	-0.00355	0.04375	0.04365	-0.00245	-0.01965	-0.06175			O											0.766655		Atp5j	Atp5j	Atp5j	ATP synthase, H+ transporting, mitochondrial F0 complex, subunit F
Z11427	0.1232	-0.3102	-0.2605	0.0379	0.2285	0.1811	0.153617	-0.0505833	-0.0216833	-0.0363833	-0.0150833	-0.0298833			O											1.01205		Opa1	Opa1	Opa1	optic atrophy 1 homolog (human)
Z11429	-0.180083	-0.257283	-0.234183	-0.0306833	0.334617	0.367617	-0.334783	-0.345183	-0.0735833	0.115517	0.323917	0.314117			O				O						2.008			Lpp	Lpp	Lpp	LIM domain containing preferred translocation partner in lipoma
Z11430	0.0774167	-0.289683	-0.284783	0.0150167	0.297417	0.184617	-0.147367	-0.143767	-0.00716667	0.0524333	0.111333	0.134533			O											1.04906		2700019D07Rik	2700019D07Rik	2700019D07Rik	RIKEN cDNA 2700019D07 gene
Z11432	0.20365	-0.38965	-0.30495	0.13785	0.14865	0.20445	0.135667	0.0938667	0.0553667	-0.0730333	-0.0619333	-0.149933			O									2.063		1.04376		Arrdc3	Arrdc3	Arrdc3	arrestin domain containing 3
Z11437	0.0326833	-0.241317	-0.236817	0.0409833	0.242183	0.162283	-0.130267	-0.140067	0.0568333	0.0759333	0.0612333	0.0763333			O
Z11438	-0.1104	-0.3589	-0.1263	0.1851	0.2113	0.1992	-0.0446167	-0.0278167	0.0734833	-0.0301167	0.0399833	-0.0109167			O									1.849
Z11440	-0.10035	-0.04195	-0.22965	-0.06375	0.24725	0.18845	-0.67525	0.25015	0.03585	0.15765	0.04615	0.18545							O		O				3.718			Rkhd3	Rkhd3	Rkhd3	ring finger and KH domain containing 3
Z11443	0.0605	-0.2969	-0.2205	0.0821	0.1517	0.2231	-0.0551833	-0.136183	-0.108283	0.00891667	0.136817	0.153917			O											0.913903		Prkci	Prkci	Prkci	protein kinase C, iota			O
Z11445	0.202417	-0.625783	-0.559483	0.162917	0.531817	0.288117	-0.0102333	-0.0278333	0.0195667	0.0437667	-0.00133333	-0.0239333			O										2.222	0.775175		Pnpt1	Pnpt1	Pnpt1	polyribonucleotide nucleotidyltransferase 1
Z11448	0.0881	-0.4424	-0.3615	0.1034	0.3392	0.2732	-0.0291333	-0.105433	0.0209667	-0.0283333	0.0542667	0.0876667			O										2.314			0610010K06Rik	0610010K06Rik	0610010K06Rik	RIKEN cDNA 0610010K06 gene
Z11451	-0.0967	-0.1552	-0.1811	-0.0059	0.179	0.2599	-0.423267	-0.133767	0.0213333	0.130733	0.192833	0.212133							O						1.839			Sgce	Sgce	Sgce	sarcoglycan, epsilon
Z11453	0.105917	-0.220983	-0.180583	0.108817	0.144217	0.0426167	0.562667	0.219267	-0.0821333	-0.262933	-0.246133	-0.190733								O				5.409				Nid2	Nid2	Nid2	nidogen 2
Z11455	-0.208333	-0.111333	0.133567	0.0730667	0.0744667	0.0385667	-0.487717	0.0462833	0.0147833	0.287883	-0.0686167	0.207383							O
Z11463	0.1032	0.0584	0.2088	-0.0014	-0.1854	-0.1836	0.2872	0.2071	0.0175	-0.1444	-0.1722	-0.1952								O						0.830233		Prx	Prx	Prx	periaxin
Z11475	-0.0648833	0.305517	0.178817	-0.100983	-0.197383	-0.121083	0.0463333	0.0900333	-0.0290667	-0.00686667	-0.0524667	-0.0479667		O
Z11487	0.208167	-0.327733	-0.340233	0.0734667	0.257867	0.128467	0.174333	0.0895333	0.0241333	-0.0501667	-0.0955667	-0.142267			O											0.910542		Adprtl2	Parp2	Adprtl2	ADP-ribosyltransferase (NAD+, poly(ADP-ribose) polymerase)-like 2
Z11488	-0.0855333	-0.184233	-0.191633	0.0554667	0.201967	0.203967	-0.276833	-0.204133	-0.0832333	0.0739667	0.242767	0.247467							O						2.668			Seq8	Sept8	2006-09-08	septin 8	O
Z11508	0.1324	-0.2669	-0.2442	0.0134	0.2293	0.136	0.0484667	0.0561667	0.121367	-0.000133333	-0.0729333	-0.152933			O									2.437		0.875992		Nusap1	Nusap1	Nusap1	nucleolar and spindle associated protein 1	O			O
Z11515	0.27295	-0.51025	-0.49165	0.05335	0.33005	0.34555	0.0642667	0.111367	0.0489667	-0.000133333	-0.0804333	-0.144033			O											0.853886		Fmr1	Fmr1	Fmr1	fragile X mental retardation syndrome 1 homolog
Z11520	0.177167	-0.309133	-0.127933	0.115167	0.131567	0.0131667	0.242167	0.148367	0.104467	-0.0514333	-0.172833	-0.270733								O				1.521		0.85842		Cbx1	Cbx1	Cbx1	chromobox homolog 1 (Drosophila HP1 beta)
Z11526	0.215683	-0.398717	-0.215917	0.126483	0.107583	0.164883	0.0380167	0.170217	0.0511167	-0.00348333	-0.108483	-0.147383			O									1.785		0.757705		Ssbp1	Ssbp1	Ssbp1	single-stranded DNA binding protein 1	O
Z11528	0.07425	-0.39025	-0.29205	0.02745	0.25675	0.32385	-0.0971667	-0.109767	-0.132867	0.0174333	0.124933	0.197433			O										1.884	1.25603		BC003236	Cttnbp2nl	BC003236	cDNA sequence BC003236
Z11534	0.407567	-0.635833	-0.718633	0.0921667	0.512567	0.342167	0.0267833	0.0425833	-0.0114167	-0.0267167	-0.0162167	-0.0150167			O											0.85487		Casp8ap2	Casp8ap2	Casp8ap2	caspase 8 associated protein 2		O
Z11545	0.14025	-0.31585	-0.24555	0.12345	0.24655	0.05115	-0.211333	0.0410667	0.0540667	0.0540667	0.0594667	0.00266667			O
Z11554	-0.09695	-0.30225	-0.20345	0.01995	0.19545	0.38725	0.0104833	0.164183	0.0120833	0.0144833	-0.0744167	-0.126817			O											1.01042		Olfm1	Olfm1	Olfm1	olfactomedin 1
Z11558	-0.1885	-0.2834	-0.2639	0.166	0.3831	0.1867	0.0937833	0.111483	-0.0799167	-0.0665167	-0.0252167	-0.0336167			O									1.614				C130068N17Rik	Klhl23	C130068N17Rik	RIKEN cDNA C130068N17 gene
Z11562	-0.142683	-0.331583	-0.0811833	0.0918167	0.193317	0.270317	-0.89795	0.02845	0.11365	0.18205	0.29715	0.27665							O		O				16.928	1.19097		Idb2	Id2	Idb2	inhibitor of DNA binding 2
Z11574	0.196633	-0.258267	-0.264767	0.0285333	0.200733	0.0971333	-0.0878833	0.161317	0.0250167	-0.0534833	-0.0358833	-0.00908333			O											0.925124		Atp1b3	Atp1b3	Atp1b3	ATPase, Na+/K+ transporting, beta 3 polypeptide
Z11579	0.288183	-0.252817	-0.300517	0.00638333	0.220683	0.0380833	0.300633	0.0179333	-0.0307667	-0.0218667	-0.114367	-0.151567			O									1.705		0.870964		Sirt1	Sirt1	Sirt1	sirtuin 1 ((silent mating type information regulation 2, homolog) 1 (S. cerevisiae)		O			O
Z11584	0.266883	-0.355417	-0.346717	0.0956833	0.256383	0.0831833	0.0898	-0.0156	0.0284	0.0534	-0.0144	-0.1416			O											1.08943		Nol5	Nol5	Nol5	nucleolar protein 5
Z11585	0.0208167	-0.667483	-0.327383	0.0962167	0.467617	0.410217	-0.0199	-0.2609	0.0399	0.0576	0.0543	0.129			O										1.911	1.36176
Z11598	0.257833	-0.308367	-0.211267	0.00903333	0.134633	0.118133	0.101817	0.101317	0.104217	-0.0830833	-0.117783	-0.106483			O									1.706		0.754918		Osbpl1a	Osbpl1a	Osbpl1a	oxysterol binding protein-like 1A (Osbpl1a)
Z11601	0.211367	-0.400633	-0.302833	0.0647667	0.258067	0.169267	-0.0210667	-0.00916667	0.00263333	-0.0172667	0.00413333	0.0407333			O										2.175	1.14051
Z11602	0.05265	-0.39405	-0.23565	-0.02885	0.33115	0.27475	-0.0959833	-0.0788833	-0.0359833	0.00371667	0.109617	0.0975167			O													Garnl1	Garnl1	Garnl1	GTPase activating RANGAP domain-like 1					O
Z11605	0.291133	-0.592467	-0.587267	0.110833	0.460333	0.317433	0.113067	0.00966667	-0.00933333	-0.0406333	-0.0277333	-0.0450333			O											1.25228		Matr3	Matr3	Matr3	matrin 3
Z11614	-0.07665	-0.25465	-0.33585	-0.02045	0.25745	0.43015	-0.137783	0.386917	0.209317	-0.117983	-0.187083	-0.153383			O						O					1.01601		Vim	Vim	Vim	vimentin				O
Z11616	0.17515	-0.43205	-0.30055	0.11655	0.21135	0.22955	-0.0547667	-0.00326667	0.0540333	0.0548333	0.0141333	-0.0649667			O											1.22716		Ptp4a1	Ptp4a1	Ptp4a1	protein tyrosine phosphatase 4a1
Z11620	0.196183	0.0623833	-0.0774167	0.0858833	-0.0532167	-0.213817	0.4471	0.4296	0.329	-0.1657	-0.46	-0.58								O				21.429		0.70081		Gsta4	Gsta4	Gsta4	glutathione S-transferase, alpha 4			O
Z11623	0.241117	-0.440383	-0.332283	0.0886167	0.252417	0.190517	-0.0749667	0.169933	0.0626333	-0.000366667	-0.0548667	-0.102367			O											0.719946		Ogt	Ogt	Ogt	O-linked N-acetylglucosamine (GlcNAc) transferase
Z11631	0.0278333	-0.414167	-0.365167	0.0960333	0.317933	0.337533	-0.0764667	-0.0326667	0.0249333	0.0307333	0.0422333	0.0112333			O											1.0539		5033428A16Rik	5033428A16Rik	5033428A16Rik	RIKEN cDNA 5033428A16 gene
Z11637	0.229567	-0.498733	-0.468533	0.112467	0.379467	0.245767	0.220583	0.134883	-0.0726167	-0.108417	-0.0987167	-0.0757167			O											0.982426		Psme4	Psme4	Psme4	proteasome (prosome, macropain) activator subunit 4
Z11639	-0.0819833	-0.326783	-0.122083	0.0624167	0.201817	0.266617	-0.0392333	-0.0213333	-0.0940333	-0.0597333	0.0984667	0.115867			O									1.711		1.00995		Tm4sf8	Tspan3	Tm4sf8	tetraspanin 3
Z11645	0.25845	-0.58255	-0.48925	0.06345	0.40715	0.34275	-0.0965167	-0.00931667	-0.0160167	-0.0445167	0.0563833	0.109983			O											0.946237		Ppp1cb	Ppp1cb	Ppp1cb	protein phosphatase 1, catalytic subunit, beta isoform
Z11647	0.3097	-0.377	-0.405	0.008	0.2442	0.2201	0.17985	0.12035	0.06155	-0.03315	-0.12205	-0.20655			O											0.873172		Fkbp3	Fkbp3	Fkbp3	FK506 binding protein 3
Z11651	-0.0385333	0.417067	0.204067	-0.134533	-0.329033	-0.119033	0.103683	0.0244833	-0.0204167	-0.0172167	-0.0520167	-0.0385167		O												0.92683		Pvrl1	Pvrl1	Pvrl1	poliovirus receptor-related 1
Z11661	-0.30005	-0.21425	-0.00825	0.09895	0.21365	0.20995	0.12205	-0.27475	-0.09925	0.06075	0.13065	0.06055				O								2.049		0.805935		Fstl1	Fstl1	Fstl1	follistatin-like 1
Z11663	0.178733	-0.361367	-0.421167	0.160533	0.273333	0.169933	-0.3132	-0.041	0.0203	0.09	0.1108	0.1331			O										1.775	1.18195
Z11669	-0.123767	-0.112467	-0.184867	-0.0252667	0.190933	0.255433	-0.258917	-0.234117	-0.217017	0.0923833	0.320983	0.296683							O						2.917	1.12954		Msrb3	Msrb3	Msrb3	methionine sulfoxide reductase B3
Z11681	0.111783	-0.337817	-0.348317	0.0713833	0.275183	0.227783	-0.0882	-0.0469	-0.0367	0.0181	0.0846	0.0691			O											1.00949		LOC227109	LOC227109	LOC227109	similar to general transcription factor IIIC, polypeptide 3, 102kDa;
Z11682	-0.0954833	-0.380483	-0.325883	0.103117	0.357917	0.340817	0.109783	-0.145017	-0.0603167	-0.00891667	0.0523833	0.0520833			O											0.691512		Rala	Rala	Rala	v-ral simian leukemia viral oncogene homolog A (ras related)			O
Z11683	0.146117	-0.507783	-0.265983	0.132717	0.229617	0.265317	0.0386167	-0.152883	0.00101667	0.0218167	0.0605167	0.0309167			O											0.955432		Sfrs5	Sfrs5	Sfrs5	splicing factor, arginine/serine-rich 5 (SRp40, HRS)					O
Z11685	-0.0903	0.4019	0.1416	-0.0967	-0.2272	-0.1293	0.0707167	0.0561167	-0.0442833	-0.0247833	-0.0615833	0.00381667		O
Z11687	-0.252717	-0.182017	-0.166217	-0.0373167	0.317683	0.320583	-0.12065	-0.09125	-0.12135	0.16795	0.10235	0.06295				O												Pcdh18	Pcdh18	Pcdh18	protocadherin 18
Z11688	0.0766	-0.1038	-0.0162	-0.0383	-0.0158	0.0975	-0.541183	-0.149283	-0.130483	0.116617	0.298417	0.405917							O						1.874	0.822432		Ralgds	Ralgds	Ralgds	ral guanine nucleotide dissociation stimulator			O
Z11689	0.202133	-0.354767	-0.379667	0.170133	0.269333	0.0928333	-0.0731	0.0735	0.0306	0.021	0.0096	-0.0616			O											0.852511		2810028N01Rik	2810028N01Rik	2810028N01Rik	RIKEN cDNA 2810028N01 gene
Z11690	0.013	-0.3448	-0.2614	0.1474	0.2931	0.1527	0.476	0.2548	0.0598	-0.1267	-0.2683	-0.3956			O					O				2.066				Eif1ay	Eif1ay	Eif1ay	eukaryotic translation initiation factor 1A, Y-linked
Z11699	0.117317	-0.425983	-0.301883	0.107617	0.358917	0.144017	-0.0134833	0.0243167	0.0564167	0.00621667	-0.0267833	-0.0466833			O									2.153
Z11704	0.1039	-0.2892	-0.2854	0.0327	0.2293	0.2087	-0.0305167	-0.0291167	-0.0246167	-0.0134167	0.0179833	0.0796833			O											0.964939		1810074P20Rik	1810074P20Rik	1810074P20Rik	RIKEN cDNA 1810074P20 gene
Z11707	-0.04845	-0.13935	-0.13795	0.04385	0.09505	0.18685	0.4576	0.1097	-0.0511	-0.1575	-0.1969	-0.1618								O				1.56		0.888587		Laptm4b	Laptm4b	Laptm4b	lysosomal-associated protein transmembrane 4B
Z11708	0.06715	-0.40055	-0.38765	0.04285	0.36955	0.30865	-0.0360167	-0.0687167	0.0204833	0.0215833	0.0302833	0.0323833			O													Ttc3	Ttc3	Ttc3	tetratricopeptide repeat domain 3
Z11710	0.190367	0.0634667	0.179567	0.0196667	-0.134533	-0.318533	0.284067	0.161867	0.164767	-0.0252333	-0.248033	-0.337433								O				1.808		0.947109
Z11713	0.185217	-0.384483	-0.328483	-0.0607833	0.242217	0.346317	-0.0181333	-0.0217333	0.0459667	-0.0265333	0.0192667	0.00116667			O										1.596			2810405I11Rik	Chmp1b	2810405I11Rik	RIKEN cDNA 2810405I11 gene
Z11731	0.129667	-0.703433	-0.507933	0.161567	0.478867	0.441267	-0.3508	-0.0659	0.0684	0.102	0.1416	0.1047			O											1.15372		Tjp1	Tjp1	Tjp1	tight junction protein 1
Z11733	0.149717	-0.323983	-0.384283	0.0481167	0.319817	0.190617	-0.0665	-0.0263	0.0769	0.0263	0.0102	-0.0206			O											0.886135		Zfp51	Zfp51	Zfp51	zinc finger protein 51					O
Z11737	0.174017	0.0568167	-0.0440833	-0.0327833	-0.0800833	-0.0738833	0.29785	0.18265	0.11655	-0.09815	-0.22985	-0.26905								O				4.033		0.705342		Stmn1	Stmn1	Stmn1	stathmin 1	O		O	O
Z11752	0.105	-0.2783	-0.2212	0.0431	0.244	0.1074	-0.21365	-0.15805	-0.07125	0.08105	0.13895	0.22295			O
Z11771	0.116233	-0.445067	-0.443867	-0.00716667	0.407833	0.372033	-0.0592333	-0.0396333	-0.0479333	-0.0527333	0.0589667	0.140567			O											0.817711		Top2b	Top2b	Top2b	topoisomerase (DNA) II beta	O
Z11772	0.1104	-0.3085	-0.2441	0.0647	0.2226	0.1549	-0.0719667	0.000333333	-0.0356667	0.0275333	0.0427333	0.0370333			O										1.57	0.830807		Riok1	Riok1	Riok1	RIO kinase 1 (yeast)
Z11777	0.290683	-0.615817	-0.535417	0.0851833	0.418683	0.356683	0.31925	0.02945	-0.00635	-0.11945	-0.12715	-0.09575			O									2.27		1.29092
Z11778	0.032	-0.4106	-0.2021	0.0914	0.268	0.2213	0.330033	0.259633	0.0967333	-0.0704667	-0.230667	-0.385267			O					O				2.173		0.856249		Phf6	Phf6	Phf6	PHD finger protein 6					O
Z11787	-0.0471333	0.00296667	0.0437667	0.0119667	-0.0235333	0.0119667	-0.287967	-0.108567	-0.0627667	0.0576333	0.169733	0.231933							O							1.12564		Erp29	Erp29	Erp29	endoplasmic reticulum protein 29
Z11788	0.125217	-0.371283	-0.319683	0.130317	0.261117	0.174317	0.16205	0.01725	0.08335	-0.03255	-0.07915	-0.15095			O									1.517
Z11816	0.314167	-0.575433	-0.536433	0.0573667	0.458767	0.281567	0.01745	-0.01065	0.05925	0.01705	-0.02695	-0.05615			O											0.866363		Cd2ap	Cd2ap	Cd2ap	CD2-associated protein
Z11824	0.09345	-0.30625	-0.24555	-0.01065	0.19965	0.26935	0.330667	0.360867	0.201867	-0.160733	-0.313733	-0.418933			O					O				3.764		0.472825		Anp32a	Anp32a	Anp32a	acidic (leucine-rich) nuclear phosphoprotein 32 family, member A
Z11833	-0.126767	-0.0669667	0.149433	0.0117333	-0.0751667	0.107733	-0.375133	-0.176333	-0.00883333	0.126267	0.222767	0.211267							O						3.818	0.867761		Mgat1	Mgat1	Mgat1	mannoside acetylglucosaminyltransferase 1
Z11843	-0.151583	-0.0736833	-0.00138333	0.0797167	0.0486167	0.0983167	-0.275533	-0.374133	-0.0148333	0.0432667	0.311667	0.309567							O									2900046G09Rik	2900046G09Rik	2900046G09Rik	RIKEN cDNA 2900046G09 gene
Z11852	0.0847833	-0.341617	-0.428017	-0.0255167	0.386283	0.324083	-0.131317	-0.0156167	-0.0855167	0.0636833	0.0801833	0.0885833			O										1.539	0.999079		Pik3c2a	Pik3c2a	Pik3c2a	phosphatidylinositol 3-kinase, C2 domain containing, alpha polypeptide			O
Z11857	-0.1097	-0.1853	0.0029	0.077	0.048	0.1671	-0.309867	-0.256967	-0.0614667	0.0831333	0.251533	0.293633							O									Ap2m1	Ap2m1	Ap2m1	adaptor protein complex AP-2, mu1
Z11868	0.0443833	-0.317517	-0.237517	0.0744833	0.226083	0.210083	0.0807833	-0.0422167	0.0599833	0.0238833	-0.0400167	-0.0824167			O											1.25835		Eif4g3	Eif4g3	Eif4g3	eukaryotic translation initiation factor 4 gamma, 3
Z11871	0.116467	-0.107833	0.0102667	0.120567	-0.0144333	-0.125033	0.166167	0.297167	0.0719667	-0.0740333	-0.180433	-0.280833								O				1.981				2010204K13Rik	2010204K13Rik	2010204K13Rik	RIKEN cDNA 2010204K13 gene
Z11875	-0.272633	-0.147833	-0.129233	0.0397667	0.265667	0.244267	0.04215	-0.04435	0.03565	-0.03045	-0.06055	0.05755				O									3.368	0.954553		Pla2g7	Pla2g7	Pla2g7	phospholipase A2, group VII (platelet-activating factor acetylhydrolase, plasma)
Z11880	0.0347	-0.4208	-0.3677	0.0747	0.3481	0.331	0.0965333	0.0334333	0.0200333	-0.0264667	-0.0415667	-0.0819667			O											1.06782		Za20d3	Za20d3	Za20d3	zinc finger, A20 domain containing 3			O		O
Z11885	0.02485	-0.27905	-0.22415	0.04545	0.19745	0.23545	-0.08855	-0.14325	-0.06515	0.04455	0.11685	0.13555			O										1.758	1.09018		Cab39	Cab39	Cab39	calcium binding protein 39
Z11894	0.167167	-0.505633	-0.309033	0.168667	0.222667	0.256167	-0.0644167	-0.00561667	0.0455833	0.00448333	0.0353833	-0.0154167			O											0.851138		Snx5	Snx5	Snx5	sorting nexin 5			O
Z11899	0.19035	-0.40515	-0.30145	-0.04415	0.29885	0.26155	0.149217	0.0862167	0.0932167	-0.0377833	-0.101283	-0.189583			O											0.959843		2410129H14Rik	2410129H14Rik	2410129H14Rik	RIKEN cDNA 2410129H14 gene
Z11921	-0.10785	0.36355	0.24005	-0.10145	-0.28345	-0.11085	0.0221167	0.0339167	-0.0346833	0.0212167	-0.0201833	-0.0223833		O
Z11926	0.1483	-0.3932	-0.3041	0.0767	0.2733	0.199	0.198517	-0.00638333	0.104817	-0.0323833	-0.113983	-0.150583			O									4.362		0.785236		Armcx1	Armcx1	Armcx1	armadillo repeat containing, X-linked 1
Z11930	0.165367	-0.496733	-0.373733	0.0962667	0.280467	0.328367	0.255183	-0.138417	0.0310833	-0.0561167	-0.0470167	-0.0447167			O											0.862581
Z11935	0.1651	-0.2373	-0.168	0.0249	0.0695	0.1458	0.353417	0.0579167	0.0446167	-0.146683	-0.120483	-0.188783								O				1.775		0.595662
Z11941	0.245167	-0.310233	-0.317033	-0.0463333	0.300267	0.128167	0.0589833	-0.199217	-0.0641167	-0.0296167	0.0796833	0.154283			O											0.789223		4930447C04Rik	Six6os1	4930447C04Rik	RIKEN cDNA 4930447C04 gene
Z11942	0.0477167	-0.0308833	-0.0580833	-0.0164833	0.0639167	-0.00618333	-0.216017	-0.256917	-0.109217	0.0962833	0.211883	0.273983							O							0.934114
Z11955	0.322967	-0.379033	-0.456433	0.0546667	0.300467	0.157367	-0.29465	-0.15915	-0.07635	0.03715	0.19815	0.29485			O				O							1.07895		BC037674	Wapal	BC037674	cDNA sequence BC037674
Z11956	0.146017	-0.325383	-0.218883	0.0930167	0.168817	0.136417	0.02255	0.00925	0.01645	0.00285	-0.02195	-0.02915			O											0.961391		Ddx42	Ddx42	Ddx42	DEAD (Asp-Glu-Ala-Asp) box polypeptide 42
Z11960	-0.0408833	0.0360167	0.0263167	-0.00898333	-0.0487833	0.0363167	-0.640767	-0.449867	-0.185767	0.316733	0.450233	0.509433							O						5.073	1.12824		Sin3b	Sin3b	Sin3b	transcriptional regulator, SIN3B (yeast)					O
Z11966	0.0921333	-0.431767	-0.242467	0.0947333	0.299533	0.187833	0.0236667	0.0283667	0.0509667	-0.00213333	-0.0261333	-0.0747333			O											1.23055		AI467484	Scyl1bp1	AI467484	expressed sequence AI467484
Z11969	0.0887833	-0.0549167	-0.0747167	-0.0428167	0.0387833	0.0448833	-0.251217	-0.196617	-0.116017	0.0487833	0.196583	0.318483							O
Z11977	0.0446667	-0.291433	-0.202333	-0.0400333	0.258667	0.230467	-0.249267	-0.140067	-0.0883667	0.0208333	0.177833	0.279033			O				O							1.03181		Rasa1	Rasa1	Rasa1	RAS p21 protein activator 1			O
Z11987	-0.292567	-0.294467	0.0281333	0.233233	0.130933	0.194733	0.00735	0.03475	-0.00565	-0.02195	-0.00845	-0.00605				O								2.128		0.793049		Ptk7	Ptk7	Ptk7	PTK7 protein tyrosine kinase 7			O	O
Z11988	0.113517	-0.447183	-0.378183	0.115317	0.292017	0.304517	-0.2766	-0.0777	-0.0362	0.0308	0.1509	0.2088			O										1.676	1.23254		Cd164	Cd164	Cd164	CD164 antigen
Z11990	0.01495	-0.10625	-0.08435	0.06235	-0.02995	0.14325	-0.221567	-0.185467	-0.0981667	0.0665333	0.181133	0.257533							O							1.12668		Numa1	Numa1	Numa1	nuclear mitotic apparatus protein 1
Z11993	-0.150867	-0.100767	0.00873333	-0.0107667	0.0475333	0.206133	-0.510267	-0.271967	-0.131167	0.246133	0.326333	0.340933							O						4.155	0.824708		Cdc42ep1	Cdc42ep1	Cdc42ep1	CDC42 effector protein (Rho GTPase binding) 1			O
Z12000	-0.49005	-0.15055	-0.41065	0.36505	0.29455	0.39165	0.18745	0.13805	-0.02465	-0.00935	-0.12545	-0.16605			O	O									2.411	0.816582		Npm3	Npm3	Npm3	nucleoplasmin 3
Z12006	0.205517	-0.414383	-0.415983	0.0339167	0.300417	0.290517	0.0603167	0.0515167	0.0791167	-0.0218833	-0.0523833	-0.116683			O											0.732825
Z12009	-0.1154	0.0494	0.0179	0.0007	0.0108	0.0366	-0.299717	-0.214017	-0.152817	0.0192833	0.259483	0.387783							O							1.49899		Mxd4	Mxd4	Mxd4	Max dimerization protein 4					O
Z12013	0.121667	-0.375533	-0.342133	0.0887667	0.276967	0.230267	0.257667	0.148667	0.0241667	-0.124133	-0.129633	-0.176733			O													4632412E09Rik	Btf3l4	4632412E09Rik	RIKEN cDNA 4632412E09 gene
Z12016	0.1368	-0.3083	-0.3008	0.0142	0.294	0.1641	-0.0485667	-0.0535667	0.0275333	0.0396333	0.0210333	0.0139333			O									1.566				5730469D23Rik	Ube1l2	5730469D23Rik	RIKEN cDNA 5730469D23 gene
Z12027	0.126033	-0.298467	-0.247367	0.0718333	0.261233	0.0867333	-0.6365	-0.0458	-0.1447	0.1497	0.3035	0.3738			O				O									Slc40a1	Slc40a1	Slc40a1	solute carrier family 40 (iron-regulated transporter), member 1
Z12033	0.0169333	-0.452567	-0.300367	0.0845333	0.320033	0.331433	-0.328717	-0.240117	-0.102717	0.0789833	0.264883	0.327683			O				O							1.07374		2310075C12Rik	Tmem123	2310075C12Rik	RIKEN cDNA 2310075C12 gene
Z12043	-0.182983	-0.354383	-0.153383	0.0990167	0.299917	0.291817	-0.0290167	0.0797833	0.000883333	0.0245833	0.000283333	-0.0765167			O											1.03538		Gm103	Tdrd5	Gm103	gene model 103, (NCBI)
Z12051	0.0761833	-0.400717	-0.384117	0.102483	0.218083	0.388083	-0.204417	-0.313717	-0.100717	0.0630833	0.253983	0.301783			O				O						2.529			Dpp8	Dpp8	Dpp8	dipeptidylpeptidase 8
Z12058	0.0579167	-0.360483	-0.181183	0.105717	0.213517	0.164517	-0.27625	-0.16545	-0.07185	0.09665	0.18165	0.23525			O				O							1.23737
Z12059	-0.0115833	-0.0968833	0.0536167	-0.0485833	0.00411667	0.0993167	-0.154133	-0.266533	-0.0976333	0.0296667	0.203767	0.284867							O									Apbb2	Apbb2	Apbb2	amyloid beta (A4) precursor protein-binding, family B, member 2			O
Z12062	0.0657167	-0.309783	-0.230783	0.0434167	0.223017	0.208417	-0.242367	-0.103967	0.0522333	0.0347333	0.134933	0.124433			O										2.72	1.07771		Pacsin2	Pacsin2	Pacsin2	protein kinase C and casein kinase substrate in neurons 2			O
Z12063	0.172433	-0.261667	-0.292067	0.00853333	0.199733	0.173033	-0.03655	-0.04095	0.00245	-0.02545	0.04005	0.06045			O											0.970287
Z12078	-0.0758	-0.0179	-0.0008	-0.0391	0.042	0.0916	-0.47095	-0.14645	0.00505	0.12725	0.25775	0.22735							O						1.818	0.994489		Lxn	Lxn	Lxn	latexin
Z12101	0.1215	-0.36	-0.3636	0.0161	0.2896	0.2964	-0.375633	-0.175333	0.000466667	0.130267	0.201467	0.218767			O				O							0.688811		B130017I01Rik	Arhgap29	B130017I01Rik	RIKEN cDNA B130017I01 gene			O
Z12102	0.297833	-0.485567	-0.444967	0.0487333	0.335033	0.248933	-0.171033	-0.137933	-0.0211333	0.0343667	0.114167	0.181567			O											1.02731		BC031601	Setd2	BC031601	cDNA sequence BC031601
Z12105	0.138367	-0.274833	-0.279633	0.0656667	0.251567	0.0988667	0.0476833	0.0441833	-0.100117	-0.0465167	-0.0125167	0.0672833			O									1.841		1.07251		Oxr1	Oxr1	Oxr1	oxidation resistance 1
Z12109	-0.0814833	0.365217	0.138417	-0.0936833	-0.208283	-0.120183	0.0541333	0.0523333	-0.0286667	-0.00566667	-0.0434667	-0.0286667		O												1.06856
Z12124	0.1566	-0.3085	-0.303	0.0845	0.3051	0.0653	-0.222633	0.102367	0.145767	0.0535667	-0.0101333	-0.0689333			O									3.89		1.51112		Ddx4	Ddx4	Ddx4	DEAD (Asp-Glu-Ala-Asp) box polypeptide 4
Z12138	-0.180183	-0.198583	-0.0330833	0.103517	0.160017	0.148317	-0.5049	-0.3781	-0.1924	0.2457	0.4311	0.3986							O						1.624	0.941456		Tpm2	Tpm2	Tpm2	tropomyosin 2, beta
Z12157	0.2146	-0.577	-0.4649	0.1252	0.3887	0.3134	-0.0925833	-0.0550833	0.0257167	0.0232167	0.0610167	0.0377167			O											0.816582		Hnrpr	Hnrpr	Hnrpr	heterogeneous nuclear ribonucleoprotein R					O
Z12177	-0.31635	-0.34945	-0.13135	0.12815	0.33035	0.33865	-0.162733	-0.0314333	0.0719667	0.0724667	0.0505667	-0.000833333			O	O										1.2448		Oat	Oat	Oat	ornithine aminotransferase
Z12181	-0.12685	0.12185	0.06525	-0.01755	-0.06345	0.02075	-0.342133	-0.264533	-0.127833	0.0987667	0.271267	0.364467							O									Tgm2	Tgm2	Tgm2	transglutaminase 2, C polypeptide
Z12182	-0.0993667	-0.0446667	-0.0366667	0.0544333	0.0598333	0.0664333	-0.231767	-0.147767	-0.122567	0.0462333	0.212333	0.243533							O						1.781			Abca3	Abca3	Abca3	ATP-binding cassette, sub-family A (ABC1), member 3
Z12183	-0.0741167	0.297283	0.209383	-0.0858167	-0.220717	-0.126017	-0.168167	-0.181867	-0.0906667	0.146033	0.118733	0.175933		O												0.996323		2700063G02Rik	Auts2	2700063G02Rik	RIKEN cDNA 2700063G02 gene
Z12206	0.282283	-0.280617	-0.354017	0.0579833	0.225283	0.0690833	0.1524	0.0302	-0.0033	-0.0295	-0.0632	-0.0866			O									1.782		0.870362		Zcwcc3	Morc3	Zcwcc3	zinc finger, CW-type with coiled-coil domain 3					O
Z12209	0.231383	-0.277517	-0.255017	0.0752833	0.194483	0.0313833	0.171767	0.108367	-0.00483333	-0.0572333	-0.0785333	-0.139533			O											0.935406		F730047E07Rik	F730047E07Rik	F730047E07Rik	RIKEN cDNA F730047E07 gene
Z12213	-0.0959	-0.0857	0.0773	0.0971	-0.0127	0.0199	-0.33105	-0.22205	-0.03525	0.13375	0.15335	0.30125							O							1.09901		Ptprs	Ptprs	Ptprs	protein tyrosine phosphatase, receptor type, S			O
Z12218	0.146817	0.0905167	0.0349167	-0.0624833	-0.121083	-0.0886833	0.585017	0.293817	-0.0636833	-0.266683	-0.268783	-0.279683								O				1.639		0.535797		Aes	Aes	Aes	amino-terminal enhancer of split			O		O
Z12219	-0.0864833	0.340817	0.152017	-0.0785833	-0.203783	-0.123983	0.0321	0.0654	-0.0115	0	-0.0514	-0.0346		O
Z12228	0.278983	-0.603917	-0.575917	0.131983	0.469683	0.299183	0.0393167	0.0955167	0.0881167	-0.0426833	-0.0525833	-0.127683			O									1.903		0.912851		Dek	Dek	Dek	DEK oncogene (DNA binding)			O		O
Z12241	0.170467	-0.419733	-0.357333	0.131767	0.235667	0.239167	-0.0501667	-0.104767	-0.0460667	-0.0171667	0.0752333	0.142933			O											0.87579		Adnp	Adnp	Adnp	activity-dependent neuroprotective protein			O		O
Z12244	0.196017	-0.359083	-0.320583	0.0689167	0.275717	0.139017	-0.0710833	0.0115167	0.0691167	0.0826167	0.0184167	-0.110583			O											1.18195		2610528M18Rik	Cenpq	2610528M18Rik	RIKEN cDNA 2610528M18 gene
Z12263	0.0887167	-0.494983	-0.488883	0.119517	0.432517	0.343117	-0.155233	-0.123533	-0.0739333	0.0330667	0.131567	0.188067			O											0.831572		4931400A14Rik	Smchd1	4931400A14Rik	RIKEN cDNA 4931400A14 gene
Z12264	0.214383	-0.142217	-0.0206167	0.0581833	-0.0313167	-0.0784167	0.360967	0.234767	0.0661667	-0.0866333	-0.246433	-0.328833								O				1.966		0.890635		Fkbp5	Fkbp5	Fkbp5	FK506 binding protein 5
Z12268	0.0351167	-0.386783	-0.289983	0.161317	0.282617	0.197717	-0.0616667	0.0948333	0.0552333	0.00593333	-0.0160667	-0.0782667			O											1.03039		1300006C19Rik	Stt3b	1300006C19Rik	RIKEN cDNA 1300006C19 gene
Z12279	0.0164167	-0.261683	-0.211483	0.00961667	0.238517	0.208617	-0.160833	-0.102233	0.0314667	0.0255667	0.0884667	0.117567			O											0.986961		Dncic2	Dync1i2	Dncic2	dynein, cytoplasmic, intermediate chain 2				O
Z12297	-0.13385	0.28215	0.21545	-0.09115	-0.20855	-0.06405	-0.00711667	-0.00121667	0.0206833	0.0136833	-0.0168167	-0.00921667		O												1.22039		Zfp503	Zfp503	Zfp503	zinc finger protein 503					O
Z12301	0.201367	-0.318333	-0.332533	0.0318667	0.258467	0.159167	-0.0608833	-0.135883	0.0265167	0.0487167	0.0534167	0.0681167			O										2.198	1.18604		Tnrc6	Tnrc6a	Tnrc6	trinucleotide repeat containing 6
Z12315	-0.120033	0.365567	0.166867	-0.103833	-0.233433	-0.0751333	-0.0411333	-0.00323333	0.00146667	0.0449667	0.0316667	-0.0337333		O												1.75186		Rplp1	Rplp1	Rplp1	ribosomal protein, large, P1
Z12325	0.0515833	-0.263017	-0.240717	0.0665833	0.245483	0.140083	0.0187	0.0257	0.0249	-0.0175	-0.025	-0.0268			O									1.786		0.843918		Strbp	Strbp	Strbp	spermatid perinuclear RNA binding protein
Z12342	0.01825	-0.17475	-0.28165	-0.06065	0.22135	0.27745	-0.324517	0.242183	0.205083	0.0814833	-0.0143167	-0.189917									O			7.602		0.680299		Fhl1	Fhl1	Fhl1	four and a half LIM domains 1
Z12344	-0.202867	-0.401767	-0.213367	0.163733	0.332933	0.321333	-0.339533	0.0607667	0.0690667	0.0861667	0.109067	0.0144667			O													Suv39h1	Suv39h1	Suv39h1	suppressor of variegation 3/9/2005 homolog 1 (Drosophila)
Z12357	-0.1143	0.3578	0.1708	-0.0949	-0.2096	-0.1098	0.00963333	0.0321333	0.00753333	0.00703333	-0.0381667	-0.0181667		O												0.948855		Dmt2	Dmt2	Dmt2	dorso-medial telencephalon gene 2
Z12365	0.3454	-0.0975	-0.0543	-0.0377	-0.0012	-0.1547	0.162217	0.0757167	0.116617	-0.0416833	-0.165183	-0.147683					O									1.04954
Z12366	-0.0978167	0.344983	0.140983	-0.100917	-0.200017	-0.0872167	0.0687667	0.0605667	-0.00733333	-0.0500333	-0.0412333	-0.0307333		O														Psmd1	Psmd1	Psmd1	proteasome (prosome, macropain) 26S subunit, non-ATPase, 1
Z12371	0.02095	-0.39655	-0.36915	0.14295	0.37805	0.22375	-0.260317	-0.174317	-0.0259167	0.0688833	0.171383	0.220283			O				O									Chd1	Chd1	Chd1	chromodomain helicase DNA binding protein 1
Z12383	0.202733	-0.315867	-0.483167	0.0715333	0.363933	0.160833	0.0730333	-0.0560667	-0.126767	0.0382333	0.0226333	0.0489333			O
Z12390	-0.00968333	-0.369183	-0.331383	0.0520167	0.310417	0.347817	0.0705833	0.0876833	-0.00831667	-0.0564167	-0.0478167	-0.0457167			O													Epb4.1l2	Epb4.1l2	Epb4.1l2	erythrocyte protein band 4.1-like 2				O
Z12401	-0.155133	0.0402667	-0.0150333	-0.0452333	0.0362667	0.138867	-0.398317	-0.238517	-0.187717	0.0874833	0.383083	0.353983							O							0.870162		Cryab	Cryab	Cryab	crystallin, alpha B
Z12409	-0.0703667	-0.0600667	-0.0969667	-0.0477667	0.0911333	0.184033	-0.357567	-0.270067	0.0143333	0.150833	0.209833	0.252633							O						10.426	1.26853
Z12413	0.2673	-0.3439	-0.3591	0.0522	0.2648	0.1187	0.0182	-0.035	0.0234	0.0221	-0.02	-0.0087			O
Z12437	-0.06785	-0.05015	-0.04835	0.07275	0.03635	0.05725	-0.2997	-0.3319	-0.12	0.1145	0.257	0.3801							O							1.19509		AW555464	AW555464	AW555464	expressed sequence AW555464
Z12443	0.104233	-0.326767	-0.310867	0.115133	0.306833	0.111433	-0.174583	-0.0529833	0.0287167	0.0810167	0.0354167	0.0824167			O										1.551	1.22829		Zfp131	Zfp131	Zfp131	zinc finger protein 131					O
Z12459	-0.0896333	-0.429533	-0.361033	0.182767	0.419467	0.277967	-0.04165	-0.00595	-0.01635	0.04975	0.05025	-0.03605			O													Gls	Gls	Gls	glutaminase
Z12462	0.0793333	-0.224467	-0.251267	-0.0630667	0.281033	0.178433	0.2799	0.1491	0.0687	-0.0735	-0.134	-0.2902			O					O				1.58				Sacs	Sacs	Sacs	sacsin
Z12465	0.000266667	-0.370733	-0.270433	0.104567	0.276367	0.259967	-0.182117	-0.223217	-0.00941667	0.0380833	0.175483	0.201183			O											1.10027		C78339	C78339	C78339	expressed sequence C78339
Z12472	0.0406167	-0.289883	-0.248683	0.126917	0.129917	0.241117	-0.13855	0.04245	0.06775	0.01935	0.03975	-0.03075			O													2210409M21Rik	Asnsd1	2210409M21Rik	RIKEN cDNA 2210409M21 gene
Z12473	0.03975	0.17075	0.06545	-0.09645	-0.14155	-0.03795	0.14335	0.34185	0.07735	-0.16115	-0.23935	-0.16205								O
Z12479	0.219683	-0.375917	-0.295217	0.105983	0.236683	0.108783	0.114433	0.0881333	0.0382333	0.0165333	-0.103167	-0.154167			O											0.747997		2410019A14Rik	2410019A14Rik	2410019A14Rik	RIKEN cDNA 2410019A14 gene
Z12481	0.387983	-0.645317	-0.453717	0.169583	0.385083	0.156383	0.19775	0.17345	0.07245	-0.05995	-0.13145	-0.25225			O									3.445		0.818276		Hells	Hells	Hells	helicase, lymphoid specific		O
Z12482	-0.0136333	-0.375933	-0.143433	0.110267	0.172467	0.250267	0.0341833	-0.00941667	0.0237833	-0.0261167	-0.00221667	-0.0202167			O											0.916643		Sec61a2	Sec61a2	Sec61a2	Sec61, alpha subunit 2 (S. cerevisiae)
Z12486	-0.203983	-0.256683	-0.0643833	0.139317	0.197117	0.188617	-0.505883	-0.258783	-0.0714833	0.210417	0.351117	0.274617							O						3.472	1.45848		Zyx	Zyx	Zyx	zyxin
Z12487	0.178917	-0.380783	-0.269683	0.0361167	0.239717	0.195717	0.140617	-0.0647833	0.0242167	0.0292167	-0.0204833	-0.108783			O										1.574	1.07029		Pnrc2	Pnrc2	Pnrc2	proline-rich nuclear receptor coactivator 2
Z12489	-0.0249667	-0.356667	-0.257767	0.0978333	0.252433	0.289133	-0.1577	-0.0278	0.025	-0.05	0.0872	0.1233			O													Stx7	Stx7	Stx7	syntaxin 7
Z12490	-0.01125	-0.12035	-0.04065	0.03575	0.03065	0.10585	-0.280117	-0.133617	-0.0675167	0.0456833	0.202483	0.233083							O						1.667	1.50038		Foxj2	Foxj2	Foxj2	forkhead box J2					O
Z12492	0.0256833	-0.355517	-0.216917	0.0753833	0.190383	0.280983	-0.01205	-0.10425	0.05455	0.00455	-0.00065	0.05785			O											0.968278		1110014D18Rik	1110014D18Rik	1110014D18Rik	RIKEN cDNA 1110014D18 gene
Z12494	0.0393167	-0.264583	-0.325083	0.0847167	0.256917	0.208717	0.127967	0.0630667	0.0594667	-0.0183333	-0.0650333	-0.167133			O
Z12502	0.0668333	-0.434567	-0.321367	0.125633	0.296033	0.267433	-0.324083	-0.160683	0.000916667	0.107117	0.163217	0.213517			O				O						1.579	0.92619		Dld	Dld	Dld	dihydrolipoamide dehydrogenase
Z12508	0.2707	-0.3584	-0.3442	0.0198	0.2648	0.1473	0.08305	-0.10615	0.00545	0.01675	-0.01285	0.01375			O											1.01976		Dmtf1	Dmtf1	Dmtf1	cyclin D binding myb-like transcription factor 1
Z12512	-0.03885	-0.42215	-0.30675	0.12025	0.30945	0.33805	0.155383	0.0408833	-0.00691667	-0.0607167	-0.0273167	-0.101317			O										2.362	1.044		Prkar1a	Prkar1a	Prkar1a	protein kinase, cAMP dependent regulatory, type I, alpha			O
Z12537	0.132683	-0.509317	-0.446517	0.0534833	0.411683	0.357983	-0.192633	-0.163633	-0.0129333	0.0380667	0.142667	0.188467			O											1.23794		3100002M17Rik	Tloc1	3100002M17Rik	RIKEN cDNA 3100002M17 gene
Z12553	0.105333	-0.142167	-0.117467	0.0557333	0.0797333	0.0188333	0.254967	0.202367	0.0867667	-0.111233	-0.191333	-0.241533								O				1.618		0.670656		Mcm6	Mcm6	Mcm6	minichromosome maintenance deficient 6 (MIS5 homolog, S. pombe) (S. cerevisiae)	O				O
Z12556	-0.0989667	0.483433	0.170433	-0.128667	-0.301167	-0.125067	0.158517	0.0889167	-0.0819833	-0.0508833	-0.0708833	-0.0436833		O											1.833
Z12557	-0.0390833	0.533617	-0.0488833	-0.278183	-0.225883	0.0584167	-0.0849167	0.0238833	0.0595833	-0.00631667	0.00228333	0.00548333		O														Lrp1	Lrp1	Lrp1	low density lipoprotein receptor-related protein 1
Z12568	0.11475	-0.29725	-0.31905	0.04055	0.27355	0.18745	0.0295667	0.0159667	-0.0374333	-0.0197333	0.0141667	-0.00253333			O											1.00069		4933435A13Rik	4933435A13Rik	4933435A13Rik	RIKEN cDNA 4933435A13 gene
Z12573	0.184967	-0.375333	-0.411433	0.159567	0.315067	0.127167	-0.181117	-0.0283167	0.0271833	0.0734833	0.0478833	0.0608833			O										1.689			LOC245510	LOC245510	LOC245510	similar to mKIAA3013 protein (LOC245510)
Z12583	0.146767	-0.294533	-0.235333	0.0734667	0.184667	0.124967	0.00658333	-0.0597167	-0.00301667	0.00378333	0.0161833	0.0361833			O											0.986734		2700023B17Rik	Lsm14a	2700023B17Rik	RIKEN cDNA 2700023B17 gene
Z12599	0.310067	-0.00613333	-0.0536333	-0.0810333	-0.00433333	-0.164933	0.152417	-0.0324833	0.0593167	-0.0359833	-0.0652833	-0.0779833					O							1.621		0.744732
Z12604	0.15285	-0.31575	-0.41285	0.15275	0.27905	0.14395	0.10465	0.08105	0.02615	-0.05465	-0.05875	-0.09845			O											1.04616		Api5	Api5	Api5	apoptosis inhibitor 5		O
Z12607	-0.101433	0.301067	0.205367	-0.0833333	-0.222333	-0.0993333	0.000233333	0.0403333	0.00873333	-0.00266667	-0.0287667	-0.0178667		O												1.06292
Z12615	0.177217	-0.358683	-0.345283	0.126017	0.273517	0.127217	-0.01965	-0.03005	-0.03255	-0.01465	0.03235	0.06455			O											0.858223		Ndufs1	Ndufs1	Ndufs1	NADH dehydrogenase (ubiquinone) Fe-S protein 1
Z12646	0.199817	-0.458583	-0.445983	0.0927167	0.360217	0.251817	-0.204283	0.00211667	-0.0563833	0.0503167	0.0836167	0.124617			O										1.751			Zfa	Zfa	Zfa	zinc finger protein, autosomal					O
Z12660	-0.09065	-0.09825	-0.10625	-0.02295	0.08845	0.22965	-0.299867	-0.299167	-0.0891667	0.123033	0.273533	0.291633							O						2.755	1.21199		BC021523	BC021523	BC021523	cDNA sequence BC021523
Z12670	0.0273333	-0.371667	-0.213767	0.167533	0.239933	0.150633	0.0765667	0.117367	0.0505667	-0.0425333	-0.0551333	-0.146833			O											1.00254		Trim59	Trim59	Trim59	tripartite motif-containing 59					O
Z12676	-0.09955	0.31885	0.18845	-0.09035	-0.19795	-0.11945	-0.0177333	0.0568667	0.00126667	-0.0209333	-0.0248333	0.00536667		O												1.01368
Z12678	-0.280567	-0.221067	-0.188867	-0.192367	0.360733	0.522133	-0.0701333	0.208867	-0.0431333	-0.0522333	-0.0287333	-0.0146333			O	O												Cdh11	Cdh11	Cdh11	cadherin 11
Z12679	-0.109933	-0.0912333	0.00436667	0.0848667	0.147267	-0.0353333	-0.487533	-0.179033	-0.201833	0.0519667	0.334567	0.481867							O						1.829			Gpr56	Gpr56	Gpr56	G protein-coupled receptor 56			O
Z12702	0.112433	-0.425867	-0.296167	0.160733	0.246833	0.202033	-0.163583	-0.0550833	0.0670167	0.0484167	0.0716167	0.0316167			O													Ptpn2	Ptpn2	Ptpn2	protein tyrosine phosphatase, non-receptor type 2
Z12710	-0.220033	-0.493033	-0.155333	0.171367	0.309767	0.387267	-0.547233	-0.217233	-0.0424333	0.130267	0.358367	0.318267			O	O			O						2.538	1.1079		2310075M15Rik	Pxdn	2310075M15Rik	RIKEN cDNA 2310075M15 gene
Z12712	-0.223133	-0.345733	-0.223333	0.101067	0.292667	0.398467	-0.0992	-0.1876	-0.0557	0.0221	0.1861	0.1343			O	O									1.529			Gnas	Gnas	Gnas	GNAS (guanine nucleotide binding protein, alpha stimulating) complex locus			O
Z12721	-0.0666167	0.409983	0.273983	-0.0715167	-0.400717	-0.145117	0.118167	0.142667	-0.0700333	-0.0307333	-0.0973333	-0.0627333		O
Z12724	-0.0841833	0.334817	0.149617	-0.0780833	-0.203983	-0.118183	0.00153333	0.0386333	-0.0403667	-0.00986667	-0.0215667	0.0316333		O														1700065A05Rik	1700065A05Rik	1700065A05Rik	RIKEN cDNA 1700065A05 gene
Z12729	0.0846167	0.0192167	0.0305167	0.0831167	-0.0138833	-0.203583	0.543617	0.0772167	-0.0989833	-0.178183	-0.170183	-0.173483								O				5.161		0.605899		Phc1	Phc1	Phc1	polyhomeotic-like 1 (Drosophila)
Z12730	-0.0925833	0.370817	0.196217	-0.100683	-0.276983	-0.0967833	0.0253333	0.0322333	-0.00766667	0.00503333	-0.0298667	-0.0250667		O
Z12772	0.1238	-0.3731	-0.3593	0.1754	0.2887	0.1445	-0.0947667	0.0514333	0.0752333	0.0521333	-0.000766667	-0.0832667			O													2410118I19Rik	Wdr75	2410118I19Rik	RIKEN cDNA 2410118I19 gene
Z12781	0.171933	-0.436367	-0.437967	0.0633333	0.366233	0.272833	-0.154583	-0.0760833	-0.0104833	0.0882167	0.0908167	0.0621167			O											1.01251		Usp16	Usp16	Usp16	ubiquitin specific protease 16
Z12785	0.0782	-0.2827	-0.2529	-0.0229	0.2057	0.2746	0.111217	-0.0379833	-0.0227833	-0.0460833	-0.0286833	0.0243167			O										2.336	1.24022		A730024A03Rik	A730024A03Rik	A730024A03Rik	RIKEN cDNA A730024A03 gene
Z12786	-0.0336833	0.149417	0.0710167	-0.0421833	-0.0958833	-0.0486833	-0.266433	-0.273533	-0.233133	0.0281667	0.290867	0.454067							O							0.964717		St5	St5	St5	suppression of tumorigenicity 5 (St5)
Z12801	0.19755	-0.35675	-0.41635	0.14755	0.29105	0.13695	0.0167333	0.0175333	0.00403333	-0.0199667	-0.00546667	-0.0128667			O											1.08918		Polr2b	Polr2b	Polr2b	polymerase (RNA) II (DNA directed) polypeptide B					O
Z12811	0.195067	-0.420033	-0.314733	0.178367	0.233867	0.127467	-0.0493333	-0.00483333	-0.00993333	-0.0499333	0.00956667	0.104467			O									1.5				Hprt1	Hprt1	Hprt1	hypoxanthine guanine phosphoribosyl transferase 1
Z12812	-0.100083	0.292017	0.199517	-0.0779833	-0.208183	-0.105283	-0.00516667	0.0298333	-0.00366667	0.0150333	-0.0136667	-0.0223667		O												0.950824		Col6a2	Col6a2	Col6a2	procollagen, type VI, alpha 2
Z12817	-0.0782	-0.1477	-0.0365	0.0584	0.1177	0.0863	-0.304517	-0.246017	-0.108217	0.0820833	0.334383	0.242283							O
Z12824	-0.0372667	-0.0720667	-0.130467	-0.0553667	0.113233	0.181933	-0.333083	-0.278283	-0.144283	0.100017	0.266617	0.389017							O						3.067	1.26125		1600019O04Rik	Fndc3b	1600019O04Rik	RIKEN cDNA 1600019O04 gene
Z12827	0.0539833	-0.262217	-0.234317	-0.0117167	0.240883	0.213383	-0.0591333	-0.00993333	-0.0280333	0.0476667	0.0455667	0.00386667			O											1.38835		Nedd1	Nedd1	Nedd1	neural precursor cell expressed, developmentally down-regulated gene 1
Z12841	0.11055	-0.17945	-0.12045	0.01065	0.05925	0.11945	-0.2793	-0.3614	-0.2564	0.106	0.3298	0.4613							O					2.58		1.02825
Z12842	0.0421667	-0.254233	-0.286033	0.158867	0.225467	0.113767	-0.0439333	0.0698667	0.0601667	0.0169667	-0.0116333	-0.0914333			O											1.14314		Ppp2r1b	Ppp2r1b	Ppp2r1b	protein phosphatase 2 (formerly 2A), regulatory subunit A (PR 65), beta isoform
Z12854	0.0955167	-0.245783	-0.289883	-0.0118833	0.276417	0.175617	-0.1019	-0.19	-0.0205	0.0681	0.0968	0.1475			O											1.09825		BC033596	Psrc2	BC033596	cDNA sequence BC033596
Z12855	0.0617	-0.2947	-0.2898	0.138	0.1764	0.2084	-0.0348833	-0.0182833	-0.0253833	-0.0209833	0.0319167	0.0676167			O											0.681397		Sdha	Sdha	Sdha	succinate dehydrogenase complex, subunit A, flavoprotein (Fp)
Z12868	0.140367	-0.280233	-0.324933	0.00786667	0.234967	0.221967	-0.145433	-0.0721333	-0.0774333	0.0110667	0.121367	0.162567			O											0.873373		Papd4	Papd4	Papd4	PAP associated domain containing 4
Z12884	-0.123117	0.389883	0.185483	-0.119717	-0.237417	-0.0951167	0.0667167	0.104317	-0.0242833	0.000216667	-0.0689833	-0.0779833		O												1.06365		9030425E11Rik	9030425E11Rik	9030425E11Rik	RIKEN cDNA 9030425E11 gene
Z12893	-0.0942667	0.318433	0.204833	-0.0905667	-0.224067	-0.114367	0.0179667	0.0730667	-0.0489333	-0.0131333	-0.0284333	-0.000533333		O														Taf7l	Taf7l	Taf7l	TAF7-like RNA polymerase II, TATA box binding protein (TBP)-associated factor
Z12896	0.283667	-0.0162333	-0.0484333	-0.00963333	-0.0168333	-0.192533	0.531267	0.0292667	0.0503667	-0.104433	-0.251233	-0.255233								O				2.296		0.848008
Z12913	0.295017	0.000316667	0.0652167	-0.118883	-0.149183	-0.0924833	0.39275	0.35945	-0.04075	-0.14665	-0.29455	-0.27025								O				33.783		0.462275		Dppa3	Dppa3	Dppa3	developmental pluripotency-associated 3
Z12930	-0.0973667	0.273633	0.217733	-0.0715667	-0.225567	-0.0968667	-0.0104667	-0.0268667	-0.00566667	0.0171333	0.0274333	-0.00156667		O
Z12937	0.0433167	-0.363283	-0.328383	0.0294167	0.300117	0.318817	-0.4623	-0.3646	0.0083	0.1622	0.3019	0.3545			O				O						3.643	1.44577		Hipk3	Hipk3	Hipk3	homeodomain interacting protein kinase 3	O
Z12942	0.133933	-0.431867	-0.362567	0.0995333	0.369833	0.191133	0.0333333	-0.0311667	-0.0377667	-0.0687667	0.00803333	0.0963333			O											1.06316		Zfp198	Zfp198	Zfp198	zinc finger protein 198					O
Z12950	0.0643833	-0.366117	-0.178817	0.142083	0.188483	0.149983	-0.1913	-0.0392	-0.0085	0.006	0.0756	0.1574			O											0.852315		2700038L12Rik	Wdr61	2700038L12Rik	RIKEN cDNA 2700038L12 gene
Z12953	0.176267	-0.476933	-0.459233	0.123767	0.363967	0.272167	0.0367	0.0717	0.0847	0.0137	-0.0588	-0.148			O											0.885116		2810008M24Rik	2810008M24Rik	2810008M24Rik	RIKEN cDNA 2810008M24 gene
Z12962	-0.02335	-0.14745	-0.14865	-0.03925	0.12345	0.23525	-0.102867	-0.243267	-0.197567	-0.000966667	0.186433	0.358233							O							0.956753		Myo1b	Myo1b	Myo1b	myosin IB				O
Z12963	0.1805	-0.3775	-0.29	0.1125	0.2418	0.1327	0.0465333	0.0972333	0.00613333	-0.0380667	-0.0329667	-0.0788667			O											0.934114		3110040D16Rik	Larp1	3110040D16Rik	RIKEN cDNA 3110040D16 gene
Z12968	-0.12265	-0.11295	-0.01805	0.01465	0.05475	0.18425	-0.419167	-0.312267	-0.0699667	0.151733	0.299633	0.350033							O						3.094	1.11378		BC063749	BC063749	BC063749	cDNA sequence BC063749
Z12995	-0.00401667	-0.536317	-0.259917	0.166083	0.350083	0.284083	-0.31495	-0.20935	-0.12885	0.06605	0.25435	0.33275			O				O							0.774997		Ube2e1	Ube2e1	Ube2e1	ubiquitin-conjugating enzyme E2E 1, UBC4/5 homolog (yeast)
Z13028	0.0759667	-0.352133	-0.283133	0.0584667	0.247367	0.253467	0.59205	-0.05525	-0.03145	-0.12245	-0.16825	-0.21465			O					O						0.86836		2700007P21Rik	2700007P21Rik	2700007P21Rik	RIKEN cDNA 2700007P21 gene
Z13054	-0.108833	-0.109733	-0.0786333	-0.0602333	0.191167	0.166267	-0.4013	-0.1861	-0.0614	0.1193	0.2536	0.2759							O						2.436			Slc30a4	Slc30a4	Slc30a4	solute carrier family 30 (zinc transporter), member 4
Z13061	0.0466167	0.363817	0.204417	-0.193583	-0.353583	-0.0676833	0.245383	0.137283	-0.0184167	-0.0286167	-0.150017	-0.185617		O												0.962498		Rpl39	Rpl39	Rpl39	ribosomal protein L39
Z13068	-0.1093	0.3038	0.2002	-0.059	-0.2245	-0.1112	-0.01235	0.06015	-0.02015	0.03615	-0.01885	-0.04495		O														BC057627	BC057627	BC057627	cDNA sequence BC057627
Z13073	-0.0107333	-0.345133	-0.342033	0.0989667	0.334667	0.264267	-0.0746833	0.00951667	-0.0118833	0.0404167	0.0577167	-0.0210833			O											0.931322		Dnajc10	Dnajc10	Dnajc10	DnaJ (Hsp40) homolog, subfamily C, member 10
Z13077	-0.00531667	-0.0332167	-0.0788167	-0.00131667	0.0344833	0.0841833	0.423667	0.158767	0.0414667	-0.145533	-0.232933	-0.245433								O				1.892		0.843529		Arrdc4	Arrdc4	Arrdc4	arrestin domain containing 4
Z13082	-0.08945	0.39125	0.17885	-0.08525	-0.25625	-0.13915	0.0681667	0.103567	-0.0165333	-0.0198333	-0.0791333	-0.0562333		O														Foxp1	Foxp1	Foxp1	forkhead box P1					O
Z13088	0.0343167	-0.321483	-0.257083	0.0455167	0.258317	0.240417	-0.0864167	-0.116317	-0.0969167	-0.0199167	0.116583	0.202983			O											1.15585		Btbd7	Btbd7	Btbd7	BTB (POZ) domain containing 7
Z13090	0.0818167	-0.218183	-0.292983	0.0182167	0.237917	0.173217	-0.0140667	-0.0507667	0.0236333	0.000333333	0.0161333	0.0247333			O											0.957194		Rbm6	Rbm6	Rbm6	RNA binding motif protein 6
Z13098	0.210817	-0.401683	-0.295883	0.123217	0.224617	0.138917	0.0832167	0.153117	-0.0118833	-0.0375833	-0.0489833	-0.137883			O											1.01344		Oazin	Azin1	Oazin	ornithine decarboxylase antizyme inhibitor
Z13100	0.0786667	-0.336533	-0.162133	0.0644667	0.225267	0.130267	0.0286	0.0904	0.023	-0.0332	-0.0257	-0.0831			O											0.921086		Dr1	Dr1	Dr1	down-regulator of transcription 1					O
Z13105	0.119867	-0.227433	-0.274633	-0.0163333	0.208567	0.189967	-0.0848833	-0.0870833	-0.0487833	-0.0141833	0.0765167	0.158417			O											1.05877		Vps35	Vps35	Vps35	vacuolar protein sorting 35
Z13119	-0.2302	-0.3065	-0.0572	0.0817	0.1746	0.3376	-0.22725	-0.13105	-0.19285	0.05875	0.22785	0.26455				O			O							0.670039		Agpat3	Agpat3	Agpat3	1-acylglycerol-3-phosphate O-acyltransferase 3
Z13129	-0.0327333	-0.147833	-0.107433	0.0283667	0.0736667	0.185967	-0.28285	-0.17735	-0.19685	-0.01725	0.27335	0.40095							O						1.646	1.05317		BC003324	BC003324	BC003324	cDNA sequence BC003324
Z13138	0.239033	-0.443367	-0.353667	-0.0326667	0.261033	0.329633	0.16055	-0.14135	-0.01345	-0.04725	0.00235	0.03915			O											0.59197		1700020I14Rik	1700020I14Rik	1700020I14Rik	RIKEN cDNA 1700020I14 gene
Z13149	0.122283	-0.228717	-0.277917	0.0676833	0.201283	0.115383	-0.1409	-0.0713	-0.036	0.0961	0.0759	0.0762			O											0.94973		Tomm70a	Tomm70a	Tomm70a	translocase of outer mitochondrial membrane 70 homolog A (yeast)
Z13158	0.0504167	-0.139483	0.105617	0.216117	0.0836167	-0.316283	0.206183	0.693383	0.182483	-0.249117	-0.487517	-0.345417								O	O			12.534				2900011O08Rik	2900011O08Rik	2900011O08Rik	RIKEN cDNA 2900011O08 gene
Z13166	-0.301383	-0.207783	-0.324383	-0.00998333	0.352117	0.491417	-0.4249	-0.3754	-0.1153	0.1048	0.4172	0.3936			O	O			O						2.106			Gng12	Gng12	Gng12	guanine nucleotide binding protein (G protein), gamma 12			O
Z13198	0.0782667	-0.323433	-0.251133	0.130567	0.220467	0.145267	-0.08345	0.02445	0.03095	0.02895	0.02175	-0.02265			O											1.08493		Psmd12	Psmd12	Psmd12	proteasome (prosome, macropain) 26S subunit, non-ATPase, 12
Z13224	-0.116083	-0.173683	-0.115083	0.0111167	0.149717	0.244017	-0.474	-0.1781	-0.1218	0.2055	0.2944	0.274							O						1.841	0.937346		Fhl2	Fhl2	Fhl2	four and a half LIM domains 2					O
Z13227	0.220783	-0.116817	-0.176017	-0.0357167	0.103283	0.00448333	0.36255	0.11665	0.09025	-0.10445	-0.21835	-0.24665								O				1.523		0.775354
Z13230	0.208283	-0.188117	-0.152217	0.0105833	0.0833833	0.0380833	-0.28175	0.29545	0.21165	-0.06905	-0.07565	-0.08065									O				2.909	0.823759		Erbb3	Erbb3	Erbb3	v-erb-b2 erythroblastic leukemia viral oncogene homolog 3 (avian)	O
Z13236	0.170467	-0.243633	-0.328633	0.0384667	0.238667	0.124667	-0.0379333	-0.104433	0.0647667	0.0402667	0.0209667	0.0163667			O											0.906985
Z13244	-0.0739167	-0.0174167	-0.0244167	-0.0185167	0.0207833	0.113483	-0.3545	-0.153	-0.0474	0.0657	0.2198	0.2694							O						4.846	1.27732		Mbp	Mbp	Mbp	myelin basic protein
Z13246	0.240483	0.0132833	-0.140717	-0.0273167	8.33333e-05	-0.0858167	0.230033	0.282533	0.00173333	-0.0837667	-0.180067	-0.250467								O								Cdc5l	Cdc5l	Cdc5l	cell division cycle 5-like (S. pombe)	O
Z13254	0.0590667	0.0315667	0.0422667	-0.0318333	-0.0417333	-0.0593333	0.0297833	0.268083	0.379983	0.0826833	-0.349517	-0.411017								O	O
Z13255	0.14335	-0.32885	-0.20905	0.12035	0.15345	0.12075	0.0618333	-0.0239667	0.0690333	-0.0423667	-0.0453667	-0.0191667			O									1.675		0.807979		Bcas2	Bcas2	Bcas2	breast carcinoma amplified sequence 2
Z13258	0.193567	-0.311733	-0.291233	0.0399667	0.217367	0.152067	0.0660667	-0.0540333	0.0362667	0.0307667	-0.0360333	-0.0430333			O											0.785055
Z13262	0.0587833	-0.329117	-0.297217	0.0807833	0.256483	0.230283	-0.0299667	-0.00466667	0.0887333	-0.0189667	0.0116333	-0.0467667			O													Nt5c2l1	Nt5dc1	Nt5c2l1	5'-nucleotidase, cytosolic II-like 1
Z13278	-0.0826667	0.362433	0.141233	-0.100467	-0.208367	-0.112167	0.0363	0.0161	-0.0085	0.0099	-0.0371	-0.0167		O												1.15027
Z13280	0.234417	-0.0582833	-0.152383	0.0822167	0.0259167	-0.131883	0.317267	0.194167	0.0622667	-0.0789333	-0.196333	-0.298433								O						0.816018		Dppa4	Dppa4	Dppa4	developmental pluripotency associated 4
Z13294	-0.0921167	0.340183	0.191683	-0.100017	-0.212917	-0.126817	0.0274333	0.0438333	-0.00376667	-0.00686667	-0.0309667	-0.0296667		O												1.0573
Z13295	-0.0681833	0.0184167	0.139517	-0.0286833	-0.144383	0.0833167	-0.4188	-0.6471	-0.4071	0.227	0.5695	0.6765							O							0.6223		Myl4	Myl4	Myl4	myosin, light polypeptide 4				O
Z13308	0.11205	-0.13925	-0.20125	0.01415	0.13345	0.08085	0.400017	0.0898167	0.0622167	-0.0964833	-0.208383	-0.247183								O						1.1102
Z13328	0.33935	-0.11025	-0.16045	-0.04365	0.07335	-0.09835	-0.07855	0.04725	0.15915	-0.05475	-0.07145	-0.00165					O								1.596	0.679204
Z13345	-0.273633	-0.113633	0.000766667	0.0137667	0.126967	0.245767	-0.3273	-0.2962	-0.2982	0.1854	0.4549	0.2814				O			O					2.54		0.790679		Acta2	Acta2	Acta2	actin, alpha 2, smooth muscle, aorta				O
Z13364	0.0569167	-0.0430833	-0.0843833	0.0147167	0.0129167	0.0429167	0.238433	0.229333	0.0665333	-0.0920667	-0.193067	-0.249167								O				2.502		0.759976		Lig1	Lig1	Lig1	ligase I, DNA, ATP-dependent	O
Z13366	0.289683	-0.0402167	-0.0932167	-0.0297167	0.0738833	-0.200417	0.566283	0.169783	-0.0726167	-0.136917	-0.248817	-0.277717					O			O						0.805193		C77370	C77370	C77370	expressed sequence C77370
Z13370	0.0445667	-0.381733	-0.283433	0.112567	0.319567	0.188467	0.178033	-0.0423667	0.118533	0.000833333	-0.137967	-0.117067			O													BC021395	BC021395	BC021395	cDNA sequence BC021395
Z13375	-0.0799833	0.292817	0.198617	-0.0821833	-0.194483	-0.134783	0.0273	0.007	0.0249	0.0117	-0.0446	-0.0263		O												1.12746
Z13396	-0.0970833	0.373317	0.205317	-0.122283	-0.223483	-0.135783	0.0116833	0.0332833	-1.66667e-05	0.00618333	-0.0267167	-0.0244167		O												1.00092
Z13403	0.128017	-0.240083	-0.282183	0.107817	0.177317	0.109117	-0.0028	0.0745	0.0354	-0.0067	-0.0339	-0.0665			O											1.11096		Psmd14	Psmd14	Psmd14	proteasome (prosome, macropain) 26S subunit, non-ATPase, 14
Z13418	0.0174	-0.052	-0.0955	0.0237	0.0884	0.018	-0.36515	-0.18175	-0.16195	0.03775	0.28555	0.38555							O							1.12486		Slc5a6	Slc5a6	Slc5a6	solute carrier family 5 (sodium-dependent vitamin transporter), member 6
Z13423	-0.0712	-0.031	0.0025	0.0075	0.0329	0.0593	-0.18865	-0.19955	-0.09925	0.01455	0.19065	0.28225							O							0.900534		Spint1	Spint1	Spint1	serine protease inhibitor, Kunitz type 1
Z13432	0.293233	-0.265267	-0.301167	0.0219333	0.253933	-0.00266667	0.145517	-0.0349833	0.0814167	0.0291167	-0.146583	-0.0744833			O											1.00092
Z13433	-0.0827167	0.383983	0.155883	-0.0942167	-0.246817	-0.116117	0.0650167	0.0449167	-0.0231833	-0.0126833	-0.0457833	-0.0282833		O												0.985372
Z13442	0.242417	-0.379783	-0.315783	0.151217	0.215317	0.0866167	0.166467	0.185067	0.0574667	-0.0890333	-0.125133	-0.194833			O											0.703234
Z13455	0.2061	-0.398	-0.4054	0.0567	0.3451	0.1955	0.12295	0.01235	0.01035	-0.06175	-0.06455	-0.01935			O											0.809841		2500001H09Rik	Pcf11	2500001H09Rik	RIKEN cDNA 2500001H09 gene
Z13470	0.03405	-0.33595	-0.24145	0.04405	0.25675	0.24255	-0.113167	-0.237767	-0.0710667	0.140033	0.164933	0.117033			O										1.829	0.764892
Z13472	0.0993167	0.0836167	0.0788167	0.0836167	-0.0868833	-0.258483	0.572633	0.166833	-0.114467	-0.187667	-0.216467	-0.220867								O				4.721		0.889611		Gdf3	Gdf3	Gdf3	growth differentiation factor 3			O
Z13473	0.12765	-0.32735	-0.27265	0.06805	0.25725	0.14705	-0.0652333	-0.104633	-0.0454333	0.0355667	0.0682667	0.111467			O											1.1358		Za20d2	Za20d2	Za20d2	zinc finger, A20 domain containing 2					O
Z13480	-0.0924167	0.384683	0.191483	-0.101917	-0.250717	-0.131117	0.0339333	0.0603333	-0.000566667	-0.00266667	-0.0537667	-0.0372667		O												1.42659
Z13484	-0.01375	-0.33375	-0.21645	0.14875	0.28465	0.13055	-0.367867	-0.448067	-0.213667	0.185433	0.360033	0.484133			O				O							1.09194
Z13491	0.01155	-0.29875	-0.17555	0.03875	0.20385	0.22015	-0.21535	-0.19255	-0.02545	0.06455	0.15275	0.21605			O										2.404	1.06782		Wdr26	Wdr26	Wdr26	WD repeat domain 26
Z13503	-0.08525	0.33195	0.17705	-0.10505	-0.20565	-0.11305	-0.0151833	-0.0386833	-0.0110833	0.0239167	0.0250167	0.0160167		O												1.80801
Z13525	0.0251667	-0.0769333	0.0166667	0.114967	0.0523667	-0.132233	0.547567	0.204967	-0.00713333	-0.174233	-0.247733	-0.323433								O				2.541		1.10179		Rbpms2	Rbpms2	Rbpms2	RNA binding protein with multiple splicing 2
Z13530	-0.0878333	0.336967	0.155067	-0.0809333	-0.191933	-0.131333	0.00506667	0.0634667	-0.00743333	-0.0201333	-0.0205333	-0.0204333		O														8430417G17Rik	Slc10a6	8430417G17Rik	RIKEN cDNA 8430417G17 gene
Z13541	-0.03815	-0.16915	0.07155	0.06435	0.03935	0.03205	-0.246383	-0.220683	0.00881667	0.0798167	0.153217	0.225217							O							1.22574		Ifi30	Ifi30	Ifi30	interferon gamma inducible protein 30
Z13548	0.310467	0.0426667	-0.00613333	-0.178233	-0.228533	0.0597667	0.374033	0.00243333	0.130833	-0.0536667	-0.148367	-0.305267								O						0.760151		Tbx3	Tbx3	Tbx3	T-box 3					O
Z13552	0.08315	-0.30365	-0.23215	0.12235	0.18145	0.14885	0.00783333	0.000833333	0.0119333	0.00863333	0.000533333	-0.0297667			O
Z13557	0.103317	-0.150183	-0.0574833	-0.000683333	0.0829167	0.0221167	-0.312733	-0.156733	-0.000133333	0.0976667	0.159767	0.212167							O							0.959843		Tbl1x	Tbl1x	Tbl1x	transducin (beta)-like 1 X-linked					O
Z13581	0.263017	-0.362583	-0.302083	0.0457167	0.253517	0.102417	0.131617	0.0761167	0.0394167	-0.0501833	-0.0933833	-0.103583			O											0.951919		Mfap1	Mfap1	Mfap1	microfibrillar-associated protein 1
Z13595	-0.0404333	-0.358733	-0.182133	0.243267	0.287867	0.0501667	-0.24125	-0.26665	-0.23495	0.00755	0.26425	0.47105			O				O									Ank	Ank	Ank	progressive ankylosis
Z13596	0.234567	-0.277633	-0.243833	-0.0250333	0.247367	0.0645667	0.0390167	0.0349167	0.112317	-0.00708333	-0.0831833	-0.0959833			O											1.08218
Z13630	0.0478	-0.1237	-0.1742	0.0151	0.1158	0.1192	0.268717	0.271117	-0.0479833	-0.164783	-0.165483	-0.161583								O					2.226	0.839847		Spred2	Spred2	Spred2	sprouty protein with EVH-1 domain 2, related sequence			O
Z13634	-0.0305333	-0.0797333	-0.0656333	0.0117667	0.0598667	0.104267	-0.388683	-0.230183	-0.164483	0.0996167	0.308317	0.375417							O						2.185	1.10586		Spg20	Spg20	Spg20	spastic paraplegia 20, spartin (Troyer syndrome) homolog (human)
Z13653	0.0642833	-0.272617	-0.325517	-0.0236167	0.203083	0.354383	-0.0828833	0.217217	0.253517	0.0737167	-0.0640833	-0.397483			O						O			1.723		1.22433		Slc2a3	Slc2a3	Slc2a3	solute carrier family 2 (facilitated glucose transporter), member 3
Z13668	-0.1201	0.3204	0.2663	-0.1024	-0.295	-0.0692	-0.0227333	0.0188667	0.0689667	-0.0152333	-0.0478333	-0.00203333		O
Z13676	0.282233	-0.298667	-0.285867	0.0598333	0.179233	0.0632333	-0.339583	-0.0970833	0.0122167	0.0723167	0.157417	0.194717			O				O						1.694	0.973195		Usp24	Usp24	Usp24	ubiquitin specific protease 24
Z13690	-0.0941167	0.323183	0.163683	-0.0880167	-0.184717	-0.120017	-0.0121667	0.0127333	0.0214333	0.0311333	-0.0380667	-0.0150667		O												1.00392
Z13704	0.0203333	-0.507267	-0.447867	0.150833	0.422433	0.361533	-0.06145	-0.00155	-0.05445	-0.00345	0.06515	0.05575			O											1.19454		Grsf1	Grsf1	Grsf1	G-rich RNA sequence binding factor 1
Z13730	0.158533	-0.302167	-0.342567	0.0669333	0.269733	0.149533	0.0447167	0.134017	0.121217	-0.0351833	-0.0821833	-0.182583			O											0.796526		Cbx5	Cbx5	Cbx5	chromobox homolog 5
Z13733	-0.06665	-0.46735	-0.43825	0.09315	0.44145	0.43765	-0.440367	-0.210267	-0.0682667	0.161133	0.293933	0.263833			O				O						2.051
Z13735	0.370467	-0.0915333	-0.155233	-0.0834333	0.0890667	-0.129333	0.4134	-0.0761	0.0495	-0.053	-0.1584	-0.1754					O									0.98787
Z13736	0.0324167	-0.00498333	-0.0190833	-0.00468333	0.00451667	-0.00818333	-0.3546	-0.0534	-0.0209	0.0739	0.1402	0.2148							O					1.707		0.895777		Nln	Nln	Nln	neurolysin (metallopeptidase M3 family)
Z13757	0.270517	0.00501667	-0.0336833	-0.112683	-0.0106833	-0.118483	0.120033	0.215333	0.288633	-0.0544667	-0.274467	-0.295067								O						0.925763
Z13762	0.143917	-0.267183	-0.227983	0.0255167	0.195917	0.129817	0.170883	0.000883333	-0.0130167	-0.0705167	-0.0747167	-0.0135167			O											0.814329		Hrpt2	Cdc73	Hrpt2	hyperparathyroidism 2 homolog (human)
Z13780	0.165583	-0.330817	-0.272617	0.0306833	0.242583	0.164583	0.0718333	0.00273333	-0.00666667	-0.0538667	-0.0346667	0.0206333			O										2.013	1.2314		2310050N11Rik	Edem3	2310050N11Rik	RIKEN cDNA 2310050N11 gene
Z13786	0.00753333	-0.317067	-0.268067	0.00153333	0.312133	0.263933	-0.268567	0.0199333	0.0738333	0.0201333	0.0859333	0.0687333			O									1.61		1.20921
Z13814	0.116467	-0.375233	-0.130733	0.0868667	0.171567	0.131067	0.0363	0.0437	0.0547	-0.0113	-0.0318	-0.0916			O									1.685		0.937346		AI461933	Srbd1	AI461933	expressed sequence AI461933
Z13847	0.312517	-0.439283	-0.517783	0.174217	0.334317	0.136017	0.390967	0.113467	-0.0211333	-0.0769333	-0.168933	-0.237433			O					O				9.883		0.837336		Chd9	Chd9	Chd9	chromodomain helicase DNA binding protein 9
Z13881	0.11465	-0.24645	-0.21425	0.04455	0.19575	0.10575	-0.161917	-0.273317	-0.100917	0.0763833	0.190883	0.268883							O						1.765	1.30888		Elk4	Elk4	Elk4	ELK4, member of ETS oncogene family	O				O
Z13920	-0.1027	-0.1775	-0.0358	0.1353	0.0395	0.1412	-0.25445	-0.14425	-0.09585	0.05655	0.18475	0.25325							O						1.515			Foxk1	Foxk1	Foxk1	forkhead box K1					O
Z13945	0.245117	-0.550283	-0.604983	0.130117	0.473617	0.306417	0.188033	0.207133	-0.0231667	-0.0967667	-0.134967	-0.140267			O											0.806121		Jmjd1c	Jmjd1c	Jmjd1c	jumonji domain containing 1C					O
Z13946	-0.10465	0.10585	0.11825	0.03665	-0.07755	-0.07855	-0.27755	-0.21885	-0.19525	0.18175	0.20495	0.30495							O							1.19619		Plekhg1	Plekhg1	Plekhg1	pleckstrin homology domain containing, family G (with RhoGef domain) member 1
Z13949	-0.111583	0.0435167	-0.0462833	-0.0309833	-0.00348333	0.148817	-0.244083	-0.211883	-0.105783	0.111017	0.217617	0.233117							O						3.928	1.32862		D2Bwg0891e	Dbndd2	D2Bwg0891e	DNA segment, Chr 2, Brigham & Women's Genetics 891 expressed
Z13952	-0.122333	0.406367	0.258067	-0.103433	-0.275433	-0.163233	0.04505	0.07435	-0.02215	0.00325	-0.05645	-0.04405		O												0.903858
Z13953	0.255617	-0.439583	-0.494583	0.100717	0.357417	0.220417	0.0333	0.0641	0.0993	0.0251	-0.0476	-0.1742			O											0.958517		Shcbp1	Shcbp1	Shcbp1	Shc SH2-domain binding protein 1
Z13961	0.0834833	-0.285017	-0.325817	0.147483	0.273883	0.105983	0.233533	0.141333	0.00953333	-0.0667667	-0.128267	-0.189367			O											0.948855		Rbm12	Rbm12	Rbm12	RNA binding motif protein 12
Z13967	-0.09315	0.33385	0.17185	-0.08705	-0.19165	-0.13385	-0.00901667	0.0531833	-0.0386167	-0.0102167	-0.0126167	0.0172833		O												0.910961		9130423L19Rik	Zkscan1	9130423L19Rik	RIKEN cDNA 9130423L19 gene
Z13977	0.16415	-0.44475	-0.39305	0.09065	0.34325	0.23975	0.0529167	-0.161883	0.0240167	0.0552167	0.0162167	0.0135167			O									1.829		0.833873
Z13985	-0.04725	0.37205	0.15045	-0.09545	-0.27515	-0.10465	0.120033	0.0936333	-0.0721667	-0.0943667	-0.0299667	-0.0171667		O												0.991517
Z13987	0.00515	-0.41835	-0.37025	0.12235	0.29335	0.36775	-0.1702	-0.0366	-0.199	-0.0028	0.2343	0.1743			O										1.786			Rras2	Rras2	Rras2	related RAS viral (r-ras) oncogene homolog 2			O
Z13988	-0.2096	-0.2346	-0.1297	0.1691	0.1614	0.2434	-0.517583	-0.199983	0.195817	0.146217	0.237917	0.137617							O						4.433	1.737		Jun	Jun	Jun	Jun oncogene
Z13990	-0.0176	0.0239	0.0634	-0.0521	-0.1013	0.0837	-0.366217	-0.207217	-0.310717	0.0856833	0.407183	0.391283							O									Mmp23	Mmp23	Mmp23	matrix metalloproteinase 23
Z13992	-0.121283	0.330717	0.224317	-0.0643833	-0.239483	-0.129883	0.0775167	0.0441167	-0.0149833	-0.00448333	-0.0446833	-0.0574833		O												0.923634		Gng3	Gng3	Gng3	guanine nucleotide binding protein (G protein), gamma 3 subunit			O
Z13997	-0.0652667	0.271033	0.274033	-0.0716667	-0.313367	-0.0947667	0.07115	0.04225	0.00565	-0.05345	-0.01965	-0.04595		O												1.31947
Z14000	-0.0864167	0.302983	0.188283	-0.0723167	-0.223417	-0.109117	0.01615	0.03145	-0.01165	0.00445	-0.02555	-0.01485		O												1.03753
Z14021	-0.08885	0.33485	0.17945	-0.08565	-0.22435	-0.11545	0.07455	-0.01655	-0.03975	0.01765	-0.05515	0.01925		O												1.46656		Hsd3b1	Hsd3b1	Hsd3b1	hydroxysteroid dehydrogenase-1, delta<5>-3-beta
Z14040	-0.0847333	0.309367	0.190567	-0.0743333	-0.222233	-0.118633	0.01935	0.03725	-0.00565	0.00205	-0.02885	-0.02415		O												0.896809
Z14055	0.201033	-0.415867	-0.386867	0.0554333	0.326433	0.219833	0.0257	-0.078	-0.0123	0.0121	0.0259	0.0266			O										1.843	1.27028		2610204L23Rik	2610204L23Rik	2610204L23Rik	RIKEN cDNA 2610204L23 gene
Z14100	0.32935	-0.41425	-0.43775	0.01925	0.31675	0.18665	0.2071	0.14	0.138	-0.0027	-0.1671	-0.3153			O					O						0.830042		Calmbp1	Aspm	Calmbp1	calmodulin binding protein 1	O
Z14108	0.191433	-0.276367	-0.242567	0.0155333	0.183633	0.128333	-0.02035	-0.05345	-0.00705	0.02245	0.03305	0.02535			O											0.853297
Z14139	-0.3043	0.1383	0.1436	-0.0199	0.0369	0.0054	-0.712467	-0.111567	-0.130267	0.175433	0.602933	0.175933							O
Z14159	-0.1107	0.3081	0.2399	-0.0725	-0.2255	-0.1393	0.0300667	0.0947667	-0.0224333	-0.00443333	-0.0429333	-0.0550333		O
Z14161	-0.09165	0.33455	0.20265	-0.09255	-0.22955	-0.12345	0.0175167	0.0682167	-0.00658333	-0.0128833	-0.0372833	-0.0289833		O												1.13292
Z14164	-0.09035	0.34075	0.17745	-0.07695	-0.22415	-0.12675	-0.0250833	0.0826167	-0.0208833	0.0102167	0.00161667	-0.0484833		O
Z14182	-0.0364167	-0.421017	-0.257417	0.0712833	0.258483	0.385083	-0.367867	-0.307067	-0.0751667	0.0770333	0.316333	0.356733			O				O						2.056	0.89619		2900042B11Rik	2900042B11Rik	2900042B11Rik	RIKEN cDNA 2900042B11 gene
Z14203	0.150983	-0.0801167	0.0155833	0.0195833	-0.0564167	-0.0496167	-0.391567	-0.0775667	-0.352167	0.0355333	0.409533	0.376233							O						3.86			2210413P12Rik	Slc45a3	2210413P12Rik	RIKEN cDNA 2210413P12 gene
Z14216	0.13	-0.3216	-0.2977	0.0093	0.2622	0.2178	0.15565	-0.00245	-0.02995	-0.04745	-0.05385	-0.02195			O											0.937778
Z14230	0.131467	-0.300333	-0.230033	0.0729667	0.159267	0.166667	-0.0664667	0.00583333	0.0470333	0.0636333	0.0327333	-0.0827667			O											0.745075		C1d	C1d	C1d	nuclear DNA binding protein					O
Z14249	0.206233	0.0314333	-0.0194667	-0.107167	-0.0608667	-0.0501667	0.3265	0.113	0.0022	-0.1061	-0.1845	-0.1511								O				2.004		0.599653		Csad	Csad	Csad	cysteine sulfinic acid decarboxylase
Z14281	0.1626	-0.2662	-0.2753	0.076	0.1733	0.1296	0.0183	0.0761	-0.0285	-0.0608	0.0007	-0.0058			O											0.88044		1810036I24Rik	Fam18b	1810036I24Rik	RIKEN cDNA 1810036I24 gene
Z14308	0.00801667	-0.0807833	-0.140383	-0.0555833	0.173517	0.0952167	-0.152017	-0.251817	-0.115517	0.0401833	0.214183	0.264983							O						1.572			Rasa2	Rasa2	Rasa2	RAS p21 protein activator 2			O
Z14309	0.21955	-0.35375	-0.37895	0.05655	0.27445	0.18215	0.143383	-0.0424167	0.0615833	0.0400833	-0.0723167	-0.130317			O											0.733162		Smc1l1	Smc1l1	Smc1l1	SMC (structural maintenance of chromosomes 1)-like 1 (S. cerevisiae)	O
Z14340	-0.0379	-0.001	0.0462	0.0299	-0.0234	-0.0138	-0.290967	-0.231167	-0.0956667	0.0679333	0.215133	0.334733							O
Z14345	0.201983	-0.494317	-0.469617	0.0808833	0.377883	0.303183	-0.255617	-0.0913167	0.0392833	0.0667833	0.121083	0.119783			O											0.92151		Cdc27	Cdc27	Cdc27	cell division cycle 27 homolog (S. cerevisiae)	O
Z14363	-0.11165	0.37325	0.21945	-0.11875	-0.22675	-0.13555	-0.0057	0.0446	-0.0015	0.0196	-0.0346	-0.0224		O												1.05439
Z14378	-0.0824167	0.363283	0.171983	-0.107817	-0.202817	-0.142217	0.0366	0.2634	0.0099	-0.0353	-0.1662	-0.1084		O
Z14395	0.18825	-0.28615	-0.24235	0.03975	0.23425	0.06625	-0.0615833	0.00181667	0.0654167	0.0118167	-0.0125833	-0.00488333			O											1.15985		Rxrip110	Rxrip110	Rxrip110	retinoid X receptor interacting protein 110
Z14397	-0.47455	-0.52245	-0.30435	0.19625	0.64425	0.46085	0.184717	0.0474167	-0.0764833	-0.0902833	-0.0334833	-0.0318833			O	O								1.535		1.15771
Z14398	0.15485	0.04855	-0.10285	-0.03715	0.00755	-0.07095	0.333417	0.201017	-0.0687833	-0.122483	-0.160383	-0.182783								O				1.607		0.586813		6030404E16Rik	Btbd15	6030404E16Rik	RIKEN cDNA 6030404E16 gene
Z14401	0.155983	-0.307517	-0.225317	-0.0358167	0.267483	0.145183	-0.23755	-0.19205	-0.02175	0.10325	0.13705	0.21105			O											1.02376		Rock1	Rock1	Rock1	Rho-associated coiled-coil forming kinase 1		O	O
Z14423	-0.118633	0.398267	0.195767	-0.105833	-0.302733	-0.0668333	-0.0103333	0.0206667	-0.0143333	0.0130667	-0.00383333	-0.00523333		O												1.05877
Z14425	0.301817	-0.479583	-0.453783	0.0627167	0.360517	0.208317	-0.0066	0.0101	0.013	-0.005	-0.0135	0.002			O											1.166		A230046K03Rik	A230046K03Rik	A230046K03Rik	RIKEN cDNA A230046K03 gene
Z14437	0.2169	-0.2208	-0.2089	0.085	0.1192	0.0086	0.901867	0.0417667	-0.228233	-0.0991333	-0.390333	-0.225933								O		O		7.523		0.508159		Ttpa	Ttpa	Ttpa	tocopherol (alpha) transfer protein
Z14448	0.109483	-0.530917	-0.343617	0.0600833	0.408483	0.296483	-0.121933	-0.299633	0.000266667	0.106467	0.164467	0.150367			O										2.733	1.06979		Wsb1	Wsb1	Wsb1	WD repeat and SOCS box-containing 1			O
Z14495	0.168333	0.0750333	-0.0155667	-0.0569667	-0.0887667	-0.0820667	-0.125783	0.443917	0.182217	-0.145883	-0.163483	-0.190983									O				2.193			BC060737	Ankrd38	BC060737	cDNA sequence BC060737
Z14505	0.0681	-0.2835	-0.3145	0.0061	0.2537	0.2701	0.0827833	-0.0195167	0.0124833	-0.0210167	-0.00511667	-0.0496167			O											1.0927		Phkb	Phkb	Phkb	phosphorylase kinase beta
Z14506	-0.0728833	-0.293683	-0.278183	0.119317	0.289217	0.236217	0.0465833	0.0683833	0.0199833	-0.0207167	-0.0368167	-0.0774167			O											1.35488		2610206B13Rik	2610206B13Rik	2610206B13Rik	RIKEN cDNA 2610206B13 gene
Z14513	-0.105683	0.373217	0.227517	-0.0993833	-0.259383	-0.136283	0.0401333	0.0274333	0.0112333	-0.0211667	-0.0108667	-0.0467667		O
Z14519	0.116217	-0.284183	-0.217983	-0.00588333	0.221417	0.170417	0.0535	0.008	-0.0224	-0.0491	0.015	-0.005			O											0.865167		Mgea6	Mgea6	Mgea6	meningioma expressed antigen 6 (coiled-coil proline-rich)
Z14521	0.163267	-0.234433	-0.241733	0.0444667	0.180567	0.0878667	-0.4619	-0.054	-0.0273	0.0994	0.1915	0.2523							O						1.542	1.30317		Nktr	Nktr	Nktr	natural killer tumor recognition sequence
Z14523	0.213367	-0.386933	-0.435433	0.00716667	0.379467	0.222367	0.0595	-0.0889	0.0007	0.0104	0.0012	0.0171			O											1.07622		Sdccag1	Sdccag1	Sdccag1	serologically defined colon cancer antigen 1
Z14526	0.16245	-0.29495	-0.27375	0.08205	0.16775	0.15645	-0.235667	-0.0658667	0.000833333	0.0613333	0.108233	0.131133			O									1.77		0.788678		Pdcd8	Pdcd8	Pdcd8	programmed cell death 8		O
Z14529	0.10875	-0.26755	-0.23505	0.08645	0.19475	0.11265	-0.00158333	0.0254167	-0.00408333	0.00631667	-0.00538333	-0.0206833			O											1.11764		Cdk8	Cdk8	Cdk8	cyclin-dependent kinase 8	O
Z14541	-0.0168667	-0.276367	-0.170967	0.0617333	0.204333	0.198133	-0.240167	-0.178967	-0.0774667	0.0416333	0.191533	0.263433							O									Mkiaa0779	Tmcc1	Mkiaa0779	mRNA for mKIAA0779 protein
Z14551	0.0736833	-0.0464167	-0.00301667	0.0559833	-0.00931667	-0.0709167	-0.242267	-0.170567	-0.123067	0.0691333	0.175033	0.291733							O									Als2	Als2	Als2	amyotrophic lateral sclerosis 2 (juvenile) homolog			O
Z14559	-0.0838833	0.289117	0.199317	-0.0875833	-0.215483	-0.101483	0.00561667	0.00421667	0.0158167	0.0180167	-0.0360833	-0.00758333		O												1.40023
Z14563	-0.233	-0.0306	0.1637	-0.0988	-0.1263	0.325	0.0363167	-0.165083	0.156317	0.0954167	-0.107783	-0.0151833				O										1.60472
Z14573	0.259717	-0.112983	-0.167983	0.0142167	0.0383167	-0.0312833	0.862767	-0.0162333	-0.142633	-0.170833	-0.276833	-0.256233								O		O		3.251		0.999079
Z14574	-0.13365	-0.11135	-0.24995	-0.13745	0.09215	0.54025	-0.882117	-0.139817	-0.0795167	0.215783	0.413283	0.472383				O			O						3.214	0.874581		S100a6	S100a6	S100a6	S100 calcium binding protein A6 (calcyclin)	O
Z14577	0.292217	-0.0473833	-0.160983	0.0758167	0.0885167	-0.248183	0.1662	-0.1598	0.3825	0.3386	-0.2661	-0.4614					O							2.92		2.03002
Z14580	-0.0951833	0.407917	0.193417	-0.112283	-0.239983	-0.153883	0.0115333	0.109733	-0.00396667	0.00463333	-0.0580667	-0.0638667		O
Z14615	-0.183367	-0.399067	-0.0952667	0.0944333	0.200933	0.382333	-0.0838	-0.1664	-0.1472	0.0181	0.1327	0.2466			O	O										1.19867		Smad1	Smad1	Smad1	MAD homolog 1 (Drosophila)			O		O
Z14631	-0.1019	-0.4079	-0.2004	0.1309	0.2861	0.2932	-0.0228333	0.0140667	0.0464667	0.0441667	0.00676667	-0.0886333			O											0.875185		9630054F20Rik	9630054F20Rik	9630054F20Rik	RIKEN cDNA 9630054F20 gene
Z14636	0.255567	-0.381433	-0.326733	-0.00863333	0.279967	0.181267	0.113733	-0.110267	0.0183333	0.00813333	-0.00666667	-0.0232667			O											1.13501		Ccnl1	Ccnl1	Ccnl1	cyclin L1	O
Z14637	0.1101	-0.3654	-0.2164	0.1358	0.2298	0.1061	-0.312567	-0.0945667	0.0247333	0.0785333	0.132633	0.171233			O										1.529	1.02376
Z14644	-0.0381333	0.289567	0.204267	-0.0546333	-0.421533	0.0204667	-0.0911	0.0751	-0.0134	-0.0645	0.0784	0.0155		O
Z14666	0.0952833	-0.325817	-0.195017	0.0783833	0.206783	0.140383	-0.0491667	0.0744333	0.0913333	0.0413333	-0.0348667	-0.123067			O											1.0266		Rwdd1	Rwdd1	Rwdd1	Mus musculus RWD domain containing 1 (Rwdd1), mRNA
Z14670	-0.105267	0.312433	0.220633	-0.0896667	-0.240367	-0.0977667	0.0263333	-0.0495667	0.0163333	0.0152333	0.00343333	-0.0117667		O
Z14677	0.0496	-0.4445	-0.3396	0.1328	0.3596	0.2421	-0.264433	-0.0843333	0.00326667	0.0522667	0.110067	0.183167			O										1.571			Ythdf3	Ythdf3	Ythdf3	YTH domain family 3
Z14683	0.223533	0.263633	0.0324333	0.000933333	-0.149767	-0.370767	0.46465	0.29745	-0.01615	-0.15755	-0.26335	-0.32505					O			O						0.85763		Dnmt3l	Dnmt3l	Dnmt3l	DNA (cytosine-5-)-methyltransferase 3-like
Z14709	0.19615	-0.37755	-0.25075	0.07495	0.22875	0.12845	-0.0601	-0.1423	-0.0281	0.0262	0.0785	0.1258			O											1.30017
Z14726	-0.0641833	0.00461667	-0.00628333	-0.0256833	0.0210167	0.0705167	-0.286883	-0.186583	-0.0954833	0.0959167	0.208717	0.264317							O							1.20726
Z14738	-0.10425	0.33575	0.35995	-0.25545	-0.29495	-0.04105	-0.167	-0.0914	0.1062	0.1219	0.0302	0.0001		O
Z14744	0.0823833	-0.303717	-0.227417	0.0534833	0.213383	0.181883	0.1749	0.0779	-0.0068	-0.1135	-0.0818	-0.0507			O											0.892483		4933439F18Rik	4933439F18Rik	4933439F18Rik	RIKEN cDNA 4933439F18 gene
[truncated: 761 more rows]
