# Supplementary material for: Dissecting Oct3/4-Regulated Gene Networks in Embryonic Stem Cells by Expression Profiling
Source: PLoS One. 2006 Dec 20;1(1):e26. doi: 10.1371/journal.pone.0000026 (PMC1762406; doi:10.1371/journal.pone.0000026)
Supplement: Table S5. — The expression pattern of the 12198 genes in siRNA of Tcl1 gene (siTcl1). Genes involved in cell proliferation regulation showed similar expression changes in siTcl-transfected ES cells and ZHBTc4 cells. For example, CyclinD1 and Cdk2 were downregulated in both systems, whereas Cdkn1a/P21Cip1 and Rbl2/P130 were upregulated. These expression patterns indicate the suppression of cell proliferation [71]. In contrast, trophoblast-lineage markers were not significantly upregulated in siTcl1-transfected ES cells. For example, Plac1 showed a 2.8-fold increase at day 2 of ZHBTc4 cells, but was not increased in siTcl1-transfected ES cells. Similarly, Krt2-8 showed a 14.3-fold increase at day 2 in ZHBTc4 cells, but very little (1.4-fold) increase in siTcl1-transfected ES cells. The microarray analyses were thus consistent with the phenotypic changes observed in ES cells following repression of Tcl1: slowdown of proliferation, but no differentiation into trophoblast lineage. The Tcl1 thus fractionates the effects of repression of Oct3/4, which causes both the slowdown of proliferation and the differentiation into trophoblast cells. (2.54 MB XLS) [file pone.0000026.s011.xls]

## Sheet: Oct4 Gene Symbol only
Featureid	Mean(24hr)	Mean(0hr)	LogRatio	FoldChng	P	FDR	Noisy	Symbol	Current Symbol	Old Symbol	Annotation	Uname
Z00010202-1	2.437	3.9425	-1.5055	32.025	0	0	0	Egr1	Egr1	Egr1	early growth response 1	U018551
Z00008160-1	3.0628	4.21579	-1.15299	14.222	0	0	0	Tcl1	Tcl1	Tcl1	T-cell lymphoma breakpoint 1	U034315
Z00002656-1	3.2949	4.28739	-0.99249	9.828	0	0	0	Slc7a3	Slc7a3	Slc7a3	solute carrier family 7 (cationic amino acid transporter, y system), member 3	U039569
Z00007361-1	2.1366	3.09879	-0.96219	9.166	0	0	0	E130014J05Rik	E130014J05Rik	E130014J05Rik	RIKEN cDNA E130014J05 gene	U024673
Z00002192-1	2.2732	3.2078	-0.9346	8.602	0	0	0	Trps1	Trps1	Trps1	trichorhinophalangeal syndrome I (human)
Z00020573-1	2.8766	3.8017	-0.9251	8.415	0	0	0	Lefty1	Lefty1	Lefty1	left right determination factor 1	U293332
Z00010775-1	3.2579	4.14799	-0.89009	7.764	0	0	0	Cth	Cth	Cth	cystathionase (cystathionine gamma-lyase)	U024795
Z00014437-1	2.0783	2.9384	-0.8601	7.246	0	0	0	Ttpa	Ttpa	Ttpa	tocopherol (alpha) transfer protein	U004114
Z00004269-1	2.7177	3.5764	-0.8587	7.222	0	0	0	Fer1l3	Fer1l3	Fer1l3	fer-1-like 3, myoferlin (C. elegans)	U039007
Z00009663-1	2.6469	3.49849	-0.85159	7.105	0	0	0	Fos	Fos	Fos	FBJ osteosarcoma oncogene	U014210
Z00006813-1	3.3429	4.1763	-0.8334	6.813	0	0	0	Trib3	Trib3	Trib3	tribbles homolog 3 (Drosophila)	U023500
Z00014969-1	2.4531	3.2709	-0.8178	6.573	0	0	0	Cobl	Cobl	Cobl	cordon-bleu	U032518
Z00020442-1	2.2163	3.0144	-0.7981	6.282	0	0	0	Cpe	Cpe	Cpe	carboxypeptidase E	U029872
Z00004794-1	3.1637	3.9539	-0.7902	6.168	0	0	0	Pck2	Pck2	Pck2	phosphoenolpyruvate carboxykinase 2 (mitochondrial)	U015656
Z00016260-1	2.9155	3.6942	-0.7787	6.007	0	0	0	Fn1	Fn1	Fn1	fibronectin 1
Z00010133-1	2.8155	3.55639	-0.74089	5.506	0	0	0	Nupr1	Nupr1	Nupr1	nuclear protein 1	U029253
Z00010340-1	2.4979	3.2384	-0.7405	5.501	0	0	0	Odz4	Odz4	Odz4	odd Oz/ten-m homolog 4 (Drosophila)	U008394
Z00009959-1	2.5295	3.24739	-0.71789	5.222	0	0	0	D1pas1	D1Pas1	D1Pas1	DNA segment, Chr 1, Pasteur Institute 1	U001254
Z00004931-1	3.1511	3.85599	-0.70489	5.068	0	0	0	Trh	Trh	Trh	thyrotropin releasing hormone	U027644
Z00018928-1	2.6952	3.3787	-0.6835	4.825	0	0	0	Niban	Niban	Niban	niban protein	U000914
Z00016073-1	3.0818	3.7464	-0.6646	4.619	0	0	0	Ly75	Ly75	Ly75	lymphocyte antigen 75	U022668
Z00006653-1	3.5111	4.1666	-0.6555	4.523	0	0	0	Tdgf1	Tdgf1	Tdgf1	teratocarcinoma-derived growth factor	U031374
Z00013028-1	3.1455	3.79279	-0.64729	4.439	0	0	0	2700007P21Rik	2700007P21Rik	2700007P21Rik	RIKEN cDNA 2700007P21 gene	U023129
Z00007165-1	2.4458	3.09249	-0.64669	4.432	0	0	0	FHOS2	Fhod3	FHOS2	formin-family protein FHOS2	U069000
Z00020712-1	1.8377	2.4786	-0.6409	4.374	0	0	0	Fut9	Fut9	Fut9	fucosyltransferase 9	U024897
Z00004894-1	2.5711	3.2092	-0.6381	4.346	0	0	0	Pou5f1	Pou5f1	Pou5f1	POU domain, class 5, transcription factor 1	U017906
Z00004978-1	3.0546	3.67929	-0.62469	4.213	0	0	0	Otx2	Otx2	Otx2	orthodenticle homolog 2 (Drosophila)	U035481
Z00015752-1	2.6138	3.23769	-0.62389	4.206	0	0	0	Usp7	Usp7	Usp7	ubiquitin specific peptidase 7	U036770
Z00021994-1	2.2938	2.91169	-0.61789	4.148	0	0	0	Sfrp1	Sfrp1	Sfrp1	secreted frizzled-related sequence protein 1	U042893
Z00019657-1	3.6328	4.2484	-0.6156	4.126	0	0	0	Asns	Asns	Asns	asparagine synthetase	U027034
Z00002555-1	2.667	3.2664	-0.5994	3.975	0	0	0	Lrrc2	Lrrc2	Lrrc2	leucine rich repeat containing 2	U011076
Z00018945-1	3.3203	3.9161	-0.5958	3.942	0	0	0	Psph	Psph	Psph	phosphoserine phosphatase	U026765
Z00017244-1	2.19	2.7831	-0.5931	3.918	0	0	0	Nfkbiz	Nfkbiz	Nfkbiz	nuclear factor of kappa light polypeptide gene enhancer in B-cells inhibitor, zeta
Z00009495-1	4.0526	4.63839	-0.58579	3.852	0	0	0	Spp1	Spp1	Spp1	secreted phosphoprotein 1	U005895
Z00006029-1	3.7701	4.3527	-0.5826	3.824	0	0	0	Klf4	Klf4	Klf4	Kruppel-like factor 4 (gut)	U025080
Z00015804-1	3.3427	3.9134	-0.5707	3.721	0	0	0	Mybl2	Mybl2	Mybl2	myeloblastosis oncogene-like 2	U002779
Z00017799-1	4.0052	4.57499	-0.56979	3.713	0	0	0	Fn1	Fn1	Fn1	fibronectin 1	U021455
Z00002457-1	3.0033	3.56679	-0.56349	3.66	0	0	0	Enah	Enah	Enah	enabled homolog (Drosophila)	U022160
Z00004531-1	2.0404	2.60369	-0.56329	3.658	0	0	0	AI448984	AI448984	AI448984	expressed sequence AI448984	U004185
Z00010416-1	4.0246	4.58659	-0.56199	3.647	0	0	0	Psat1	Psat1	Psat1	phosphoserine aminotransferase 1	U038884
Z00005209-1	3.4597	4.0206	-0.5609	3.638	0	0	0	Sap30	Sap30	Sap30	sin3 associated polypeptide	U029840
Z00003745-1	3.5663	4.12359	-0.55729	3.608	0	0	0	Acp6	Acp6	Acp6	acid phosphatase 6, lysophosphatidic	U003610
Z00003967-1	2.5687	3.1245	-0.5558	3.595	0	0	0	Rbm4	Rbm4	Rbm4	RNA binding motif protein 4	U019076
Z00016223-1	3.1619	3.71709	-0.55519	3.59	0	0	0	Cars	Cars	Cars	cysteinyl-tRNA synthetase	U029512
Z00021038-1	3.4239	3.97799	-0.55409	3.581	0	0	0	Sfrs6	Sfrs6	Sfrs6	splicing factor, arginine/serine-rich 6	U002775
Z00007373-1	3.7477	4.299	-0.5513	3.558	0	0	0	Phgdh	Phgdh	Phgdh	3-phosphoglycerate dehydrogenase	U066582
Z00010690-1	3.0255	3.57299	-0.54749	3.527	0	0	0	Klf5	Klf5	Klf5	Kruppel-like factor 5	U015915
Z00020274-1	3.7602	4.30649	-0.54629	3.517	0	0	0	Junb	Junb	Junb	Jun-B oncogene	U117162
Z00018780-1	2.0003	2.54269	-0.54239	3.486	0	0	0	Mrg1	Mrg1	Mrg1	myeloid ecotropic viral integration site-related gene 1	U023195
Z00015313-1	2.4895	3.0278	-0.5383	3.453	0	0	0	Rev1l	Rev1l	Rev1l	REV1-like (S. cerevisiae)	U021255
Z00004799-1	3.5119	4.05009	-0.53819	3.452	0	0	0	Rnu22	Snord22	Rnu22	RNA, U22 small nucleolar	U019120
Z00005683-1	2.4547	2.9899	-0.5352	3.429	0	0	0	Dpp4	Dpp4	Dpp4	dipeptidylpeptidase 4	U022673
Z00021267-1	2.592	3.12679	-0.53479	3.426	0	0	0	Odz4	Odz4	Odz4	odd Oz/ten-m homolog 4 (Drosophila)	U244891
Z00015496-1	1.7033	2.2358	-0.5325	3.408	0	0.0001	0	2310039F13Rik	2310039F13Rik	2310039F13Rik	RIKEN cDNA 2310039F13 gene	U044232
Z00019834-1	3.052	3.5802	-0.5282	3.374	0	0	0	Pla1a	Pla1a	Pla1a	phospholipase A1 member A	U037036
Z00002872-1	2.7471	3.27479	-0.52769	3.37	0	0	0	Pfkp	Pfkp	Pfkp	phosphofructokinase, platelet
Z00013361-1	4.5891	5.11619	-0.52709	3.365	0	0	0	Zfp42	Zfp42	Zfp42	zinc finger protein 42	U029767
Z00015236-1	3.7004	4.22579	-0.52539	3.352	0	0	0	Slc7a1	Slc7a1	Slc7a1	solute carrier family 7 (cationic amino acid transporter, y system), member 1	U026971
Z00006955-1	3.5026	4.0262	-0.5236	3.338	0	0	0	Nars	Nars	Nars	asparaginyl-tRNA synthetase	U038496
Z00010156-1	3.3197	3.8429	-0.5232	3.335	0	0	0	Slc1a5	Slc1a5	Slc1a5	solute carrier family 1 (neutral amino acid transporter), member 5	U007717
Z00005148-1	4.6551	5.1782	-0.5231	3.335	0	0	0	Zfp42	Zfp42	Zfp42	zinc finger protein 42	U176500
Z00010336-1	2.2313	2.7536	-0.5223	3.328	0	0	0	Pias2	Pias2	Pias2	protein inhibitor of activated STAT 2	U018914
Z00017516-1	3.0924	3.6088	-0.5164	3.283	0	0	1	Eif5	Eif5	Eif5	eukaryotic translation initiation factor 5	U014431
Z00005324-1	2.2773	2.7931	-0.5158	3.279	0	0.0007	0	Vegfc	Vegfc	Vegfc	vascular endothelial growth factor C	U009343
Z00017246-1	1.5194	2.03419	-0.51479	3.271	0	0.0001	0	Sf3b1	Sf3b1	Sf3b1	splicing factor 3b, subunit 1	U021335
Z00018341-1	2.1045	2.6176	-0.5131	3.259	0	0	0	LOC195531	LOC195531	LOC195531	similar to reduced expression 2	U320025
Z00009688-1	2.1014	2.61249	-0.51109	3.244	0	0.0003	0	Rsnl2	Rsnl2	Rsnl2	restin-like 2	U018210
Z00006502-1	3.5596	4.07009	-0.51049	3.239	0	0	0	Lars	Lars	Lars	leucyl-tRNA synthetase	U043974
Z00017387-1	2.4158	2.92439	-0.50859	3.225	0	0	0	H3f3b	H3f3b	H3f3b	H3 histone, family 3B	U033638
Z00019829-1	3.2632	3.7715	-0.5083	3.223	0	0	0	Mtss1	Mtss1	Mtss1	metastasis suppressor 1	U084230
Z00000936-1	3.3682	3.8749	-0.5067	3.211	0	0	0	6820424L24Rik	6820424L24Rik	6820424L24Rik	RIKEN cDNA 6820424L24 gene	U026140
Z00005074-1	4.1066	4.61319	-0.50659	3.21	0	0	0	Klf2	Klf2	Klf2	Kruppel-like factor 2 (lung)	U105663
Z00020899-1	2.1374	2.6431	-0.5057	3.204	0	0	0	Smarcd3	Smarcd3	Smarcd3	SWI/SNF related, matrix associated, actin dependent regulator of chromatin, subfamily d, member 3	U026002
Z00009936-1	2.2554	2.7582	-0.5028	3.182	0	0	0	Gm1967	Gm1967	Gm1967	gene model 1967, (NCBI)	U023053
Z00005565-1	2.8058	3.30839	-0.50259	3.181	0	0	0	1700019D03Rik	1700019D03Rik	1700019D03Rik	RIKEN cDNA 1700019D03 gene	U021320
Z00013820-1	2.5338	3.03599	-0.50219	3.178	0	0	0	D19Ertd409e	D19Ertd409e	D19Ertd409e	DNA segment, Chr 19, ERATO Doi 409, expressed
Z00011228-1	2.1152	2.61329	-0.49809	3.148	0	0	0	Nrp	Nrp	Nrp	neural regeneration protein
Z00018324-1	2.688	3.1859	-0.4979	3.147	0	0	0	Pcaf	Pcaf	Pcaf	p300/CBP-associated factor	U043611
Z00018146-1	3.3643	3.86089	-0.49659	3.137	0	0	0	Atf4	Atf4	Atf4	activating transcription factor 4	U016447
Z00018689-1	1.8745	2.3685	-0.494	3.118	0.0252	0.0924	1	Islr	Islr	Islr	immunoglobulin superfamily containing leucine-rich repeat	U030934
Z00005633-1	3.8068	4.3006	-0.4938	3.117	0	0	0	Mgea5	Mgea5	Mgea5	meningioma expressed antigen 5 (hyaluronidase)	U039097
Z00013162-1	2.4509	2.9438	-0.4929	3.11	0	0	0	Fez1	Fez1	Fez1	fasciculation and elongation protein zeta 1 (zygin I)	U010253
Z00019158-1	2.2765	2.7678	-0.4913	3.099	0	0	0	LOC236069	LOC236069	LOC236069	similar to carnitine deficiency-associated gene expressed in ventricle 3 isoform CDV3B	U074310
Z00017468-1	1.1938	1.6837	-0.4899	3.089	0.0002	0.0017	0	Evi2a	Evi2a	Evi2a	ecotropic viral integration site 2a	U033152
Z00003616-1	3.4313	3.9195	-0.4882	3.077	0	0	0	Tdh	Tdh	Tdh	L-threonine dehydrogenase	U035670
Z00005214-1	3.9834	4.47119	-0.48779	3.074	0	0	0	Sox2	Sox2	Sox2	SRY-box containing gene 2	U003145
Z00022162-1	2.596	3.0826	-0.4866	3.066	0	0	0	Odz4	Odz4	Odz4	odd Oz/ten-m homolog 4 (Drosophila)	U008394
Z00007985-1	2.2499	2.73459	-0.48469	3.052	0	0	0	Dgkh	Dgkh	Dgkh	diacylglycerol kinase, eta	U229389
Z00003055-1	2.5318	3.01609	-0.48429	3.049	0	0	0	Trim2	Trim2	Trim2	tripartite motif protein 2	U041407
Z00008619-1	3.288	3.7718	-0.4838	3.046	0	0	1	1700029I01Rik	1700029I01Rik	1700029I01Rik	RIKEN cDNA 1700029I01 gene	U020603
Z00002627-1	3.0315	3.5143	-0.4828	3.039	0	0	0	Dusp27	Dusp27	Dusp27	dual specificity phosphatase 27 (putative)	U022002
Z00004271-1	3.064	3.5421	-0.4781	3.006	0	0	0	A230075M04Rik	A230075M04Rik	A230075M04Rik	RIKEN cDNA A230075M04 gene	U043425
Z00021618-1	4.0286	4.50319	-0.47459	2.982	0	0	0	Stmn2	Stmn2	Stmn2	stathmin-like 2	U003015
Z00017240-1	1.7663	2.23789	-0.47159	2.962	0	0	0	Ogfrl1	Ogfrl1	Ogfrl1	opioid growth factor receptor-like 1	U021175
Z00009785-1	3.3903	3.8608	-0.4705	2.954	0	0	0	Zfp296	Zfp296	Zfp296	zinc finger protein 296	U007769
Z00004761-1	2.6226	3.09209	-0.46949	2.947	0	0	0	Acot2	Acot2	Acot2	acyl-CoA thioesterase 2	U014178
Z00009076-1	2.0345	2.5022	-0.4677	2.935	0.0001	0.0012	0	Ttpa	Ttpa	Ttpa	tocopherol (alpha) transfer protein	U004114
Z00012729-1	3.8582	4.3246	-0.4664	2.926	0	0	0	Phc1	Phc1	Phc1	polyhomeotic-like 1 (Drosophila)	U027823
Z00016167-1	1.5654	2.0287	-0.4633	2.906	0.0006	0.0045	0	A230072I16Rik	Ptrh2	A230072I16Rik	RIKEN cDNA A230072I16 gene	U013128
Z00002983-1	3.4433	3.9057	-0.4624	2.9	0	0	0	Psrc1	Psrc1	Psrc1	proline/serine-rich coiled-coil 1	U003734
Z00019368-1	2.7279	3.18929	-0.46139	2.893	0	0	0	Lrig3	Lrig3	Lrig3	leucine-rich repeats and immunoglobulin-like domains 3	U012123
Z00006500-1	3.0628	3.52309	-0.46029	2.885	0	0	0	Pcaf	Pcaf	Pcaf	p300/CBP-associated factor	U043611
Z00003680-1	2.3767	2.8367	-0.46	2.884	0	0	0	Bdp1	Bdp1	Bdp1	B double prime 1, subunit of RNA polymerase III transcription initiation factor IIIB
Z00002444-1	3.6973	4.15709	-0.45979	2.882	0	0	0	Enah	Enah	Enah	enabled homolog (Drosophila)	U022160
Z00013908-1	2.9668	3.426	-0.4592	2.878	0	0	0	Sdfr2	Frrs1	Sdfr2	stromal cell derived factor receptor 2	U003778
Z00021894-1	2.2351	2.69319	-0.45809	2.871	0	0	0	Sned1	Sned1	Sned1	sushi, nidogen and EGF-like domains 1	U044697
Z00003019-1	1.9502	2.40619	-0.45599	2.857	0	0	0	E430028B21Rik	E430028B21Rik	E430028B21Rik	RIKEN cDNA E430028B21 gene	U035334
Z00002345-1	2.7678	3.22039	-0.45259	2.835	0	0	0	Dmd	Dmd	Dmd	dystrophin, muscular dystrophy	U019989
Z00015483-1	2.7555	3.20749	-0.45199	2.831	0	0	0	Dido1	Dido1	Dido1	death inducer-obliterator 1
Z00020561-1	1.8764	2.3275	-0.4511	2.825	0.0021	0.0118	0	Prkdc	Prkdc	Prkdc	protein kinase, DNA activated, catalytic polypeptide	U016848
Z00007152-1	2.1779	2.62629	-0.44839	2.807	0	0	0	B430203I24Rik	B430203I24Rik	B430203I24Rik	RIKEN cDNA B430203I24 gene	U057173
Z00011205-1	2.6427	3.0908	-0.4481	2.806	0	0	0	Gm129	Gm129	Gm129	gene model 129, (NCBI)	U024373
Z00020509-1	2.2958	2.7418	-0.446	2.792	0	0	0	Mybpc3	Mybpc3	Mybpc3	myosin binding protein C, cardiac	U002119
Z00004315-1	2.2828	2.72799	-0.44519	2.787	0	0	0	Brd8	Brd8	Brd8	bromodomain containing 8	U038309
Z00018591-1	3.6069	4.04699	-0.44009	2.754	0	0.0001	1	Malat1	Malat1	Malat1	metastasis associated lung adenocarcinoma transcript 1 (non-coding RNA)	U304064
Z00017480-1	2.269	2.7084	-0.4394	2.75	0	0	0	1110001M19Rik	Nufip2	1110001M19Rik	RIKEN cDNA 1110001M19 gene	U012995
Z00011229-1	3.2632	3.702	-0.4388	2.746	0	0	0	Cggbp1	Cggbp1	Cggbp1	CGG triplet repeat binding protein 1	U017247
Z00008189-1	1.4907	1.9287	-0.438	2.741	0.0008	0.0055	0	Nalp4a	Nalp4a	Nalp4a	NACHT, leucine rich repeat and PYD containing 4A	U007835
Z00021485-1	3.4391	3.8769	-0.4378	2.74	0	0	0	Hap1	Hap1	Hap1	huntingtin-associated protein 1	U033420
Z00007056-1	3.3687	3.8063	-0.4376	2.739	0	0	0	Jarid1b	Jarid1b	Jarid1b	jumonji, AT rich interactive domain 1B (Rbp2 like)	U000832
Z00005387-1	1.9128	2.3498	-0.437	2.735	0.0001	0.0009	0	Fos	Fos	Fos	FBJ osteosarcoma oncogene	U014210
Z00004354-1	2.4274	2.86249	-0.43509	2.723	0	0	0	Ttyh1	Ttyh1	Ttyh1	tweety homolog 1 (Drosophila)	U007610
Z00013171-1	2.3494	2.78389	-0.43449	2.719	0	0	0	Zfp445	Zfp445	Zfp445	zinc finger protein 445	U031463
Z00002314-1	3.8597	4.2937	-0.434	2.716	0	0	0	Esrrb	Esrrb	Esrrb	estrogen related receptor, beta	U014218
Z00007183-1	3.4169	3.8498	-0.4329	2.709	0	0	0	Cyb5r1	Cyb5r1	Cyb5r1	cytochrome b5 reductase 1	U000827
Z00017893-1	3.4754	3.907	-0.4316	2.701	0	0	0	Slc25a36	Slc25a36	Slc25a36	solute carrier family 25, member 36	U031221
Z00016114-1	3.151	3.5823	-0.4313	2.699	0	0	0	2810474O19Rik	2810474O19Rik	2810474O19Rik	RIKEN cDNA 2810474O19 gene	U273150
Z00015958-1	3.0373	3.46839	-0.43109	2.698	0	0	0	Fus	Fus	Fus	fusion, derived from t(12;16) malignant liposarcoma (human)	U008824
Z00019945-1	3.4487	3.8795	-0.4308	2.696	0	0	0	D130043N08Rik	Socs2	D130043N08Rik	RIKEN cDNA D130043N08 gene	U032156
Z00017185-1	2.7938	3.22429	-0.43049	2.694	0	0	0	Nfat5	Nfat5	Nfat5	nuclear factor of activated T-cells 5	U042927
Z00013765-1	1.7854	2.2147	-0.4293	2.687	0.0073	0.0337	0	A430027C01Rik	A430027C01Rik	A430027C01Rik	RIKEN cDNA A430027C01 gene	U067021
Z00005252-1	1.1495	1.57799	-0.42849	2.682	0.0242	0.0895	0	Pax6	Pax6	Pax6	paired box gene 6	U002205
Z00005991-1	2.6004	3.02859	-0.42819	2.68	0	0	0	C330012H03Rik	Igf2bp2	C330012H03Rik	RIKEN cDNA C330012H03 gene	U036909
Z00000779-1	3.2482	3.67569	-0.42749	2.676	0	0	0	Tm7sf3	Tm7sf3	Tm7sf3	transmembrane 7 superfamily member 3	U028035
Z00020397-1	3.203	3.6304	-0.4274	2.675	0	0	0	Tcf4	Tcf4	Tcf4	transcription factor 4	U018867
Z00002833-1	3.4332	3.8606	-0.4274	2.675	0	0	0	BC050188	BC050188	BC050188	cDNA sequence BC050188	U029764
Z00006552-1	2.9632	3.38969	-0.42649	2.669	0	0	0	Ash2l	Ash2l	Ash2l	ash2 (absent, small, or homeotic)-like (Drosophila)	U029672
Z00002869-1	3.9408	4.3647	-0.4239	2.653	0	0	1	Pik3ca	Pik3ca	Pik3ca	phosphatidylinositol 3-kinase, catalytic, alpha polypeptide	U003127
Z00004564-1	2.4714	2.89299	-0.42159	2.639	0	0	0	Rev3l	Rev3l	Rev3l	REV3-like, catalytic subunit of DNA polymerase zeta RAD54 like (S. cerevisiae)	U011417
Z00002338-1	2.7307	3.15109	-0.42039	2.632	0	0	0	Jmjd2c	Jmjd2c	Jmjd2c	jumonji domain containing 2C	U004433
Z00006909-1	1.6097	2.02989	-0.42019	2.631	0.0006	0.004	0	Mocos	Mocos	Mocos	molybdenum cofactor sulfurase	U018485
Z00001657-1	2.8375	3.25749	-0.41999	2.63	0	0	0	Klhl24	Klhl24	Klhl24	kelch-like 24 (Drosophila)	U043504
Z00010943-1	2.5823	3.0017	-0.4194	2.626	0	0	0	Suv39h1	Suv39h1	Suv39h1	suppressor of variegation 3-9 homolog 1 (Drosophila)	U019678
Z00013121-1	2.0033	2.42119	-0.41789	2.617	0.0007	0.0048	0	Mmp2	Mmp2	Mmp2	matrix metallopeptidase 2	U009639
Z00006869-1	2.7202	3.13629	-0.41609	2.606	0	0	0	Luc7l2	Luc7l2	Luc7l2	LUC7-like 2 (S. cerevisiae)	U006693
Z00015580-1	3.5853	3.99869	-0.41339	2.59	0	0	0	2810474O19Rik	2810474O19Rik	2810474O19Rik	RIKEN cDNA 2810474O19 gene	U273150
Z00009595-1	3.6851	4.09729	-0.41219	2.583	0	0	0	Jmjd1a	Jmjd1a	Jmjd1a	jumonji domain containing 1A	U027459
Z00018385-1	3.0541	3.46499	-0.41089	2.575	0	0	0	5730406M06Rik	5730406M06Rik	5730406M06Rik	RIKEN cDNA 5730406M06 gene	U004121
Z00020729-1	4.3038	4.7131	-0.4093	2.566	0	0	0	Apoe	Apoe	Apoe	apolipoprotein E	U028237
Z00021717-1	2.0602	2.4693	-0.4091	2.565	0.0041	0.0208	0	D130043N08Rik	Socs2	D130043N08Rik	RIKEN cDNA D130043N08 gene
Z00010794-1	3.4616	3.8698	-0.4082	2.559	0	0	0	2410146L05Rik	2410146L05Rik	2410146L05Rik	RIKEN cDNA 2410146L05 gene	U031117
Z00006321-1	3.0584	3.4655	-0.4071	2.553	0	0	0	Slc3a2	Slc3a2	Slc3a2	solute carrier family 3 (activators of dibasic and neutral amino acid transport), member 2	U038775
Z00005262-1	2.2304	2.6375	-0.4071	2.553	0	0	0	Epha2	Epha2	Epha2	Eph receptor A2	U005038
Z00013472-1	3.5238	3.92959	-0.40579	2.545	0	0	0	Gdf3	Gdf3	Gdf3	growth differentiation factor 3	U027826
Z00007116-1	1.7175	2.12219	-0.40469	2.539	0.0004	0.0028	0	D18Ertd232e	D18Ertd232e	D18Ertd232e	DNA segment, Chr 18, ERATO Doi 232, expressed	U067517
Z00007422-1	2.539	2.94259	-0.40359	2.532	0	0	0	C79248	C79248	C79248	expressed sequence C79248	U023553
Z00008185-1	3.4725	3.87469	-0.40219	2.524	0	0	0	Mdm4	Mdm4	Mdm4	transformed mouse 3T3 cell double minute 4	U021768
Z00003728-1	3.2892	3.68619	-0.39699	2.494	0	0	0	2610305D13Rik	2610305D13Rik	2610305D13Rik	RIKEN cDNA 2610305D13 gene	U020611
Z00009496-1	2.5331	2.93009	-0.39699	2.494	0	0	0	1810015C04Rik	1810015C04Rik	1810015C04Rik	RIKEN cDNA 1810015C04 gene	U016119
Z00011661-1	3.1545	3.55129	-0.39679	2.493	0	0	0	Fstl1	Fstl1	Fstl1	follistatin-like 1	U017087
Z00013366-1	2.3207	2.71729	-0.39659	2.492	0.0014	0.0084	0	C77370	C77370	C77370	expressed sequence C77370	U039607
Z00003895-1	2.7039	3.10029	-0.39639	2.491	0	0	0	Pitpnc1	Pitpnc1	Pitpnc1	phosphatidylinositol transfer protein, cytoplasmic 1	U033555
Z00009241-1	3.3262	3.72199	-0.39579	2.487	0	0	0	Hexb	Hexb	Hexb	hexosaminidase B	U035072
Z00004106-1	3.0365	3.43149	-0.39499	2.483	0	0	0	Mmp11	Mmp11	Mmp11	matrix metallopeptidase 11	U031937
Z00021480-1	3.455	3.84989	-0.39489	2.482	0	0	0	Stmn2	Stmn2	Stmn2	stathmin-like 2	U003015
Z00019929-1	3.83	4.2248	-0.3948	2.481	0	0	0	Nid2	Nid2	Nid2	nidogen 2	U015355
Z00003692-1	1.9248	2.3196	-0.3948	2.481	0.0004	0.0028	0	B230215L15Rik	B230215L15Rik	B230215L15Rik	RIKEN cDNA B230215L15 gene	U003144
Z00009340-1	2.0903	2.4845	-0.3942	2.478	0	0	0	Baz2b	Baz2b	Baz2b	bromodomain adjacent to zinc finger domain, 2B	U022662
Z00017347-1	2.6078	3.00159	-0.39379	2.476	0	0	0	Stat4	Stat4	Stat4	signal transducer and activator of transcription 4	U000262
Z00011930-1	3.5599	3.9535	-0.3936	2.475	0	0	0	2900097C17Rik	2900097C17Rik	2900097C17Rik	RIKEN cDNA 2900097C17 gene	U016569
Z00003247-1	3.4503	3.8424	-0.3921	2.466	0	0	0	Utrn	Utrn	Utrn	utrophin	U031542
Z00007775-1	2.3671	2.7592	-0.3921	2.466	0	0	0	Aurkc	Aurkc	Aurkc	aurora kinase C	U138184
Z00018796-1	2.8992	3.29049	-0.39129	2.462	0	0	0	Kit	Kit	Kit	kit oncogene	U005697
Z00015955-1	2.297	2.68719	-0.39019	2.455	0	0	0	2210013M04Rik	Ptrh1	2210013M04Rik	RIKEN cDNA 2210013M04 gene	U042278
Z00002786-1	2.8385	3.2282	-0.3897	2.453	0	0	0	1700029I01Rik	1700029I01Rik	1700029I01Rik	RIKEN cDNA 1700029I01 gene	U020603
Z00008961-1	3.0428	3.43069	-0.38789	2.442	0	0	0	D7Ertd715e	D7Ertd715e	D7Ertd715e	DNA segment, Chr 7, ERATO Doi 715, expressed
Z00006275-1	2.9498	3.3371	-0.3873	2.439	0	0	0	Shmt2	Shmt2	Shmt2	serine hydroxymethyl transferase 2 (mitochondrial)	U032339
Z00017733-1	3.1689	3.5558	-0.3869	2.437	0	0	0	Sat1	Sat1	Sat1	spermidine/spermine N1-acetyl transferase 1	U039815
Z00017647-1	3.2898	3.676	-0.3862	2.433	0	0	0	Gli2	Gli2	Gli2	GLI-Kruppel family member GLI2	U021691
Z00002962-1	3.7748	4.15789	-0.38309	2.415	0	0	0	Trp53inp1	Trp53inp1	Trp53inp1	transformation related protein 53 inducible nuclear protein 1	U004064
Z00017045-1	3.0172	3.4002	-0.383	2.415	0	0	0	Brd8	Brd8	Brd8	bromodomain containing 8
Z00012115-1	4.0595	4.44029	-0.38079	2.403	0	0	0	Gars	Gars	Gars	glycyl-tRNA synthetase	U006902
Z00016580-1	2.3954	2.774	-0.3786	2.391	0	0	0	9930017N22Rik	9930017N22Rik	9930017N22Rik	RIKEN cDNA 9930017N22 gene	U043432
Z00008069-1	4.2348	4.6126	-0.3778	2.386	0	0	0	Aars	Aars	Aars	alanyl-tRNA synthetase	U009828
Z00021572-1	2.0406	2.41829	-0.37769	2.386	0	0.0005	0	D130007H15Rik	D130007H15Rik	D130007H15Rik	RIKEN cDNA D130007H15 gene	U029804
Z00003608-1	2.9569	3.33409	-0.37719	2.383	0	0	0	AI503301	AI503301	AI503301	expressed sequence AI503301	U043870
Z00013986-1	2.5697	2.94569	-0.37599	2.376	0	0.0004	0	Cyp11a1	Cyp11a1	Cyp11a1	cytochrome P450, family 11, subfamily a, polypeptide 1	U010560
Z00015533-1	1.8075	2.18279	-0.37529	2.372	0.0001	0.0009	0	Smyd3	Smyd3	Smyd3	SET and MYND domain containing 3	U022132
Z00016588-1	2.4288	2.8029	-0.3741	2.366	0	0	0	Scyl3	Scyl3	Scyl3	SCY1-like 3 (S. cerevisiae)	U001011
Z00013277-1	2.8336	3.2076	-0.374	2.365	0	0	0	Akr1b8	Akr1b8	Akr1b8	aldo-keto reductase family 1, member B8	U089644
Z00016886-1	2.4809	2.8547	-0.3738	2.364	0	0	0	Cdc42ep3	Cdc42ep3	Cdc42ep3	CDC42 effector protein (Rho GTPase binding) 3	U038074
Z00003657-1	2.089	2.4626	-0.3736	2.363	0	0.0004	0	Mll3	Mll3	Mll3	myeloid/lymphoid or mixed-lineage leukemia 3	U026010
Z00015779-1	2.6161	2.9886	-0.3725	2.357	0	0.0003	0	Slc6a15	Slc6a15	Slc6a15	solute carrier family 6 (neurotransmitter transporter), member 15	U011977
Z00016390-1	2.7266	3.0987	-0.3721	2.355	0	0	0	Niban	Niban	Niban	niban protein	U000914
Z00013548-1	3.9084	4.28	-0.3716	2.352	0	0	0	Tbx3	Tbx3	Tbx3	T-box 3	U006096
Z00017692-1	3.765	4.1363	-0.3713	2.351	0	0	0	Slc38a2	Slc38a2	Slc38a2	solute carrier family 38, member 2	U036597
Z00021347-1	1.6379	2.00749	-0.36959	2.342	0.0016	0.0094	0	C030032C09Rik	Anks1b	C030032C09Rik	RIKEN cDNA C030032C09 gene	U011888
Z00002602-1	2.7599	3.1293	-0.3694	2.34	0	0	0	Ccnt2	Ccnt2	Ccnt2	cyclin T2	U000752
Z00011493-1	3.5249	3.89269	-0.36779	2.332	0	0	0	Etv5	Etv5	Etv5	ets variant gene 5	U036911
Z00004960-1	2.5517	2.9191	-0.3674	2.33	0	0	0	Rpl30	Rpl30	Rpl30	ribosomal protein L30	U036078
Z00019441-1	3.9589	4.3238	-0.3649	2.316	0	0	0	Mcl1	Mcl1	Mcl1	myeloid cell leukemia sequence 1	U003579
Z00003945-1	2.4105	2.775	-0.3645	2.314	0	0	0	Ncoa1	Ncoa1	Ncoa1	nuclear receptor coactivator 1	U033762
Z00002490-1	2.6808	3.0449	-0.3641	2.312	0	0.0007	0	Inhbb	Inhbb	Inhbb	inhibin beta-B	U021694
Z00007365-1	3.2796	3.6436	-0.364	2.312	0	0	0	Mtf2	Mtf2	Mtf2	metal response element binding transcription factor 2	U005938
Z00002452-1	3.6305	3.9938	-0.3633	2.308	0	0	0	Sesn2	Sesn2	Sesn2	sestrin 2	U004900
Z00000557-1	3.8471	4.2103	-0.3632	2.307	0	0	0	Ctbp2	Ctbp2	Ctbp2	C-terminal binding protein 2	U029363
Z00011496-1	2.586	2.9487	-0.3627	2.305	0	0	0	Zkscan1	Zkscan1	Zkscan1	zinc finger with KRAB and SCAN domains 1	U006333
Z00015343-1	2.971	3.3326	-0.3616	2.299	0	0	0	Lrmp	Lrmp	Lrmp	lymphoid-restricted membrane protein	U007555
Z00000579-1	3.4813	3.84279	-0.36149	2.298	0	0	1	5730406M06Rik	5730406M06Rik	5730406M06Rik	RIKEN cDNA 5730406M06 gene	U004121
Z00018467-1	2.1659	2.52709	-0.36119	2.297	0.0036	0.0187	0	Fyn	Fyn	Fyn	Fyn proto-oncogene	U011411
Z00005540-1	3.202	3.5619	-0.3599	2.29	0	0	0	Rtn4	Rtn4	Rtn4	reticulon 4	U061873
Z00016110-1	2.4077	2.76749	-0.35979	2.289	0	0	0	A230083H22Rik	A230083H22Rik	A230083H22Rik	RIKEN cDNA A230083H22 gene	U107061
Z00014865-1	4.3783	4.73799	-0.35969	2.289	0	0	0	Mkrn1	Mkrn1	Mkrn1	makorin, ring finger protein, 1	U027204
Z00007957-1	2.5349	2.8941	-0.3592	2.286	0	0	0	6030427F01Rik	6030427F01Rik	6030427F01Rik	RIKEN cDNA 6030427F01 gene	U008900
Z00016531-1	2.9357	3.2942	-0.3585	2.282	0	0	0	1700081L11Rik	1700081L11Rik	1700081L11Rik	RIKEN cDNA 1700081L11 gene
Z00019322-1	2.3591	2.7176	-0.3585	2.282	0.0002	0.0021	0	Smarca1	Smarca1	Smarca1	SWI/SNF related, matrix associated, actin dependent regulator of chromatin, subfamily a, member 1	U039347
Z00022258-1	2.8711	3.22909	-0.35799	2.28	0	0	0	Pitpnc1	Pitpnc1	Pitpnc1	phosphatidylinositol transfer protein, cytoplasmic 1	U033555
Z00007777-1	3.2372	3.5948	-0.3576	2.278	0	0	0	Cep55	Cep55	Cep55	centrosomal protein 55	U019419
Z00022111-1	2.5211	2.87809	-0.35699	2.275	0	0	0	1300013J15Rik	1300013J15Rik	1300013J15Rik	RIKEN cDNA 1300013J15 gene	U032882
Z00004552-1	3.1727	3.5294	-0.3567	2.273	0	0	0	Gja7	Gja7	Gja7	gap junction membrane channel protein alpha 7	U033488
Z00017966-1	3.1774	3.5327	-0.3553	2.266	0	0	0	Zfp292	Zfp292	Zfp292	zinc finger protein 292	U024936
Z00003042-1	1.5418	1.8969	-0.3551	2.265	0.0261	0.0951	0	Ssbp2	Ssbp2	Ssbp2	single-stranded DNA binding protein 2	U015096
Z00006579-1	2.8809	3.23479	-0.35389	2.258	0	0	0	Robo1	Robo1	Robo1	roundabout homolog 1 (Drosophila)	U043542
Z00021695-1	2.8332	3.18699	-0.35379	2.258	0	0.0002	0	Slc27a2	Slc27a2	Slc27a2	solute carrier family 27 (fatty acid transporter), member 2	U002419
Z00017851-1	3.9346	4.28809	-0.35349	2.256	0	0	0	Nup62	Nup62	Nup62	nucleoporin 62	U008051
Z00016565-1	2.0407	2.39389	-0.35319	2.255	0.0164	0.0657	0	Mre11a	Mre11a	Mre11a	meiotic recombination 11 homolog A (S. cerevisiae)	U042950
Z00021718-1	2.0786	2.4317	-0.3531	2.254	0.0006	0.0045	0	Fbxo30	Fbxo30	Fbxo30	F-box protein 30	U011261
Z00020857-1	3.235	3.5868	-0.3518	2.248	0	0	0	Sirt3	Sirt3	Sirt3	sirtuin 3 (silent mating type information regulation 2, homolog) 3 (S. cerevisiae)	U029436
Z00002209-1	2.847	3.1987	-0.3517	2.247	0	0	0	Pprc1	Pprc1	Pprc1	peroxisome proliferative activated receptor, gamma, coactivator-related 1	U106260
Z00019295-1	3.2977	3.6485	-0.3508	2.242	0	0	0	Mga	Mga	Mga	MAX gene associated	U002325
Z00022181-1	2.7957	3.1453	-0.3496	2.236	0	0	0	Tspyl4	Tspyl4	Tspyl4	TSPY-like 4	U011397
Z00016756-1	2.977	3.3264	-0.3494	2.235	0	0	0	Kdelr3	Kdelr3	Kdelr3	KDEL (Lys-Asp-Glu-Leu) endoplasmic reticulum protein retention receptor 3	U016429
Z00015486-1	2.7861	3.13549	-0.34939	2.235	0	0.0005	0	Cyp27b1	Cyp27b1	Cyp27b1	cytochrome P450, family 27, subfamily b, polypeptide 1
Z00018375-1	3.9207	4.26999	-0.34929	2.235	0	0	0	Txnip	Txnip	Txnip	thioredoxin interacting protein	U003599
Z00020448-1	3.1525	3.5012	-0.3487	2.232	0	0	0	Vegfa	Vegfa	Vegfa	vascular endothelial growth factor A	U043884
Z00016254-1	2.6501	2.99869	-0.34859	2.231	0	0	0	Fstl1	Fstl1	Fstl1	follistatin-like 1	U017087
Z00019092-1	2.5144	2.86279	-0.34839	2.23	0	0	0	9330107J05Rik	9330107J05Rik	9330107J05Rik	RIKEN cDNA 9330107J05 gene	U072645
Z00002955-1	3.1786	3.5266	-0.348	2.228	0	0	0	2410007B07Rik	2410007B07Rik	2410007B07Rik	RIKEN cDNA 2410007B07 gene	U024164
Z00011707-1	3.3391	3.687	-0.3479	2.227	0	0	0	Laptm4b	Laptm4b	Laptm4b	lysosomal-associated protein transmembrane 4B	U016150
Z00015280-1	3.4406	3.7879	-0.3473	2.224	0	0	0	Aldh2	Aldh2	Aldh2	aldehyde dehydrogenase 2, mitochondrial	U026686
Z00001739-1	3.2732	3.62049	-0.34729	2.224	0	0	0	Prkcbp1	Prkcbp1	Prkcbp1	protein kinase C binding protein 1	U023664
Z00005194-1	1.7323	2.07859	-0.34629	2.219	0.0117	0.05	0	Tnfsg5	Tnfsg5	Tnfsg5	TNF-stimulated gene 5
Z00021984-1	3.6867	4.03289	-0.34619	2.219	0	0.0001	1	Bcl2	Bcl2	Bcl2	B-cell leukemia/lymphoma 2	U046923
Z00000504-1	2.7644	3.11039	-0.34599	2.218	0	0	0	Slc39a14	Slc39a14	Slc39a14	solute carrier family 39 (zinc transporter), member 14	U035744
Z00011453-1	3.1378	3.4813	-0.3435	2.205	0	0	0	Nid2	Nid2	Nid2	nidogen 2	U015355
Z00000496-1	2.701	3.04419	-0.34319	2.203	0	0	0	Liph	Liph	Liph	lipase, member H	U036908
Z00006016-1	3.8697	4.21279	-0.34309	2.203	0	0	0	Yars	Yars	Yars	tyrosyl-tRNA synthetase	U004860
Z00013525-1	3.9991	4.3417	-0.3426	2.2	0	0	0	Rbpms2	Rbpms2	Rbpms2	RNA binding protein with multiple splicing 2	U010642
Z00009909-1	2.8565	3.19859	-0.34209	2.198	0	0	0	Gig1	Zfp704	Gig1	glucocorticoid induced gene 1	U023823
Z00010862-1	3.8569	4.19819	-0.34129	2.194	0	0	0	Jarid2	Jarid2	Jarid2	jumonji, AT rich interactive domain 2
Z00011609-1	2.6924	3.03169	-0.33929	2.184	0	0	0	Mid1	Mid1	Mid1	midline 1	U020420
Z00003337-1	3.2379	3.5767	-0.3388	2.181	0	0	0	Wig1	Wig1	Wig1	wild-type p53-induced gene 1	U023916
Z00014750-1	2.0736	2.4111	-0.3375	2.175	0.0003	0.0021	0	Tmc5	Tmc5	Tmc5	transmembrane channel-like gene family 5	U040685
Z00013858-1	2.7384	3.07589	-0.33749	2.175	0	0	0	Cox6b2	Cox6b2	Cox6b2	cytochrome c oxidase subunit VIb polypeptide 2	U028094
Z00020037-1	3.0006	3.3378	-0.3372	2.173	0	0	0	AI448196	AI448196	AI448196	expressed sequence AI448196	U020199
Z00018205-1	3.8089	4.14529	-0.33639	2.169	0	0	0	Akr1b3	Akr1b3	Akr1b3	aldo-keto reductase family 1, member B3 (aldose reductase)	U046396
Z00003455-1	2.0684	2.4045	-0.3361	2.168	0	0.0003	0	Ltap	Ltap	Ltap	loop tail associated protein	U088869
Z00021457-1	3.0523	3.3866	-0.3343	2.159	0	0	0	Epha4	Epha4	Epha4	Eph receptor A4	U021506
Z00020576-1	2.519	2.85289	-0.33389	2.157	0	0	0	Rpp25	Rpp25	Rpp25	ribonuclease P 25 subunit (human)	U107217
Z00017323-1	2.4081	2.7419	-0.3338	2.156	0	0	0	Tsix	Tsix	Tsix	X (inactive)-specific transcript, antisense	U069402
Z00021112-1	3.561	3.8944	-0.3334	2.154	0	0	0	Zfp445	Zfp445	Zfp445	zinc finger protein 445	U031463
Z00000727-1	3.1789	3.5117	-0.3328	2.151	0	0	0	0610039J04Rik	0610039J04Rik	0610039J04Rik	RIKEN cDNA 0610039J04 gene	U030398
Z00007343-1	3.2736	3.6063	-0.3327	2.151	0	0	0	Nfatc2ip	Nfatc2ip	Nfatc2ip	nuclear factor of activated T-cells, cytoplasmic, calcineurin-dependent 2 interacting protein	U029241
Z00022003-1	3.0837	3.4163	-0.3326	2.15	0	0.0006	1	Zfp719	Zfp719	Zfp719	zinc finger protein 719	U008018
Z00008418-1	1.4495	1.78129	-0.33179	2.146	0.0106	0.046	0	Cacna2d3	Cacna2d3	Cacna2d3	calcium channel, voltage-dependent, alpha2/delta subunit 3	U035350
Z00002442-1	3.3693	3.7008	-0.3315	2.145	0	0	0	Wdt2	Mreg	Wdt2	whn-dependent transcript 2	U021459
Z00005773-1	3.3146	3.64559	-0.33099	2.142	0	0	0	5730438N18Rik	5730438N18Rik	5730438N18Rik	RIKEN cDNA 5730438N18 gene	U025810
Z00001997-1	2.467	2.7979	-0.3309	2.142	0.0027	0.0145	0	Nova1	Nova1	Nova1	neuro-oncological ventral antigen 1	U096351
Z00015331-1	2.0698	2.4005	-0.3307	2.141	0	0.0004	0	Prg1	Prg1	Prg1	proteoglycan 1, secretory granule	U031851
Z00014408-1	1.9089	2.2389	-0.33	2.137	0.0024	0.0135	0	Calr4	Calr4	Calr4	calreticulin 4	U004635
Z00017563-1	2.4748	2.80409	-0.32929	2.134	0	0	0	Zfp292	Zfp292	Zfp292	zinc finger protein 292	U024936
Z00018203-1	2.8126	3.141	-0.3284	2.13	0	0	0	Tnrc6b	Tnrc6b	Tnrc6b	trinucleotide repeat containing 6b	U043464
Z00004524-1	2.4984	2.82589	-0.32749	2.125	0.0001	0.0014	0	Slc1a3	Slc1a3	Slc1a3	solute carrier family 1 (glial high affinity glutamate transporter), member 3	U043878
Z00016525-1	2.6387	2.96589	-0.32719	2.124	0	0	0	Eps8	Eps8	Eps8	epidermal growth factor receptor pathway substrate 8	U027983
Z00021533-1	2.8312	3.15819	-0.32699	2.123	0	0	0	Trim2	Trim2	Trim2	tripartite motif protein 2	U041407
Z00004687-1	2.5569	2.8831	-0.3262	2.119	0.0001	0.001	0	Chuk	Chuk	Chuk	conserved helix-loop-helix ubiquitous kinase
Z00014874-1	3.6743	4.0003	-0.326	2.118	0	0	0	Tcea3	Tcea3	Tcea3	transcription elongation factor A (SII), 3	U004965
Z00002259-1	3.234	3.55839	-0.32439	2.11	0	0	0	4932438A13Rik	4932438A13Rik	4932438A13Rik	RIKEN cDNA 4932438A13 gene	U003163
Z00000454-1	2.3239	2.6482	-0.3243	2.11	0	0	0	Rpl36a	Rpl36a	Rpl36a	ribosomal protein L36a	U020197
Z00019051-1	1.9905	2.3147	-0.3242	2.109	0.0112	0.0481	0	Tspyl5	Tspyl5	Tspyl5	testis-specific protein, Y-encoded-like 5	U036074
Z00002275-1	2.9958	3.31999	-0.32419	2.109	0	0	0	Sall4	Sall4	Sall4	sal-like 4 (Drosophila)	U067432
Z00012934-1	1.9584	2.28259	-0.32419	2.109	0.0012	0.0074	0	Pms2	Pms2	Pms2	postmeiotic segregation increased 2 (S. cerevisiae)	U006416
Z00011827-1	2.4662	2.78969	-0.32349	2.106	0	0	0	AA407526	Guf1	AA407526	expressed sequence AA407526	U005666
Z00016384-1	2.0378	2.3609	-0.3231	2.104	0	0.0007	0	Clpb	Clpb	Clpb	ClpB caseinolytic peptidase B homolog (E. coli)	U008471
Z00017441-1	2.1002	2.42289	-0.32269	2.102	0	0	0	Phc3	Phc3	Phc3	polyhomeotic-like 3 (Drosophila)	U235377
Z00021130-1	3.5123	3.8348	-0.3225	2.101	0	0.0002	1	Ly6e	Ly6e	Ly6e	lymphocyte antigen 6 complex, locus E	U016341
Z00016353-1	1.9694	2.29179	-0.32239	2.1	0.0189	0.0737	0	Rerg	Rerg	Rerg	RAS-like, estrogen-regulated, growth-inhibitor	U027981
Z00020887-1	3.1225	3.44479	-0.32229	2.1	0	0	0	2610528K11Rik	2610528K11Rik	2610528K11Rik	RIKEN cDNA 2610528K11 gene	U022523
Z00010560-1	3.6485	3.9704	-0.3219	2.098	0	0	0	9430080K19Rik	9430080K19Rik	9430080K19Rik	RIKEN cDNA 9430080K19 gene	U000193
Z00015182-1	2.7717	3.09359	-0.32189	2.098	0	0.0001	0	Klf8	Klf8	Klf8	Kruppel-like factor 8	U020339
Z00015945-1	2.1047	2.4261	-0.3214	2.096	0.0001	0.001	0	Lifr	Lifr	Lifr	leukemia inhibitory factor receptor	U016041
Z00017104-1	2.6487	2.9698	-0.3211	2.094	0	0	0	Mrps5	Mrps5	Mrps5	mitochondrial ribosomal protein S5	U002440
Z00017048-1	1.922	2.24289	-0.32089	2.093	0.0001	0.0008	0	Fbxl20	Fbxl20	Fbxl20	F-box and leucine-rich repeat protein 20	U054755
Z00002758-1	4.0199	4.34009	-0.32019	2.09	0	0	0	Etv5	Etv5	Etv5	ets variant gene 5	U036911
Z00020477-1	2.0594	2.3795	-0.3201	2.089	0.001	0.0066	0	Ldb3	Ldb3	Ldb3	LIM domain binding 3	U035414
Z00014858-1	3.0851	3.40509	-0.31999	2.089	0	0	0	BC049349	BC049349	BC049349	cDNA sequence BC049349
Z00000370-1	3.622	3.9419	-0.3199	2.088	0	0	0	Usp48	Usp48	Usp48	ubiquitin specific peptidase 48	U004986
Z00007461-1	3.6956	4.01539	-0.31979	2.088	0	0	0	Mtf2	Mtf2	Mtf2	metal response element binding transcription factor 2	U005938
Z00021507-1	3.2923	3.6116	-0.3193	2.085	0.0002	0.002	1	Vash1	Vash1	Vash1	vasohibin 1
Z00005256-1	3.3246	3.64339	-0.31879	2.083	0	0.0006	1	Ascl2	Ascl2	Ascl2	achaete-scute complex homolog-like 2 (Drosophila)
Z00007970-1	2.5522	2.8708	-0.3186	2.082	0.0002	0.0021	0	Mll3	Mll3	Mll3	myeloid/lymphoid or mixed-lineage leukemia 3	U026010
Z00003093-1	2.2313	2.54919	-0.31789	2.079	0	0	0	Cdc73	Cdc73	Cdc73	Vcell division cycle 73, Paf1/RNA polymerase II complex component, homolog (S. cerevisiae)	U232812
Z00017555-1	2.3192	2.637	-0.3178	2.078	0	0	0	9230115F04Rik	9230115F04Rik	9230115F04Rik	RIKEN cDNA 9230115F04 gene
Z00004767-1	3.2758	3.5935	-0.3177	2.078	0	0	0	Mga	Mga	Mga	MAX gene associated	U002325
Z00004821-1	3.519	3.83569	-0.31669	2.073	0	0	0	Agtrap	Agtrap	Agtrap	angiotensin II, type I receptor-associated protein	U025783
Z00013795-1	1.8343	2.1509	-0.3166	2.073	0.001	0.0066	0	Cpa1	Cpa1	Cpa1	carboxypeptidase A1	U006636
Z00019816-1	1.5942	1.9104	-0.3162	2.071	0.0065	0.0305	0	LOC380843	LOC380843	LOC380843	similar to RNA binding motif protein 24	U014795
Z00002418-1	1.7901	2.10619	-0.31609	2.07	0.0039	0.0197	0	Fbxl17	Fbxl17	Fbxl17	F-box and leucine-rich repeat protein 17	U037995
Z00002659-1	3.3768	3.69049	-0.31369	2.059	0	0	0	X99384	X99384	X99384	cDNA sequence X99384	U031836
Z00003817-1	3.1437	3.45719	-0.31349	2.058	0	0	0	Tulp4	Tulp4	Tulp4	tubby like protein 4	U037359
Z00012145-1	3.3363	3.64959	-0.31329	2.057	0	0	0	Cspp1	Cspp1	Cspp1	centrosome and spindle pole associated protein 1	U042145
Z00012126-1	3.0517	3.36459	-0.31289	2.055	0	0	0	AU018577	AU018577	AU018577	expressed sequence AU018577	U050833
Z00018721-1	3.7442	4.0566	-0.3124	2.053	0	0	0	Rpl22	Rpl22	Rpl22	ribosomal protein L22	U005168
Z00022256-1	3.1803	3.4924	-0.3121	2.051	0.0001	0.001	1	B330012G18Rik	B330012G18Rik	B330012G18Rik	RIKEN cDNA B330012G18 gene
Z00015753-1	2.8353	3.14729	-0.31199	2.051	0	0	0	Tm7sf3	Tm7sf3	Tm7sf3	transmembrane 7 superfamily member 3	U028035
Z00010852-1	2.7965	3.10729	-0.31079	2.045	0	0	0	Palld	Palld	Palld	palladin, cytoskeletal associated protein	U029865
Z00009499-1	2.9162	3.22699	-0.31079	2.045	0	0	0	Fblim1	Fblim1	Fblim1	filamin binding LIM protein 1	U025726
Z00013414-1	3.945	4.2554	-0.3104	2.043	0	0	0	Dhx16	Dhx16	Dhx16	DEAH (Asp-Glu-Ala-His) box polypeptide 16	U017925
Z00013373-1	2.1878	2.49809	-0.31029	2.043	0	0.0001	0	Edg2	Edg2	Edg2	endothelial differentiation, lysophosphatidic acid G-protein-coupled receptor, 2	U025113
Z00018974-1	2.2899	2.6001	-0.3102	2.042	0	0	0	Atp9b	Atp9b	Atp9b	ATPas, class II, type 9B	U038612
Z00000924-1	3.1132	3.4234	-0.3102	2.042	0.0002	0.0019	1	Mphosph9	Mphosph9	Mphosph9	M-phase phosphoprotein 9	U026729
Z00004834-1	3.6343	3.94439	-0.31009	2.042	0	0	0	Upp1	Upp1	Upp1	uridine phosphorylase 1	U012311
Z00017670-1	1.4862	1.7961	-0.3099	2.041	0.0089	0.0397	0	LOC552908	LOC552908	LOC552908	hypothetical LOC552908	U104292
Z00017037-1	1.8568	2.16619	-0.30939	2.038	0.0013	0.008	0	Wdr33	Wdr33	Wdr33	WD repeat domain 33
Z00017270-1	2.5807	2.88919	-0.30849	2.034	0	0	0	D030022P07Rik	D030022P07Rik	D030022P07Rik	RIKEN cDNA D030022P07 gene	U017222
Z00020431-1	3.3339	3.6423	-0.3084	2.034	0	0	0	Phyh	Phyh	Phyh	phytanoyl-CoA hydroxylase	U001346
Z00004164-1	2.9101	3.218	-0.3079	2.031	0	0	0	2700094F01Rik	2700094F01Rik	2700094F01Rik	RIKEN cDNA 2700094F01 gene	U027122
Z00021691-1	3.232	3.53979	-0.30779	2.031	0	0	0	Lgr4	Lgr4	Lgr4	leucine-rich repeat-containing G protein-coupled receptor 4	U002223
Z00003894-1	2.2188	2.52639	-0.30759	2.03	0.0016	0.0096	0	Gpbp1	Gpbp1	Gpbp1	GC-rich promoter binding protein 1
Z00001428-1	3.0889	3.39639	-0.30749	2.029	0	0.0004	0	Pml	Pml	Pml	promyelocytic leukemia	U030936
Z00002551-1	2.825	3.13239	-0.30739	2.029	0	0	0	Ube2n	Ube2n	Ube2n	ubiquitin-conjugating enzyme E2N	U043105
Z00012372-1	3.0383	3.3445	-0.3062	2.023	0	0	0	Thrap3	Thrap3	Thrap3	thyroid hormone receptor associated protein 3	U025516
Z00004856-1	3.2359	3.5419	-0.306	2.023	0	0	0	Myd116	Myd116	Myd116	myeloid differentiation primary response gene 116	U028534
Z00016678-1	2.8762	3.1816	-0.3054	2.02	0	0	0	3200001K10Rik	3200001K10Rik	3200001K10Rik	RIKEN cDNA 3200001K10 gene	U005385
Z00014984-1	3.264	3.56939	-0.30539	2.02	0	0	0	Nup62	Nup62	Nup62	nucleoporin 62	U008051
Z00005088-1	2.776	3.0809	-0.3049	2.017	0	0	0	Atbf1	Atbf1	Atbf1	AT motif binding factor 1	U009800
Z00003071-1	2.3871	2.69199	-0.30489	2.017	0	0	0	Ankrd12	Ankrd12	Ankrd12	ankyrin repeat domain 12	U038011
Z00006594-1	3.7478	4.0511	-0.3033	2.01	0	0	0	Zfml	Zfml	Zfml	zinc finger, matrin-like	U007090
Z00005622-1	2.2887	2.592	-0.3033	2.01	0	0.0007	0	Atp2a2	Atp2a2	Atp2a2	ATPase, Ca transporting, cardiac muscle, slow twitch 2
Z00004563-1	1.5588	1.8612	-0.3024	2.006	0.0221	0.0836	0	Asb4	Asb4	Asb4	ankyrin repeat and SOCS box-containing protein 4	U006515
Z00002858-1	3.0805	3.3828	-0.3023	2.005	0	0	0	Stno	Stno	Stno	strawberry notch homolog (Drosophila)
Z00008206-1	2.7111	3.01339	-0.30229	2.005	0	0	0	Cdo1	Cdo1	Cdo1	cysteine dioxygenase 1, cytosolic	U038412
Z00013138-1	3.1924	3.49429	-0.30189	2.003	0	0	0	1700020I14Rik	1700020I14Rik	1700020I14Rik	RIKEN cDNA 1700020I14 gene	U042348
Z00019239-1	3.479	3.7808	-0.3018	2.003	0	0.0001	0	Ncor1	Ncor1	Ncor1	nuclear receptor co-repressor 1	U032901
Z00010249-1	3.057	3.3586	-0.3016	2.002	0	0	0	2410081M15Rik	2410081M15Rik	2410081M15Rik	RIKEN cDNA 2410081M15 gene	U025552
Z00003925-1	3.0191	3.3205	-0.3014	2.001	0	0	0	Ppp4r2	Ppp4r2	Ppp4r2	protein phosphatase 4, regulatory subunit 2	U007230
Z00007052-1	2.9661	3.2669	-0.3008	1.998	0	0	0	AI316828	AI316828	AI316828	expressed sequence AI316828	U032436
Z00009210-1	2.7409	3.0417	-0.3008	1.998	0.0002	0.0016	0	Fiat	4932441K18Rik	Fiat	factor inhibiting activating transcription factor 4 (ATF4)-mediated transcription	U039848
Z00018947-1	2.9326	3.23329	-0.30069	1.998	0	0	0	Dst	Dst	Dst	dystonin	U000136
Z00017820-1	3.6255	3.9258	-0.3003	1.996	0	0	0	Ctbp2	Ctbp2	Ctbp2	C-terminal binding protein 2	U029363
Z00020043-1	2.4288	2.7287	-0.2999	1.994	0	0	0	Sorbs1	Sorbs1	Sorbs1	sorbin and SH3 domain containing 1
Z00020186-1	2.3288	2.62839	-0.29959	1.993	0.0076	0.0347	1	Zfp148	Zfp148	Zfp148	zinc finger protein 148	U017038
Z00004802-1	2.3434	2.64239	-0.29899	1.99	0	0	0	7030407O06Rik	7030407O06Rik	7030407O06Rik	RIKEN cDNA 7030407O06 gene	U046866
Z00018282-1	3.313	3.61169	-0.29869	1.989	0	0	0	LOC544988	LOC544988	LOC544988	hypothetical protein LOC544988	U041261
Z00004983-1	2.2105	2.5087	-0.2982	1.987	0	0.0004	0	AI317237	AI317237	AI317237	expressed sequence AI317237
Z00010995-1	4.0529	4.35069	-0.29779	1.985	0	0	0	Ulk1	Ulk1	Ulk1	Unc-51 like kinase 1 (C. elegans)	U026567
Z00014427-1	2.7141	3.01169	-0.29759	1.984	0	0	0	D11Ertd726e	D11Ertd726e	D11Ertd726e	DNA segment, Chr 11, ERATO Doi 726, expressed
Z00007761-1	2.6135	2.91099	-0.29749	1.983	0	0	0	Vps13d	Vps13d	Vps13d	vacuolar protein sorting 13D (yeast)	U025763
Z00011182-1	3.0424	3.33979	-0.29739	1.983	0	0	0	Fah	Fah	Fah	fumarylacetoacetate hydrolase	U028813
Z00011385-1	2.644	2.9412	-0.2972	1.982	0	0	0	Tcf4	Tcf4	Tcf4	transcription factor 4	U018867
Z00010990-1	1.8064	2.1029	-0.2965	1.979	0.0105	0.0455	0	Cbfa2t1h	Runx1t1	Cbfa2t1h	CBFA2T1 identified gene homolog (human)	U004087
Z00011935-1	3.4993	3.79469	-0.29539	1.974	0	0	0	Zfp36l1	Zfp36l1	Zfp36l1	zinc finger protein 36, C3H type-like 1
Z00021683-1	3.0501	3.34529	-0.29519	1.973	0	0	0	Traf3ip2	Traf3ip2	Traf3ip2	Traf3 interacting protein 2	U043060
Z00004335-1	1.7871	2.08139	-0.29429	1.969	0.0031	0.0166	0	Mbd5	Mbd5	Mbd5	methyl-CpG binding domain protein 5	U042290
Z00015711-1	2.7917	3.0851	-0.2934	1.965	0	0.0001	0	Esco2	Esco2	Esco2	establishment of cohesion 1 homolog 2 (S. cerevisiae)	U035695
Z00006515-1	3.8015	4.0949	-0.2934	1.965	0.0005	0.0035	1	2310001H12Rik	2310001H12Rik	2310001H12Rik	RIKEN cDNA 2310001H12 gene	U170751
Z00022281-1	2.3105	2.60379	-0.29329	1.964	0.0003	0.0023	0	Lpin1	Lpin1	Lpin1	lipin 1	U033829
Z00013591-1	2.8994	3.19229	-0.29289	1.962	0	0	0	Pqlc1	Pqlc1	Pqlc1	PQ loop repeat containing 1	U018943
Z00012478-1	2.6466	2.9386	-0.292	1.958	0	0	0	Ttc3	Ttc3	Ttc3	tetratricopeptide repeat domain 3	U017410
Z00005701-1	3.2121	3.5036	-0.2915	1.956	0	0	0	Arhgef2	Arhgef2	Arhgef2	rho/rac guanine nucleotide exchange factor (GEF) 2	U042452
Z00012218-1	3.4906	3.7819	-0.2913	1.955	0	0	0	Aes	Aes	Aes	amino-terminal enhancer of split	U096885
Z00019188-1	1.76	2.0512	-0.2912	1.955	0.0052	0.0254	0	Adamts19	Adamts19	Adamts19	a disintegrin-like and metallopeptidase (reprolysin type) with thrombospondin type 1 motif, 19	U132317
Z00012052-1	1.6999	1.991	-0.2911	1.954	0.0254	0.0931	0	Stfa3	Stfa3	Stfa3	stefin A3	U138313
Z00017597-1	2.9118	3.2021	-0.2903	1.951	0	0	0	B230315F11Rik	B230315F11Rik	B230315F11Rik	RIKEN cDNA B230315F11 gene	U025904
Z00002624-1	3.3988	3.68909	-0.29029	1.951	0	0	0	Helb	Helb	Helb	helicase (DNA) B	U032276
Z00011777-1	2.3464	2.6362	-0.2898	1.948	0.0026	0.014	0	A630082K20Rik	A630082K20Rik	A630082K20Rik	RIKEN cDNA A630082K20 gene	U027200
Z00000653-1	3.0972	3.38689	-0.28969	1.948	0	0	0	1700009P03Rik	1700009P03Rik	1700009P03Rik	RIKEN cDNA 1700009P03 gene	U035890
Z00013368-1	2.3572	2.64679	-0.28959	1.948	0	0	0	BC026657	BC026657	BC026657	cDNA sequence BC026657	U001436
Z00016365-1	3.4905	3.77979	-0.28929	1.946	0	0	0	Lrrc8d	Lrrc8d	Lrrc8d	leucine rich repeat containing 8D	U214215
Z00003953-1	2.6669	2.9561	-0.2892	1.946	0	0	0	Tardbp	Tardbp	Tardbp	TAR DNA binding protein	U025792
Z00020664-1	2.0107	2.2999	-0.2892	1.946	0.0004	0.0032	0	LOC553096	LOC553096	LOC553096	hypothetical LOC553096	U064213
Z00001583-1	2.6516	2.94069	-0.28909	1.945	0	0	0	4732486I23Rik	Qser1	4732486I23Rik	RIKEN cDNA 4732486I23 gene	U023102
Z00000959-1	3.6537	3.9425	-0.2888	1.944	0.0001	0.0011	1	2210016L21Rik	2210016L21Rik	2210016L21Rik	RIKEN cDNA 2210016L21 gene	U006040
Z00021228-1	3.0289	3.31739	-0.28849	1.943	0	0	0	Rnf4	Rnf4	Rnf4	ring finger protein 4
Z00020614-1	2.2121	2.5004	-0.2883	1.942	0.0178	0.0701	0	Hook2	Hook2	Hook2	hook homolog 2 (Drosophila)	U151813
Z00005398-1	2.7106	2.9985	-0.2879	1.94	0	0	0	Notch4	Notch4	Notch4	Notch gene homolog 4 (Drosophila)	U017857
Z00006598-1	2.8155	3.1034	-0.2879	1.94	0	0	0	Lama1	Lama1	Lama1	laminin, alpha 1	U018186
Z00001163-1	3.9383	4.2252	-0.2869	1.935	0	0	0	Atp1b1	Atp1b1	Atp1b1	ATPase, Na /K transporting, beta 1 polypeptide	U021983
Z00016115-1	3.1235	3.4099	-0.2864	1.933	0	0	0	BC024479	BC024479	BC024479	cDNA sequence BC024479	U010259
Z00013034-1	3.0338	3.32	-0.2862	1.932	0	0	0	Dusp16	Dusp16	Dusp16	dual specificity phosphatase 16	U027956
Z00007416-1	2.5015	2.78719	-0.28569	1.93	0	0	0	C80638	C80638	C80638	expressed sequence C80638	U003885
Z00012734-1	3.1418	3.42689	-0.28509	1.927	0	0.0002	0	BC003993	BC003993	BC003993	cDNA sequence BC003993	U038047
Z00003819-1	3.1182	3.4018	-0.2836	1.921	0	0	0	Epha4	Epha4	Epha4	Eph receptor A4	U021506
Z00010769-1	3.2239	3.5072	-0.2833	1.919	0	0	0	Csnk2a2	Csnk2a2	Csnk2a2	casein kinase II, alpha 2, polypeptide
Z00005976-1	3.2741	3.557	-0.2829	1.918	0	0	0	Anxa11	Anxa11	Anxa11	annexin A11	U015403
Z00011579-1	3.3333	3.61589	-0.28259	1.916	0	0	0	Sirt1	Sirt1	Sirt1	sirtuin 1 ((silent mating type information regulation 2, homolog) 1 (S. cerevisiae)	U089318
Z00018312-1	1.8775	2.16009	-0.28259	1.916	0.0025	0.0138	0	2610203C20Rik	2610203C20Rik	2610203C20Rik	RIKEN cDNA 2610203C20 gene	U225374
Z00007188-1	2.8137	3.096	-0.2823	1.915	0.0078	0.0355	1	Lamc1	Lamc1	Lamc1	laminin, gamma 1
Z00016162-1	3.1375	3.41979	-0.28229	1.915	0	0	0	Tspyl1	Tspyl1	Tspyl1	testis-specific protein, Y-encoded-like 1	U011395
Z00020884-1	2.0462	2.3279	-0.2817	1.912	0.0005	0.0036	0	Fzd10	Fzd10	Fzd10	frizzled homolog 10 (Drosophila)	U006219
Z00009854-1	3.6711	3.95279	-0.28169	1.912	0	0	0	Glb1	Glb1	Glb1	galactosidase, beta 1	U011100
Z00007767-1	2.5283	2.8099	-0.2816	1.912	0.0002	0.0016	0	Actn3	Actn3	Actn3	actinin alpha 3	U019074
Z00012838-1	3.9356	4.2171	-0.2815	1.912	0	0	0	5830434P21Rik	5830434P21Rik	5830434P21Rik	RIKEN cDNA 5830434P21 gene	U001612
Z00002958-1	2.6796	2.961	-0.2814	1.911	0	0	0	LOC624168	LOC624168	LOC624168	similar to zinc finger protein of the cerebellum 5	U045833
Z00003490-1	3.6316	3.91279	-0.28119	1.91	0	0	0	4921506J03Rik	4921506J03Rik	4921506J03Rik	RIKEN cDNA 4921506J03 gene	U032229
Z00012287-1	2.8816	3.16259	-0.28099	1.909	0	0	0	H2-Ke6	H2-Ke6	H2-Ke6	H2-K region expressed gene 6	U037703
Z00007224-1	3.6281	3.9087	-0.2806	1.908	0	0	0	Xpot	Xpot	Xpot	exportin, tRNA (nuclear export receptor for tRNAs)	U032291
Z00010154-1	2.7103	2.99079	-0.28049	1.907	0	0	0	C130015C19	C130015C19	C130015C19	hypothetical LOC403342	U056752
Z00002409-1	2.7531	3.0335	-0.2804	1.907	0	0	0	LOC432825	LOC432825	LOC432825	hypothetical LOC432825	U041261
Z00017573-1	2.9108	3.19119	-0.28039	1.907	0	0	0	Def6	Def6	Def6	differentially expressed in FDCP 6	U017742
Z00020697-1	1.9449	2.2244	-0.2795	1.903	0	0.0006	0	Ctnnd2	Ctnnd2	Ctnnd2	catenin (cadherin associated protein), delta 2	U036058
Z00009377-1	3.9869	4.2663	-0.2794	1.902	0.0092	0.0408	1	Tubb2b	Tubb2b	Tubb2b	tubulin, beta 2b	U013761
Z00011067-1	3.7289	4.0071	-0.2782	1.897	0	0	0	Pdhb	Pdhb	Pdhb	pyruvate dehydrogenase (lipoamide) beta	U035227
Z00001077-1	3.4516	3.7297	-0.2781	1.897	0	0	0	Ppp1r15b	Ppp1r15b	Ppp1r15b	protein phosphatase 1, regulatory (inhibitor) subunit 15b	U000809
Z00001040-1	3.7787	4.0563	-0.2776	1.894	0	0	0	Sp1	Sp1	Sp1	trans-acting transcription factor 1	U043484
Z00013847-1	2.5792	2.85669	-0.27749	1.894	0	0	0	Chd9	Chd9	Chd9	chromodomain helicase DNA binding protein 9	U066023
Z00016748-1	2.8332	3.11059	-0.27739	1.894	0	0	0	Edd1	Edd1	Edd1	E3 ubiquitin protein ligase, HECT domain containing, 1
Z00018281-1	3.3974	3.67449	-0.27709	1.892	0	0	0	Slk	Slk	Slk	STE20-like kinase (yeast)	U019547
Z00008198-1	3.6933	3.9703	-0.277	1.892	0	0	0	Fath	Fath	Fath	fat tumor suppressor homolog (Drosophila)	U009299
Z00008639-1	2.1486	2.42529	-0.27669	1.89	0.0035	0.0184	0	Pank2	Pank2	Pank2	pantothenate kinase 2 (Hallervorden-Spatz syndrome)	U145822
Z00001303-1	2.388	2.6641	-0.2761	1.888	0	0	0	AI586002	AI586002	AI586002	expressed sequence AI586002
Z00001851-1	2.7929	3.0689	-0.276	1.887	0	0	0	Msh2	Msh2	Msh2	mutS homolog 2 (E. coli)
Z00006673-1	2.8775	3.15329	-0.27579	1.887	0	0	0	Aspscr1	Aspscr1	Aspscr1	alveolar soft part sarcoma chromosome region, candidate 1 (human)	U013672
Z00007004-1	3.2249	3.4999	-0.275	1.883	0	0	0	Mll3	Mll3	Mll3	myeloid/lymphoid or mixed-lineage leukemia 3	U026010
Z00016382-1	3.0845	3.3592	-0.2747	1.882	0	0	0	Tcf4	Tcf4	Tcf4	transcription factor 4	U018867
Z00002834-1	3.4017	3.6752	-0.2735	1.877	0	0	0	Myst4	Myst4	Myst4	MYST histone acetyltransferase monocytic leukemia 4	U015372
Z00015083-1	2.2889	2.5619	-0.273	1.874	0	0	0	Morn1	Morn1	Morn1	MORN repeat containing 1	U005196
Z00016366-1	3.0008	3.2734	-0.2726	1.873	0	0	0	2310043N10Rik	2310043N10Rik	2310043N10Rik	RIKEN cDNA 2310043N10 gene	U019032
Z00020991-1	2.5044	2.7768	-0.2724	1.872	0.0003	0.0025	0	4933409L06Rik	Cep350	4933409L06Rik	RIKEN cDNA 4933409L06 gene	U021923
Z00014135-1	3.2904	3.56259	-0.27219	1.871	0	0	0	Cebpg	Cebpg	Cebpg	CCAAT/enhancer binding protein (C/EBP), gamma	U028433
Z00005882-1	3.722	3.9939	-0.2719	1.87	0	0	0	Sars	Sars	Sars	seryl-aminoacyl-tRNA synthetase	U024527
Z00021560-1	2.817	3.08799	-0.27099	1.866	0	0	0	6430510M02Rik	6430510M02Rik	6430510M02Rik	RIKEN cDNA 6430510M02 gene	U059938
Z00003497-1	3.9361	4.20699	-0.27089	1.865	0	0	0	Ier2	Ier2	Ier2	immediate early response 2	U030034
Z00011056-1	3.4003	3.67059	-0.27029	1.863	0	0	0	Rpap1	Rpap1	Rpap1	RNA polymerase II associated protein 1	U023234
Z00002188-1	3.318	3.5882	-0.2702	1.862	0	0	0	5630401D06Rik	5630401D06Rik	5630401D06Rik	RIKEN cDNA 5630401D06 gene	U191991
Z00020839-1	3.031	3.3008	-0.2698	1.861	0	0	0	Nmnat2	Nmnat2	Nmnat2	nicotinamide nucleotide adenylyltransferase 2	U000925
Z00019738-1	2.785	3.05469	-0.26969	1.86	0	0.0003	0	Fetub	Fetub	Fetub	fetuin beta	U016952
Z00001006-1	3.1006	3.3702	-0.2696	1.86	0	0	0	Lgals3	Lgals3	Lgals3	lectin, galactose binding, soluble 3	U056994
Z00020831-1	3.2159	3.4853	-0.2694	1.859	0	0	0	Clcn2	Clcn2	Clcn2	chloride channel 2	U036893
Z00016654-1	3.2433	3.51259	-0.26929	1.859	0	0	0	Yy1	Yy1	Yy1	YY1 transcription factor	U061571
Z00003694-1	2.4087	2.67799	-0.26929	1.859	0	0	0	Cbfa2t2h	Cbfa2t2h	Cbfa2t2h	core-binding factor, runt domain, alpha subunit 2, translocated to, 2 homolog (human)
Z00015304-1	1.8463	2.11529	-0.26899	1.857	0.0053	0.0258	0	Traf3ip3	Traf3ip3	Traf3ip3	TRAF3 interacting protein 3
Z00005814-1	2.7444	3.0133	-0.2689	1.857	0.0001	0.0009	0	Fblim1	Fblim1	Fblim1	filamin binding LIM protein 1	U025726
Z00019766-1	3.2505	3.51939	-0.26889	1.857	0	0	0	2900057K09Rik	2900057K09Rik	2900057K09Rik	RIKEN cDNA 2900057K09 gene	U028902
Z00021329-1	1.7552	2.02369	-0.26849	1.855	0.0056	0.0271	0	Eif2c4	Eif2c4	Eif2c4	eukaryotic translation initiation factor 2C, 4	U025523
Z00002185-1	3.0992	3.36759	-0.26839	1.855	0	0	0	Gpr19	Gpr19	Gpr19	G protein-coupled receptor 19	U027958
Z00014057-1	3.2725	3.5408	-0.2683	1.854	0	0	0	2006-03-05	March5	2006-03-05	membrane-associated ring finger (C3HC4) 5
Z00009042-1	3.7748	4.04279	-0.26799	1.853	0	0	0	Fbxo15	Fbxo15	Fbxo15	F-box protein 15	U018974
Z00005570-1	3.6376	3.9055	-0.2679	1.853	0	0.0002	0	Hnrpa3	Hnrpa3	Hnrpa3	heterogeneous nuclear ribonucleoprotein A3	U001941
Z00013401-1	3.4392	3.7069	-0.2677	1.852	0.0066	0.0308	1	Usp7	Usp7	Usp7	ubiquitin specific peptidase 7	U036770
Z00011116-1	2.6452	2.91279	-0.26759	1.851	0	0.0001	0	Rtn4	Rtn4	Rtn4	reticulon 4	U061873
Z00007597-1	5.059	5.32619	-0.26719	1.85	0	0	0	Mt-co1	Mt-co1	Mt-co1	cytochrome c oxidase I, mitochondrial	U138816
Z00021348-1	2.4684	2.73519	-0.26679	1.848	0	0	0	Trim56	Trim56	Trim56	tripartite motif-containing 56	U026840
Z00019605-1	2.2308	2.4975	-0.2667	1.847	0	0.0003	0	2700067D09Rik	Anks3	2700067D09Rik	RIKEN cDNA 2700067D09 gene
Z00009426-1	4.1724	4.439	-0.2666	1.847	0	0	0	Eif4a2	Eif4a2	Eif4a2	eukaryotic translation initiation factor 4A2	U092195
Z00012510-1	3.4516	3.71819	-0.26659	1.847	0	0	0	Eef2	Eef2	Eef2	eukaryotic translation elongation factor 2	U011775
Z00012722-1	1.7052	1.97169	-0.26649	1.847	0.0158	0.0638	0	D130019J16Rik	D130019J16Rik	D130019J16Rik	RIKEN cDNA D130019J16 gene	U057617
Z00019770-1	3.2104	3.47679	-0.26639	1.846	0	0	0	Mid1ip1	Mid1ip1	Mid1ip1	Mid1 interacting protein 1 (gastrulation specific G12-like (zebrafish))	U019704
Z00017996-1	3.1599	3.4261	-0.2662	1.845	0	0	0	Ptbp2	Ptbp2	Ptbp2	polypyrimidine tract binding protein 2	U043842
Z00020635-1	2.8768	3.14229	-0.26549	1.842	0.0004	0.0031	0	Dpysl4	Dpysl4	Dpysl4	dihydropyrimidinase-like 4	U008901
Z00004791-1	2.9786	3.24399	-0.26539	1.842	0	0	0	Nmt1	Nmt1	Nmt1	N-myristoyltransferase 1	U043231
Z00012677-1	3.2248	3.48979	-0.26499	1.84	0	0	0	Nf2	Nf2	Nf2	neurofibromatosis 2	U032451
Z00015767-1	3.0857	3.35059	-0.26489	1.84	0	0	0	Hdac4	Hdac4	Hdac4	histone deacetylase 4	U021595
Z00013077-1	3.0565	3.32129	-0.26479	1.839	0	0	0	Soat1	Soat1	Soat1	sterol O-acyltransferase 1	U028697
Z00018456-1	2.8011	3.0657	-0.2646	1.839	0	0.0006	0	Ncoa1	Ncoa1	Ncoa1	nuclear receptor coactivator 1	U033762
Z00001516-1	2.1294	2.39369	-0.26429	1.837	0.0019	0.0108	0	BC057170	BC057170	BC057170	cDNA sequence BC057170	U243842
Z00010836-1	3.2783	3.542	-0.2637	1.835	0	0	0	Ptprk	Ptprk	Ptprk	protein tyrosine phosphatase, receptor type, K	U046583
Z00003767-1	3.2982	3.56179	-0.26359	1.834	0	0	0	Mll3	Mll3	Mll3	myeloid/lymphoid or mixed-lineage leukemia 3	U026010
Z00006536-1	3.8918	4.1553	-0.2635	1.834	0	0	0	Ghitm	Ghitm	Ghitm	growth hormone inducible transmembrane protein	U035426
Z00010134-1	3.1709	3.43429	-0.26339	1.833	0	0	0	9030416H16Rik	9030416H16Rik	9030416H16Rik	RIKEN cDNA 9030416H16 gene	U005630
Z00013784-1	3.8815	4.1448	-0.2633	1.833	0	0	0	BC069960	Hexdc	BC069960	cDNA sequence BC069960	U013683
Z00019153-1	4.3033	4.5661	-0.2628	1.831	0	0	0	Tars	Tars	Tars	threonyl-tRNA synthetase	U036010
Z00004839-1	3.2368	3.49949	-0.26269	1.831	0	0	0	As3mt	As3mt	As3mt	arsenic ( 3 oxidation state) methyltransferase	U019533
Z00021471-1	2.3229	2.5845	-0.2616	1.826	0.0059	0.0283	0	Garnl3	Garnl3	Garnl3	GTPase activating RANGAP domain-like 3	U022515
Z00018255-1	3.5057	3.76699	-0.26129	1.825	0	0	0	Renbp	Renbp	Renbp	renin binding protein	U039462
Z00015628-1	2.8167	3.0777	-0.261	1.823	0.001	0.0065	0	Zfp518	Zfp518	Zfp518	zinc finger protein 518	U040843
Z00011225-1	2.5308	2.79099	-0.26019	1.82	0.0002	0.002	0	Csnk1a1	Csnk1a1	Csnk1a1	casein kinase 1, alpha 1
Z00021581-1	3.38	3.6399	-0.2599	1.819	0	0	0	Falz	Falz	Falz	fetal Alzheimer antigen	U041151
Z00011497-1	3.8617	4.1208	-0.2591	1.815	0	0	0	Dync1h1	Dync1h1	Dync1h1	dynein cytoplasmic 1 heavy chain 1	U014411
Z00008941-1	3.0354	3.29439	-0.25899	1.815	0	0	0	Malat1	Malat1	Malat1	metastasis associated lung adenocarcinoma transcript 1 (non-coding RNA)	U019033
Z00001992-1	2.7617	3.02069	-0.25899	1.815	0	0.0001	0	Ebna1bp2	Ebna1bp2	Ebna1bp2	EBNA1 binding protein 2	U004723
Z00020873-1	2.5054	2.76419	-0.25879	1.814	0.0001	0.0012	0	Brwd1	Brwd1	Brwd1	bromodomain and WD repeat domain containing 1	U037341
Z00004346-1	2.7885	3.047	-0.2585	1.813	0	0	0	D6Bwg1452e	Zc3hav1	D6Bwg1452e	DNA segment, Chr 6, Brigham & Women's Genetics 1452 expressed	U025356
Z00020661-1	2.1416	2.4001	-0.2585	1.813	0.0012	0.0075	0	Hook1	Hook1	Hook1	hook homolog 1 (Drosophila)	U004513
Z00011941-1	2.4672	2.7254	-0.2582	1.812	0	0	0	Six6os1	Six6os1	Six6os1	Six6 opposite strand transcript 1	U034061
Z00022017-1	3.6292	3.887	-0.2578	1.81	0	0	0	Enc1	Enc1	Enc1	ectodermal-neural cortex 1	U063494
Z00015733-1	3.2231	3.48079	-0.25769	1.81	0	0	0	Perq1	Perq1	Perq1	PERQ amino acid rich, with GYF domain 1	U006320
Z00007961-1	2.7425	3.00019	-0.25769	1.81	0	0	0	Ier3	Ier3	Ier3	immediate early response 3	U017917
Z00005204-1	2.7581	3.0156	-0.2575	1.809	0	0	0	Diap2	Diap2	Diap2	diaphanous homolog 2 (Drosophila)	U020179
Z00017139-1	3.2549	3.51189	-0.25699	1.807	0	0	0	Gspt1	Gspt1	Gspt1	G1 to S phase transition 1	U242121
Z00022348-1	3.0938	3.35	-0.2562	1.803	0	0	0	Cuedc2	Cuedc2	Cuedc2	CUE domain containing 2	U039107
Z00007992-1	2.32	2.5762	-0.2562	1.803	0.0011	0.0068	0	Slc16a2	Slc16a2	Slc16a2	solute carrier family 16 (monocarboxylic acid transporters), member 2	U039601
Z00016475-1	2.7238	2.98	-0.2562	1.803	0.0038	0.0193	0	LOC237412	LOC237412	LOC237412	similar to RIKEN cDNA 3000002G13	U043094
Z00001960-1	1.904	2.1602	-0.2562	1.803	0.0273	0.0983	0	Star	Star	Star	steroidogenic acute regulatory protein	U009204
Z00014649-1	2.2764	2.5325	-0.2561	1.803	0.0093	0.0411	0	AU017193	AU017193	AU017193	expressed sequence AU017193	U059533
Z00018106-1	2.7695	3.0251	-0.2556	1.801	0.0002	0.0017	0	Tnc	Tnc	Tnc	tenascin C	U025161
Z00005406-1	1.7054	1.96059	-0.25519	1.799	0.0252	0.0925	0	Bmp10	Bmp10	Bmp10	bone morphogenetic protein 10	U007132
Z00000735-1	3.1997	3.4546	-0.2549	1.798	0	0	0	Ubr2	Ubr2	Ubr2	ubiquitin protein ligase E3 component n-recognin 2	U037877
Z00011682-1	2.7841	3.039	-0.2549	1.798	0	0	0	Rala	Rala	Rala	v-ral simian leukemia viral oncogene homolog A (ras related)	U034533
Z00002226-1	4.0669	4.32169	-0.25479	1.798	0	0	0	Ash2l	Ash2l	Ash2l	ash2 (absent, small, or homeotic)-like (Drosophila)	U029672
Z00007666-1	2.9027	3.15709	-0.25439	1.796	0	0	0	Pctk3	Pctk3	Pctk3	PCTAIRE-motif protein kinase 3	U021758
Z00009743-1	3.1723	3.4266	-0.2543	1.795	0	0	0	Phf11	Phf11	Phf11	PHD finger protein 11	U035637
Z00011200-1	2.6563	2.9106	-0.2543	1.795	0.0001	0.0013	0	Ell2	Ell2	Ell2	elongation factor RNA polymerase II 2	U043348
Z00004952-1	3.2807	3.535	-0.2543	1.795	0.0022	0.0123	1	Luc7l2	Luc7l2	Luc7l2	LUC7-like 2 (S. cerevisiae)	U006693
Z00020609-1	2.1472	2.40139	-0.25419	1.795	0.0166	0.0665	0	Mapk4	Mapk4	Mapk4	mitogen-activated protein kinase 4	U038555
Z00018845-1	3.2378	3.4918	-0.254	1.794	0	0	0	Stx16	Stx16	Stx16	syntaxin 16	U002921
Z00021083-1	2.5725	2.826	-0.2535	1.792	0	0	0	Pcqap	Pcqap	Pcqap	positive cofactor 2, multiprotein complex, glutamine/Q-rich-associated protein
Z00004628-1	3.0548	3.30819	-0.25339	1.792	0.0001	0.001	0	Bckdk	Bckdk	Bckdk	branched chain ketoacid dehydrogenase kinase	U042869
Z00007645-1	2.9512	3.20449	-0.25329	1.791	0	0	0	Fbxw4	Fbxw4	Fbxw4	F-box and WD-40 domain protein 4	U039094
Z00006461-1	3.088	3.3412	-0.2532	1.791	0	0	0	Nid1	Nid1	Nid1	nidogen 1	U014556
Z00003252-1	2.4785	2.73139	-0.25289	1.79	0	0	0	Adar	Adar	Adar	adenosine deaminase, RNA-specific	U042455
Z00021259-1	2.3478	2.6005	-0.2527	1.789	0.0071	0.033	0	Prkcb1	Prkcb1	Prkcb1	protein kinase C, beta 1	U008730
Z00011705-1	3.6207	3.87329	-0.25259	1.788	0	0	0	Rif1	Rif1	Rif1	Rap1 interacting factor 1 homolog (yeast)	U001752
Z00000291-1	3.186	3.438	-0.252	1.786	0	0	0	Jmjd3	Jmjd3	Jmjd3	jumonji domain containing 3	U032962
Z00016024-1	2.7225	2.97389	-0.25139	1.783	0	0	0	Huwe1	Huwe1	Huwe1	HECT, UBA and WWE domain containing 1	U020318
Z00012732-1	3.9651	4.2164	-0.2513	1.783	0	0	0	Cd81	Cd81	Cd81	CD 81 antigen	U008989
Z00009150-1	3.8194	4.0704	-0.251	1.782	0.0002	0.0019	0	Elovl6	Elovl6	Elovl6	ELOVL family member 6, elongation of long chain fatty acids (yeast)	U003840
Z00009968-1	2.3636	2.6145	-0.2509	1.781	0	0	0	Usp34	Usp34	Usp34	ubiquitin specific peptidase 34	U067782
Z00015734-1	2.7709	3.02169	-0.25079	1.781	0	0.0001	0	Lama2	Lama2	Lama2	laminin, alpha 2	U031632
Z00003295-1	2.8279	3.07859	-0.25069	1.781	0	0	0	Gpiap1	Gpiap1	Gpiap1	GPI-anchored membrane protein 1	U043838
Z00004142-1	2.5133	2.76369	-0.25039	1.779	0	0.0004	0	Bxdc5	Bxdc5	Bxdc5	brix domain containing 5	U052251
Z00006355-1	3.4313	3.68159	-0.25029	1.779	0.0127	0.0533	1	Sall4	Sall4	Sall4	sal-like 4 (Drosophila)	U023697
Z00001472-1	3.2492	3.499	-0.2498	1.777	0	0	0	Sub1	Sub1	Sub1	SUB1 homolog (S. cerevisia	U036014
Z00003324-1	2.2481	2.4977	-0.2496	1.776	0.0025	0.0139	0	Tmc7	Tmc7	Tmc7	transmembrane channel-like gene family 7	U029173
Z00016880-1	3.4649	3.71439	-0.24949	1.776	0	0	0	Noc2l	Noc2l	Noc2l	nucleolar complex associated 2 homolog (S. cerevisiae)
Z00007759-1	2.9944	3.2438	-0.2494	1.775	0	0	0	Arc	Arc	Arc	activity regulated cytoskeletal-associated protein	U036283
Z00007161-1	2.7145	2.96379	-0.24929	1.775	0	0.0005	0	Msc	Msc	Msc	musculin	U021133
Z00000273-1	3.0174	3.2665	-0.2491	1.774	0.0063	0.0297	0	A2m	A2m	A2m	alpha-2-macroglobulin	U042766
Z00017140-1	3.0034	3.25249	-0.24909	1.774	0	0	0	Slco4a1	Slco4a1	Slco4a1	solute carrier organic anion transporter family, member 4a1	U002955
Z00009249-1	2.4729	2.72199	-0.24909	1.774	0.0006	0.004	0	Ednrb	Ednrb	Ednrb	endothelin receptor type B
Z00000753-1	4.0016	4.2506	-0.249	1.774	0	0	0	Rest	Rest	Rest	RE1-silencing transcription factor	U042648
Z00002947-1	2.6912	2.94019	-0.24899	1.774	0.0001	0.0013	0	Paqr3	Paqr3	Paqr3	progestin and adipoQ receptor family member III	U026426
Z00004565-1	3.0579	3.30609	-0.24819	1.77	0	0	0	Chd2	Chd2	Chd2	chromodomain helicase DNA binding protein 2	U086532
Z00015815-1	2.7534	3.00139	-0.24799	1.77	0.0007	0.0046	0	1200015N20Rik	1200015N20Rik	1200015N20Rik	RIKEN cDNA 1200015N20 gene	U011635
Z00019476-1	3.4039	3.6518	-0.2479	1.769	0	0	0	Fmip	Thoc5	Fmip	Fms interacting protein	U012277
Z00019637-1	3.8301	4.078	-0.2479	1.769	0	0	0	Eprs	Eprs	Eprs	glutamyl-prolyl-tRNA synthetase	U001246
Z00019696-1	2.7726	3.0204	-0.2478	1.769	0	0	0	Lix1l	Lix1l	Lix1l	Lix1-like	U137655
Z00022219-1	2.1746	2.4223	-0.2477	1.768	0.0006	0.0042	0	Bicd1	Bicd1	Bicd1	bicaudal D homolog 1 (Drosophila)	U304339
Z00018190-1	3.5161	3.7637	-0.2476	1.768	0	0	0	Hsf2bp	Hsf2bp	Hsf2bp	heat shock transcription factor 2 binding protein	U037657
Z00013385-1	2.2268	2.4744	-0.2476	1.768	0.0001	0.0009	0	LOC552882	LOC552882	LOC552882	hypothetical LOC552882	U066697
Z00004010-1	2.2957	2.54269	-0.24699	1.765	0.0005	0.0036	0	Dlgh1	Dlgh1	Dlgh1	discs, large homolog 1 (Drosophila)	U043513
Z00014237-1	2.752	2.9987	-0.2467	1.764	0	0	0	Drctnnb1a	Drctnnb1a	Drctnnb1a	down-regulated by Ctnnb1, a	U025987
Z00020982-1	2.5412	2.78759	-0.24639	1.763	0.0005	0.0036	0	Chrna7	Chrna7	Chrna7	cholinergic receptor, nicotinic, alpha polypeptide 7	U028666
Z00014932-1	2.8019	3.0479	-0.246	1.761	0	0	0	Mapk1ip1	Mapk1ip1	Mapk1ip1	mitogen activated protein kinase 1 interacting protein 1	U029404
Z00013227-1	2.9425	3.1884	-0.2459	1.761	0	0	0	Etnk1	Etnk1	Etnk1	ethanolamine kinase 1	U062182
Z00011198-1	2.8591	3.1049	-0.2458	1.761	0	0	0	Lrdd	Lrdd	Lrdd	leucine-rich and death domain containing	U029459
Z00005684-1	3.7068	3.9525	-0.2457	1.76	0	0	0	Nfe2l1	Nfe2l1	Nfe2l1	nuclear factor, erythroid derived 2,-like 1	U033326
Z00019956-1	2.3424	2.58769	-0.24529	1.759	0.002	0.0114	0	Raph1	Raph1	Raph1	Ras association (RalGDS/AF-6) and pleckstrin homology domains 1	U068487
Z00003471-1	3.288	3.5323	-0.2443	1.755	0	0	0	Ubqln4	Ubqln4	Ubqln4	ubiquilin 4	U003441
Z00020193-1	4.3348	4.5791	-0.2443	1.755	0	0	0	Pfas	Pfas	Pfas	phosphoribosylformylglycinamidine synthase (FGAR amidotransferase)	U032951
Z00021756-1	2.0925	2.3358	-0.2433	1.751	0.0025	0.0139	0	Atp2b1	Atp2b1	Atp2b1	ATPase, Ca transporting, plasma membrane 1	U055567
Z00021795-1	3.0252	3.2677	-0.2425	1.747	0	0	0	AV024533	AV024533	AV024533	expressed sequence AV024533	U055334
Z00012447-1	3.3691	3.61149	-0.24239	1.747	0	0	0	Stk38	Stk38	Stk38	serine/threonine kinase 38	U037619
Z00020108-1	2.8381	3.0804	-0.2423	1.747	0	0	0	Mlycd	Mlycd	Mlycd	malonyl-CoA decarboxylase
Z00012645-1	3.2249	3.4668	-0.2419	1.745	0	0	0	Stag3	Stag3	Stag3	stromal antigen 3	U006342
Z00011743-1	2.4778	2.71969	-0.24189	1.745	0	0	0	Pdgfc	Pdgfc	Pdgfc	platelet-derived growth factor, C polypeptide	U003355
Z00009373-1	3.5063	3.748	-0.2417	1.744	0	0	0	2600011C06Rik	2600011C06Rik	2600011C06Rik	RIKEN cDNA 2600011C06 gene	U014174
Z00004756-1	4.6644	4.9061	-0.2417	1.744	0.0004	0.0028	0	Mt-co1	Mt-co1	Mt-co1	cytochrome c oxidase I, mitochondrial	U138816
Z00002508-1	3.1076	3.34929	-0.24169	1.744	0	0.0001	0	Gig1	Zfp704	Gig1	glucocorticoid induced gene 1	U023823
Z00009302-1	3.285	3.5266	-0.2416	1.744	0	0	0	Mpdu1	Mpdu1	Mpdu1	mannose-P-dolichol utilization defect 1	U032972
Z00020494-1	2.662	2.9034	-0.2414	1.743	0	0	0	Dhrs7	Dhrs7	Dhrs7	dehydrogenase/reductase (SDR family) member 7	U034058
Z00011006-1	2.908	3.149	-0.241	1.741	0	0	0	Cd2bp2	Cd2bp2	Cd2bp2	CD2 antigen (cytoplasmic tail) binding protein 2	U029279
Z00017738-1	3.9308	4.1717	-0.2409	1.741	0	0	0	Wdr82	Wdr82	Wdr82	WD repeat domain containing 82	U010967
Z00000262-1	3.2697	3.5102	-0.2405	1.739	0	0	0	Dlk1	Dlk1	Dlk1	delta-like 1 homolog (Drosophila)	U014380
Z00009710-1	2.7843	3.02479	-0.24049	1.739	0	0	0	Zfp238	Zfp238	Zfp238	zinc finger protein 238	U001158
Z00003410-1	3.5157	3.7559	-0.2402	1.738	0	0	0	D14Abb1e	D14Abb1e	D14Abb1e	DNA segment, Chr 14, Abbott 1 expressed	U015423
Z00010433-1	3.5422	3.78199	-0.23979	1.736	0	0	0	Rbbp5	Rbbp5	Rbbp5	retinoblastoma binding protein 5	U000803
Z00020396-1	2.7025	2.94209	-0.23959	1.736	0.001	0.0062	0	Plod2	Plod2	Plod2	procollagen lysine, 2-oxoglutarate 5-dioxygenase 2	U010857
Z00002929-1	2.737	2.9765	-0.2395	1.735	0	0	0	Hdac4	Hdac4	Hdac4	histone deacetylase 4	U021595
Z00015385-1	3.4485	3.68799	-0.23949	1.735	0	0	0	Slc19a2	Slc19a2	Slc19a2	solute carrier family 19 (thiamine transporter), member 2	U001018
Z00011821-1	3.9512	4.1904	-0.2392	1.734	0	0	0	Spint2	Spint2	Spint2	serine protease inhibitor, Kunitz type 2	U028351
Z00007964-1	2.8208	3.05999	-0.23919	1.734	0	0	0	Tpd52l1	Tpd52l1	Tpd52l1	tumor protein D52-like 1	U031657
Z00008723-1	2.4914	2.7301	-0.2387	1.732	0	0	0	Mtus1	Mtus1	Mtus1	mitochondrial tumor suppressor 1	U029753
Z00016494-1	3.1754	3.414	-0.2386	1.732	0	0	0	Lnpep	Lnpep	Lnpep	leucyl/cystinyl aminopeptidase	U037462
Z00005819-1	4.1076	4.3461	-0.2385	1.731	0	0	0	Socs3	Socs3	Socs3	suppressor of cytokine signaling 3	U033671
Z00019305-1	3.306	3.5445	-0.2385	1.731	0	0	0	Chmp2a	Chmp2a	Chmp2a	chromatin modifying protein 2A	U028156
Z00013603-1	2.8927	3.13079	-0.23809	1.73	0.0013	0.0078	0	Akap9	Akap9	Akap9	A kinase (PRKA) anchor protein (yotiao) 9	U043845
Z00020489-1	1.8135	2.0511	-0.2376	1.728	0.014	0.0577	0	Myoz2	Myoz2	Myoz2	myozenin 2	U024604
Z00018848-1	4.0326	4.26989	-0.23729	1.726	0	0	0	Ghitm	Ghitm	Ghitm	growth hormone inducible transmembrane protein	U035426
Z00000322-1	3.3789	3.6158	-0.2369	1.725	0	0	0	Glg1	Glg1	Glg1	golgi apparatus protein 1	U030258
Z00007914-1	2.757	2.9929	-0.2359	1.721	0	0	0	Dst	Dst	Dst	dystonin	U000136
Z00001443-1	2.7211	2.9569	-0.2358	1.721	0	0.0007	0	Amotl1	Amotl1	Amotl1	angiomotin-like 1	U030484
Z00020229-1	3.6465	3.88229	-0.23579	1.721	0	0	0	Aff1	Aff1	Aff1	AF4/FMR2 family, member 1	U235721
Z00001087-1	2.9598	3.19539	-0.23559	1.72	0	0	0	1110001M19Rik	Nufip2	1110001M19Rik	RIKEN cDNA 1110001M19 gene	U012994
Z00000225-1	3.5561	3.7914	-0.2353	1.719	0	0	0	Wdr74	Wdr74	Wdr74	WD repeat domain 74	U019121
Z00001774-1	3.0422	3.2773	-0.2351	1.718	0	0	0	2610319H10Rik	2610319H10Rik	2610319H10Rik	RIKEN cDNA 2610319H10 gene	U263885
Z00011439-1	1.9207	2.1556	-0.2349	1.717	0.0137	0.0568	0	1110006E14Rik	1110006E14Rik	1110006E14Rik	RIKEN cDNA 1110006E14 gene	U014387
Z00006468-1	1.8884	2.123	-0.2346	1.716	0.0186	0.0729	0	Wnt2	Wnt2	Wnt2	wingless-related MMTV integration site 2	U027066
Z00016113-1	2.192	2.426	-0.234	1.713	0.006	0.0285	0	Mgat3	Mgat3	Mgat3	mannoside acetylglucosaminyltransferase 3	U016444
Z00001928-1	2.9978	3.2316	-0.2338	1.713	0.0001	0.0012	0	Gfpt2	Gfpt2	Gfpt2	glutamine fructose-6-phosphate transaminase 2	U012539
Z00020341-1	2.9544	3.18789	-0.23349	1.711	0	0	0	Rpo1-4	Rpo1-4	Rpo1-4	RNA polymerase 1-4	U007028
Z00012088-1	2.4554	2.68889	-0.23349	1.711	0	0	0	Dazl	Dazl	Dazl	deleted in azoospermia-like	U037906
Z00021744-1	2.1747	2.40819	-0.23349	1.711	0.0036	0.0185	0	2210414L08Rik	2210414L08Rik	2210414L08Rik	RIKEN cDNA 2210414L08 gene	U051294
Z00006560-1	3.4497	3.68279	-0.23309	1.71	0.0002	0.002	0	Smarcad1	Smarcad1	Smarcad1	SWI/SNF-related, matrix-associated actin-dependent regulator of chromatin, subfamily a, containing DEAD/H box 1`	U006960
Z00010578-1	2.4701	2.70299	-0.23289	1.709	0	0	0	Hook2	Hook2	Hook2	hook homolog 2 (Drosophila)	U151813
Z00018424-1	4.8037	5.03659	-0.23289	1.709	0	0	0	Eef2	Eef2	Eef2	eukaryotic translation elongation factor 2	U011775
Z00019528-1	4.0397	4.2724	-0.2327	1.708	0	0.0001	0	2010109N14Rik	2010109N14Rik	2010109N14Rik	RIKEN cDNA 2010109N14 gene	U024611
Z00004760-1	3.1387	3.37089	-0.23219	1.706	0	0	0	D1Ertd161e	D1Ertd161e	D1Ertd161e	DNA segment, Chr 1, ERATO Doi 161, expressed	U000468
Z00009934-1	2.5252	2.757	-0.2318	1.705	0	0	0	Ppm1a	Ppm1a	Ppm1a	protein phosphatase 1A, magnesium dependent, alpha isoform
Z00012616-1	2.6433	2.8745	-0.2312	1.702	0.0273	0.0985	1	6720401G13Rik	6720401G13Rik	6720401G13Rik	RIKEN cDNA 6720401G13 gene
Z00009415-1	3.5812	3.8123	-0.2311	1.702	0	0	0	Uqcrc1	Uqcrc1	Uqcrc1	ubiquinol-cytochrome c reductase core protein 1	U011043
Z00009897-1	2.355	2.5861	-0.2311	1.702	0.0016	0.0095	0	Zfp654	Zfp654	Zfp654	zinc finger protein 654	U037173
Z00017723-1	3.8291	4.05989	-0.23079	1.701	0	0	0	Agrn	Agrn	Agrn	agrin	U025890
Z00011789-1	3.2934	3.52399	-0.23059	1.7	0.0014	0.0084	0	Edd1	Edd1	Edd1	E3 ubiquitin protein ligase, HECT domain containing, 1	U036111
Z00009157-1	3.565	3.7955	-0.2305	1.7	0	0	0	Tcstv3	Tcstv3	Tcstv3	2-cell-stage, variable group, member 3	U053120
Z00022112-1	2.9207	3.15109	-0.23039	1.699	0	0	0	Odf2	Odf2	Odf2	outer dense fiber of sperm tails 2	U042271
Z00013981-1	3.0982	3.32859	-0.23039	1.699	0	0	0	LOC215866	LOC215866	LOC215866	hypothetical protein LOC215866	U320960
Z00011292-1	2.3823	2.6126	-0.2303	1.699	0	0.0005	0	9030601B04Rik	9030601B04Rik	9030601B04Rik	RIKEN cDNA 9030601B04 gene	U063178
Z00001515-1	2.1064	2.33659	-0.23019	1.698	0.001	0.0066	0	Map3k9	Map3k9	Map3k9	mitogen-activated protein kinase kinase kinase 9	U034143
Z00005781-1	3.617	3.8471	-0.2301	1.698	0	0	0	Slc20a1	Slc20a1	Slc20a1	solute carrier family 20, member 1	U002456
Z00016996-1	2.0391	2.2692	-0.2301	1.698	0.0175	0.0692	0	Iqgap2	Iqgap2	Iqgap2	IQ motif containing GTPase activating protein 2	U035057
Z00017702-1	2.3579	2.5877	-0.2298	1.697	0.0005	0.0039	0	Mlh3	Mlh3	Mlh3	mutL homolog 3 (E coli)	U034182
Z00018768-1	3.4296	3.6593	-0.2297	1.697	0	0	0	Ube1x	Ube1x	Ube1x	ubiquitin-activating enzyme E1, Chr X	U019749
Z00016445-1	3.4619	3.69099	-0.22909	1.694	0	0	0	Klf10	Klf10	Klf10	Kruppel-like factor 10	U036114
Z00004704-1	2.6476	2.8765	-0.2289	1.693	0.0007	0.0047	0	Jarid1c	Jarid1c	Jarid1c	jumonji, AT rich interactive domain 1C (Rbp2 like)	U043801
Z00018901-1	3.072	3.30089	-0.22889	1.693	0	0	0	Rps6ka2	Rps6ka2	Rps6ka2	ribosomal protein S6 kinase, polypeptide 2	U037398
Z00008239-1	3.2505	3.47939	-0.22889	1.693	0	0	0	Rev1l	Rev1l	Rev1l	REV1-like (S. cerevisiae)	U021255
Z00019000-1	3.3364	3.5652	-0.2288	1.693	0	0	0	B230308N11Rik	B230308N11Rik	B230308N11Rik	RIKEN cDNA B230308N11 gene	U097365
Z00013295-1	3.0584	3.2867	-0.2283	1.691	0	0	0	Myl4	Myl4	Myl4	myosin, light polypeptide 4	U041718
Z00017260-1	2.7193	2.94759	-0.22829	1.691	0	0	0	Pggt1b	Pggt1b	Pggt1b	protein geranylgeranyltransferase type I, beta subunit	U038400
Z00016072-1	2.8423	3.0695	-0.2272	1.687	0	0	0	Kcnk5	Kcnk5	Kcnk5	potassium channel, subfamily K, member 5	U035270
Z00019824-1	2.115	2.34219	-0.22719	1.687	0.0242	0.0894	0	2006-09-06	Sept6	2006-09-06	septin 6	U069017
Z00020470-1	3.3197	3.54669	-0.22699	1.686	0	0	0	Sfrs1	Sfrs1	Sfrs1	splicing factor, arginine/serine-rich 1 (ASF/SF2)	U013154
Z00016843-1	2.5303	2.75729	-0.22699	1.686	0	0	0	Cnbp1	Cnbp1	Cnbp1	cellular nucleic acid binding protein 1
Z00019786-1	2.8852	3.11189	-0.22669	1.685	0	0	0	Ptgis	Ptgis	Ptgis	prostaglandin I2 (prostacyclin) synthase	U023674
Z00001266-1	3.2777	3.50429	-0.22659	1.684	0	0	0	Epha2	Epha2	Epha2	Eph receptor A2	U005038
Z00018585-1	3.8951	4.12169	-0.22659	1.684	0	0	0	1500010J02Rik	1500010J02Rik	1500010J02Rik	RIKEN cDNA 1500010J02 gene	U012803
Z00010530-1	3.6489	3.87549	-0.22659	1.684	0.0004	0.003	0	Rpl22l1	Rpl22l1	Rpl22l1	ribosomal protein L22 like 1	U268813
Z00005625-1	3.0094	3.2358	-0.2264	1.684	0	0	0	D5Wsu152e	D5Wsu152e	D5Wsu152e	DNA segment, Chr 5, Wayne State University 152, expressed	U042652
Z00014880-1	4.1034	4.3297	-0.2263	1.683	0	0	0	Tcfcp2l1	Tcfcp2l1	Tcfcp2l1	transcription factor CP2-like 1	U000714
Z00005644-1	2.382	2.60819	-0.22619	1.683	0.0006	0.0045	0	Cdkn1b	Cdkn1b	Cdkn1b	cyclin-dependent kinase inhibitor 1B (P27)	U007478
Z00007919-1	3.4812	3.7073	-0.2261	1.683	0	0	0	Hddc3	Hddc3	Hddc3	HD domain containing 3
Z00017658-1	3.2498	3.4756	-0.2258	1.681	0	0	0	Atp6v0d1	Atp6v0d1	Atp6v0d1	ATPase, H transporting, V0 subunit D isoform 1	U030177
Z00019614-1	3.6559	3.8814	-0.2255	1.68	0	0	0	5730410I19Rik	5730410I19Rik	5730410I19Rik	RIKEN cDNA 5730410I19 gene	U014307
Z00022038-1	2.5854	2.8109	-0.2255	1.68	0.0003	0.0023	0	Fgd5	Fgd5	Fgd5	FYVE, RhoGEF and PH domain containing 5	U042754
Z00008226-1	2.7091	2.9344	-0.2253	1.679	0	0	0	Chic2	Chic2	Chic2	cysteine-rich hydrophobic domain 2	U026309
Z00005867-1	3.2631	3.48819	-0.22509	1.679	0	0	0	Hunk	Hunk	Hunk	hormonally upregulated Neu-associated kinase	U017355
Z00011671-1	3.6137	3.83879	-0.22509	1.679	0	0	0	Ankrd10	Ankrd10	Ankrd10	ankyrin repeat domain 10	U029585
Z00004859-1	3.3531	3.5781	-0.225	1.678	0.0002	0.0019	0	Trap1	Trap1	Trap1	TNF receptor-associated protein 1	U036729
Z00010809-1	2.6399	2.86479	-0.22489	1.678	0.0019	0.0107	0	Wfdc15	Wfdc15	Wfdc15	WAP four-disulfide core domain 15	U023629
Z00011044-1	3.4792	3.7038	-0.2246	1.677	0	0	0	Ifitm3	Ifitm3	Ifitm3	interferon induced transmembrane protein 3	U029440
Z00003439-1	4.0245	4.2487	-0.2242	1.675	0	0	0	Eif4ebp1	Eif4ebp1	Eif4ebp1	eukaryotic translation initiation factor 4E binding protein 1	U009218
Z00004402-1	2.7129	2.9369	-0.224	1.674	0	0	0	Ica1	Ica1	Ica1	islet cell autoantigen 1	U027039
Z00014636-1	3.0944	3.3184	-0.224	1.674	0	0	0	Ccnl1	Ccnl1	Ccnl1	cyclin L1	U024119
Z00003127-1	2.9156	3.1395	-0.2239	1.674	0	0	0	Eda2r	Eda2r	Eda2r	ectodysplasin A2 isoform receptor	U039558
Z00018360-1	3.8643	4.08819	-0.22389	1.674	0	0	0	Ifitm2	Ifitm2	Ifitm2	interferon induced transmembrane protein 2	U029439
Z00016651-1	2.9876	3.21139	-0.22379	1.674	0.0037	0.0189	0	Ep400	Ep400	Ep400	E1A binding protein p400	U088501
Z00012569-1	3.1949	3.4186	-0.2237	1.673	0	0	0	Mcam	Mcam	Mcam	melanoma cell adhesion molecule	U010379
Z00001210-1	3.1062	3.3297	-0.2235	1.673	0	0	0	Pdcd6ip	Pdcd6ip	Pdcd6ip	programmed cell death 6 interacting protein	U031387
Z00014062-1	2.2339	2.45739	-0.22349	1.672	0.0023	0.0127	0	Sfpq	Sfpq	Sfpq	splicing factor proline/glutamine rich (polypyrimidine tract binding protein associated)	U106078
Z00011202-1	2.5632	2.78659	-0.22339	1.672	0	0	0	8430419L09Rik	8430419L09Rik	8430419L09Rik	RIKEN cDNA 8430419L09 gene	U007486
Z00007613-1	3.543	3.76609	-0.22309	1.671	0	0	0	Dpp7	Dpp7	Dpp7	dipeptidylpeptidase 7	U022389
Z00011326-1	3.8307	4.05339	-0.22269	1.669	0	0	0	Pi4k2a	Pi4k2a	Pi4k2a	phosphatidylinositol 4-kinase type 2 alpha	U019465
Z00003709-1	2.6942	2.91659	-0.22239	1.668	0	0	0	Harsl	Harsl	Harsl	histidyl-tRNA synthetase-like	U018596
Z00012857-1	3.0633	3.28569	-0.22239	1.668	0	0.0002	0	Gtlf3b	Gtlf3b	Gtlf3b	gene trap locus F3b	U032876
Z00016552-1	2.2745	2.49679	-0.22229	1.668	0.0029	0.0156	0	Uhrf2	Uhrf2	Uhrf2	ubiquitin-like, containing PHD and RING finger domains 2	U019362
Z00004993-1	3.1456	3.3677	-0.2221	1.667	0.0038	0.0195	0	Myo10	Myo10	Myo10	myosin X	U043430
Z00003495-1	2.6066	2.82869	-0.22209	1.667	0	0	0	Susd4	Susd4	Susd4	sushi domain containing 4	U001229
Z00017922-1	3.1754	3.3972	-0.2218	1.666	0.0142	0.0586	1	Fnbp1l	Fnbp1l	Fnbp1l	formin binding protein 1-like	U024600
Z00003239-1	3.3267	3.5484	-0.2217	1.666	0	0	0	Pkn1	Pkn1	Pkn1	protein kinase N1	U030017
Z00020277-1	2.5244	2.746	-0.2216	1.665	0	0	0	Top1	Top1	Top1	topoisomerase (DNA) I
Z00015563-1	3.0038	3.225	-0.2212	1.664	0	0	0	Usp28	Usp28	Usp28	ubiquitin specific peptidase 28	U010448
Z00011690-1	3.107	3.32819	-0.22119	1.664	0.0001	0.0008	0	Eif1ay	Eif1ay	Eif1ay	eukaryotic translation initiation factor 1A, Y-linked	U020359
Z00000510-1	2.3969	2.61799	-0.22109	1.663	0.0003	0.0027	0	1810011O16Rik	1810011O16Rik	1810011O16Rik	RIKEN cDNA 1810011O16 gene
Z00005859-1	3.5007	3.72159	-0.22089	1.662	0	0	0	Sp1	Sp1	Sp1	trans-acting transcription factor 1	U043484
Z00002900-1	3.1557	3.37639	-0.22069	1.662	0	0	0	Pcmtd1	Pcmtd1	Pcmtd1	protein-L-isoaspartate (D-aspartate) O-methyltransferase domain containing 1	U042143
Z00011249-1	4.2905	4.511	-0.2205	1.661	0	0	0	Sgk	Sgk	Sgk	serum/glucocorticoid regulated kinase	U043055
Z00013370-1	2.4656	2.68599	-0.22039	1.661	0	0.0002	0	BC021395	BC021395	BC021395	cDNA sequence BC021395	U038261
Z00005471-1	3.8765	4.09659	-0.22009	1.659	0	0	0	Brd4	Brd4	Brd4	bromodomain containing 4	U037661
Z00018727-1	2.4763	2.69639	-0.22009	1.659	0	0	0	Birc6	Birc6	Birc6	baculoviral IAP repeat-containing 6	U018226
Z00019077-1	3.2497	3.4697	-0.22	1.659	0	0	0	Lphn1	Lphn1	Lphn1	latrophilin 1	U009560
Z00011744-1	4.6792	4.8992	-0.22	1.659	0	0	0	Hspa9a	Hspa9a	Hspa9a	heat shock protein 9A	U038317
Z00014424-1	2.3414	2.56139	-0.21999	1.659	0.0001	0.0008	0	D11Ertd717e	D11Ertd717e	D11Ertd717e	DNA segment, Chr 11, ERATO Doi 717, expressed	U155062
Z00002378-1	4.0194	4.2392	-0.2198	1.658	0.0001	0.0008	0	Nedd4	Nedd4	Nedd4	neural precursor cell expressed, developmentally down-regulted gene 4	U010725
Z00005869-1	3.4043	3.62409	-0.21979	1.658	0	0	0	Acot9	Acot9	Acot9	acyl-CoA thioesterase 9	U020349
Z00017821-1	2.3457	2.5653	-0.2196	1.658	0.0001	0.0013	0	Srpk2	Srpk2	Srpk2	serine/arginine-rich protein specific kinase 2	U025981
Z00021146-1	3.5591	3.77869	-0.21959	1.658	0	0	0	Abcc5	Abcc5	Abcc5	ATP-binding cassette, sub-family C (CFTR/MRP), member 5	U036884
Z00016097-1	2.3464	2.56579	-0.21939	1.657	0.0015	0.009	0	Boc	Boc	Boc	biregional cell adhesion molecule-related/down-regulated by oncogenes (Cdon) binding protein	U037063
Z00015097-1	4.2179	4.43709	-0.21919	1.656	0	0	0	Parp1	Parp1	Parp1	poly (ADP-ribose) polymerase family, member 1	U001190
Z00008059-1	2.7805	2.9996	-0.2191	1.656	0.0005	0.0034	0	AI851076	Ccdc55	AI851076	expressed sequence AI851076	U044103
Z00007350-1	4.8815	5.10039	-0.21889	1.655	0.0003	0.0026	0	Rpl4	Rpl4	Rpl4	ribosomal protein L4	U010610
Z00009291-1	2.8274	3.04619	-0.21879	1.654	0	0.0007	0	Cd1d1	Cd1d1	Cd1d1	CD1d1 antigen	U024225
Z00005636-1	2.7346	2.9533	-0.2187	1.654	0.0055	0.0266	0	Cts7	Cts7	Cts7	cathepsin 7	U034882
Z00002661-1	2.9913	3.2098	-0.2185	1.653	0	0	0	C330019L16Rik	C330019L16Rik	C330019L16Rik	RIKEN cDNA C330019L16 gene	U028470
Z00021436-1	3.5969	3.8153	-0.2184	1.653	0	0	0	9430023L20Rik	9430023L20Rik	9430023L20Rik	RIKEN cDNA 9430023L20 gene	U016687
Z00011844-1	2.6993	2.9167	-0.2174	1.649	0	0	0	Itgb7	Itgb7	Itgb7	integrin beta 7	U036692
Z00019552-1	2.2108	2.4279	-0.2171	1.648	0.0021	0.0117	0	E230024E03Rik	E230024E03Rik	E230024E03Rik	RIKEN cDNA E230024E03 gene	U029899
Z00016065-1	2.9625	3.1795	-0.217	1.648	0	0	0	Tor3a	Tor3a	Tor3a	torsin family 3, member A	U021930
Z00004668-1	2.253	2.46999	-0.21699	1.648	0.0171	0.068	0	Neo1	Neo1	Neo1	neogenin	U047418
Z00018427-1	2.8164	3.033	-0.2166	1.646	0	0	0	Pcmt1	Pcmt1	Pcmt1	protein-L-isoaspartate (D-aspartate) O-methyltransferase 1	U031506
Z00022320-1	3.6566	3.87289	-0.21629	1.645	0	0	0	Pik4ca	Pik4ca	Pik4ca	phosphatidylinositol 4-kinase, catalytic, alpha polypeptide	U036843
Z00011151-1	3.6986	3.9146	-0.216	1.644	0	0.0001	0	Ubl3	Ubl3	Ubl3	ubiquitin-like 3	U026972
Z00014354-1	3.812	4.0273	-0.2153	1.641	0	0	0	Hddc3	Hddc3	Hddc3	HD domain containing 3
Z00012725-1	3.6546	3.8698	-0.2152	1.641	0	0	0	Itpk1	Itpk1	Itpk1	inositol 1,3,4-triphosphate 5/6 kinase	U034281
Z00016166-1	2.2172	2.4323	-0.2151	1.64	0.0001	0.0009	0	Ifi204	Ifi204	Ifi204	interferon activated gene 204	U237697
Z00010364-1	3.5531	3.76799	-0.21489	1.64	0	0	0	AI481316	Uck2	AI481316	expressed sequence AI481316	U022016
Z00013977-1	2.9571	3.17189	-0.21479	1.639	0	0	0	Kras	Kras	Kras	v-Ki-ras2 Kirsten rat sarcoma viral oncogene homolog	U028025
Z00004916-1	3.3417	3.55649	-0.21479	1.639	0	0	0	Akap8	Akap8	Akap8	A kinase (PRKA) anchor protein 8	U037662
Z00003163-1	2.4821	2.69689	-0.21479	1.639	0.0073	0.0338	0	Tor3a	Tor3a	Tor3a	torsin family 3, member A	U021930
Z00017143-1	3.0455	3.26009	-0.21459	1.639	0	0	0	Pcmtd1	Pcmtd1	Pcmtd1	protein-L-isoaspartate (D-aspartate) O-methyltransferase domain containing 1	U042143
Z00004503-1	3.3524	3.5669	-0.2145	1.638	0	0	0	Centb2	Centb2	Centb2	centaurin, beta 2	U044132
Z00017593-1	3.7552	3.96919	-0.21399	1.636	0	0	0	Arid5b	Arid5b	Arid5b	AT rich interactive domain 5B (Mrf1 like)	U031895
Z00018523-1	4.2766	4.49049	-0.21389	1.636	0	0	0	Ssr2	Ssr2	Ssr2	signal sequence receptor, beta	U003442
Z00004140-1	3.1086	3.3224	-0.2138	1.636	0	0	0	Unc13b	Unc13b	Unc13b	unc-13 homolog B (C. elegans)	U004228
Z00019504-1	4.0302	4.2438	-0.2136	1.635	0	0	0	Slc29a1	Slc29a1	Slc29a1	solute carrier family 29 (nucleoside transporters), member 1	U037837
Z00008156-1	3.4006	3.6141	-0.2135	1.634	0	0	0	Rnf2	Rnf2	Rnf2	ring finger protein 2	U021884
Z00014249-1	2.78	2.99349	-0.21349	1.634	0.0001	0.0011	0	Dnase2a	Dnase2a	Dnase2a	deoxyribonuclease II alpha	U036690
Z00016042-1	2.6067	2.81999	-0.21329	1.634	0	0.0002	0	6330583I20Rik	Zfp182	6330583I20Rik	RIKEN cDNA 6330583I20 gene	U039303
Z00020626-1	2.8993	3.11249	-0.21319	1.633	0	0	0	Ppp1r9a	Ppp1r9a	Ppp1r9a	protein phosphatase 1, regulatory (inhibitor) subunit 9A	U042714
Z00005989-1	3.9069	4.11999	-0.21309	1.633	0	0	0	Zfp219	Zfp219	Zfp219	zinc finger protein 219	U035530
Z00013249-1	2.8794	3.09229	-0.21289	1.632	0	0	0	Dicer1	Dicer1	Dicer1	Dicer1, Dcr-1 homolog (Drosophila)	U034307
Z00005690-1	3.0786	3.2913	-0.2127	1.631	0	0	0	Jmjd3	Jmjd3	Jmjd3	jumonji domain containing 3	U032962
Z00012964-1	2.6173	2.82999	-0.21269	1.631	0.0001	0.0008	0	Sycp3	Sycp3	Sycp3	synaptonemal complex protein 3	U011862
Z00001865-1	3.1434	3.35589	-0.21249	1.631	0	0	0	4122402O22Rik	4122402O22Rik	4122402O22Rik	RIKEN cDNA 4122402O22 gene	U016876
Z00000533-1	3.134	3.34589	-0.21189	1.628	0	0	0	Pbef1	Pbef1	Pbef1	pre-B-cell colony-enhancing factor 1	U043269
Z00008015-1	2.4232	2.6349	-0.2117	1.628	0	0	0	Rapgef5	Rapgef5	Rapgef5	Rap guanine nucleotide exchange factor (GEF) 5	U014489
Z00003719-1	2.5445	2.75619	-0.21169	1.628	0.0001	0.0014	0	Slc1a1	Slc1a1	Slc1a1	solute carrier family 1 (neuronal/epithelial high affinity glutamate transporter, system Xag), member 1	U019335
Z00020244-1	2.3227	2.53429	-0.21159	1.627	0	0.0006	0	Yipf6	Yipf6	Yipf6	Yip1 domain family, member 6	U043773
Z00017911-1	2.6428	2.85419	-0.21139	1.627	0	0	0	Asxl2	Asxl2	Asxl2	additional sex combs like 2 (Drosophila)	U013703
Z00000695-1	3.257	3.4683	-0.2113	1.626	0.0001	0.0013	0	Mtfr1	Mtfr1	Mtfr1	mitochondrial fission regulator 1	U003060
Z00018765-1	2.803	3.0139	-0.2109	1.625	0	0.0001	0	Spag9	Spag9	Spag9	sperm associated antigen 9	U013197
Z00017664-1	3.0372	3.248	-0.2108	1.624	0	0	0	Tbc1d17	Tbc1d17	Tbc1d17	TBC1 domain family, member 17	U028501
Z00001656-1	2.3043	2.51509	-0.21079	1.624	0.0161	0.0647	0	D7Ertd715e	D7Ertd715e	D7Ertd715e	DNA segment, Chr 7, ERATO Doi 715, expressed
Z00007082-1	3.2219	3.4324	-0.2105	1.623	0	0	0	Slc2a8	Slc2a8	Slc2a8	solute carrier family 2, (facilitated glucose transporter), member 8	U022514
Z00005040-1	2.6403	2.8504	-0.2101	1.622	0	0	0	Srgap2	Srgap2	Srgap2	SLIT-ROBO Rho GTPase activating protein 2	U021751
Z00018813-1	3.6071	3.81709	-0.20999	1.621	0	0	0	Bckdha	Bckdha	Bckdha	branched chain ketoacid dehydrogenase E1, alpha polypeptide	U237680
Z00004803-1	3.9229	4.13259	-0.20969	1.62	0	0	0	Klf9	Klf9	Klf9	Kruppel-like factor 9	U043714
Z00016832-1	2.202	2.4115	-0.2095	1.619	0.0007	0.0046	0	Fusip1	Fusip1	Fusip1	FUS interacting protein (serine-arginine rich) 1
Z00017396-1	2.8027	3.0118	-0.2091	1.618	0	0	0	5330406M23Rik	5330406M23Rik	5330406M23Rik	RIKEN cDNA 5330406M23 gene	U027130
Z00018681-1	3.3451	3.55419	-0.20909	1.618	0.0001	0.0008	0	Mbtd1	Mbtd1	Mbtd1	mbt domain containing 1	U013196
Z00018308-1	3.081	3.2898	-0.2088	1.617	0	0	0	Mtbp	Mtbp	Mtbp	Mdm2, transformed 3T3 cell double minute p53 binding protein	U016256
Z00004432-1	2.6589	2.8677	-0.2088	1.617	0.0002	0.002	0	Prpf40a	Prpf40a	Prpf40a	pre-mRNA processing factor 40 homolog A (yeast)	U171516
Z00002385-1	3.3816	3.59039	-0.20879	1.617	0	0	0	Cdc37l1	Cdc37l1	Cdc37l1	cell division cycle 37 homolog (S. cerevisiae)-like 1	U019337
Z00013379-1	2.8539	3.06219	-0.20829	1.615	0	0	0	8030404L10Rik	8030404L10Rik	8030404L10Rik	RIKEN cDNA 8030404L10 gene
Z00013882-1	2.738	2.9462	-0.2082	1.615	0	0	0	D630038D15Rik	D630038D15Rik	D630038D15Rik	RIKEN cDNA D630038D15 gene	U050087
Z00021401-1	2.6534	2.8614	-0.208	1.614	0.0008	0.0055	0	Kcnq1	Kcnq1	Kcnq1	potassium voltage-gated channel, subfamily Q, member 1	U029501
Z00018631-1	2.8295	3.0371	-0.2076	1.612	0.0001	0.0009	0	Ikbkb	Ikbkb	Ikbkb	inhibitor of kappaB kinase beta	U029639
Z00021526-1	2.1858	2.3933	-0.2075	1.612	0.0107	0.0461	0	Dtna	Dtna	Dtna	dystrobrevin alpha	U018474
Z00003488-1	2.0837	2.2912	-0.2075	1.612	0.0171	0.068	0	Ggt6	Ggt6	Ggt6	gamma-glutamyltransferase 6	U012881
Z00002202-1	2.0092	2.2166	-0.2074	1.612	0.0214	0.0815	0	Nudt12	Nudt12	Nudt12	nudix (nucleoside diphosphate linked moiety X)-type motif 12	U037981
Z00001898-1	3.4082	3.6154	-0.2072	1.611	0	0	0	Bphl	Bphl	Bphl	biphenyl hydrolase-like (serine hydrolase, breast epithelial mucin-associated antigen)	U014718
Z00004150-1	2.2106	2.4178	-0.2072	1.611	0.0005	0.0038	0	4732471D19Rik	4732471D19Rik	4732471D19Rik	RIKEN cDNA 4732471D19 gene
Z00008620-1	2.7669	2.97379	-0.20689	1.61	0	0	0	Frat2	Frat2	Frat2	frequently rearranged in advanced T-cell lymphomas 2	U039040
Z00008884-1	2.898	3.10479	-0.20679	1.609	0	0	0	Nasp	Nasp	Nasp	nuclear autoantigenic sperm protein (histone-binding)
Z00003785-1	2.6436	2.85029	-0.20669	1.609	0.0001	0.0011	0	Rab4a	Rab4a	Rab4a	RAB4A, member RAS oncogene family	U009947
Z00007251-1	3.7008	3.90719	-0.20639	1.608	0	0	0	Suz12	Suz12	Suz12	suppressor of zeste 12 homolog (Drosophila)	U013044
Z00011003-1	3.2641	3.47049	-0.20639	1.608	0	0	0	Ildr1	Ildr1	Ildr1	immunoglobulin-like domain containing receptor 1	U017078
Z00014001-1	3.7729	3.9792	-0.2063	1.608	0	0	0	Mtap4	Mtap4	Mtap4	microtubule-associated protein 4	U011058
Z00005302-1	3.2429	3.44909	-0.20619	1.607	0	0.0005	0	Cdkn1a	Cdkn1a	Cdkn1a	cyclin-dependent kinase inhibitor 1A (P21)	U017761
Z00017553-1	2.0051	2.21119	-0.20609	1.607	0.0271	0.0978	0	AI115600	AI115600	AI115600	expressed sequence AI115600	U050246
Z00006589-1	3.6584	3.86439	-0.20599	1.606	0	0	0	Rnpc2	Rnpc2	Rnpc2	RNA-binding region (RNP1, RRM) containing 2	U023553
Z00011563-1	3.807	4.0129	-0.2059	1.606	0	0	0	Ccnl2	Ccnl2	Ccnl2	cyclin L2	U005219
Z00000560-1	3.4304	3.6362	-0.2058	1.606	0.0002	0.0016	0	Brd4	Brd4	Brd4	bromodomain containing 4	U037661
Z00001310-1	3.5024	3.7081	-0.2057	1.605	0.0002	0.0015	0	Vasp	Vasp	Vasp	vasodilator-stimulated phosphoprotein	U028218
Z00008607-1	4.0353	4.24079	-0.20549	1.605	0	0	0	Eed	Eed	Eed	embryonic ectoderm development	U028847
Z00012487-1	3.2815	3.4869	-0.2054	1.604	0	0.0005	0	Pnrc2	Pnrc2	Pnrc2	proline-rich nuclear receptor coactivator 2	U025663
Z00005205-1	2.1243	2.3297	-0.2054	1.604	0.0035	0.018	0	Ikbkb	Ikbkb	Ikbkb	inhibitor of kappaB kinase beta	U029639
Z00019628-1	3.0395	3.2447	-0.2052	1.603	0	0	0	Itm2b	Itm2b	Itm2b	integral membrane protein 2B	U035764
Z00004187-1	3.9187	4.1238	-0.2051	1.603	0	0	0	Mthfd1l	Mthfd1l	Mthfd1l	methylenetetrahydrofolate dehydrogenase (NADP dependent) 1-like	U043043
Z00012003-1	3.252	3.4571	-0.2051	1.603	0	0	0	Ech1	Ech1	Ech1	enoyl coenzyme A hydratase 1, peroxisomal	U007889
Z00011926-1	3.1004	3.30529	-0.20489	1.602	0.003	0.016	0	Armcx1	Armcx1	Armcx1	armadillo repeat containing, X-linked 1	U020201
Z00018977-1	2.1138	2.31869	-0.20489	1.602	0.0254	0.0931	0	2010012O05Rik	2010012O05Rik	2010012O05Rik	RIKEN cDNA 2010012O05 gene	U019532
Z00017795-1	3.4982	3.703	-0.2048	1.602	0	0	0	Smc1l1	Smc1l1	Smc1l1	SMC (structural maintenance of chromosomes 1)-like 1 (S. cerevisiae)	U020321
Z00019752-1	2.316	2.5208	-0.2048	1.602	0.0266	0.0965	0	Sorcs3	Sorcs3	Sorcs3	sortilin-related VPS10 domain containing receptor 3	U019558
Z00007558-1	3.2337	3.4383	-0.2046	1.601	0.0269	0.0973	1	Wnk1	Wnk1	Wnk1	WNK lysine deficient protein kinase 1	U042765
Z00006629-1	3.8853	4.08969	-0.20439	1.6	0	0	0	Clstn1	Clstn1	Clstn1	calsyntenin 1	U005107
Z00015160-1	3.0491	3.25329	-0.20419	1.6	0	0	0	Lime1	Lime1	Lime1	Lck interacting transmembrane adaptor 1	U002982
Z00009072-1	2.8265	3.03069	-0.20419	1.6	0	0	0	Arpp19	Arpp19	Arpp19	cAMP-regulated phosphoprotein 19	U010742
Z00011427-1	3.2033	3.40749	-0.20419	1.6	0	0.0002	0	Opa1	Opa1	Opa1	optic atrophy 1 homolog (human)	U043512
Z00009549-1	2.305	2.50919	-0.20419	1.6	0	0.0006	0	2700050F09Rik	Pan3	2700050F09Rik	RIKEN cDNA 2700050F09 gene	U006454
Z00019923-1	3.4382	3.64239	-0.20419	1.6	0.0007	0.0049	0	Aff4	Aff4	Aff4	AF4/FMR2 family, member 4	U012592
Z00016037-1	2.6616	2.86569	-0.20409	1.599	0	0	0	Leng8	Leng8	Leng8	leukocyte receptor cluster (LRC) member 8	U007611
Z00007366-1	3.0125	3.216	-0.2035	1.597	0	0	0	Upf3b	Upf3b	Upf3b	UPF3 regulator of nonsense transcripts homolog B (yeast)	U039318
Z00013575-1	2.7534	2.9567	-0.2033	1.596	0.0001	0.001	0	Lif	Lif	Lif	leukemia inhibitory factor	U012272
Z00020408-1	3.5744	3.7775	-0.2031	1.596	0	0	0	Hrasls3	Hrasls3	Hrasls3	HRAS like suppressor 3	U019008
Z00000440-1	3.3621	3.5651	-0.203	1.595	0	0	0	Mtdh	Mtdh	Mtdh	Metadherin	U016148
Z00019129-1	3.309	3.51199	-0.20299	1.595	0	0	0	Rgl2	Rgl2	Rgl2	ral guanine nucleotide dissociation stimulator-like 2	U017834
Z00017250-1	2.2399	2.4428	-0.2029	1.595	0.0027	0.0146	0	Lypla1	Lypla1	Lypla1	lysophospholipase 1	U000006
Z00005559-1	3.1423	3.3452	-0.2029	1.595	0.0036	0.0186	0	Brwd1	Brwd1	Brwd1	bromodomain and WD repeat domain containing 1	U037341
Z00009673-1	2.7548	2.9575	-0.2027	1.594	0	0	0	1600020E01Rik	1600020E01Rik	1600020E01Rik	RIKEN cDNA 1600020E01 gene	U007120
Z00002810-1	2.2841	2.4866	-0.2025	1.594	0.0002	0.0019	0	Arfgap1	Arfgap1	Arfgap1	ADP-ribosylation factor GTPase activating protein 1
Z00011878-1	3.6638	3.86609	-0.20229	1.593	0	0	0	LOC627891	LOC627891	LOC627891	similar to zinc finger protein 91	U305958
Z00015078-1	2.9275	3.12979	-0.20229	1.593	0	0	0	Creb3l2	Creb3l2	Creb3l2	cAMP responsive element binding protein 3-like 2	U027172
Z00007035-1	3.5661	3.76829	-0.20219	1.592	0	0	0	Ndufs4	Ndufs4	Ndufs4	NADH dehydrogenase (ubiquinone) Fe-S protein 4	U035198
Z00002562-1	3.2655	3.4676	-0.2021	1.592	0	0	0	Zfp281	Zfp281	Zfp281	zinc finger protein 281	U108721
Z00014389-1	2.7163	2.91779	-0.20149	1.59	0	0.0002	0	1810013L24Rik	1810013L24Rik	1810013L24Rik	RIKEN cDNA 1810013L24 gene	U016784
Z00009529-1	2.9671	3.1685	-0.2014	1.59	0.0002	0.0016	0	Skil	Skil	Skil	SKI-like	U003115
Z00002164-1	3.003	3.20429	-0.20129	1.589	0	0	0	Rdm1	Rdm1	Rdm1	RAD52 motif 1	U013375
Z00007503-1	3.383	3.58429	-0.20129	1.589	0	0	0	Grtp1	Grtp1	Grtp1	GH regulated TBC protein 1	U029597
Z00006845-1	2.8943	3.0955	-0.2012	1.589	0	0.0001	0	2610019F03Rik	2610019F03Rik	2610019F03Rik	RIKEN cDNA 2610019F03 gene	U029609
Z00018840-1	2.16	2.36059	-0.20059	1.587	0.0047	0.0232	0	Sgtb	Sgtb	Sgtb	small glutamine-rich tetratricopeptide repeat (TPR)-containing, beta	U015209
Z00022147-1	3.0501	3.25059	-0.20049	1.586	0	0	0	Swap70	Swap70	Swap70	SWA-70 protein	U042853
Z00009484-1	3.71	3.91049	-0.20049	1.586	0	0	0	Map1lc3b	Map1lc3b	Map1lc3b	microtubule-associated protein 1 light chain 3 beta	U009899
Z00000327-1	3.1721	3.37259	-0.20049	1.586	0	0	0	Amotl1	Amotl1	Amotl1	angiomotin-like 1	U030484
Z00006677-1	2.8017	3.0019	-0.2002	1.585	0.0002	0.0015	0	Upf3b	Upf3b	Upf3b	UPF3 regulator of nonsense transcripts homolog B (yeast)	U039318
Z00018843-1	2.7292	2.92919	-0.19999	1.584	0.0004	0.0033	0	Nr1d2	Nr1d2	Nr1d2	nuclear receptor subfamily 1, group D, member 2	U035262
Z00008371-1	2.3433	2.54329	-0.19999	1.584	0.0041	0.0208	0	D12Ertd553e	D12Ertd553e	D12Ertd553e	DNA segment, Chr 12, ERATO Doi 553, expressed	U043258
Z00001023-1	3.8753	4.07519	-0.19989	1.584	0	0	0	Eprs	Eprs	Eprs	glutamyl-prolyl-tRNA synthetase	U001246
Z00002041-1	2.4039	2.60379	-0.19989	1.584	0.0003	0.0025	0	E130107B13Rik	E130107B13Rik	E130107B13Rik	RIKEN cDNA E130107B13 gene	U047986
Z00006655-1	2.7687	2.9685	-0.1998	1.584	0	0	0	Marcks	Marcks	Marcks	myristoylated alanine rich protein kinase C substrate	U031689
Z00010165-1	2.596	2.7957	-0.1997	1.583	0	0.0007	0	2500002B13Rik	2500002B13Rik	2500002B13Rik	RIKEN cDNA 2500002B13 gene	U009357
Z00013346-1	2.554	2.7537	-0.1997	1.583	0.0002	0.0015	0	Setdb1	Setdb1	Setdb1	SET domain, bifurcated 1	U058894
Z00008196-1	2.1385	2.3382	-0.1997	1.583	0.006	0.0285	0	Pcsk5	Pcsk5	Pcsk5	proprotein convertase subtilisin/kexin type 5	U038896
Z00011738-1	3.6765	3.8761	-0.1996	1.583	0	0	0	Nudt21	Nudt21	Nudt21	nudix (nucleoside diphosphate linked moiety X)-type motif 21	U030116
Z00019479-1	3.1844	3.3839	-0.1995	1.583	0	0	0	Itm2a	Itm2a	Itm2a	integral membrane protein 2A	U039633
Z00011189-1	2.7574	2.9569	-0.1995	1.583	0.0001	0.0013	0	Wdfy1	Wdfy1	Wdfy1	WD repeat and FYVE domain containing 1	U021517
Z00015946-1	2.8454	3.0447	-0.1993	1.582	0	0	0	Wwp2	Wwp2	Wwp2	WW domain containing E3 ubiquitin protein ligase 2
Z00020866-1	2.96	3.1593	-0.1993	1.582	0	0.0003	0	6030465E24Rik	6030465E24Rik	6030465E24Rik	RIKEN cDNA 6030465E24 gene	U023270
Z00020446-1	2.6834	2.8827	-0.1993	1.582	0.0057	0.0274	0	Nfib	Nfib	Nfib	nuclear factor I/B	U025201
Z00002005-1	3.095	3.29429	-0.19929	1.582	0	0	0	2610042L04Rik	2610042L04Rik	2610042L04Rik	RIKEN cDNA 2610042L04 gene	U286357
Z00008464-1	2.9089	3.1078	-0.1989	1.58	0	0	0	Ripk5	Ripk5	Ripk5	receptor interacting protein kinase 5	U000802
Z00001946-1	3.3325	3.53129	-0.19879	1.58	0	0	0	BC088983	BC088983	BC088983	cDNA sequence BC088983	U029838
Z00010808-1	2.5842	2.78279	-0.19859	1.579	0	0	0	Akap8l	Akap8l	Akap8l	A kinase (PRKA) anchor protein 8-like	U037663
Z00021947-1	3.0409	3.23939	-0.19849	1.579	0	0	0	Smc6l1	Smc6l1	Smc6l1	SMC6 structural maintenance of chromosomes 6-like 1 (yeast)	U013757
Z00017344-1	2.0747	2.27309	-0.19839	1.579	0.0014	0.0087	0	Slc38a1	Slc38a1	Slc38a1	solute carrier family 38, member 1	U311120
Z00015840-1	2.8456	3.04379	-0.19819	1.578	0	0	0	Raph1	Raph1	Raph1	Ras association (RalGDS/AF-6) and pleckstrin homology domains 1	U068487
Z00021516-1	4.3531	4.55099	-0.19789	1.577	0	0	0	Bat1a	Bat1a	Bat1a	HLA-B-associated transcript 1A	U041371
Z00014088-1	3.253	3.45079	-0.19779	1.576	0	0	0	2310043N13Rik	Ccdc82	2310043N13Rik	RIKEN cDNA 2310043N13 gene	U013683
Z00002016-1	2.5488	2.7465	-0.1977	1.576	0.0005	0.0036	0	Cpsf6	Cpsf6	Cpsf6	cleavage and polyadenylation specific factor 6
Z00015348-1	3.2468	3.4442	-0.1974	1.575	0	0	0	Tuba4	Tuba4	Tuba4	tubulin, alpha 4	U021496
Z00011322-1	4.7755	4.9729	-0.1974	1.575	0	0.0002	0	Rpl18a	Rpl18a	Rpl18a	Ribosomal protein L18A	U029936
Z00006240-1	3.6811	3.8782	-0.1971	1.574	0	0	0	Thumpd1	Thumpd1	Thumpd1	THUMP domain containing 1	U029185
Z00019224-1	2.2205	2.4175	-0.197	1.573	0.0166	0.0663	0	Mbnl1	Mbnl1	Mbnl1	muscleblind-like 1 (Drosophila)	U042431
Z00021102-1	3.7215	3.9184	-0.1969	1.573	0	0	0	H1fx	H1fx	H1fx	H1 histone family, member X	U027588
Z00015971-1	2.7411	2.93799	-0.19689	1.573	0	0	0	2610510B01Rik	Dopey2	2610510B01Rik	RIKEN cDNA 2610510B01 gene	U017400
Z00003671-1	2.8514	3.0482	-0.1968	1.573	0.0004	0.003	0	2310001A20Rik	2310001A20Rik	2310001A20Rik	RIKEN cDNA 2310001A20 gene	U023480
Z00014719-1	3.2559	3.45239	-0.19649	1.572	0	0	0	Rfx2	Rfx2	Rfx2	regulatory factor X, 2 (influences HLA class II expression)	U037958
Z00016361-1	2.5799	2.77639	-0.19649	1.572	0	0.0001	0	Ranbp6	Ranbp6	Ranbp6	RAN binding protein 6	U038963
Z00010894-1	3.0241	3.2203	-0.1962	1.571	0	0	0	Sms	Sms	Sms	spermine synthase	U039823
Z00007358-1	3.0099	3.20599	-0.19609	1.57	0	0.0001	0	Suhw4	Suhw4	Suhw4	suppressor of hairy wing homolog 4 (Drosophila)	U010716
Z00016351-1	3.4036	3.5996	-0.196	1.57	0	0.0004	0	Wipi2	Wipi2	Wipi2	WD repeat domain, phosphoinositide interacting 2	U006392
Z00004728-1	3.5028	3.69869	-0.19589	1.569	0	0.0001	0	Cxxc6	Cxxc6	Cxxc6	CXXC finger 6	U031860
Z00005841-1	2.9263	3.1221	-0.1958	1.569	0	0	0	Rap1ga1	Rap1gap	Rap1ga1	Rap1, GTPase-activating protein 1	U004988
Z00003303-1	3.1211	3.31689	-0.19579	1.569	0	0	0	Ift172	Ift172	Ift172	intraflagellar transport 172 homolog (Chlamydomonas)	U104372
Z00020799-1	3.1286	3.32399	-0.19539	1.568	0	0	0	Btaf1	Btaf1	Btaf1	BTAF1 RNA polymerase II, B-TFIID transcription factor-associated, 170kDa (Mot1 homolog, S. cerevisiae)	U074546
Z00016020-1	3.4752	3.6705	-0.1953	1.567	0	0	0	Pml	Pml	Pml	promyelocytic leukemia	U030936
Z00000479-1	3.2481	3.4434	-0.1953	1.567	0	0.0002	0	Gas5	Gas5	Gas5	growth arrest specific 5	U000991
Z00016211-1	2.8555	3.05069	-0.19519	1.567	0	0	0	Nbeal1	Nbeal1	Nbeal1	neurobeachin like 1	U000335
Z00013141-1	3.6063	3.80149	-0.19519	1.567	0	0	0	Erdr1	Erdr1	Erdr1	erythroid differentiation regulator 1	U130292
Z00004348-1	2.0809	2.27609	-0.19519	1.567	0.0257	0.0938	0	4932439K10Rik	4932439K10Rik	4932439K10Rik	RIKEN cDNA 4932439K10 gene
Z00001513-1	2.6272	2.82219	-0.19499	1.566	0	0	0	Als2cl	Als2cl	Als2cl	ALS2 C-terminal like	U011075
Z00021745-1	4.2565	4.45139	-0.19489	1.566	0	0	0	2810003C17Rik	2810003C17Rik	2810003C17Rik	RIKEN cDNA 2810003C17 gene	U001608
Z00000985-1	2.7248	2.91959	-0.19479	1.565	0.0155	0.063	0	Zdhhc21	Zdhhc21	Zdhhc21	zinc finger, DHHC domain containing 21	U025206
Z00002622-1	2.9507	3.1452	-0.1945	1.564	0	0.0001	0	Gpd2	Gpd2	Gpd2	glycerol phosphate dehydrogenase 2, mitochondrial	U042297
Z00018860-1	5.0717	5.266	-0.1943	1.564	0	0	0	Rpl13a	Rpl13a	Rpl13a	ribosomal protein L13a	U008064
Z00015969-1	3.2014	3.3955	-0.1941	1.563	0	0	0	Aldh1l2	Aldh1l2	Aldh1l2	aldehyde dehydrogenase 1 family, member L2	U032068
Z00020513-1	2.2975	2.4916	-0.1941	1.563	0.001	0.0062	0	Chrnb1	Chrnb1	Chrnb1	cholinergic receptor, nicotinic, beta polypeptide 1 (muscle)	U032979
Z00004090-1	3.1895	3.3835	-0.194	1.563	0	0	0	Yme1l1	Yme1l1	Yme1l1	YME1-like 1 (S. cerevisiae)	U001456
Z00012128-1	3.3593	3.55329	-0.19399	1.563	0	0	0	Acvr1b	Acvr1b	Acvr1b	activin A receptor, type 1B	U016682
Z00009083-1	2.9286	3.1225	-0.1939	1.562	0.0015	0.0092	0	Rnf2	Rnf2	Rnf2	ring finger protein 2	U021884
Z00006920-1	3.461	3.65479	-0.19379	1.562	0	0	0	9130404D08Rik	9130404D08Rik	9130404D08Rik	RIKEN cDNA 9130404D08 gene	U029906
Z00007379-1	2.3387	2.5323	-0.1936	1.561	0.0019	0.011	0	Rpgrip1	Rpgrip1	Rpgrip1	retinitis pigmentosa GTPase regulator interacting protein 1	U015602
Z00018364-1	2.8162	3.00979	-0.19359	1.561	0	0	0	1200016E24Rik	1200016E24Rik	1200016E24Rik	RIKEN cDNA 1200016E24 gene	U088070
Z00017880-1	2.3524	2.5459	-0.1935	1.561	0	0	0	Gpr116	Gpr116	Gpr116	G protein-coupled receptor 116	U092336
Z00005511-1	3.8164	4.0099	-0.1935	1.561	0	0	0	Fntb	Fntb	Fntb	farnesyltransferase, CAAX box, beta	U014123
Z00004980-1	3.5281	3.72149	-0.19339	1.56	0	0	0	Prkcsh	Prkcsh	Prkcsh	protein kinase C substrate 80K-H	U010158
Z00009007-1	3.2258	3.419	-0.1932	1.56	0	0	0	Csad	Csad	Csad	cysteine sulfinic acid decarboxylase	U036690
Z00020804-1	3.6776	3.87049	-0.19289	1.559	0	0	0	Msi2h	Msi2	Msi2h	Musashi homolog 2 (Drosophila)	U033251
Z00011929-1	2.488	2.68089	-0.19289	1.559	0.0001	0.0008	0	Sbf2	Sbf2	Sbf2	SET binding factor 2
Z00002130-1	3.241	3.4338	-0.1928	1.558	0	0.0001	0	Zfp281	Zfp281	Zfp281	zinc finger protein 281	U108721
Z00009464-1	2.7406	2.93339	-0.19279	1.558	0	0	0	4632404H22Rik	4632404H22Rik	4632404H22Rik	RIKEN cDNA 4632404H22 gene	U039389
Z00017102-1	2.4989	2.6916	-0.1927	1.558	0.0008	0.0055	0	Serinc1	Serinc1	Serinc1	serine incorporator 1	U031804
Z00009711-1	2.27	2.46249	-0.19249	1.557	0.0029	0.0156	0	1810015C04Rik	1810015C04Rik	1810015C04Rik	RIKEN cDNA 1810015C04 gene	U016119
Z00003160-1	3.0868	3.27909	-0.19229	1.557	0	0	0	Pmaip1	Pmaip1	Pmaip1	phorbol-12-myristate-13-acetate-induced protein 1	U018834
Z00004655-1	2.3844	2.5765	-0.1921	1.556	0.0138	0.0572	0	Cnot1	Cnot1	Cnot1	CCR4-NOT transcription complex, subunit 1	U030138
Z00002176-1	3.0711	3.26319	-0.19209	1.556	0	0	0	4122402O22Rik	4122402O22Rik	4122402O22Rik	RIKEN cDNA 4122402O22 gene	U016876
Z00014508-1	3.0269	3.2189	-0.192	1.555	0	0	0	Arl4a	Arl4a	Arl4a	ADP-ribosylation factor-like 4A	U033910
Z00009923-1	2.8484	3.0403	-0.1919	1.555	0	0	0	Gm177	Gm177	Gm177	gene model 177, (NCBI)	U030276
Z00018078-1	2.252	2.4439	-0.1919	1.555	0.0051	0.0248	0	LOC552903	LOC552903	LOC552903	hypothetical LOC552903	U049871
Z00020906-1	2.8479	3.03979	-0.19189	1.555	0	0	0	Dpysl3	Dpysl3	Dpysl3	dihydropyrimidinase-like 3	U038379
Z00005078-1	2.7355	2.92739	-0.19189	1.555	0.0004	0.0028	0	Plcb3	Plcb3	Plcb3	phospholipase C, beta 3	U038667
Z00017457-1	2.7092	2.90089	-0.19169	1.554	0	0.0008	0	Zfp655	Zfp655	Zfp655	zinc finger protein 655	U102696
Z00005534-1	4.1187	4.3103	-0.1916	1.554	0	0	0	Eif3s5	Eif3s5	Eif3s5	eukaryotic translation initiation factor 3, subunit 5 (epsilon)	U008614
Z00017245-1	2.275	2.4666	-0.1916	1.554	0.0016	0.0096	0	Sgk3	Sgk3	Sgk3	serum/glucocorticoid regulated kinase 3	U000025
Z00015982-1	2.6269	2.8184	-0.1915	1.554	0.0272	0.0983	0	LOC240038	LOC240038	LOC240038	similar to reduced expression 2	U188201
Z00011683-1	3.8971	4.08859	-0.19149	1.554	0	0	0	Sfrs5	Sfrs5	Sfrs5	splicing factor, arginine/serine-rich 5 (SRp40, HRS)	U014155
Z00019406-1	2.727	2.9181	-0.1911	1.552	0	0	0	E330029E12Rik	E330029E12Rik	E330029E12Rik	RIKEN cDNA E330029E12 gene
Z00020716-1	3.0677	3.2587	-0.191	1.552	0	0	0	Dusp4	Dusp4	Dusp4	dual specificity phosphatase 4	U195777
Z00005200-1	3.6707	3.86169	-0.19099	1.552	0	0	0	Tcf3	Tcf3	Tcf3	transcription factor 3	U027481
Z00021116-1	2.4455	2.63649	-0.19099	1.552	0	0.0001	0	Gnb5	Gnb5	Gnb5	guanine nucleotide binding protein, beta 5	U043006
Z00018330-1	3.7551	3.94589	-0.19079	1.551	0	0.0007	0	Nisch	Nisch	Nisch	nischarin
Z00017262-1	3.0913	3.282	-0.1907	1.551	0	0	0	Papd4	Papd4	Papd4	PAP associated domain containing 4	U035030
Z00017655-1	2.9243	3.115	-0.1907	1.551	0	0	0	2610024E20Rik	2610024E20Rik	2610024E20Rik	RIKEN cDNA 2610024E20 gene	U038306
Z00006412-1	3.6037	3.7944	-0.1907	1.551	0.0003	0.0021	0	Zfp281	Zfp281	Zfp281	zinc finger protein 281	U000860
Z00019714-1	3.3483	3.53889	-0.19059	1.55	0	0	0	0610006I08Rik	0610006I08Rik	0610006I08Rik	RIKEN cDNA 0610006I08 gene	U320120
Z00010946-1	3.4055	3.596	-0.1905	1.55	0	0	0	Tbcd	Tbcd	Tbcd	tubulin-specific chaperone d	U013691
Z00008904-1	2.985	3.1751	-0.1901	1.549	0	0	0	Trmt1	Trmt1	Trmt1	TRM1 tRNA methyltransferase 1 homolog (S. cerevisiae)	U009572
Z00001135-1	3.8005	3.9904	-0.1899	1.548	0	0	0	Mllt6	Mllt6	Mllt6	myeloid/lymphoid or mixed lineage-leukemia translocation to 6 homolog (Drosophila)	U013276
Z00007708-1	2.9571	3.14699	-0.18989	1.548	0	0	0	Tieg3	Tieg3	Tieg3	TGFB inducible early growth response 3	U013802
Z00012468-1	4.2081	4.39789	-0.18979	1.548	0	0	0	Ndufb9	Ndufb9	Ndufb9	NADH dehydrogenase (ubiquinone) 1 beta subcomplex, 9	U016271
Z00018526-1	3.245	3.43469	-0.18969	1.547	0	0	0	Fbxo42	Fbxo42	Fbxo42	F-box protein 42	U042590
Z00014077-1	3.0102	3.19989	-0.18969	1.547	0	0.0001	0	Jag1	Jag1	Jag1	jagged 1	U023414
Z00006241-1	3.5171	3.70679	-0.18969	1.547	0.0001	0.0008	0	BC031781	BC031781	BC031781	cDNA sequence BC031781	U001198
Z00011121-1	4.072	4.26159	-0.18959	1.547	0	0	0	Zfp598	Zfp598	Zfp598	zinc finger protein 598	U017645
Z00004625-1	3.0373	3.2267	-0.1894	1.546	0	0	0	Ctsf	Ctsf	Ctsf	cathepsin F	U038739
Z00010118-1	2.4821	2.6715	-0.1894	1.546	0	0	0	2310043N10Rik	2310043N10Rik	2310043N10Rik	RIKEN cDNA 2310043N10 gene	U019032
Z00001614-1	2.3102	2.49949	-0.18929	1.546	0.0007	0.0047	0	C330012H03Rik	Igf2bp2	C330012H03Rik	RIKEN cDNA C330012H03 gene	U036909
Z00016452-1	3.0672	3.2564	-0.1892	1.545	0	0	0	Pdcl	Pdcl	Pdcl	phosducin-like	U022561
Z00012508-1	3.5135	3.7027	-0.1892	1.545	0	0	0	Dmtf1	Dmtf1	Dmtf1	cyclin D binding myb-like transcription factor 1	U005244
Z00003416-1	3.2047	3.3938	-0.1891	1.545	0.0022	0.0125	0	Depdc6	Depdc6	Depdc6	DEP domain containing 6	U189985
Z00016667-1	3.0532	3.2422	-0.189	1.545	0.0003	0.0024	0	Pcolce2	Pcolce2	Pcolce2	procollagen C-endopeptidase enhancer 2	U010865
Z00010957-1	3.1751	3.36399	-0.18889	1.544	0.0003	0.0026	0	Nolc1	Nolc1	Nolc1	nucleolar and coiled-body phosphoprotein 1	U019518
Z00005405-1	1.9827	2.1713	-0.1886	1.543	0.0203	0.0783	0	Fmn1	Fmn1	Fmn1	formin 1	U002259
Z00001872-1	2.5862	2.7747	-0.1885	1.543	0	0.0002	0	C230096C10Rik	C230096C10Rik	C230096C10Rik	RIKEN cDNA C230096C10 gene	U134970
Z00000927-1	2.337	2.52549	-0.18849	1.543	0.0041	0.0209	0	AI848218	AI848218	AI848218	expressed sequence AI848218	U043371
Z00000257-1	3.0501	3.23799	-0.18789	1.541	0	0	0	Soat2	Soat2	Soat2	sterol O-acyltransferase 2	U016699
Z00011600-1	3.6925	3.88039	-0.18789	1.541	0	0	0	Gna13	Gna13	Gna13	guanine nucleotide binding protein, alpha 13	U043241
Z00018177-1	2.1942	2.38209	-0.18789	1.541	0.0016	0.0095	0	LOC621828	LOC621828	LOC621828	similar to IgE-binding protein	U117909
Z00006928-1	2.2661	2.4539	-0.1878	1.54	0.0011	0.007	0	Acvr2a	Acvr2a	Acvr2a	activin receptor IIA	U001727
Z00016839-1	2.4564	2.6439	-0.1875	1.539	0.0008	0.0054	0	Jmjd1c	Jmjd1c	Jmjd1c	jumonji domain containing 1C
Z00009557-1	2.4681	2.6554	-0.1873	1.539	0.0004	0.0028	0	D2Ertd612e	D2Ertd612e	D2Ertd612e	DNA segment, Chr 2, ERATO Doi 612, expressed	U059336
Z00007481-1	4.0117	4.19889	-0.18719	1.538	0	0	0	Hnrpc	Hnrpc	Hnrpc	heterogeneous nuclear ribonucleoprotein C	U035533
Z00021073-1	2.3809	2.56789	-0.18699	1.538	0.0002	0.0018	0	Ank2	Ank2	Ank2	ankyrin 2, brain	U024623
Z00019026-1	4.1976	4.3843	-0.1867	1.537	0	0	0	Glud1	Glud1	Glud1	glutamate dehydrogenase 1	U015497
Z00006763-1	3.0976	3.2842	-0.1866	1.536	0	0.0001	0	Lin10	D230025D16Rik	Lin10	lin 10 homolog (C. elegans)	U009739
Z00008954-1	3.602	3.78859	-0.18659	1.536	0	0	0	Usp7	Usp7	Usp7	ubiquitin specific peptidase 7	U036770
Z00010457-1	3.1974	3.38399	-0.18659	1.536	0	0	0	Bcat1	Bcat1	Bcat1	branched chain aminotransferase 1, cytosolic
Z00016918-1	2.5068	2.6931	-0.1863	1.535	0	0.0001	0	D230040A04Rik	D230040A04Rik	D230040A04Rik	RIKEN cDNA D230040A04 gene	U014561
Z00014309-1	3.5029	3.6888	-0.1859	1.534	0	0	0	Smc1l1	Smc1l1	Smc1l1	SMC (structural maintenance of chromosomes 1)-like 1 (S. cerevisiae)	U020321
Z00017811-1	2.4711	2.657	-0.1859	1.534	0.0005	0.0035	0	Zfp618	Zfp618	Zfp618	zinc fingerprotein 618	U004397
Z00017598-1	2.8645	3.05019	-0.18569	1.533	0.0019	0.0112	0	9130422G05Rik	9130422G05Rik	9130422G05Rik	RIKEN cDNA 9130422G05 gene
Z00018179-1	3.9247	4.11029	-0.18559	1.533	0.0001	0.0014	0	Frg1	Frg1	Frg1	FSHD region gene 1	U029761
Z00017863-1	2.9277	3.113	-0.1853	1.532	0	0	0	Neo1	Neo1	Neo1	neogenin	U030942
Z00015381-1	3.2188	3.4039	-0.1851	1.531	0	0	0	Odf2	Odf2	Odf2	outer dense fiber of sperm tails 2	U042271
Z00018973-1	3.6042	3.78929	-0.18509	1.531	0	0	0	Dlgh1	Dlgh1	Dlgh1	discs, large homolog 1 (Drosophila)	U043513
Z00006023-1	2.6271	2.81219	-0.18509	1.531	0.0018	0.0103	0	Mecr	Mecr	Mecr	mitochondrial trans-2-enoyl-CoA reductase	U004893
Z00019123-1	4.2889	4.4739	-0.185	1.531	0	0	0	Ndufa7	Ndufa7	Ndufa7	NADH dehydrogenase (ubiquinone) 1 alpha subcomplex, 7 (B14.5a)	U017829
Z00012961-1	3.2873	3.4721	-0.1848	1.53	0	0	0	4921506J03Rik	4921506J03Rik	4921506J03Rik	RIKEN cDNA 4921506J03 gene	U032229
Z00018872-1	2.9777	3.1625	-0.1848	1.53	0.0001	0.0009	0	Glb1	Glb1	Glb1	galactosidase, beta 1	U011100
Z00002455-1	2.6924	2.87709	-0.18469	1.529	0	0	0	Susd4	Susd4	Susd4	sushi domain containing 4	U001229
Z00004561-1	3.3277	3.51229	-0.18459	1.529	0	0.0003	0	Gabpa	Gabpa	Gabpa	GA repeat binding protein, alpha	U043544
Z00021302-1	2.1617	2.34609	-0.18439	1.528	0.0076	0.0346	0	Cdc42bpa	Cdc42bpa	Cdc42bpa	Cdc42 binding protein kinase alpha	U001186
Z00002190-1	3.5957	3.78	-0.1843	1.528	0	0	0	2310051E17Rik	2310051E17Rik	2310051E17Rik	RIKEN cDNA 2310051E17 gene	U043714
Z00016177-1	2.6268	2.81109	-0.18429	1.528	0	0	0	Plod2	Plod2	Plod2	procollagen lysine, 2-oxoglutarate 5-dioxygenase 2	U010857
Z00014950-1	4.249	4.4332	-0.1842	1.528	0	0	0	Atxn2l	Atxn2l	Atxn2l	ataxin 2-like	U029249
Z00012289-1	2.2827	2.46689	-0.18419	1.528	0.002	0.0113	0	Wipi2	Wipi2	Wipi2	WD repeat domain, phosphoinositide interacting 2	U006392
Z00007757-1	2.6729	2.85659	-0.18369	1.526	0	0	0	D4Ertd429e	D4Ertd429e	D4Ertd429e	DNA segment, Chr 4, ERATO Doi 429, expressed	U025809
Z00016343-1	2.7453	2.9286	-0.1833	1.525	0.0001	0.0015	0	2310047C04Rik	2310047C04Rik	2310047C04Rik	RIKEN cDNA 2310047C04 gene	U037090
Z00005373-1	3.5889	3.7719	-0.183	1.524	0	0	0	Cebpb	Cebpb	Cebpb	CCAAT/enhancer binding protein (C/EBP), beta	U002854
Z00019820-1	2.3266	2.50959	-0.18299	1.524	0	0.0006	0	Vdr	Vdr	Vdr	vitamin D receptor	U036607
Z00010474-1	2.99	3.17289	-0.18289	1.523	0.0011	0.0067	0	Wwtr1	Wwtr1	Wwtr1	WW domain containing transcription regulator 1	U240327
Z00018720-1	3.2542	3.43699	-0.18279	1.523	0	0	0	Scarb2	Scarb2	Scarb2	scavenger receptor class B, member 2	U026412
Z00001146-1	2.92	3.10259	-0.18259	1.522	0	0	0	Myo1c	Myo1c	Myo1c	myosin IC	U012957
Z00006251-1	3.9592	4.1416	-0.1824	1.521	0	0	0	Copg2	Copg2	Copg2	coatomer protein complex, subunit gamma 2	U040468
Z00019021-1	3.8874	4.06979	-0.18239	1.521	0	0	0	Etfa	Etfa	Etfa	electron transferring flavoprotein, alpha polypeptide	U030900
Z00019638-1	2.929	3.11139	-0.18239	1.521	0	0	0	C030011O14Rik	C030011O14Rik	C030011O14Rik	RIKEN cDNA C030011O14 gene	U024768
Z00002304-1	3.1767	3.359	-0.1823	1.521	0	0	0	C1qdc1	C1qdc1	C1qdc1	C1q domain containing 1	U028056
Z00001154-1	4.0116	4.1935	-0.1819	1.52	0	0	0	Cnot10	Cnot10	Cnot10	CCR4-NOT transcription complex, subunit 10	U131871
Z00016470-1	3.0647	3.24649	-0.18179	1.519	0	0.0006	0	Plekha5	Plekha5	Plekha5	pleckstrin homology domain containing, family A member 5	U007525
Z00015614-1	2.9224	3.104	-0.1816	1.519	0	0.0001	0	3110001I22Rik	3110001I22Rik	3110001I22Rik	RIKEN cDNA 3110001I22 gene	U016828
Z00006868-1	2.9231	3.1046	-0.1815	1.518	0	0.0005	0	Ppm1m	Ppm1m	Ppm1m	protein phosphatase 1M	U031288
Z00006463-1	4.2489	4.43039	-0.18149	1.518	0	0	0	Adprh	Adprh	Adprh	ADP-ribosylarginine hydrolase	U037037
Z00011330-1	4.5556	4.7369	-0.1813	1.518	0	0	0	Rps5	Rps5	Rps5	ribosomal protein S5	U007680
Z00005650-1	2.4926	2.6739	-0.1813	1.518	0.0007	0.0046	0	3110001I22Rik	3110001I22Rik	3110001I22Rik	RIKEN cDNA 3110001I22 gene	U016828
Z00009166-1	2.1998	2.38089	-0.18109	1.517	0.0276	0.0992	0	Trps1	Trps1	Trps1	trichorhinophalangeal syndrome I (human)	U093481
Z00021369-1	3.2862	3.4672	-0.181	1.517	0	0	0	Pltp	Pltp	Pltp	phospholipid transfer protein	U023650
Z00020312-1	3.4951	3.6761	-0.181	1.517	0	0	0	Ddc	Ddc	Ddc	dopa decarboxylase	U032515
Z00020676-1	2.3843	2.5653	-0.181	1.517	0.0089	0.0397	0	Tmem44	Tmem44	Tmem44	transmembrane protein 44	U036959
Z00008682-1	3.3565	3.53739	-0.18089	1.516	0	0.0007	0	Ncor1	Ncor1	Ncor1	nuclear receptor co-repressor 1	U032901
Z00012024-1	3.7698	3.9506	-0.1808	1.516	0	0	0	Tnk2	Tnk2	Tnk2	tyrosine kinase, non-receptor, 2	U017026
Z00005659-1	2.9321	3.11279	-0.18069	1.515	0.0197	0.0762	0	Umps	Umps	Umps	uridine monophosphate synthetase	U041191
Z00016175-1	2.582	2.7626	-0.1806	1.515	0	0.0002	0	Falz	Falz	Falz	fetal Alzheimer antigen	U041151
Z00021260-1	2.6768	2.85729	-0.18049	1.515	0.0067	0.0314	0	D430019H16Rik	D430019H16Rik	D430019H16Rik	RIKEN cDNA D430019H16 gene	U014342
Z00007333-1	2.33	2.51039	-0.18039	1.514	0	0.0003	0	Ppargc1b	Ppargc1b	Ppargc1b	peroxisome proliferative activated receptor, gamma, coactivator 1 beta	U038470
Z00002013-1	2.587	2.7671	-0.1801	1.513	0.0003	0.0024	0	9430008C03Rik	9430008C03Rik	9430008C03Rik	RIKEN cDNA 9430008C03 gene	U023591
Z00019326-1	2.2109	2.39029	-0.17939	1.511	0.0099	0.0435	0	Piwil2	Piwil2	Piwil2	piwi like homolog 2 (Drosophila)	U035745
Z00005076-1	2.4352	2.6145	-0.1793	1.511	0.0005	0.0037	0	Hand2	Hand2	Hand2	heart and neural crest derivatives expressed transcript 2	U009353
Z00000767-1	2.6951	2.8744	-0.1793	1.511	0.0013	0.0078	0	1110034C04Rik	1110034C04Rik	1110034C04Rik	RIKEN cDNA 1110034C04 gene
Z00016817-1	2.5432	2.72239	-0.17919	1.51	0	0.0005	0	Fyco1	Fyco1	Fyco1	FYVE and coiled-coil domain containing 1	U031481
Z00019213-1	2.2772	2.4563	-0.1791	1.51	0.0026	0.0144	0	Camta1	Camta1	Camta1	calmodulin binding transcription activator 1	U025827
Z00016754-1	3.3365	3.51549	-0.17899	1.51	0	0	0	Psip1	Psip1	Psip1	PC4 and SFRS1 interacting protein 1	U025218
Z00021867-1	3.4534	3.63199	-0.17859	1.508	0	0	0	Acot1	Acot1	Acot1	acyl-CoA thioesterase 1	U014180
Z00015183-1	2.2503	2.42859	-0.17829	1.507	0.001	0.0063	0	Cdk6	Cdk6	Cdk6	cyclin-dependent kinase 6	U197982
Z00020238-1	2.4536	2.6316	-0.178	1.506	0.0008	0.0053	0	5430421B17	5430421B17	5430421B17	hypothetical protein 5430421B17	U042832
Z00010477-1	3.2408	3.41859	-0.17779	1.505	0	0	0	AU040829	AU040829	AU040829	expressed sequence AU040829	U032922
Z00014448-1	3.4883	3.66599	-0.17769	1.505	0	0	0	Wsb1	Wsb1	Wsb1	WD repeat and SOCS box-containing 1	U033145
Z00015831-1	3.1526	3.33029	-0.17769	1.505	0	0.0006	0	Ate1	Ate1	Ate1	arginine-tRNA-protein transferase 1	U029332
Z00003752-1	3.2393	3.41699	-0.17769	1.505	0	0.0007	0	Arhgef18	Arhgef18	Arhgef18	rho/rac guanine nucleotide exchange factor (GEF) 18	U009017
Z00013341-1	4.0163	4.19389	-0.17759	1.505	0	0	0	Polr2a	Polr2a	Polr2a	polymerase (RNA) II (DNA directed) polypeptide A	U032977
Z00019116-1	3.5097	3.68729	-0.17759	1.505	0	0	0	D1Bwg0491e	Tmem131	D1Bwg0491e	DNA segment, Chr 1, Brigham & Women's Genetics 0491 expressed	U021236
Z00003363-1	3.0807	3.25829	-0.17759	1.505	0.0018	0.0105	0	Miz1	Pias2	Miz1	Mus musculus Msx-interacting-zinc finger (Miz1), mRNA	U018914
Z00014870-1	2.8792	3.0567	-0.1775	1.504	0	0.0002	0	Tusc4	Tusc4	Tusc4	tumor suppressor candidate 4	U010991
Z00010299-1	3.8799	4.05719	-0.17729	1.504	0	0	0	LOC627488	LOC627488	LOC627488	similar to THO complex subunit 4 (Tho4) (RNA and export factor binding protein 1) (REF1-I) (Ally of AML-1 and LEF-1) (Aly/REF)	U120320
Z00017176-1	2.5857	2.7629	-0.1772	1.503	0.0004	0.0033	0	Acp2	Acp2	Acp2	acid phosphatase 2, lysosomal	U002120
Z00011054-1	2.769	2.94599	-0.17699	1.503	0.0083	0.0371	0	Fbxl3	Fbxl3	Fbxl3	F-box and leucine-rich repeat protein 3	U035874
Z00016632-1	2.8987	3.0756	-0.1769	1.502	0	0	0	2310047A01Rik	2310047A01Rik	2310047A01Rik	RIKEN cDNA 2310047A01 gene	U035324
Z00020337-1	3.2796	3.4563	-0.1767	1.502	0	0	0	Hdac5	Hdac5	Hdac5	histone deacetylase 5	U033470
Z00001421-1	3.2199	3.39619	-0.17629	1.5	0.0002	0.0015	0	U2af1-rs1	U2af1-rs1	U2af1-rs1	U2 small nuclear ribonucleoprotein auxiliary factor (U2AF) 1, related sequence 1	U012371
Z00017666-1	2.7819	2.95809	-0.17619	1.5	0	0	0	1190002N15Rik	1190002N15Rik	1190002N15Rik	RIKEN cDNA 1190002N15 gene	U031195
Z00009771-1	2.4366	2.6127	-0.1761	1.5	0.0008	0.0051	0	1810044O22Rik	Cyb5b	1810044O22Rik	RIKEN cDNA 1810044O22 gene	U009789
Z00018117-1	2.7029	2.87879	-0.17589	1.499	0	0.0003	0	Cirbp	Cirbp	Cirbp	cold inducible RNA binding protein	U011741
Z00021546-1	2.2914	2.4672	-0.1758	1.498	0.0094	0.0414	0	St6galnac5	St6galnac5	St6galnac5	ST6 (alpha-N-acetyl-neuraminyl-2,3-beta-galactosyl-1,3)-N-acetylgalactosaminide alpha-2,6-sialyltransferase 5	U024774
Z00020437-1	2.694	2.86969	-0.17569	1.498	0	0.0002	0	Fahd1	Fahd1	Fahd1	fumarylacetoacetate hydrolase domain containing 1	U037538
Z00002992-1	3.1295	3.30509	-0.17559	1.498	0	0	0	Zfp688	Zfp688	Zfp688	zinc finger protein 688	U029292
Z00017159-1	2.9757	3.1512	-0.1755	1.497	0	0	0	Ankrd11	Ankrd11	Ankrd11	ankyrin repeat domain 11	U044088
Z00017549-1	2.7702	2.9455	-0.1753	1.497	0	0	0	D5Ertd135e	D5Ertd135e	D5Ertd135e	DNA segment, Chr 5, ERATO Doi 135, expressed	U026206
Z00021762-1	2.5293	2.7046	-0.1753	1.497	0.0003	0.0022	0	Samm50	Samm50	Samm50	sorting and assembly machinery component 50 homolog (S. cerevisiae)	U016504
Z00006522-1	3.1651	3.3403	-0.1752	1.496	0	0	0	5430440L12Rik	5430440L12Rik	5430440L12Rik	RIKEN cDNA 5430440L12 gene	U060908
Z00013889-1	3.2988	3.4739	-0.1751	1.496	0.0004	0.0028	0	D1Ertd448e	D1Ertd448e	D1Ertd448e	DNA segment, Chr 1, ERATO Doi 448, expressed	U000141
Z00009181-1	3.0391	3.214	-0.1749	1.495	0	0	0	Osbpl8	Osbpl8	Osbpl8	oxysterol binding protein-like 8	U012000
Z00004957-1	2.6028	2.77769	-0.17489	1.495	0.0167	0.0668	0	Prnpip1	Prnpip1	Prnpip1	prion protein interacting protein 1	U004712
Z00004438-1	3.4695	3.6442	-0.1747	1.495	0	0	0	Plk2	Plk2	Plk2	polo-like kinase 2 (Drosophila)	U015241
Z00009345-1	4.4626	4.63729	-0.17469	1.495	0	0	0	Rps3a	Rps3a	Rps3a	ribosomal protein S3a	U035824
Z00006019-1	3.9015	4.07599	-0.17449	1.494	0	0	0	Cbx7	Cbx7	Cbx7	chromobox homolog 7	U036418
Z00010938-1	3.0537	3.22809	-0.17439	1.494	0.003	0.016	0	Arntl	Arntl	Arntl	aryl hydrocarbon receptor nuclear translocator-like	U008650
Z00001261-1	3.4278	3.6019	-0.1741	1.493	0	0	0	4921506J03Rik	4921506J03Rik	4921506J03Rik	RIKEN cDNA 4921506J03 gene	U032229
Z00009059-1	2.0399	2.214	-0.1741	1.493	0.0065	0.0306	0	5031439G07Rik	5031439G07Rik	5031439G07Rik	RIKEN cDNA 5031439G07 gene	U173628
Z00003886-1	2.2071	2.38109	-0.17399	1.492	0.0139	0.0576	0	C230079D11Rik	Asxl3	C230079D11Rik	RIKEN cDNA C230079D11 gene	U018473
Z00000990-1	3.6409	3.81469	-0.17379	1.492	0	0	0	Hk2	Hk2	Hk2	hexokinase 2	U027512
Z00018300-1	3.2739	3.4472	-0.1733	1.49	0	0	0	Ckap4	Ckap4	Ckap4	cytoskeleton-associated protein 4	U032075
Z00009175-1	2.2635	2.43679	-0.17329	1.49	0.0232	0.0867	0	D10Ertd755e	D10Ertd755e	D10Ertd755e	DNA segment, Chr 10, ERATO Doi 755, expressed	U031759
Z00019165-1	2.8515	3.0245	-0.173	1.489	0	0	0	Pkd2	Pkd2	Pkd2	polycystic kidney disease 2	U042663
Z00010994-1	2.3356	2.5086	-0.173	1.489	0.0014	0.0084	0	Zfml	Zfml	Zfml	zinc finger, matrin-like	U007090
Z00004745-1	4.073	4.24589	-0.17289	1.488	0	0	0	Hax1	Hax1	Hax1	HCLS1 associated X-1	U024290
Z00005593-1	3.8074	3.98029	-0.17289	1.488	0	0	0	BC024683	Smg5	BC024683	cDNA sequence BC024683	U003436
Z00003607-1	2.6448	2.8176	-0.1728	1.488	0.0002	0.0018	0	Cltc	Cltc	Cltc	clathrin, heavy polypeptide (Hc)	U033227
Z00005476-1	2.4381	2.6109	-0.1728	1.488	0.0048	0.0238	0	Zmym6	Zmym6	Zmym6	zinc finger, MYM-type 6	U004837
Z00018400-1	4.0105	4.18329	-0.17279	1.488	0	0	0	Arih2	Arih2	Arih2	ariadne homolog 2 (Drosophila)	U031340
Z00010732-1	2.906	3.07829	-0.17229	1.486	0	0	0	Golga4	Golga4	Golga4	golgi autoantigen, golgin subfamily a, 4	U011127
Z00021005-1	3.0619	3.23399	-0.17209	1.486	0.0053	0.0258	0	Tspan13	Tspan13	Tspan13	tetraspanin 13	U033902
Z00002787-1	2.9209	3.09299	-0.17209	1.486	0.0069	0.0321	0	Sntb2	Sntb2	Sntb2	syntrophin, basic 2	U009782
Z00020987-1	2.2405	2.41259	-0.17209	1.486	0.0267	0.0969	0	2610034N24Rik	Ints4	2610034N24Rik	RIKEN cDNA 2610034N24 gene
Z00004468-1	3.2684	3.44009	-0.17169	1.484	0	0	0	8430410K20Rik	8430410K20Rik	8430410K20Rik	RIKEN cDNA 8430410K20 gene	U010009
Z00009504-1	2.8816	3.05319	-0.17159	1.484	0.0047	0.0231	0	Ube2d3	Ube2d3	Ube2d3	ubiquitin-conjugating enzyme E2D 3 (UBC4/5 homolog, yeast)	U003889
Z00008073-1	2.919	3.09039	-0.17139	1.483	0	0	0	Tnrc6b	Tnrc6b	Tnrc6b	trinucleotide repeat containing 6b	U016454
Z00001091-1	2.2949	2.46609	-0.17119	1.483	0.0027	0.0148	0	C230091D08Rik	C230091D08Rik	C230091D08Rik	RIKEN cDNA C230091D08 gene
Z00004558-1	2.8966	3.0676	-0.171	1.482	0	0	0	D330001F17Rik	D330001F17Rik	D330001F17Rik	RIKEN cDNA D330001F17 gene	U016368
Z00002818-1	3.3801	3.55089	-0.17079	1.481	0	0	0	Zfp553	Zfp553	Zfp553	zinc finger protein 553	U008795
Z00020795-1	3.1269	3.29769	-0.17079	1.481	0	0.0006	0	2310044G17Rik	2310044G17Rik	2310044G17Rik	RIKEN cDNA 2310044G17 gene	U014223
Z00004746-1	2.8067	2.97749	-0.17079	1.481	0.0001	0.0012	0	Gabpb2	Gabpb2	Gabpb2	GA repeat binding protein, beta 2	U024356
Z00015123-1	2.5657	2.7364	-0.1707	1.481	0.0001	0.001	0	Arfip2	Arfip2	Arfip2	ADP-ribosylation factor interacting protein 2
Z00017908-1	3.0655	3.23609	-0.17059	1.481	0	0.0003	0	Rabif	Rabif	Rabif	RAB interacting factor	U000831
Z00011418-1	2.435	2.60559	-0.17059	1.481	0.0018	0.0107	0	MTERF	MTERF	MTERF	mitochondrial transcription termination factor 1	U005279
Z00015310-1	2.46	2.6305	-0.1705	1.48	0	0.0003	0	Ifngr1	Ifngr1	Ifngr1	interferon gamma receptor 1	U011310
Z00018382-1	4.1489	4.31929	-0.17039	1.48	0	0	0	Csrp2	Csrp2	Csrp2	cysteine and glycine-rich protein 2	U011996
Z00011024-1	3.3733	3.54369	-0.17039	1.48	0.0011	0.0071	0	Upf2	Upf2	Upf2	UPF2 regulator of nonsense transcripts homolog (yeast)	U042253
Z00015582-1	2.4536	2.6239	-0.1703	1.48	0.0011	0.0069	0	Eml5	Eml5	Eml5	echinoderm microtubule associated protein like 5	U034251
Z00016641-1	3.5269	3.697	-0.1701	1.479	0.0006	0.0042	0	Rnf138	Rnf138	Rnf138	ring finger protein 138	U018467
Z00006801-1	3.5385	3.7084	-0.1699	1.478	0.0015	0.0089	0	Ccng1	Ccng1	Ccng1	cyclin G1	U032668
Z00016684-1	2.2889	2.4588	-0.1699	1.478	0.0227	0.0853	0	Mysm1	Mysm1	Mysm1	myb-like, SWIRM and MPN domains 1	U042552
Z00001535-1	2.4756	2.64539	-0.16979	1.478	0.0047	0.0231	0	0910001A06Rik	0910001A06Rik	0910001A06Rik	RIKEN cDNA 0910001A06 gene	U036233
Z00022343-1	4.2155	4.3852	-0.1697	1.478	0	0	0	Pfkp	Pfkp	Pfkp	phosphofructokinase, platelet	U034489
Z00003747-1	5.0674	5.23709	-0.16969	1.478	0.0041	0.0207	0	Rpl4	Rpl4	Rpl4	ribosomal protein L4	U010610
Z00016112-1	2.9637	3.13329	-0.16959	1.477	0	0.0001	0	Rap2a	Rap2a	Rap2a	RAS related protein 2a	U015983
Z00017243-1	2.423	2.59259	-0.16959	1.477	0.0005	0.0039	0	Wdr67	Wdr67	Wdr67	WD repeat domain 67	U016258
Z00000817-1	3.3922	3.5615	-0.1693	1.476	0	0	0	Yeats4	Yeats4	Yeats4	YEATS domain containing 4	U032252
Z00001282-1	3.3512	3.5205	-0.1693	1.476	0	0	0	0610039J04Rik	0610039J04Rik	0610039J04Rik	RIKEN cDNA 0610039J04 gene	U009695
Z00012079-1	2.9399	3.109	-0.1691	1.476	0.0001	0.0012	0	Suv420h1	Suv420h1	Suv420h1	suppressor of variegation 4-20 homolog 1 (Drosophila)	U038766
Z00003238-1	3.3363	3.5053	-0.169	1.475	0	0	0	Spag5	Spag5	Spag5	sperm associated antigen 5	U013016
Z00009194-1	2.764	2.93299	-0.16899	1.475	0.002	0.0112	0	Prkdc	Prkdc	Prkdc	protein kinase, DNA activated, catalytic polypeptide	U016848
Z00017027-1	2.547	2.71589	-0.16889	1.475	0.0011	0.0067	0	Dlat	Dlat	Dlat	dihydrolipoamide S-acetyltransferase (E2 component of pyruvate dehydrogenase complex)	U030844
Z00018008-1	5.0881	5.2567	-0.1686	1.474	0	0	0	Rps4x	Rps4x	Rps4x	ribosomal protein S4, X-linked	U064950
Z00011397-1	3.5792	3.74779	-0.16859	1.474	0.0001	0.0014	0	Hdac1	Hdac1	Hdac1	histone deacetylase 1	U025556
Z00015210-1	2.7237	2.89219	-0.16849	1.473	0	0.0004	0	A930037G23Rik	A930037G23Rik	A930037G23Rik	RIKEN cDNA A930037G23 gene	U007412
Z00014650-1	2.5728	2.74129	-0.16849	1.473	0.0004	0.0028	0	RP23-289L21.1	RP23-289L21.1	RP23-289L21.1	novel protein	U025185
Z00022102-1	4.0043	4.1727	-0.1684	1.473	0	0	0	Ppargc1a	Ppargc1a	Ppargc1a	peroxisome proliferative activated receptor, gamma, coactivator 1 alpha	U026194
Z00022063-1	2.1907	2.35909	-0.16839	1.473	0.0169	0.0674	0	D16Ertd480e	Ccdc52	D16Ertd480e	DNA segment, Chr 16, ERATO Doi 480, expressed	U017162
Z00007782-1	2.6203	2.7884	-0.1681	1.472	0	0.0007	0	2210410P13Rik	2210410P13Rik	2210410P13Rik	RIKEN cDNA 2210410P13 gene	U048102
Z00010934-1	3.3872	3.55529	-0.16809	1.472	0	0	0	Map4k4	Map4k4	Map4k4	mitogen-activated protein kinase kinase kinase kinase 4	U000192
Z00000820-1	2.8041	2.97219	-0.16809	1.472	0	0.0004	0	Prkcb1	Prkcb1	Prkcb1	protein kinase C, beta 1	U008730
Z00001938-1	2.9601	3.128	-0.1679	1.471	0.0006	0.0045	0	Nhlrc2	Nhlrc2	Nhlrc2	NHL repeat containing 2	U019598
Z00006340-1	3.441	3.60869	-0.16769	1.471	0.0004	0.0028	0	Ccar1	Ccar1	Ccar1	cell division cycle and apoptosis regulator 1	U031856
Z00000920-1	2.8285	2.9961	-0.1676	1.47	0	0	0	2810405F18Rik	Nsun4	2810405F18Rik	RIKEN cDNA 2810405F18 gene	U025402
Z00019611-1	2.1864	2.354	-0.1676	1.47	0.0109	0.0468	0	Gpihbp1	Gpihbp1	Gpihbp1	GPI-anchored HDL-binding protein 1	U016347
Z00001081-1	3.784	3.9513	-0.1673	1.469	0	0	0	6030457N17Rik	Pdcd2l	6030457N17Rik	RIKEN cDNA 6030457N17 gene	U028424
Z00014683-1	4.0388	4.206	-0.1672	1.469	0	0	0	Dnmt3l	Dnmt3l	Dnmt3l	DNA (cytosine-5-)-methyltransferase 3-like	U011694
Z00002197-1	2.3912	2.55839	-0.16719	1.469	0.0074	0.034	0	6620401M08Rik	6620401M08Rik	6620401M08Rik	RIKEN cDNA 6620401M08 gene	U028606
Z00004379-1	2.965	3.1318	-0.1668	1.468	0	0	0	Safb2	Safb2	Safb2	scaffold attachment factor B2	U049121
Z00015593-1	3.5168	3.6835	-0.1667	1.467	0	0	0	Taf4a	Taf4a	Taf4a	TAF4A RNA polymerase II, TATA box binding protein (TBP)-associated factor	U023753
Z00003964-1	3.4643	3.631	-0.1667	1.467	0	0.0005	0	5730507C01Rik	5730507C01Rik	5730507C01Rik	RIKEN cDNA 5730507C01 gene	U156436
Z00000650-1	2.9391	3.1057	-0.1666	1.467	0	0	0	Sh3bp5l	Sh3bp5l	Sh3bp5l	SH3 binding domain protein 5 like	U012658
Z00003261-1	2.2149	2.38149	-0.16659	1.467	0.0202	0.0779	0	Zfyve26	Zfyve26	Zfyve26	zinc finger, FYVE domain containing 26	U034114
Z00016689-1	3.294	3.46039	-0.16639	1.466	0.0001	0.0009	0	Hells	Hells	Hells	helicase, lymphoid specific	U043725
Z00017264-1	2.5808	2.7471	-0.1663	1.466	0.0008	0.0056	0	Tlk1	Tlk1	Tlk1	tousled-like kinase 1	U022723
Z00012129-1	4.15	4.31629	-0.16629	1.466	0	0.0002	0	Rps27	Rps27	Rps27	ribosomal protein S27	U031405
Z00004368-1	2.4868	2.65299	-0.16619	1.466	0.0012	0.0075	0	E130304F04Rik	E130304F04Rik	E130304F04Rik	RIKEN cDNA E130304F04 gene	U127605
Z00010939-1	4.0747	4.2408	-0.1661	1.465	0	0	0	Pycr2	Pycr2	Pycr2	pyrroline-5-carboxylate reductase family, member 2	U001200
Z00020885-1	3.1574	3.3235	-0.1661	1.465	0.0004	0.0033	0	AF013969	AF013969	AF013969	expressed sequence AF013969	U026148
Z00015515-1	2.2391	2.40519	-0.16609	1.465	0.0033	0.0172	0	5830411G16Rik	5830411G16Rik	5830411G16Rik	RIKEN cDNA 5830411G16 gene	U006913
Z00014531-1	2.6979	2.8639	-0.166	1.465	0.0001	0.0009	0	Metap2	Metap2	Metap2	methionine aminopeptidase 2	U032143
Z00018932-1	3.4301	3.59609	-0.16599	1.465	0	0	0	Hadha	Hadha	Hadha	hydroxyacyl-Coenzyme A dehydrogenase/3-ketoacyl-Coenzyme A thiolase/enoyl-Coenzyme A hydratase (trifunctional protein), alpha subunit	U026044
Z00013032-1	2.6242	2.79019	-0.16599	1.465	0.0006	0.0042	0	RP23-136K12.4	RP23-136K12.4	RP23-136K12.4	putative phosphatase	U012956
Z00020572-1	3.327	3.4927	-0.1657	1.464	0	0	0	Ddx28	Ddx28	Ddx28	DEAD (Asp-Glu-Ala-Asp) box polypeptide 28	U030194
Z00004607-1	2.6031	2.7688	-0.1657	1.464	0.0002	0.0019	0	Rad18	Rad18	Rad18	RAD18 homolog (S. cerevisiae)	U027717
Z00001961-1	3.0133	3.17889	-0.16559	1.464	0	0	0	Cgnl1	Cgnl1	Cgnl1	cingulin-like 1	U031071
Z00011377-1	2.9052	3.0707	-0.1655	1.463	0.0005	0.0037	0	Eraf	Eraf	Eraf	erythroid associated factor
Z00001347-1	2.7431	2.90799	-0.16489	1.461	0	0.0007	0	5830457H20Rik	5830457H20Rik	5830457H20Rik	RIKEN cDNA 5830457H20 gene	U014196
Z00019102-1	4.2705	4.43519	-0.16469	1.461	0	0	0	Nucks1	Nucks1	Nucks1	nuclear casein kinase and cyclin-dependent kinase substrate 1	U000788
Z00000332-1	4.2764	4.44109	-0.16469	1.461	0	0	0	Lap3	Lap3	Lap3	leucine aminopeptidase 3	U005554
Z00016381-1	3.184	3.34869	-0.16469	1.461	0	0	0	6030443O07Rik	6030443O07Rik	6030443O07Rik	RIKEN cDNA 6030443O07 gene	U019494
Z00006504-1	2.3311	2.49579	-0.16469	1.461	0.0035	0.0183	0	Tex9	Tex9	Tex9	testis expressed gene 9	U031078
Z00011224-1	2.6637	2.8283	-0.1646	1.46	0.0003	0.0022	0	2900002G04Rik	2900002G04Rik	2900002G04Rik	RIKEN cDNA 2900002G04 gene	U020361
Z00012410-1	2.9811	3.1455	-0.1644	1.46	0.0002	0.0016	0	Rbbp6	Rbbp6	Rbbp6	retinoblastoma binding protein 6	U008735
Z00017175-1	2.2937	2.4581	-0.1644	1.46	0.0134	0.0557	0	Akap13	Akap13	Akap13	A kinase (PRKA) anchor protein 13	U312904
Z00014703-1	2.8299	2.9942	-0.1643	1.459	0	0.0002	0	Rhov	Rhov	Rhov	ras homolog gene family, member V	U023225
Z00013758-1	2.6472	2.8115	-0.1643	1.459	0.0004	0.0033	0	Sec22l1	Sec22b	Sec22l1	SEC22 vesicle trafficking protein-like 1 (S. cerevisiae)	U226798
Z00017826-1	3.5953	3.7595	-0.1642	1.459	0	0	0	Vps16	Vps16	Vps16	vacuolar protein sorting 16 (yeast)	U002475
Z00019115-1	3.3468	3.5108	-0.164	1.458	0.0003	0.0025	0	Amhr2	Amhr2	Amhr2	anti-Mullerian hormone type 2 receptor	U016717
Z00013357-1	2.689	2.85299	-0.16399	1.458	0.0021	0.0117	0	Fanca	Fanca	Fanca	Fanconi anemia, complementation group A
Z00016583-1	2.3002	2.46409	-0.16389	1.458	0.0089	0.0394	0	Asb7	Asb7	Asb7	ankyrin repeat and SOCS box-containing protein 7	U028684
Z00020969-1	2.7743	2.93799	-0.16369	1.457	0.0055	0.0267	0	D230012E17Rik	D230012E17Rik	D230012E17Rik	RIKEN cDNA D230012E17 gene	U043830
Z00008989-1	3.7505	3.9139	-0.1634	1.456	0	0	0	Baz2a	Baz2a	Baz2a	bromodomain adjacent to zinc finger domain, 2A	U043135
Z00010540-1	3.0564	3.2197	-0.1633	1.456	0	0	0	AI315068	AI315068	AI315068	expressed sequence AI315068	U016940
Z00019589-1	3.4735	3.6366	-0.1631	1.455	0	0	0	Rest	Rest	Rest	RE1-silencing transcription factor	U042648
Z00009261-1	3.1959	3.3589	-0.163	1.455	0	0.0004	0	Ublcp1	Ublcp1	Ublcp1	ubiquitin-like domain containing CTD phosphatase 1	U032530
Z00017467-1	3.3281	3.49109	-0.16299	1.455	0	0	0	Utp14a	Utp14a	Utp14a	UTP14, U3 small nucleolar ribonucleoprotein, homolog A (yeast)	U019837
Z00001664-1	3.1614	3.32439	-0.16299	1.455	0	0	0	Ctnnbip1	Ctnnbip1	Ctnnbip1	catenin beta interacting protein 1	U005105
Z00008020-1	2.6902	2.8531	-0.1629	1.455	0.0064	0.0302	0	Dgke	Dgke	Dgke	diacylglycerol kinase, epsilon	U033255
Z00007999-1	3.5811	3.74389	-0.16279	1.454	0	0	0	Oxct1	Oxct1	Oxct1	3-oxoacid CoA transferase 1	U016013
Z00004885-1	2.9483	3.111	-0.1627	1.454	0.0092	0.0408	0	Pold2	Pold2	Pold2	polymerase (DNA directed), delta 2, regulatory subunit	U032476
Z00016423-1	2.974	3.13659	-0.16259	1.454	0	0	0	Itsn1	Itsn1	Itsn1	intersectin 1 (SH3 domain protein 1A)	U017383
Z00019385-1	2.9154	3.07799	-0.16259	1.454	0	0.0001	0	Coro7	Coro7	Coro7	coronin 7	U036743
Z00010198-1	4.4686	4.63109	-0.16249	1.453	0	0	0	Cox6a1	Cox6a1	Cox6a1	cytochrome c oxidase, subunit VI a, polypeptide 1	U026629
Z00006525-1	3.527	3.68949	-0.16249	1.453	0.0161	0.065	0	Wnk1	Wnk1	Wnk1	WNK lysine deficient protein kinase 1	U042765
Z00005480-1	4.223	4.38539	-0.16239	1.453	0	0	0	Efhd2	Efhd2	Efhd2	EF hand domain containing 2	U025735
Z00010915-1	2.9891	3.1512	-0.1621	1.452	0	0.0002	0	Pycard	Pycard	Pycard	PYD and CARD domain containing	U029315
Z00009571-1	2.65	2.8121	-0.1621	1.452	0.0001	0.0013	0	Gpt2	Gpt2	Gpt2	glutamic pyruvate transaminase (alanine aminotransferase) 2	U009598
Z00008096-1	2.528	2.68999	-0.16199	1.452	0.0001	0.0013	0	B930006L02Rik	B930006L02Rik	B930006L02Rik	RIKEN cDNA B930006L02 gene	U042844
Z00009659-1	2.835	2.99679	-0.16179	1.451	0.0034	0.0177	0	Mtmr7	Mtmr7	Mtmr7	myotubularin related protein 7	U057724
Z00012441-1	3.8802	4.0419	-0.1617	1.451	0	0	0	Mrpl24	Mrpl24	Mrpl24	mitochondrial ribosomal protein L24	U003414
Z00004820-1	3.3017	3.4634	-0.1617	1.451	0.0162	0.065	0	Trpm7	Trpm7	Trpm7	transient receptor potential cation channel, subfamily M, member 7	U023309
Z00016687-1	2.7111	2.87279	-0.16169	1.451	0.0002	0.002	0	Pdk4	Pdk4	Pdk4	pyruvate dehydrogenase kinase, isoenzyme 4	U027024
Z00018613-1	2.7678	2.92939	-0.16159	1.45	0	0.0002	0	4733401A01Rik	4733401A01Rik	4733401A01Rik	RIKEN cDNA 4733401A01 gene	U057175
Z00006129-1	3.7681	3.92969	-0.16159	1.45	0.0014	0.0083	0	1810009A16Rik	Zubr1	1810009A16Rik	RIKEN cDNA 1810009A16 gene	U005014
Z00015575-1	3.2416	3.4031	-0.1615	1.45	0.0032	0.017	0	Zfp655	Zfp655	Zfp655	zinc finger protein 655	U102696
Z00005575-1	3.2716	3.43299	-0.16139	1.45	0	0	0	Mbd6	Mbd6	Mbd6	methyl-CpG binding domain protein 6	U032332
Z00006052-1	3.2281	3.3894	-0.1613	1.449	0	0	0	Ric8	Ric8	Ric8	resistance to inhibitors of cholinesterase 8 homolog (C. elegans)	U008938
Z00009493-1	2.8648	3.0261	-0.1613	1.449	0.0002	0.0016	0	4631424J17Rik	4631424J17Rik	4631424J17Rik	RIKEN cDNA 4631424J17 gene	U043159
Z00004942-1	2.6549	2.8162	-0.1613	1.449	0.0005	0.0035	0	E130013N09Rik	E130013N09Rik	E130013N09Rik	RIKEN cDNA E130013N09 gene	U002748
Z00005193-1	3.185	3.3462	-0.1612	1.449	0	0	0	Cebpg	Cebpg	Cebpg	CCAAT/enhancer binding protein (C/EBP), gamma	U028433
Z00009005-1	3.5243	3.6855	-0.1612	1.449	0	0	0	Abcd3	Abcd3	Abcd3	ATP-binding cassette, sub-family D (ALD), member 3	U024595
Z00016129-1	3.3759	3.53699	-0.16109	1.449	0	0	0	Osgep	Osgep	Osgep	O-sialoglycoprotein endopeptidase	U035517
Z00011352-1	3.0312	3.19229	-0.16109	1.449	0.0004	0.0028	0	6330505F04Rik	6330505F04Rik	6330505F04Rik	RIKEN cDNA 6330505F04 gene	U019863
Z00003457-1	2.7766	2.93759	-0.16099	1.448	0.0002	0.0021	0	Fkbp11	Fkbp11	Fkbp11	FK506 binding protein 11	U036627
Z00017207-1	4.5204	4.68109	-0.16069	1.447	0	0	0	B430203M17Rik	B430203M17Rik	B430203M17Rik	RIKEN cDNA B430203M17 gene	U044918
Z00012202-1	3.3096	3.47009	-0.16049	1.447	0	0	0	Thrap2	Thrap2	Thrap2	thyroid hormone receptor associated protein 2	U057040
Z00002512-1	3.3779	3.5383	-0.1604	1.446	0	0	0	Dapk1	Dapk1	Dapk1	death associated protein kinase 1	U014940
Z00006069-1	3.5115	3.6719	-0.1604	1.446	0	0	0	2006-03-07	March7	2006-03-07	membrane-associated ring finger (C3HC4) 7	U001805
Z00002692-1	3.0648	3.22489	-0.16009	1.445	0	0	0	Sdccag10	Sdccag10	Sdccag10	serologically defined colon cancer antigen 10	U035138
Z00001038-1	3.5134	3.6734	-0.16	1.445	0	0	0	Crsp9	Crsp9	Crsp9	cofactor required for Sp1 transcriptional activation, subunit 9	U012503
Z00013399-1	3.2913	3.45119	-0.15989	1.445	0	0.0003	0	Trim13	Trim13	Trim13	tripartite motif protein 13	U015729
Z00018971-1	2.2793	2.43919	-0.15989	1.445	0.0095	0.0416	0	Rutbc1	Rutbc1	Rutbc1	RUN and TBC1 domain containing 1	U033070
Z00011924-1	4.1879	4.34769	-0.15979	1.444	0	0	0	Akr1c19	Akr1c19	Akr1c19	aldo-keto reductase family 1, member C19	U014510
Z00021278-1	2.7545	2.91429	-0.15979	1.444	0	0.0002	0	Vamp2	Vamp2	Vamp2	vesicle-associated membrane protein 2	U012809
Z00005779-1	3.6968	3.85649	-0.15969	1.444	0	0	0	1110034C04Rik	1110034C04Rik	1110034C04Rik	RIKEN cDNA 1110034C04 gene	U034271
Z00020127-1	2.8701	3.02979	-0.15969	1.444	0	0.0002	0	Rtn4	Rtn4	Rtn4	reticulon 4	U012413
Z00017839-1	2.5478	2.70729	-0.15949	1.443	0.0009	0.0057	0	2600006K01Rik	2600006K01Rik	2600006K01Rik	RIKEN cDNA 2600006K01 gene	U001564
Z00021343-1	2.6133	2.7727	-0.1594	1.443	0.001	0.0063	0	1500009C09Rik	1500009C09Rik	1500009C09Rik	RIKEN cDNA 1500009C09 gene	U040802
Z00007355-1	2.1052	2.2646	-0.1594	1.443	0.024	0.089	0	Lrba	Lrba	Lrba	LPS-responsive beige-like anchor	U003396
Z00015134-1	2.692	2.85109	-0.15909	1.442	0.0004	0.003	0	Thoc4	Thoc4	Thoc4	THO complex 4	U033723
Z00008480-1	3.2543	3.41309	-0.15879	1.441	0	0	0	4732496O08Rik	4732496O08Rik	4732496O08Rik	RIKEN cDNA 4732496O08 gene	U005064
Z00022195-1	3.1863	3.34489	-0.15859	1.44	0	0.0002	0	2410004L22Rik	2410004L22Rik	2410004L22Rik	RIKEN cDNA 2410004L22 gene	U043859
Z00012310-1	3.3176	3.4761	-0.1585	1.44	0	0	0	Atp6v0b	Atp6v0b	Atp6v0b	ATPase, H transporting, V0 subunit B	U025437
Z00020920-1	2.1122	2.27059	-0.15839	1.44	0.0244	0.0899	0	Phf14	Phf14	Phf14	PHD finger protein 14	U006541
Z00018251-1	2.9748	3.13309	-0.15829	1.439	0.0018	0.0105	0	Gprasp2	Gprasp2	Gprasp2	G protein-coupled receptor associated sorting protein 2	U020214
Z00015890-1	4.0427	4.20089	-0.15819	1.439	0	0	0	Zfp276	Zfp276	Zfp276	zinc finger protein (C2H2 type) 276	U009934
Z00019142-1	2.797	2.95519	-0.15819	1.439	0	0.0002	0	Rnf166	Rnf166	Rnf166	ring finger protein 166	U030354
Z00005218-1	2.9824	3.14059	-0.15819	1.439	0	0.0002	0	Rex2	Rex2	Rex2	reduced expression 2	U020603
Z00003100-1	2.866	3.02419	-0.15819	1.439	0.001	0.0066	0	Parp9	Parp9	Parp9	poly (ADP-ribose) polymerase family, member 9	U017065
Z00015884-1	3.0279	3.186	-0.1581	1.439	0	0.0004	0	Wdr77	Wdr77	Wdr77	WD repeat domain 77	U003702
Z00006142-1	2.7435	2.9016	-0.1581	1.439	0.0021	0.0119	0	Txndc4	Txndc4	Txndc4	thioredoxin domain containing 4 (endoplasmic reticulum)	U025046
Z00009776-1	2.585	2.7431	-0.1581	1.439	0.003	0.0159	0	4933426K21Rik	4933426K21Rik	4933426K21Rik	RIKEN cDNA 4933426K21 gene	U027824
Z00021933-1	2.7617	2.91979	-0.15809	1.439	0	0.0006	0	Zfr	Zfr	Zfr	zinc finger RNA binding protein
Z00022240-1	3.7852	3.94329	-0.15809	1.439	0.0002	0.0021	0	Mrpl39	Mrpl39	Mrpl39	mitochondrial ribosomal protein L39	U037234
Z00018525-1	4.4611	4.6187	-0.1576	1.437	0	0	0	Eif3s8	Eif3s8	Eif3s8	eukaryotic translation initiation factor 3, subunit 8	U029250
Z00017871-1	2.3755	2.53309	-0.15759	1.437	0.0099	0.0435	0	Mlh3	Mlh3	Mlh3	mutL homolog 3 (E coli)	U034182
Z00021567-1	2.889	3.04659	-0.15759	1.437	0.0182	0.0717	0	2410002O22Rik	2410002O22Rik	2410002O22Rik	RIKEN cDNA 2410002O22 gene	U035135
Z00014664-1	3.5763	3.7338	-0.1575	1.437	0	0	0	Rbpms	Rbpms	Rbpms	RNA binding protein gene with multiple splicing	U029715
Z00005910-1	3.1315	3.2887	-0.1572	1.436	0	0	0	Yeats4	Yeats4	Yeats4	YEATS domain containing 4	U032252
Z00018588-1	3.8983	4.0555	-0.1572	1.436	0	0	0	Hirip3	Hirip3	Hirip3	HIRA interacting protein 3	U008786
Z00011266-1	3.8189	3.97599	-0.15709	1.435	0	0	0	Mif4gd	Mif4gd	Mif4gd	MIF4G domain containing	U033626
Z00020603-1	3.628	3.78509	-0.15709	1.435	0.0019	0.0107	0	2006-03-07	March7	2006-03-07	membrane-associated ring finger (C3HC4) 7	U001805
Z00007816-1	3.3767	3.5337	-0.157	1.435	0	0	0	Pcsk6	Pcsk6	Pcsk6	proprotein convertase subtilisin/kexin type 6	U042815
Z00018823-1	3.5727	3.7297	-0.157	1.435	0	0	0	Herc4	Herc4	Herc4	hect domain and RLD 4	U011595
Z00010444-1	4.4418	4.5988	-0.157	1.435	0	0	0	Chst10	Chst10	Chst10	carbohydrate sulfotransferase 10	U021260
Z00016027-1	3.5866	3.7435	-0.1569	1.435	0	0	0	Tnks2	Tnks2	Tnks2	tankyrase, TRF1-interacting ankyrin-related ADP-ribose polymerase 2	U019402
Z00018429-1	3.975	4.1318	-0.1568	1.434	0	0	0	Ngrn	Ngrn	Ngrn	neugrin, neurite outgrowth associated	U008279
Z00020889-1	2.9131	3.0695	-0.1564	1.433	0.0008	0.0053	0	Armcx2	Armcx2	Armcx2	armadillo repeat containing, X-linked 2	U039707
Z00002708-1	2.9925	3.14879	-0.15629	1.433	0.0042	0.0213	0	D130043N08Rik	Socs2	D130043N08Rik	RIKEN cDNA D130043N08 gene	U032156
Z00021732-1	2.0898	2.246	-0.1562	1.432	0.0268	0.097	0	D5Ertd579e	D5Ertd579e	D5Ertd579e	DNA segment, Chr 5, ERATO Doi 579, expressed	U162738
Z00000245-1	3.2874	3.44329	-0.15589	1.431	0.0002	0.002	0	Pvrl2	Pvrl2	Pvrl2	poliovirus receptor-related 2	U028239
Z00006143-1	2.6257	2.78159	-0.15589	1.431	0.0117	0.0499	0	Dmxl2	Dmxl2	Dmxl2	Dmx-like 2	U030881
Z00006006-1	3.5293	3.68499	-0.15569	1.431	0	0	0	Foxj3	Foxj3	Foxj3	forkhead box J3	U004742
Z00012240-1	2.6534	2.80909	-0.15569	1.431	0.0014	0.0084	0	Macf1	Macf1	Macf1	microtubule-actin crosslinking factor 1
Z00012933-1	2.3824	2.53809	-0.15569	1.431	0.0033	0.0172	0	Arhgef17	Arhgef17	Arhgef17	Rho guanine nucleotide exchange factor (GEF) 17	U028919
Z00007593-1	2.533	2.68869	-0.15569	1.431	0.0039	0.0199	0	Ccpg1	Ccpg1	Ccpg1	cell cycle progression 1	U010731
Z00020928-1	2.4297	2.58539	-0.15569	1.431	0.0076	0.0348	0	Odz3	Odz3	Odz3	odd Oz/ten-m homolog 3 (Drosophila)	U029804
Z00018832-1	2.32	2.47569	-0.15569	1.431	0.0157	0.0636	0	1110001D15Rik	1110001D15Rik	1110001D15Rik	RIKEN cDNA 1110001D15 gene	U031285
Z00020553-1	3.0559	3.2115	-0.1556	1.43	0.0005	0.0034	0	Mll5	Mll5	Mll5	myeloid/lymphoid or mixed-lineage leukemia 5	U170690
Z00003096-1	3.3527	3.5083	-0.1556	1.43	0.0008	0.0055	0	Hnrpu	Hnrpu	Hnrpu	heterogeneous nuclear ribonucleoprotein U	U022128
Z00001029-1	4.3873	4.5425	-0.1552	1.429	0	0	0	Ewsr1	Ewsr1	Ewsr1	Ewing sarcoma breakpoint region 1	U032455
Z00019395-1	2.5277	2.6828	-0.1551	1.429	0.0003	0.0022	0	Dkk3	Dkk3	Dkk3	dickkopf homolog 3 (Xenopus laevis)	U029133
Z00021171-1	2.5418	2.6968	-0.155	1.428	0.0092	0.0408	0	Lss	Lss	Lss	lanosterol synthase	U011679
Z00017965-1	2.442	2.59699	-0.15499	1.428	0.0031	0.0163	0	BC057593	BC057593	BC057593	cDNA sequence BC057593	U045037
Z00002380-1	2.4186	2.57359	-0.15499	1.428	0.0251	0.0922	0	4921505C17Rik	4921505C17Rik	4921505C17Rik	RIKEN cDNA 4921505C17 gene	U016038
Z00021367-1	3.0538	3.2084	-0.1546	1.427	0.0022	0.0122	0	Rabif	Rabif	Rabif	RAB interacting factor	U000831
Z00004177-1	2.3687	2.52329	-0.15459	1.427	0.01	0.0435	0	Ralgps2	Ralgps2	Ralgps2	Ral GEF with PH domain and SH3 binding motif 2
Z00006311-1	2.8914	3.0459	-0.1545	1.427	0.0026	0.0143	0	Stk17b	Stk17b	Stk17b	serine/threonine kinase 17b (apoptosis-inducing)	U021327
Z00015201-1	2.8998	3.05419	-0.15439	1.426	0.0002	0.0021	0	Xrn1	Xrn1	Xrn1	5'-3' exoribonuclease 1	U010871
Z00020350-1	2.5313	2.68569	-0.15439	1.426	0.0108	0.0465	0	Hivep2	Hivep2	Hivep2	human immunodeficiency virus type I enhancer binding protein 2
Z00007589-1	3.1234	3.27759	-0.15419	1.426	0	0.0002	0	Tardbp	Tardbp	Tardbp	TAR DNA binding protein	U025792
Z00019463-1	3.5218	3.6759	-0.1541	1.425	0	0.0004	0	Cpsf1	Cpsf1	Cpsf1	cleavage and polyadenylation specific factor 1	U036349
Z00019342-1	2.3944	2.54839	-0.15399	1.425	0.0068	0.0318	0	Rbm15b	Rbm15b	Rbm15b	RNA binding motif protein 15B	U049563
Z00009721-1	3.4404	3.59399	-0.15359	1.424	0	0	0	Nek9	Nek9	Nek9	NIMA (never in mitosis gene a)-related expressed kinase 9	U034184
Z00013029-1	4.2173	4.37089	-0.15359	1.424	0	0	0	Clptm1	Clptm1	Clptm1	cleft lip and palate associated transmembrane protein 1	U028232
Z00014054-1	2.9955	3.14909	-0.15359	1.424	0	0.0003	0	Parp12	Parp12	Parp12	poly (ADP-ribose) polymerase family, member 12	U027198
Z00007591-1	2.8044	2.95799	-0.15359	1.424	0.0001	0.0009	0	Myst4	Myst4	Myst4	MYST histone acetyltransferase monocytic leukemia 4	U015372
Z00005696-1	4.0362	4.1897	-0.1535	1.423	0	0	0	Basp1	Basp1	Basp1	brain abundant, membrane attached signal protein 1	U036041
Z00020316-1	2.7529	2.9064	-0.1535	1.423	0.0001	0.0009	0	Klhl24	Klhl24	Klhl24	kelch-like 24 (Drosophila)
Z00011065-1	4.393	4.5464	-0.1534	1.423	0	0	0	D730048J04Rik	D730048J04Rik	D730048J04Rik	RIKEN cDNA D730048J04 gene	U037822
Z00017119-1	3.0139	3.16729	-0.15339	1.423	0	0.0001	0	8430406H22Rik	8430406H22Rik	8430406H22Rik	RIKEN cDNA 8430406H22 gene	U046021
Z00004871-1	3.1568	3.31	-0.1532	1.422	0	0	0	Rnf185	Rnf185	Rnf185	ring finger protein 185	U032432
Z00012957-1	3.574	3.7272	-0.1532	1.422	0	0	0	0610039K22Rik	Rmnd5b	0610039K22Rik	RIKEN cDNA 0610039K22 gene	U032740
Z00016462-1	3.3151	3.4681	-0.153	1.422	0.0004	0.003	0	Rbpsuh	Rbpsuh	Rbpsuh	recombining binding protein suppressor of hairless (Drosophila)	U042636
Z00007357-1	2.4535	2.60639	-0.15289	1.421	0.0016	0.0097	0	Ranbp10	Ranbp10	Ranbp10	RAN binding protein 10	U030184
Z00019698-1	3.8381	3.9909	-0.1528	1.421	0	0.0003	0	1810027O10Rik	1810027O10Rik	1810027O10Rik	RIKEN cDNA 1810027O10 gene	U012832
Z00016291-1	2.5439	2.6966	-0.1527	1.421	0.0035	0.018	0	LOC98434	LOC98434	LOC98434	hypothetical LOC98434	U022028
Z00003800-1	2.3363	2.4889	-0.1526	1.421	0.0142	0.0584	0	5730405I09Rik	5730405I09Rik	5730405I09Rik	RIKEN cDNA 5730405I09 gene
Z00019275-1	2.719	2.8715	-0.1525	1.42	0.0006	0.0043	0	Rab11fip5	Rab11fip5	Rab11fip5	RAB11 family interacting protein 5 (class I)	U078480
Z00012544-1	3.3734	3.5258	-0.1524	1.42	0	0	0	Nfyb	Nfyb	Nfyb	nuclear transcription factor-Y beta	U032063
Z00013515-1	3.9273	4.0795	-0.1522	1.419	0	0	0	Tuba4	Tuba4	Tuba4	tubulin, alpha 4	U021496
Z00010242-1	4.5154	4.6676	-0.1522	1.419	0.0145	0.0596	0	COX2	COX2	COX2	cytochrome c oxidase subunit II	U095295
Z00002071-1	3.5449	3.69699	-0.15209	1.419	0	0	0	Gcat	Gcat	Gcat	glycine C-acetyltransferase (2-amino-3-ketobutyrate-coenzyme A ligase)	U016418
Z00015075-1	2.8571	3.00919	-0.15209	1.419	0	0.0002	0	AU042671	AU042671	AU042671	expressed sequence AU042671	U006117
Z00003025-1	3.1191	3.27079	-0.15169	1.418	0.0002	0.0016	0	Ide	Ide	Ide	insulin degrading enzyme	U149447
Z00018944-1	2.503	2.65459	-0.15159	1.417	0.0028	0.0153	0	Rgnef	Rgnef	Rgnef	Rho-guanine nucleotide exchange factor	U035081
Z00009396-1	2.8191	2.97059	-0.15149	1.417	0	0.0002	0	Satb1	Satb1	Satb1	special AT-rich sequence binding protein 1	U037911
Z00012867-1	3.203	3.3544	-0.1514	1.417	0	0	0	Mtmr3	Mtmr3	Mtmr3	myotubularin related protein 3	U032447
Z00020160-1	3.4139	3.5653	-0.1514	1.417	0	0	0	1110006G06Rik	1110006G06Rik	1110006G06Rik	RIKEN cDNA 1110006G06 gene	U028344
Z00001070-1	3.8453	3.9967	-0.1514	1.417	0.0001	0.0008	0	Pgrmc1	Pgrmc1	Pgrmc1	progesterone receptor membrane component 1	U019782
Z00005695-1	3.4058	3.55719	-0.15139	1.417	0	0.0007	0	Gpd2	Gpd2	Gpd2	glycerol phosphate dehydrogenase 2, mitochondrial	U042297
Z00009929-1	2.7519	2.9031	-0.1512	1.416	0.0002	0.002	0	Atpbd4	Atpbd4	Atpbd4	ATP binding domain 4	U023189
Z00001315-1	2.7728	2.9239	-0.1511	1.416	0.0004	0.0029	0	Rab23	Rab23	Rab23	RAB23, member RAS oncogene family	U042150
Z00017153-1	2.7093	2.8602	-0.1509	1.415	0.0016	0.0093	0	Lnpep	Lnpep	Lnpep	leucyl/cystinyl aminopeptidase	U037462
Z00008264-1	2.845	2.9957	-0.1507	1.414	0.0001	0.0009	0	3110050N22Rik	3110050N22Rik	3110050N22Rik	RIKEN cDNA 3110050N22 gene	U003013
Z00012178-1	3.1214	3.2721	-0.1507	1.414	0.0031	0.0167	0	Adipor2	Adipor2	Adipor2	adiponectin receptor 2	U027797
Z00003087-1	3.7784	3.9289	-0.1505	1.414	0	0	0	Plekhf2	Plekhf2	Plekhf2	pleckstrin homology domain containing, family F (with FYVE domain) member 2	U024840
Z00016149-1	3.6994	3.8498	-0.1504	1.413	0	0	0	0610007P22Rik	0610007P22Rik	0610007P22Rik	RIKEN cDNA 0610007P22 gene	U017669
Z00011494-1	3.2587	3.40909	-0.15039	1.413	0	0.0006	0	B230219D22Rik	B230219D22Rik	B230219D22Rik	RIKEN cDNA B230219D22 gene	U043339
Z00003494-1	3.1581	3.30849	-0.15039	1.413	0.0016	0.0097	0	3110050N22Rik	3110050N22Rik	3110050N22Rik	RIKEN cDNA 3110050N22 gene	U003013
Z00005333-1	3.2638	3.4141	-0.1503	1.413	0	0	0	Rab24	Rab24	Rab24	RAB24, member RAS oncogene family	U034810
Z00017489-1	2.7881	2.9384	-0.1503	1.413	0.0003	0.0024	0	A130092J06Rik	A130092J06Rik	A130092J06Rik	RIKEN cDNA A130092J06 gene	U022495
Z00018742-1	3.5652	3.71539	-0.15019	1.413	0	0	0	Man2c1	Man2c1	Man2c1	mannosidase, alpha, class 2C, member 1	U010538
Z00012955-1	3.8146	3.96479	-0.15019	1.413	0	0	0	Cope	Cope	Cope	coatomer protein complex, subunit epsilon	U073816
Z00012211-1	3.3257	3.4756	-0.1499	1.412	0	0.0001	0	Commd1	Commd1	Commd1	COMM domain containing 1	U226652
Z00002398-1	2.663	2.81289	-0.14989	1.412	0.0002	0.0018	0	BC031575	4921513D23Rik	BC031575	cDNA sequence BC031575	U046356
Z00004769-1	2.9637	3.11359	-0.14989	1.412	0.0031	0.0166	0	Slc7a7	Slc7a7	Slc7a7	solute carrier family 7 (cationic amino acid transporter, y system), member 7	U035551
Z00006978-1	3.038	3.1878	-0.1498	1.411	0.0001	0.0008	0	2810485I05Rik	2810485I05Rik	2810485I05Rik	RIKEN cDNA 2810485I05 gene	U010061
Z00015977-1	3.3548	3.50459	-0.14979	1.411	0	0	0	Med12	Med12	Med12	mediator of RNA polymerase II transcription, subunit 12 homolog (yeast)	U043774
Z00011188-1	2.561	2.71079	-0.14979	1.411	0.0126	0.0531	0	Inoc1	Inoc1	Inoc1	INO80 complex homolog 1 (S. cerevisiae)	U023227
Z00005411-1	2.8733	3.023	-0.1497	1.411	0	0.0005	0	Ank3	Ank3	Ank3	ankyrin 3, epithelial	U011625
Z00018026-1	3.3733	3.523	-0.1497	1.411	0	0.0007	0	Rnf10	Rnf10	Rnf10	ring finger protein 10	U026625
Z00015970-1	2.5362	2.6859	-0.1497	1.411	0.0012	0.0077	0	Zfp91	Zfp91	Zfp91	zinc finger protein 91	U038856
Z00000274-1	3.5394	3.68889	-0.14949	1.41	0	0	0	Srpk2	Srpk2	Srpk2	serine/arginine-rich protein specific kinase 2	U013790
Z00013188-1	4.1727	4.32219	-0.14949	1.41	0.001	0.0063	0	Kif5b	Kif5b	Kif5b	kinesin family member 5B	U038183
Z00015136-1	4.0782	4.2275	-0.1493	1.41	0	0.0002	0	Eif2s2	Eif2s2	Eif2s2	Mus musculus eukaryotic translation initiation factor 2, subunit 2 (beta) (Eif2s2), mRNA	U023527
Z00012785-1	3.1487	3.2979	-0.1492	1.409	0	0.0002	0	A730024A03Rik	A730024A03Rik	A730024A03Rik	RIKEN cDNA A730024A03 gene	U043167
Z00017065-1	2.4795	2.6286	-0.1491	1.409	0.0034	0.0178	0	4930467M19Rik	4930467M19Rik	4930467M19Rik	RIKEN cDNA 4930467M19 gene	U042213
Z00009032-1	2.5048	2.6539	-0.1491	1.409	0.0074	0.0342	0	C1s	C1s	C1s	complement component 1, s subcomponent	U040210
Z00013493-1	3.0641	3.2131	-0.149	1.409	0	0	0	Ap2a2	Ap2a2	Ap2a2	adaptor protein complex AP-2, alpha 2 subunit
Z00018600-1	3.8293	3.9781	-0.1488	1.408	0	0	0	Cdk5rap3	Cdk5rap3	Cdk5rap3	CDK5 regulatory subunit associated protein 3	U033327
Z00005677-1	3.9175	4.0663	-0.1488	1.408	0	0	0	4931406I20Rik	4931406I20Rik	4931406I20Rik	RIKEN cDNA 4931406I20 gene	U025431
Z00012596-1	3.2542	3.403	-0.1488	1.408	0	0.0004	0	Trim11	Trim11	Trim11	tripartite motif protein 11	U012677
Z00008338-1	3.1384	3.2871	-0.1487	1.408	0	0.0005	0	Commd3	Commd3	Commd3	COMM domain containing 3	U064606
Z00006467-1	4.3533	4.50199	-0.14869	1.408	0	0	0	Gltscr2	Gltscr2	Gltscr2	glioma tumor suppressor candidate region gene 2
Z00006272-1	2.7746	2.9232	-0.1486	1.407	0.0001	0.0008	0	Sigirr	Sigirr	Sigirr	single immunoglobulin and toll-interleukin 1 receptor (TIR) domain	U138838
Z00005686-1	3.6602	3.80879	-0.14859	1.407	0.001	0.0063	0	Trim8	Trim8	Trim8	tripartite motif protein 8	U019527
Z00016730-1	3.6835	3.83199	-0.14849	1.407	0	0.0001	0	Abcc4	Abcc4	Abcc4	ATP-binding cassette, sub-family C (CFTR/MRP), member 4	U035923
Z00010461-1	3.0264	3.17489	-0.14849	1.407	0.003	0.0162	0	Mll5	Mll5	Mll5	myeloid/lymphoid or mixed-lineage leukemia 5	U005347
Z00009602-1	3.3741	3.5224	-0.1483	1.407	0	0.0001	0	4833421E05Rik	4833421E05Rik	4833421E05Rik	RIKEN cDNA 4833421E05 gene	U040268
Z00014523-1	3.3819	3.53019	-0.14829	1.406	0.0003	0.0023	0	Sdccag1	Sdccag1	Sdccag1	serologically defined colon cancer antigen 1	U034032
Z00005947-1	4.5611	4.7092	-0.1481	1.406	0	0.0001	0	H3f3b	H3f3b	H3f3b	H3 histone, family 3B	U033638
Z00009254-1	2.9686	3.11669	-0.14809	1.406	0	0.0002	0	Spata2	Spata2	Spata2	spermatogenesis associated 2	U023679
Z00010119-1	2.7436	2.8916	-0.148	1.406	0.0001	0.0012	0	Thtpa	Thtpa	Thtpa	thiamine triphosphatase	U015649
Z00013800-1	2.7472	2.8951	-0.1479	1.405	0.0002	0.002	0	AU024076	AU024076	AU024076	expressed sequence AU024076	U048727
Z00018723-1	3.0319	3.1797	-0.1478	1.405	0	0.0001	0	Lt1	Lt1	Lt1	lurcher transcript 1	U038261
Z00005813-1	2.763	2.9108	-0.1478	1.405	0	0.0004	0	Necap2	Necap2	Necap2	NECAP endocytosis associated 2	U025718
Z00020881-1	2.8365	2.98419	-0.14769	1.405	0	0.0007	0	D11Bwg0280e	D11Bwg0280e	D11Bwg0280e	DNA segment, Chr 11, Brigham & Women's Genetics 0280e expressed	U012296
Z00014294-1	2.7857	2.9333	-0.1476	1.404	0.0001	0.0014	0	Atp1b2	Atp1b2	Atp1b2	ATPase, Na /K transporting, beta 2 polypeptide	U032969
Z00004608-1	3.2642	3.4116	-0.1474	1.404	0	0	0	Ccnt2	Ccnt2	Ccnt2	cyclin T2	U000752
Z00006222-1	3.4824	3.62959	-0.14719	1.403	0	0	0	Was	Was	Was	Wiskott-Aldrich syndrome homolog (human)	U039238
Z00019624-1	2.9291	3.07609	-0.14699	1.402	0.0123	0.052	0	4930539P14Rik	Exdl2	4930539P14Rik	RIKEN cDNA 4930539P14 gene	U014147
Z00014873-1	3.3247	3.4716	-0.1469	1.402	0	0	0	Tanc1	Tanc1	Tanc1	tetratricopeptide repeat, ankyrin repeat and coiled-coil containing 1	U001802
Z00010191-1	3.211	3.3579	-0.1469	1.402	0	0.0003	0	Ddi2	Ddi2	Ddi2	DNA-damage inducible protein 2	U025731
Z00006144-1	3.8505	3.99729	-0.14679	1.402	0	0.0002	0	Ddx3x	Ddx3x	Ddx3x	DEAD/H (Asp-Glu-Ala-Asp/His) box polypeptide 3, X-linked	U019723
Z00003746-1	3.2782	3.42499	-0.14679	1.402	0	0.0002	0	2310001A20Rik	2310001A20Rik	2310001A20Rik	RIKEN cDNA 2310001A20 gene	U023480
Z00019403-1	3.6408	3.78759	-0.14679	1.402	0.0011	0.0068	0	E130105L11Rik	E130105L11Rik	E130105L11Rik	RIKEN cDNA E130105L11 gene	U029125
Z00011408-1	2.8961	3.0428	-0.1467	1.401	0.001	0.0063	0	Eif2c1	Eif2c1	Eif2c1	eukaryotic translation initiation factor 2C, 1	U025522
Z00007754-1	2.738	2.88459	-0.14659	1.401	0.0002	0.0018	0	Poll	Poll	Poll	polymerase (DNA directed), lambda	U039093
Z00003487-1	2.3145	2.461	-0.1465	1.401	0.0046	0.0228	0	Rab12	Rab12	Rab12	RAB12, member RAS oncogene family	U154370
Z00002911-1	2.5098	2.65619	-0.14639	1.4	0.0041	0.0209	0	LOC630579	LOC630579	LOC630579	similar to zinc finger protein 124
Z00020114-1	3.5512	3.69749	-0.14629	1.4	0	0	0	Araf	Araf	Araf	v-raf murine sarcoma 3611 viral oncogene homolog	U019753
Z00002318-1	3.4649	3.61089	-0.14599	1.399	0	0	0	Mnat1	Mnat1	Mnat1	menage a trois 1	U014074
Z00002298-1	3.1894	3.3353	-0.1459	1.399	0	0.0003	0	Sft2d2	Sft2d2	Sft2d2	SFT2 domain containing 2	U021989
Z00005025-1	2.9393	3.08519	-0.14589	1.399	0.0047	0.0233	0	Xrn2	Xrn2	Xrn2	5'-3' exoribonuclease 2	U002592
Z00008906-1	3.2118	3.35729	-0.14549	1.397	0	0.0001	0	Pxk	Pxk	Pxk	PX domain containing serine/threonine kinase	U015293
Z00015268-1	3.686	3.8313	-0.1453	1.397	0	0	0	Baz1b	Baz1b	Baz1b	bromodomain adjacent to zinc finger domain, 1B	U006282
Z00002734-1	3.4901	3.6352	-0.1451	1.396	0	0	0	Nipbl	Nipbl	Nipbl	Nipped-B homolog (Drosophila)	U043877
Z00018672-1	3.2144	3.3595	-0.1451	1.396	0.0074	0.0342	0	Tcf12	Tcf12	Tcf12	transcription factor 12	U031072
Z00016682-1	3.2521	3.3971	-0.145	1.396	0	0	0	Marveld1	Marveld1	Marveld1	MARVEL (membrane-associating) domain containing 1	U044001
Z00019172-1	2.5337	2.6785	-0.1448	1.395	0.0008	0.0052	0	4930562C03Rik	Alkbh8	4930562C03Rik	RIKEN cDNA 4930562C03 gene	U010001
Z00017013-1	2.3517	2.4963	-0.1446	1.395	0.0242	0.0894	0	Wdr37	Wdr37	Wdr37	WD repeat domain 37
Z00000528-1	3.8077	3.95219	-0.14449	1.394	0	0	0	Ythdf1	Ythdf1	Ythdf1	YTH domain family 1	U023770
Z00004583-1	3.0021	3.14659	-0.14449	1.394	0.0011	0.0069	0	1500011J06Rik	1500011J06Rik	1500011J06Rik	RIKEN cDNA 1500011J06 gene
Z00015963-1	2.5037	2.64799	-0.14429	1.394	0.0012	0.0076	0	Usp24	Usp24	Usp24	ubiquitin specific peptidase 24	U042558
Z00005022-1	3.2956	3.4398	-0.1442	1.393	0	0.0001	0	Commd10	Commd10	Commd10	COMM domain containing 10	U018704
Z00020010-1	3.765	3.9092	-0.1442	1.393	0	0.0005	0	1810008O21Rik	1810008O21Rik	1810008O21Rik	RIKEN cDNA 1810008O21 gene	U007712
Z00020859-1	2.9928	3.13689	-0.14409	1.393	0	0.0005	0	D16Bwg1494e	D16Bwg1494e	D16Bwg1494e	DNA segment, Chr 16, Brigham & Women's Genetics 1494 expressed	U016868
Z00001018-1	3.5151	3.6591	-0.144	1.393	0	0	0	Mapkapk5	Mapkapk5	Mapkapk5	MAP kinase-activated protein kinase 5	U026684
Z00009904-1	2.6342	2.7782	-0.144	1.393	0.002	0.0115	0	Dusp26	Dusp26	Dusp26	dual specificity phosphatase 26 (putative)	U040700
Z00004473-1	3.6018	3.7458	-0.144	1.393	0.0208	0.0799	0	Brd2	Brd2	Brd2	bromodomain containing 2	U037705
Z00002812-1	3.3234	3.46729	-0.14389	1.392	0.0047	0.0232	0	Tlk1	Tlk1	Tlk1	tousled-like kinase 1	U022723
Z00005716-1	2.8669	3.01069	-0.14379	1.392	0.0001	0.0008	0	Suz12	Suz12	Suz12	suppressor of zeste 12 homolog (Drosophila)	U013044
Z00017544-1	2.96	3.10369	-0.14369	1.392	0.0003	0.0025	0	1810007M14Rik	1810007M14Rik	1810007M14Rik	RIKEN cDNA 1810007M14 gene	U037295
Z00001489-1	3.3812	3.5248	-0.1436	1.391	0	0.0001	0	Kif21b	Kif21b	Kif21b	kinesin family member 21B	U000853
Z00021377-1	3.4672	3.61069	-0.14349	1.391	0	0.0001	0	Tiam1	Tiam1	Tiam1	T-cell lymphoma invasion and metastasis 1	U037282
Z00011378-1	3.5487	3.69209	-0.14339	1.391	0	0.0002	0	Ppgb	Ppgb	Ppgb	protective protein for beta-galactosidase	U002821
Z00022165-1	3.3074	3.4505	-0.1431	1.39	0	0.0001	0	Ankrd16	Ankrd16	Ankrd16	ankyrin repeat domain 16	U001388
Z00009858-1	3.1135	3.2566	-0.1431	1.39	0.0062	0.0295	0	4632434I11Rik	4632434I11Rik	4632434I11Rik	RIKEN cDNA 4632434I11 gene	U028861
Z00016581-1	2.7453	2.8883	-0.143	1.389	0.0086	0.0387	0	Col6a3	Col6a3	Col6a3	procollagen, type VI, alpha 3	U021584
Z00009569-1	3.0559	3.1988	-0.1429	1.389	0.0002	0.0016	0	D5Ertd615e	D5Ertd615e	D5Ertd615e	DNA segment, Chr 5, ERATO Doi 615, expressed
Z00019168-1	2.5554	2.69819	-0.14279	1.389	0.0038	0.0193	0	Ecm1	Ecm1	Ecm1	extracellular matrix protein 1	U024368
Z00009252-1	4.5831	4.72569	-0.14259	1.388	0	0	0	Rcc2	Rcc2	Rcc2	regulator of chromosome condensation 2	U005025
Z00020912-1	3.2961	3.4386	-0.1425	1.388	0	0	0	B930052A04Rik	Islr2	B930052A04Rik	RIKEN cDNA B930052A04 gene	U030935
Z00012162-1	3.4131	3.5556	-0.1425	1.388	0.0009	0.0057	0	Atp5g1	Atp5g1	Atp5g1	ATP synthase, H transporting, mitochondrial F0 complex, subunit c (subunit 9), isoform 1	U033317
Z00018598-1	3.5203	3.6627	-0.1424	1.388	0	0	0	Atp6v1h	Atp6v1h	Atp6v1h	ATPase, H transporting, lysosomal, V1 subunit H	U000011
Z00018287-1	3.9105	4.0526	-0.1421	1.387	0	0	0	Sms	Sms	Sms	spermine synthase	U039823
Z00001272-1	3.3426	3.4847	-0.1421	1.387	0	0.0001	0	Apoa1bp	Apoa1bp	Apoa1bp	apolipoprotein A-I binding protein	U024241
Z00009067-1	3.6502	3.79199	-0.14179	1.386	0.0003	0.0027	0	Mllt10	Mllt10	Mllt10	myeloid/lymphoid or mixed lineage-leukemia translocation to 10 homolog (Drosophila)	U001424
Z00009591-1	2.8652	3.0069	-0.1417	1.385	0.006	0.0285	0	Golga3	Golga3	Golga3	golgi autoantigen, golgin subfamily a, 3	U050742
Z00019647-1	3.3267	3.4683	-0.1416	1.385	0	0.0002	0	Zfp105	Zfp105	Zfp105	zinc finger protein 105	U011188
Z00017697-1	5.1635	5.3051	-0.1416	1.385	0	0.0005	0	Rpl12	Rpl12	Rpl12	ribosomal protein L12	U093913
Z00020930-1	3.1349	3.27629	-0.14139	1.384	0	0.0005	0	Gatad2b	Gatad2b	Gatad2b	GATA zinc finger domain containing 2B	U003493
Z00011001-1	2.3221	2.46349	-0.14139	1.384	0.0186	0.0726	0	Bnip1	Bnip1	Bnip1	BCL2/adenovirus E1B 19kDa-interacting protein 1, NIP1	U017713
Z00020421-1	2.9419	3.0831	-0.1412	1.384	0.0001	0.0008	0	BC021381	BC021381	BC021381	cDNA sequence BC021381	U034820
Z00005365-1	2.5902	2.7313	-0.1411	1.383	0.0197	0.0762	0	Cebpd	Cebpd	Cebpd	CCAAT/enhancer binding protein (C/EBP), delta	U016849
Z00002845-1	2.3971	2.53819	-0.14109	1.383	0.0098	0.043	0	Tlk2	Tlk2	Tlk2	tousled-like kinase 2 (Arabidopsis)
Z00021979-1	3.1249	3.2659	-0.141	1.383	0.0001	0.001	0	Kcnq1ot1	Kcnq1ot1	Kcnq1ot1	KCNQ1 overlapping transcript 1	U029504
Z00015754-1	3.1847	3.3257	-0.141	1.383	0.0025	0.0138	0	Pdpk1	Pdpk1	Pdpk1	3-phosphoinositide dependent protein kinase-1	U037516
Z00003483-1	3.6008	3.74169	-0.14089	1.383	0	0	0	Atp6ap2	Atp6ap2	Atp6ap2	ATPase, H transporting, lysosomal accessory protein 2	U019711
Z00010783-1	2.596	2.7368	-0.1408	1.382	0.0012	0.0072	0	Crsp8	Crsp8	Crsp8	cofactor required for Sp1 transcriptional activation, subunit 8	U001557
Z00018233-1	3.4658	3.6065	-0.1407	1.382	0	0	0	Rps6kb2	Rps6kb2	Rps6kb2	ribosomal protein S6 kinase, polypeptide 2	U019100
Z00001139-1	3.5058	3.6464	-0.1406	1.382	0	0	0	Cdh3	Cdh3	Cdh3	cadherin 3	U009775
Z00017419-1	2.8854	3.026	-0.1406	1.382	0.0068	0.0318	0	AI467606	AI467606	AI467606	expressed sequence AI467606	U008792
Z00012962-1	2.9521	3.0924	-0.1403	1.381	0	0.0005	0	Myo1b	Myo1b	Myo1b	myosin IB	U021308
Z00021035-1	4.5817	4.72199	-0.14029	1.381	0	0.0002	0	Zfp707	Zfp707	Zfp707	zinc finger protein 707	U053992
Z00010649-1	2.9657	3.1059	-0.1402	1.381	0	0.0004	0	Rnf130	Rnf130	Rnf130	ring finger protein 130	U012542
Z00016159-1	2.3294	2.46939	-0.13999	1.38	0.0056	0.0271	0	Il10rb	Il10rb	Il10rb	interleukin 10 receptor, beta	U017370
Z00003130-1	2.6411	2.7809	-0.1398	1.379	0.0017	0.0098	0	Gng2	Gng2	Gng2	guanine nucleotide binding protein (G protein), gamma 2 subunit	U035268
Z00009310-1	2.9571	3.0969	-0.1398	1.379	0.0026	0.0143	0	Pole	Pole	Pole	polymerase (DNA directed), epsilon	U005973
Z00009035-1	3.1242	3.26389	-0.13969	1.379	0	0.0007	0	Alkbh	Alkbh1	Alkbh	alkB, alkylation repair homolog (E. coli)	U034213
Z00004680-1	2.4928	2.63229	-0.13949	1.378	0.0224	0.0844	0	Mcc	Mcc	Mcc	mutated in colorectal cancers	U097159
Z00011365-1	3.7791	3.91849	-0.13939	1.378	0	0.0001	0	BC068171	BC068171	BC068171	cDNA sequence BC068171	U019964
Z00022232-1	3.4864	3.62569	-0.13929	1.378	0	0.0001	0	Trappc6a	Trappc6a	Trappc6a	trafficking protein particle complex 6A	U007767
Z00012958-1	3.158	3.2972	-0.1392	1.377	0	0.0002	0	Utx	Utx	Utx	ubiquitously transcribed tetratricopeptide repeat gene, X chromosome	U019738
Z00013398-1	2.7975	2.9367	-0.1392	1.377	0.0038	0.0194	0	Ctbp2	Ctbp2	Ctbp2	C-terminal binding protein 2	U155184
Z00012035-1	3.0247	3.1638	-0.1391	1.377	0.0001	0.0008	0	Gpatc1	Gpatc1	Gpatc1	G patch domain containing 1	U028436
Z00016498-1	2.9037	3.0428	-0.1391	1.377	0.0002	0.002	0	Me2	Me2	Me2	malic enzyme 2, NAD( )-dependent, mitochondrial	U038554
Z00011754-1	2.5889	2.728	-0.1391	1.377	0.0145	0.0596	0	Smbp	Tm9sf3	Smbp	SM-11044 binding protein	U039034
Z00005708-1	3.9818	4.1208	-0.139	1.377	0	0	0	Exosc5	Exosc5	Exosc5	exosome component 5	U241988
Z00019607-1	2.6133	2.7523	-0.139	1.377	0.0099	0.0432	0	Rac2	Rac2	Rac2	RAS-related C3 botulinum substrate 2	U036387
Z00018754-1	3.063	3.20199	-0.13899	1.377	0.0088	0.0391	0	Slc30a9	Slc30a9	Slc30a9	solute carrier family 30 (zinc transporter), member 9	U005655
Z00021425-1	2.7162	2.8551	-0.1389	1.376	0.0191	0.0744	0	4732423E21Rik	4732423E21Rik	4732423E21Rik	RIKEN cDNA 4732423E21 gene	U047152
Z00018640-1	2.6267	2.76549	-0.13879	1.376	0.027	0.0976	0	Zfp623	Zfp623	Zfp623	zinc finger protein 623	U016355
Z00007067-1	3.7693	3.9079	-0.1386	1.375	0	0	0	Rab24	Rab24	Rab24	RAB24, member RAS oncogene family	U034810
Z00019313-1	3.3023	3.4409	-0.1386	1.375	0.0007	0.005	0	Bclaf1	Bclaf1	Bclaf1	BCL2-associated transcription factor 1	U011319
Z00003978-1	2.6299	2.76849	-0.13859	1.375	0.0228	0.0857	0	Pign	Pign	Pign	phosphatidylinositol glycan, class N	U021654
Z00001314-1	4.2832	4.4217	-0.1385	1.375	0	0.0005	0	Lamp1	Lamp1	Lamp1	lysosomal membrane glycoprotein 1	U009101
Z00014759-1	3.2261	3.36459	-0.13849	1.375	0	0.0003	0	BC059842	BC059842	BC059842	cDNA sequence BC059842	U025444
Z00011842-1	3.8713	4.0095	-0.1382	1.374	0.0001	0.0012	0	Ndufa13	Ndufa13	Ndufa13	NADH dehydrogenase (ubiquinone) 1 alpha subcomplex, 13	U048754
Z00010335-1	3.5362	3.67439	-0.13819	1.374	0	0.0001	0	Mbc2	Mbc2	Mbc2	membrane bound C2 domain containing protein	U032360
Z00004623-1	2.8662	3.00439	-0.13819	1.374	0.0003	0.0025	0	Chm	Chm	Chm	choroidermia	U020165
Z00016186-1	2.9036	3.04179	-0.13819	1.374	0.0019	0.0108	0	Itsn1	Itsn1	Itsn1	intersectin 1 (SH3 domain protein 1A)	U017383
Z00020771-1	3.4114	3.5495	-0.1381	1.374	0	0.0001	0	Foxk2	Foxk2	Foxk2	forkhead box K2	U013686
Z00015688-1	3.5525	3.69059	-0.13809	1.374	0	0.0001	0	Inoc1	Inoc1	Inoc1	INO80 complex homolog 1 (S. cerevisiae)	U023227
Z00012816-1	3.5801	3.718	-0.1379	1.373	0	0.0002	0	Hebp1	Hebp1	Hebp1	heme binding protein 1	U027961
Z00000948-1	3.3267	3.4646	-0.1379	1.373	0	0.0002	0	2700050P07Rik	Itfg2	2700050P07Rik	RIKEN cDNA 2700050P07 gene	U027897
Z00008656-1	2.6556	2.7934	-0.1378	1.373	0.022	0.0834	0	Esco1	Esco1	Esco1	establishment of cohesion 1 homolog 1 (S. cerevisiae)	U038206
Z00001591-1	3.2555	3.39329	-0.13779	1.373	0	0.0003	0	Rabggta	Rabggta	Rabggta	Rab geranylgeranyl transferase, a subunit	U035587
Z00002162-1	2.5694	2.7071	-0.1377	1.373	0.0019	0.0107	0	Tpr	Tpr	Tpr	translocated promoter region
Z00008731-1	3.2233	3.36099	-0.13769	1.373	0	0.0003	0	Gbas	Gbas	Gbas	glioblastoma amplified sequence	U006233
Z00019140-1	3.0755	3.213	-0.1375	1.372	0	0.0003	0	Wdr7	Wdr7	Wdr7	WD repeat domain 7	U018812
Z00009256-1	3.4544	3.59189	-0.13749	1.372	0	0.0002	0	Xrcc1	Xrcc1	Xrcc1	X-ray repair complementing defective repair in Chinese hamster cells 1	U106963
Z00019332-1	3.436	3.57339	-0.13739	1.372	0	0.0002	0	Tsta3	Tsta3	Tsta3	tissue specific transplantation antigen P35B	U036318
Z00016969-1	2.8842	3.02159	-0.13739	1.372	0.0047	0.0233	0	Sfrs8	Sfrs8	Sfrs8	splicing factor, arginine/serine-rich 8	U006228
Z00013632-1	3.2889	3.426	-0.1371	1.371	0	0.0001	0	Mcm10	Mcm10	Mcm10	minichromosome maintenance deficient 10 (S. cerevisiae)	U022251
Z00019193-1	2.5702	2.7073	-0.1371	1.371	0.0129	0.0542	0	3830405G04Rik	Ccdc98	3830405G04Rik	RIKEN cDNA 3830405G04 gene	U026457
Z00018273-1	2.7498	2.88689	-0.13709	1.371	0.0002	0.0019	0	Ankrd12	Ankrd12	Ankrd12	ankyrin repeat domain 12	U237222
Z00015886-1	2.7869	2.92379	-0.13689	1.37	0.0009	0.0059	0	BB146404	BB146404	BB146404	expressed sequence BB146404	U031680
Z00015846-1	2.515	2.65189	-0.13689	1.37	0.0022	0.0122	0	Zbtb41	Zbtb41	Zbtb41	zinc finger and BTB domain containing 41 homolog	U042214
Z00003426-1	3.3294	3.466	-0.1366	1.369	0	0.0002	0	Pparbp	Pparbp	Pparbp	peroxisome proliferator activated receptor binding protein
Z00003317-1	2.5904	2.7269	-0.1365	1.369	0.0014	0.0085	0	Rnf17	Rnf17	Rnf17	ring finger protein 17	U015678
Z00002156-1	2.8741	3.0106	-0.1365	1.369	0.0198	0.0766	0	Hat1	Hat1	Hat1	histone aminotransferase 1	U249745
Z00002065-1	2.6856	2.82209	-0.13649	1.369	0.001	0.0063	0	Btbd9	Btbd9	Btbd9	BTB (POZ) domain containing 9	U037638
Z00009286-1	3.2863	3.4227	-0.1364	1.368	0	0.0004	0	Tbc1d22a	Tbc1d22a	Tbc1d22a	TBC1 domain family, member 22a	U016536
Z00019399-1	2.7649	2.9013	-0.1364	1.368	0.0002	0.0021	0	Hip1r	Hip1r	Hip1r	huntingtin interacting protein 1 related	U006179
Z00007988-1	2.347	2.4834	-0.1364	1.368	0.0079	0.0358	0	Frmd4b	Frmd4b	Frmd4b	FERM domain containing 4B	U027676
Z00019333-1	2.7309	2.86719	-0.13629	1.368	0.0003	0.0024	0	Otud5	Otud5	Otud5	OTU domain containing 5	U019671
Z00019716-1	3.1896	3.3258	-0.1362	1.368	0.0033	0.0173	0	Tbce	Tbce	Tbce	tubulin-specific chaperone e	U034519
Z00012135-1	2.6382	2.7742	-0.136	1.367	0.0003	0.0024	0	Lamp2	Lamp2	Lamp2	lysosomal membrane glycoprotein 2	U039326
Z00022001-1	2.2979	2.4335	-0.1356	1.366	0.0093	0.041	0	Actg2	Actg2	Actg2	actin, gamma 2, smooth muscle, enteric	U027531
Z00012360-1	2.4631	2.5986	-0.1355	1.366	0.01	0.0436	0	Socs6	Socs6	Socs6	suppressor of cytokine signaling 6	U060684
Z00019055-1	3.705	3.84049	-0.13549	1.366	0	0.0001	0	9430023P16Rik	Smg7	9430023P16Rik	RIKEN cDNA 9430023P16 gene	U021897
Z00000578-1	3.6137	3.74909	-0.13539	1.365	0	0.0002	0	Kif5b	Kif5b	Kif5b	kinesin family member 5B	U038183
Z00012336-1	2.6442	2.77959	-0.13539	1.365	0.0096	0.042	0	A630018P17Rik	A630018P17Rik	A630018P17Rik	RIKEN cDNA A630018P17 gene	U043894
Z00011220-1	2.6041	2.73939	-0.13529	1.365	0.0003	0.0023	0	4631427C17Rik	4631427C17Rik	4631427C17Rik	RIKEN cDNA 4631427C17 gene	U006620
Z00018460-1	4.1131	4.2483	-0.1352	1.365	0	0.0001	0	Prss15	Prss15	Prss15	protease, serine, 15	U037952
Z00021774-1	2.4131	2.5483	-0.1352	1.365	0.009	0.0401	0	Vamp1	Vamp1	Vamp1	vesicle-associated membrane protein 1	U007414
Z00016032-1	2.9834	3.11859	-0.13519	1.365	0.0001	0.0012	0	Ttc3	Ttc3	Ttc3	tetratricopeptide repeat domain 3	U017410
Z00021488-1	2.8414	2.97659	-0.13519	1.365	0.0006	0.0041	0	Cyfip2	Cyfip2	Cyfip2	cytoplasmic FMR1 interacting protein 2	U032698
Z00007676-1	3.3757	3.5108	-0.1351	1.364	0	0.0004	0	Dcamkl2	Dcamkl2	Dcamkl2	doublecortin and CaM kinase-like 2	U024224
Z00002987-1	3.2834	3.4185	-0.1351	1.364	0	0.0005	0	Ecgf1	Ecgf1	Ecgf1	endothelial cell growth factor 1 (platelet-derived)	U036531
Z00021928-1	3.1305	3.2654	-0.1349	1.364	0	0.0005	0	Fuk	Fuk	Fuk	fucokinase	U030250
Z00020131-1	4.896	5.0309	-0.1349	1.364	0	0.0007	0	BC021367	BC021367	BC021367	cDNA sequence BC021367	U009422
Z00016168-1	3.109	3.2439	-0.1349	1.364	0.0001	0.0013	0	Aldh18a1	Aldh18a1	Aldh18a1	aldehyde dehydrogenase 18 family, member A1	U039021
Z00019058-1	2.5698	2.7044	-0.1346	1.363	0.0046	0.0228	0	2700089E24Rik	2700089E24Rik	2700089E24Rik	RIKEN cDNA 2700089E24 gene
Z00003961-1	2.3897	2.5243	-0.1346	1.363	0.0163	0.0655	0	Dixdc1	Dixdc1	Dixdc1	DIX domain containing 1	U030845
Z00021169-1	3.2907	3.42529	-0.13459	1.363	0	0.0003	0	2210419D22Rik	2210419D22Rik	2210419D22Rik	RIKEN cDNA 2210419D22 gene	U027954
Z00018590-1	3.2082	3.34269	-0.13449	1.362	0.0041	0.0206	0	Krit1	Krit1	Krit1	KRIT1, ankyrin repeat containing	U025924
Z00018150-1	3.5558	3.68979	-0.13399	1.361	0	0.0002	0	9030624J02Rik	9030624J02Rik	9030624J02Rik	RIKEN cDNA 9030624J02 gene	U008682
Z00009301-1	3.3895	3.5234	-0.1339	1.361	0	0.0003	0	Suv420h2	Suv420h2	Suv420h2	suppressor of variegation 4-20 homolog 2 (Drosophila)	U119121
Z00012853-1	4.0279	4.1618	-0.1339	1.361	0.0003	0.0022	0	Taldo1	Taldo1	Taldo1	transaldolase 1	U008958
Z00003012-1	3.4026	3.53639	-0.13379	1.36	0	0.0002	0	F2r	F2r	F2r	coagulation factor II (thrombin) receptor	U035056
Z00016623-1	2.647	2.78069	-0.13369	1.36	0.0013	0.0079	0	Sart1	Sart1	Sart1	squamous cell carcinoma antigen recognized by T-cells 1	U043698
Z00014985-1	3.6194	3.753	-0.1336	1.36	0	0.0003	0	D0HXS9928E	D0HXS9928E	D0HXS9928E	DNA segment, human DXS9928E	U019959
Z00007661-1	3.1749	3.30849	-0.13359	1.36	0.0125	0.0528	0	Abcb1b	Abcb1b	Abcb1b	ATP-binding cassette, sub-family B (MDR/TAP), member 1B	U025902
Z00021481-1	3.9302	4.06339	-0.13319	1.358	0.0001	0.001	0	Rrn3	Rrn3	Rrn3	RRN3 RNA polymerase I transcription factor homolog (yeast)	U016834
Z00019344-1	3.4505	3.5836	-0.1331	1.358	0	0.0003	0	Eps15l1	Eps15l1	Eps15l1	epidermal growth factor receptor pathway substrate 15-like 1	U084109
Z00003614-1	2.916	3.0491	-0.1331	1.358	0.0004	0.0029	0	2610002F03Rik	2610002F03Rik	2610002F03Rik	RIKEN cDNA 2610002F03 gene	U022428
Z00010296-1	2.755	2.8881	-0.1331	1.358	0.0012	0.0075	0	LOC434660	LOC434660	LOC434660	PREDICTED: Mus musculus LOC434660 (LOC434660), mRNA	U020794
Z00003468-1	3.4226	3.5556	-0.133	1.358	0	0.0002	0	3732413I11Rik	3732413I11Rik	3732413I11Rik	RIKEN cDNA 3732413I11 gene	U012491
Z00006824-1	2.6026	2.7355	-0.1329	1.358	0.0239	0.0887	0	Serac1	Serac1	Serac1	serine active site containing 1	U104579
Z00001247-1	2.2561	2.3889	-0.1328	1.357	0.0274	0.0987	0	Spn	Spn	Spn	sialophorin	U029278
Z00005973-1	3.1952	3.3279	-0.1327	1.357	0.0001	0.0011	0	Ddx58	Ddx58	Ddx58	DEAD (Asp-Glu-Ala-Asp) box polypeptide 58	U024953
Z00014536-1	3.647	3.77969	-0.13269	1.357	0	0.0002	0	1200016E24Rik	1200016E24Rik	1200016E24Rik	RIKEN cDNA 1200016E24 gene	U088070
Z00020141-1	3.3879	3.52059	-0.13269	1.357	0	0.0004	0	5730601F06Rik	5730601F06Rik	5730601F06Rik	RIKEN cDNA 5730601F06 gene	U053161
Z00006573-1	2.4237	2.55619	-0.13249	1.356	0.0223	0.0843	0	Tef	Tef	Tef	thyrotroph embryonic factor	U016469
Z00014398-1	3.5836	3.716	-0.1324	1.356	0	0.0004	0	Btbd15	Btbd15	Btbd15	BTB (POZ) domain containing 15	U010207
Z00016233-1	2.6705	2.8029	-0.1324	1.356	0.0016	0.0095	0	A630007B06Rik	A630007B06Rik	A630007B06Rik	RIKEN cDNA A630007B06 gene	U039173
Z00016758-1	3.5366	3.66889	-0.13229	1.356	0	0.0004	0	Pola1	Pola1	Pola1	polymerase (DNA directed), alpha 1	U039530
Z00002473-1	2.9556	3.08789	-0.13229	1.356	0.0001	0.0012	0	Cpt1c	Cpt1c	Cpt1c	carnitine palmitoyltransferase 1c	U123195
Z00000266-1	2.9226	3.05489	-0.13229	1.356	0.0036	0.0185	0	Sfrs7	Sfrs7	Sfrs7	splicing factor, arginine/serine-rich 7	U038081
Z00011071-1	3.3014	3.4336	-0.1322	1.355	0	0.0004	0	Apobec1	Apobec1	Apobec1	apolipoprotein B editing complex 1	U027825
Z00004927-1	3.2989	3.43099	-0.13209	1.355	0.0133	0.0554	0	Aldh6a1	Aldh6a1	Aldh6a1	aldehyde dehydrogenase family 6, subfamily A1	U034171
Z00015267-1	2.4369	2.5689	-0.132	1.355	0.0179	0.0707	0	Optn	Optn	Optn	optineurin	U022253
Z00005178-1	3.1173	3.24929	-0.13199	1.355	0.0014	0.0086	0	Smarca5	Smarca5	Smarca5	SWI/SNF related, matrix associated, actin dependent regulator of chromatin, subfamily a, member 5	U030004
Z00007598-1	3.814	3.94589	-0.13189	1.354	0	0.0002	0	Cyb5r3	Cyb5r3	Cyb5r3	cytochrome b5 reductase 3	U036468
Z00013826-1	3.3568	3.4885	-0.1317	1.354	0	0.0003	0	Prpf3	Prpf3	Prpf3	PRP3 pre-mRNA processing factor 3 homolog (yeast)	U024371
Z00002471-1	3.6181	3.74979	-0.13169	1.354	0	0.0003	0	Ankrd11	Ankrd11	Ankrd11	ankyrin repeat domain 11	U030366
Z00001548-1	2.6389	2.77059	-0.13169	1.354	0.0032	0.0167	0	B930046C15Rik	B930046C15Rik	B930046C15Rik	RIKEN cDNA B930046C15 gene	U041261
Z00000338-1	3.5561	3.6875	-0.1314	1.353	0	0.0004	0	2010315L10Rik	2010315L10Rik	2010315L10Rik	RIKEN cDNA 2010315L10 gene	U042911
Z00007996-1	2.4828	2.61419	-0.13139	1.353	0.0041	0.0209	0	Bmp2k	Bmp2k	Bmp2k	BMP2 inducible kinase	U042655
Z00000314-1	3.026	3.1573	-0.1313	1.353	0.0002	0.0019	0	Erbb2ip	Erbb2ip	Erbb2ip	Erbb2 interacting protein	U035133
Z00017616-1	5.0548	5.18609	-0.13129	1.352	0.0001	0.0012	0	Rps12	Rps12	Rps12	ribosomal protein S12	U046822
Z00015060-1	3.4373	3.5685	-0.1312	1.352	0	0.0004	0	4930504E06Rik	4930504E06Rik	4930504E06Rik	RIKEN cDNA 4930504E06 gene	U003565
Z00001228-1	3.9722	4.10339	-0.13119	1.352	0	0.0002	0	Wars	Wars	Wars	tryptophanyl-tRNA synthetase	U034345
Z00015194-1	2.8927	3.02349	-0.13079	1.351	0.0088	0.0394	0	Yme1l1	Yme1l1	Yme1l1	YME1-like 1 (S. cerevisiae)	U001456
Z00005727-1	2.4285	2.5592	-0.1307	1.351	0.0033	0.0173	0	Clock	Clock	Clock	circadian locomoter output cycles kaput	U026318
Z00003001-1	3.3065	3.4371	-0.1306	1.35	0.0024	0.0132	0	Anapc1	Anapc1	Anapc1	anaphase promoting complex subunit 1	U023334
Z00013883-1	2.3276	2.4582	-0.1306	1.35	0.0276	0.0993	0	Ripk5	Ripk5	Ripk5	receptor interacting protein kinase 5	U000802
Z00002926-1	3.5602	3.69079	-0.13059	1.35	0.0001	0.0009	0	Nipsnap1	Nipsnap1	Nipsnap1	4-nitrophenylphosphatase domain and non-neuronal SNAP25-like protein homolog 1 (C. elegans)	U012276
Z00009680-1	3.9164	4.0469	-0.1305	1.35	0	0.0003	0	Ythdf2	Ythdf2	Ythdf2	YTH domain family 2	U025590
Z00006946-1	3.5608	3.6913	-0.1305	1.35	0	0.0003	0	Spats2	Spats2	Spats2	spermatogenesis associated, serine-rich 2	U121511
Z00008280-1	2.2675	2.398	-0.1305	1.35	0.014	0.0578	0	Rassf5	Rassf5	Rassf5	Ras association (RalGDS/AF-6) domain family 5	U021749
Z00003244-1	2.8857	3.016	-0.1303	1.349	0.0001	0.0014	0	9130017A15Rik	Pptc7	9130017A15Rik	RIKEN cDNA 9130017A15 gene	U006135
Z00020253-1	2.459	2.5891	-0.1301	1.349	0.0024	0.0134	0	Mertk	Mertk	Mertk	c-mer proto-oncogene tyrosine kinase	U002446
Z00006392-1	3.6933	3.8233	-0.13	1.348	0	0.0002	0	2610033H07Rik	2610033H07Rik	2610033H07Rik	RIKEN cDNA 2610033H07 gene	U026103
Z00008435-1	2.87	2.99999	-0.12999	1.348	0.0008	0.0055	0	AU023006	AU023006	AU023006	expressed sequence AU023006	U247785
Z00011846-1	2.4444	2.57439	-0.12999	1.348	0.0125	0.0527	0	Lrrc45	Lrrc45	Lrrc45	leucine rich repeat containing 45	U013673
Z00021015-1	4.0979	4.2278	-0.1299	1.348	0	0.0003	0	Rpl15	Rpl15	Rpl15	ribosomal protein L15	U063427
Z00017019-1	3.6098	3.7396	-0.1298	1.348	0	0.0003	0	Tpmt	Tpmt	Tpmt	thiopurine methyltransferase	U034740
Z00015627-1	3.4205	3.55029	-0.12979	1.348	0	0.0005	0	Orc5l	Orc5l	Orc5l	origin recognition complex, subunit 5-like (S. cerevisiae)	U025971
Z00021997-1	2.8327	2.96229	-0.12959	1.347	0.0005	0.0036	0	Eif4e2	Eif4e2	Eif4e2	eukaryotic translation initiation factor 4E member 2	U042186
Z00005937-1	3.65	3.7795	-0.1295	1.347	0.0033	0.0175	0	Hbs1l	Hbs1l	Hbs1l	Hbs1-like (S. cerevisiae)	U011325
Z00011407-1	2.4036	2.5331	-0.1295	1.347	0.014	0.0578	0	C920011G20Rik	C920011G20Rik	C920011G20Rik	RIKEN cDNA C920011G20 gene	U249461
Z00007656-1	2.7954	2.92479	-0.12939	1.347	0.014	0.0577	0	Zfp422-rs1	Zfp422-rs1	Zfp422-rs1	zinc finger protein 422, related sequence 1	U096099
Z00003913-1	3.1081	3.2374	-0.1293	1.346	0.0001	0.0011	0	Zzef1	Zzef1	Zzef1	zinc finger, ZZ-type with EF hand domain 1	U012887
Z00007419-1	2.6217	2.75099	-0.12929	1.346	0.0027	0.0146	0	Atf6	Atf6	Atf6	activating transcription factor 6	U022038
Z00012355-1	2.7751	2.90429	-0.12919	1.346	0.0004	0.0028	0	Pros1	Pros1	Pros1	protein S (alpha)	U017245
Z00000815-1	2.675	2.80419	-0.12919	1.346	0.001	0.0064	0	Ttc7	Ttc7	Ttc7	tetratricopeptide repeat domain 7	U018321
Z00006584-1	3.4278	3.55699	-0.12919	1.346	0.0175	0.0693	0	1700023B02Rik	1700023B02Rik	1700023B02Rik	RIKEN cDNA 1700023B02 gene	U023068
Z00021091-1	2.8937	3.0228	-0.1291	1.346	0.0009	0.0061	0	Fbxo45	Fbxo45	Fbxo45	F-box protein 45	U049044
Z00019793-1	2.9617	3.0907	-0.129	1.345	0.0003	0.0027	0	Ubxd2	Ubxd2	Ubxd2	UBX domain containing 2	U042203
Z00008580-1	2.7864	2.91509	-0.12869	1.344	0.0073	0.0336	0	A230054D04Rik	A230054D04Rik	A230054D04Rik	RIKEN cDNA A230054D04 gene	U026148
Z00003885-1	2.8521	2.9807	-0.1286	1.344	0.0008	0.0055	0	Sgol1	Sgol1	Sgol1	shugoshin-like 1 (S. pombe)	U037920
Z00010987-1	2.8757	3.0043	-0.1286	1.344	0.0008	0.0055	0	Fancg	Fancg	Fancg	Fanconi anemia, complementation group G	U024981
Z00012947-1	2.5475	2.6761	-0.1286	1.344	0.0041	0.0207	0	Dock4	Dock4	Dock4	dedicator of cytokinesis 4
Z00014734-1	2.69	2.8185	-0.1285	1.344	0.0015	0.009	0	Rnf19	Rnf19	Rnf19	ring finger protein (C3HC4 type) 19	U048048
Z00019700-1	3.4303	3.55879	-0.12849	1.344	0	0.0004	0	Scamp5	Scamp5	Scamp5	secretory carrier membrane protein 5	U160305
Z00007280-1	3.1248	3.25329	-0.12849	1.344	0.0004	0.0028	0	Dsg2	Dsg2	Dsg2	desmoglein 2	U018462
Z00012897-1	3.9835	4.1119	-0.1284	1.344	0	0.0004	0	Thrap3	Thrap3	Thrap3	thyroid hormone receptor associated protein 3	U025516
Z00006456-1	3.5498	3.6781	-0.1283	1.343	0.0057	0.0275	0	2810025M15Rik	2810025M15Rik	2810025M15Rik	RIKEN cDNA 2810025M15 gene	U000963
Z00013173-1	2.8185	2.94679	-0.12829	1.343	0.0006	0.0044	0	Gm803	Gm803	Gm803	gene model 803, (NCBI)	U033603
Z00007390-1	3.5913	3.71959	-0.12829	1.343	0.0006	0.0045	0	Slc6a6	Slc6a6	Slc6a6	solute carrier family 6 (neurotransmitter transporter, taurine), member 6	U007181
Z00000449-1	3.3864	3.51449	-0.12809	1.343	0.0001	0.0009	0	Ppie	Ppie	Ppie	peptidylprolyl isomerase E (cyclophilin E)	U025492
Z00000405-1	3.2246	3.35269	-0.12809	1.343	0.0001	0.0015	0	1810008A14Rik	1810008A14Rik	1810008A14Rik	RIKEN cDNA 1810008A14 gene	U010162
Z00010610-1	3.5089	3.63679	-0.12789	1.342	0.0001	0.001	0	4930461P20Rik	4930461P20Rik	4930461P20Rik	RIKEN cDNA 4930461P20 gene	U036004
Z00016571-1	3.6016	3.7294	-0.1278	1.342	0	0.0002	0	Klhl12	Klhl12	Klhl12	kelch-like 12 (Drosophila)	U000830
Z00013577-1	3.4371	3.56479	-0.12769	1.341	0	0.0004	0	Rfng	Rfng	Rfng	radical fringe gene homolog (Drosophila)	U033734
Z00019839-1	2.845	2.9726	-0.1276	1.341	0.0016	0.0095	0	Pdgfrl	Pdgfrl	Pdgfrl	platelet-derived growth factor receptor-like	U009285
Z00019706-1	2.4256	2.55319	-0.12759	1.341	0.0165	0.0662	0	Smc1l2	Smc1l2	Smc1l2	SMC (structural maintenace of chromosomes 1)-like 2 (S. cerevisiae)	U036495
Z00011516-1	4.7217	4.84919	-0.12749	1.341	0.0011	0.0071	0	Rpl36	Rpl36	Rpl36	ribosomal protein L36	U027705
Z00009330-1	3.3174	3.44479	-0.12739	1.34	0	0.0007	0	Mthfr	Mthfr	Mthfr	5,10-methylenetetrahydrofolate reductase	U005082
Z00015522-1	2.9506	3.07799	-0.12739	1.34	0.0003	0.0023	0	Fbxo30	Fbxo30	Fbxo30	F-box protein 30	U011261
Z00012075-1	2.6189	2.74629	-0.12739	1.34	0.0012	0.0074	0	Klhl5	Klhl5	Klhl5	kelch-like 5 (Drosophila)	U005624
Z00005823-1	3.7319	3.85919	-0.12729	1.34	0.0081	0.0366	0	Kif5b	Kif5b	Kif5b	kinesin family member 5B	U038183
Z00010880-1	3.7801	3.9073	-0.1272	1.34	0.0001	0.0012	0	Nbr1	Nbr1	Nbr1	neighbor of Brca1 gene 1	U043227
Z00012944-1	4.2026	4.32969	-0.12709	1.339	0	0.0001	0	Ndufv1	Ndufv1	Ndufv1	NADH dehydrogenase (ubiquinone) flavoprotein 1	U019106
Z00003683-1	2.6473	2.7743	-0.127	1.339	0.0094	0.0414	0	Sco1	Sco1	Sco1	SCO cytochrome oxidase deficient homolog 1 (yeast)	U012775
Z00005828-1	3.047	3.17399	-0.12699	1.339	0.0005	0.0034	0	Cstf2t	Cstf2t	Cstf2t	cleavage stimulation factor, 3' pre-RNA subunit 2, tau	U019366
Z00019147-1	2.7894	2.9163	-0.1269	1.339	0.0048	0.0236	0	Stat6	Stat6	Stat6	signal transducer and activator of transcription 6	U012152
Z00006104-1	3.0949	3.2216	-0.1267	1.338	0.001	0.0062	0	Zfp692	Zfp692	Zfp692	zinc finger protein 692	U012656
Z00005861-1	3.444	3.57059	-0.12659	1.338	0.0001	0.0012	0	Gcnt2	Gcnt2	Gcnt2	glucosaminyl (N-acetyl) transferase 2, I-branching enzyme	U014751
Z00007599-1	3.0943	3.22089	-0.12659	1.338	0.0002	0.0021	0	Gcap14	Gcap14	Gcap14	granule cell antiserum positive 14	U035421
Z00021251-1	2.5623	2.6888	-0.1265	1.338	0.0077	0.0349	0				mm48h05.x1 Stratagene mouse melanoma (	U044880
Z00020267-1	3.6734	3.7997	-0.1263	1.337	0	0.0004	0	Ddit4	Ddit4	Ddit4	DNA-damage-inducible transcript 4	U031822
Z00011046-1	3.2696	3.39579	-0.12619	1.337	0.0002	0.0015	0	Tbc1d13	Tbc1d13	Tbc1d13	TBC1 domain family, member 13	U001577
Z00012264-1	3.3269	3.45309	-0.12619	1.337	0.0003	0.0026	0	Fkbp5	Fkbp5	Fkbp5	FK506 binding protein 5	U037607
Z00012833-1	4.0651	4.1912	-0.1261	1.336	0.0008	0.0054	0	Nudcd2	Nudcd2	Nudcd2	NudC domain containing 2	U012461
Z00000373-1	3.1445	3.2706	-0.1261	1.336	0.0011	0.0071	0	Clcn7	Clcn7	Clcn7	chloride channel 7	U017664
Z00020240-1	2.4572	2.5832	-0.126	1.336	0.0046	0.0228	0	Esrra	Esrra	Esrra	estrogen related receptor, alpha	U038662
Z00016025-1	2.5665	2.6922	-0.1257	1.335	0.0046	0.0228	0	S3-12	S3-12	S3-12	plasma membrane associated protein, S3-12	U037937
Z00018200-1	4.053	4.1786	-0.1256	1.335	0	0.0004	0	Ddah2	Ddah2	Ddah2	dimethylarginine dimethylaminohydrolase 2	U043592
Z00019609-1	3.1785	3.30399	-0.12549	1.335	0.0001	0.0008	0	Taok1	Taok1	Taok1	TAO kinase 1	U055730
Z00003905-1	3.1098	3.2347	-0.1249	1.333	0.0008	0.0056	0	BC057079	BC057079	BC057079	cDNA sequence BC057079	U004478
Z00016724-1	3.2724	3.39719	-0.12479	1.332	0.0004	0.0028	0	Slc9a8	Slc9a8	Slc9a8	solute carrier family 9 (sodium/hydrogen exchanger), member 8	U002849
Z00019060-1	3.0139	3.1385	-0.1246	1.332	0.0004	0.0033	0	Rnf167	Rnf167	Rnf167	ring finger protein 167	U012859
Z00013470-1	3.5241	3.6487	-0.1246	1.332	0.0006	0.0042	0	Pawr	Pawr	Pawr	PRKC, apoptosis, WT1, regulator	U220868
Z00012467-1	3.4096	3.53409	-0.12449	1.331	0.0001	0.0009	0	Skiv2l	Skiv2l	Skiv2l	superkiller viralicidic activity 2-like (S. cerevisiae )	U037724
Z00013302-1	3.3782	3.5026	-0.1244	1.331	0.0001	0.0008	0	Atp6v0a2	Atp6v0a2	Atp6v0a2	ATPase, H transporting, lysosomal V0 subunit a isoform 2	U136624
Z00008204-1	3.3783	3.5027	-0.1244	1.331	0.0001	0.0014	0	Wipi1	Wipi1	Wipi1	WD repeat domain, phosphoinositide interacting 1	U033572
Z00016244-1	3.1408	3.26489	-0.12409	1.33	0.0001	0.0014	0	Flywch1	Flywch1	Flywch1	FLYWCH-type zinc finger 1	U037506
Z00012189-1	3.4281	3.55199	-0.12389	1.33	0	0.0006	0	Acadvl	Acadvl	Acadvl	acyl-Coenzyme A dehydrogenase, very long chain	U158171
Z00021752-1	2.4135	2.53739	-0.12389	1.33	0.0041	0.0206	0	9430020K01Rik	9430020K01Rik	9430020K01Rik	RIKEN cDNA 9430020K01 gene	U043639
Z00017770-1	2.9958	3.11969	-0.12389	1.33	0.0076	0.0347	0	2610002J23Rik	2610002J23Rik	2610002J23Rik	RIKEN cDNA 2610002J23 gene	U033425
Z00009077-1	3.4384	3.56219	-0.12379	1.329	0.0002	0.0015	0	BC043476	BC043476	BC043476	cDNA sequence BC043476	U043568
Z00017797-1	3.5041	3.62789	-0.12379	1.329	0.0008	0.0052	0	Gtf3c2	Gtf3c2	Gtf3c2	general transcription factor IIIC, polypeptide 2, beta	U026061
Z00019043-1	3.5508	3.6745	-0.1237	1.329	0.0001	0.001	0	Mrpl47	Mrpl47	Mrpl47	mitochondrial ribosomal protein L47	U023924
Z00011518-1	3.5162	3.6398	-0.1236	1.329	0.0001	0.0014	0	Pcdhgb1	Pcdhgb1	Pcdhgb1	protocadherin gamma subfamily B, 1	U018631
Z00005942-1	3.3674	3.491	-0.1236	1.329	0.0025	0.0136	0	Sqstm1	Sqstm1	Sqstm1	sequestosome 1	U032722
Z00009633-1	3.0017	3.12519	-0.12349	1.328	0.0138	0.0571	0	Myst1	Myst1	Myst1	MYST histone acetyltransferase 1	U008823
Z00012159-1	4.1986	4.322	-0.1234	1.328	0	0.0006	0	Myl6	Myl6	Myl6	myosin, light polypeptide 6, alkali, smooth muscle and non-muscle	U032359
Z00001063-1	3.0548	3.17809	-0.12329	1.328	0.0004	0.0029	0	Mbtd1	Mbtd1	Mbtd1	mbt domain containing 1	U013196
Z00011868-1	3.3363	3.4592	-0.1229	1.327	0.0001	0.0014	0	Eif4g3	Eif4g3	Eif4g3	eukaryotic translation initiation factor 4 gamma, 3	U004991
Z00005479-1	2.4282	2.5511	-0.1229	1.327	0.0162	0.0653	0	AA407526	Guf1	AA407526	expressed sequence AA407526	U005666
Z00021751-1	3.447	3.56979	-0.12279	1.326	0	0.0004	0	Ptpn1	Ptpn1	Ptpn1	protein tyrosine phosphatase, non-receptor type 1	U002857
Z00018792-1	2.9365	3.0592	-0.1227	1.326	0.0069	0.0324	0	Dip3b	Dip3b	Dip3b	Dip3 beta	U032070
Z00019382-1	2.8533	2.9759	-0.1226	1.326	0.0012	0.0073	0	1500011B03Rik	1500011B03Rik	1500011B03Rik	RIKEN cDNA 1500011B03 gene	U026610
Z00019840-1	2.7452	2.86759	-0.12239	1.325	0.0022	0.0124	0	Cd47	Cd47	Cd47	CD47 antigen (Rh-related antigen, integrin-associated signal transducer)	U017193
Z00010651-1	4.0063	4.12869	-0.12239	1.325	0.0155	0.0629	0	BB001228	BB001228	BB001228	expressed sequence BB001228	U031857
Z00017928-1	2.8516	2.9739	-0.1223	1.325	0.0011	0.0071	0	Atp2b1	Atp2b1	Atp2b1	ATPase, Ca transporting, plasma membrane 1	U055567
Z00018391-1	3.5849	3.7072	-0.1223	1.325	0.0027	0.0146	0	Gga3	Gga3	Gga3	golgi associated, gamma adaptin ear containing, ARF binding protein 3	U033624
Z00006641-1	5.1824	5.30459	-0.12219	1.324	0.0005	0.0035	0	Rpl17	Rpl17	Rpl17	ribosomal protein L17	U018899
Z00010893-1	3.1228	3.2449	-0.1221	1.324	0.0002	0.0021	0	Fbxo3	Fbxo3	Fbxo3	F-box only protein 3	U002188
Z00012206-1	3.6308	3.7529	-0.1221	1.324	0.0011	0.0069	0	Morc3	Morc3	Morc3	microrchidia 3	U067449
Z00009546-1	2.7851	2.9072	-0.1221	1.324	0.0194	0.0753	0	1700069O15Rik	Iws1	1700069O15Rik	RIKEN cDNA 1700069O15 gene	U018515
Z00003197-1	2.4532	2.5752	-0.122	1.324	0.0196	0.076	0	Clcn7	Clcn7	Clcn7	chloride channel 7	U017664
Z00002838-1	3.2141	3.33609	-0.12199	1.324	0.0003	0.0022	0	Ift52	Ift52	Ift52	intraflagellar transport 52 homolog (Chlamydomonas)	U002778
Z00007353-1	3.5247	3.64659	-0.12189	1.324	0.0001	0.0013	0	B4galt6	B4galt6	B4galt6	UDP-Gal:betaGlcNAc beta 1,4-galactosyltransferase, polypeptide 6	U061328
Z00015564-1	3.3057	3.4275	-0.1218	1.323	0.0001	0.0014	0	Madd	Madd	Madd	MAP-kinase activating death domain	U023017
Z00003424-1	3.2546	3.3763	-0.1217	1.323	0.0272	0.0981	0	Cdc42bpg	Cdc42bpg	Cdc42bpg	CDC42 binding protein kinase gamma (DMPK-like)	U038692
Z00015309-1	2.9774	3.09909	-0.12169	1.323	0.0007	0.0046	0	Lrch1	Lrch1	Lrch1	leucine-rich repeats and calponin homology (CH) domain containing 1	U035771
Z00021383-1	3.4599	3.58149	-0.12159	1.323	0	0.0007	0	Gm632	Gm632	Gm632	gene model 632, (NCBI)
Z00018565-1	4.1306	4.25219	-0.12159	1.323	0	0.0007	0	Ctdsp2	Ctdsp2	Ctdsp2	CTD (carboxy-terminal domain, RNA polymerase II, polypeptide A) small phosphatase 2	U012129
Z00007797-1	3.8881	4.00969	-0.12159	1.323	0.0001	0.0011	0	Wdr5	Wdr5	Wdr5	WD repeat domain 5	U001535
Z00022060-1	3.779	3.90059	-0.12159	1.323	0.0003	0.0022	0	Diap1	Diap1	Diap1	diaphanous homolog 1 (Drosophila)	U038352
Z00013808-1	3.5589	3.6802	-0.1213	1.322	0.0001	0.0008	0	Polr3b	Polr3b	Polr3b	polymerase (RNA) III (DNA directed) polypeptide B	U011826
Z00005782-1	2.6813	2.80249	-0.12119	1.321	0.0222	0.0839	0	Kcnq1	Kcnq1	Kcnq1	potassium voltage-gated channel, subfamily Q, member 1	U029502
Z00019379-1	2.9829	3.1039	-0.121	1.321	0.0008	0.0052	0	Smad5	Smad5	Smad5	MAD homolog 5 (Drosophila)	U043341
Z00007410-1	2.9482	3.0692	-0.121	1.321	0.0008	0.0053	0	Rps6kc1	Rps6kc1	Rps6kc1	ribosomal protein S6 kinase polypeptide 1	U022195
Z00018432-1	3.2444	3.3654	-0.121	1.321	0.001	0.0067	0	Usp52	Usp52	Usp52	ubiquitin specific peptidase 52	U012181
Z00019623-1	2.9078	3.0288	-0.121	1.321	0.0275	0.0991	0	Frap1	Frap1	Frap1	FK506 binding protein 12-rapamycin associated protein 1	U005086
Z00008716-1	2.8924	3.0133	-0.1209	1.32	0.0027	0.0146	0	Sugt1	Sugt1	Sugt1	SGT1, suppressor of G2 allele of SKP1 (S. cerevisiae)	U254393
Z00010598-1	3.698	3.8188	-0.1208	1.32	0	0.0008	0	Lman1	Lman1	Lman1	lectin, mannose-binding, 1	U038506
Z00005010-1	3.7113	3.8321	-0.1208	1.32	0.0001	0.001	0	Mare	Mare	Mare	alpha globin regulatory element containing gene	U032632
Z00019630-1	2.7743	2.8951	-0.1208	1.32	0.0009	0.0059	0	Clk3	Clk3	Clk3	CDC-like kinase 3	U030928
Z00018606-1	2.7929	2.9137	-0.1208	1.32	0.001	0.0063	0	AW112037	AW112037	AW112037	expressed sequence AW112037	U258952
Z00013892-1	2.694	2.8147	-0.1207	1.32	0.0042	0.0212	0	Dcamkl2	Dcamkl2	Dcamkl2	doublecortin and CaM kinase-like 2	U024224
Z00008561-1	4.0486	4.16929	-0.12069	1.32	0.0228	0.0857	0	Ddx3x	Ddx3x	Ddx3x	DEAD/H (Asp-Glu-Ala-Asp/His) box polypeptide 3, X-linked	U019723
Z00013543-1	3.9811	4.1017	-0.1206	1.32	0.002	0.0115	0	Etfb	Etfb	Etfb	electron transferring flavoprotein, beta polypeptide	U321733
Z00004278-1	3.323	3.4435	-0.1205	1.319	0.0002	0.0015	0	Sbf2	Sbf2	Sbf2	SET binding factor 2	U029120
Z00014160-1	3.3343	3.4547	-0.1204	1.319	0.0002	0.002	0	Arnt	Arnt	Arnt	aryl hydrocarbon receptor nuclear translocator	U003569
Z00004573-1	2.4261	2.5465	-0.1204	1.319	0.0229	0.0859	0	Nf1	Nf1	Nf1	neurofibromatosis 1	U080079
Z00008153-1	3.2823	3.40269	-0.12039	1.319	0.0002	0.002	0	Secisbp2	Secisbp2	Secisbp2	SECIS binding protein 2	U014844
Z00022333-1	3.3749	3.49519	-0.12029	1.319	0.0002	0.0015	0	Slc36a1	Slc36a1	Slc36a1	solute carrier family 36 (proton/amino acid symporter), member 1	U012625
Z00015444-1	3.5382	3.6584	-0.1202	1.318	0.0002	0.0019	0	Coq6	Coq6	Coq6	coenzyme Q6 homolog (yeast)	U014190
Z00006452-1	3.7952	3.9153	-0.1201	1.318	0.0002	0.0015	0	Ilf3	Ilf3	Ilf3	interleukin enhancer binding factor 3	U010141
Z00007792-1	3.7691	3.88919	-0.12009	1.318	0.001	0.0065	0	1700009P03Rik	1700009P03Rik	1700009P03Rik	RIKEN cDNA 1700009P03 gene	U035890
Z00019618-1	2.6812	2.80129	-0.12009	1.318	0.0024	0.0133	0	Ube2g1	Ube2g1	Ube2g1	ubiquitin-conjugating enzyme E2G 1 (UBC7 homolog, C. elegans)	U043187
Z00019674-1	3.3248	3.4448	-0.12	1.318	0.0002	0.0016	0	Becn1	Becn1	Becn1	beclin 1 (coiled-coil, myosin-like BCL2-interacting protein)	U033452
Z00015729-1	2.3329	2.4529	-0.12	1.318	0.0201	0.0775	0	Nedd9	Nedd9	Nedd9	neural precursor cell expressed, developmentally down-regulated gene 9	U034715
Z00015178-1	3.0836	3.20359	-0.11999	1.318	0.0007	0.0047	0	5930418K15Rik	Gpr178	5930418K15Rik	RIKEN cDNA 5930418K15 gene	U277294
Z00012022-1	2.9033	3.0232	-0.1199	1.317	0.0013	0.0078	0	2810405F18Rik	Nsun4	2810405F18Rik	RIKEN cDNA 2810405F18 gene	U025402
Z00020838-1	3.0292	3.14889	-0.11969	1.317	0.0008	0.0052	0	LOC553138	LOC553138	LOC553138	hypothetical protein LOC553138	U019356
Z00006510-1	2.6111	2.73079	-0.11969	1.317	0.0094	0.0414	0	Trp53	Trp53	Trp53	transformation related protein 53	U012823
Z00012037-1	3.3916	3.5112	-0.1196	1.317	0.0003	0.0023	0	Rab6	Rab6	Rab6	RAB6, member RAS oncogene family	U008458
Z00012766-1	3.1694	3.2888	-0.1194	1.316	0.0004	0.0028	0	Tnrc6a	Tnrc6a	Tnrc6a	trinucleotide repeat containing 6a	U051324
Z00017779-1	3.4332	3.5526	-0.1194	1.316	0.0006	0.0045	0	C78212	C78212	C78212	expressed sequence C78212
Z00012076-1	2.6828	2.8021	-0.1193	1.316	0.0011	0.0069	0	Slc38a1	Slc38a1	Slc38a1	solute carrier family 38, member 1	U036596
Z00006050-1	3.127	3.2463	-0.1193	1.316	0.0277	0.0997	0	Elovl6	Elovl6	Elovl6	ELOVL family member 6, elongation of long chain fatty acids (yeast)	U003840
Z00006997-1	2.9539	3.0731	-0.1192	1.315	0.0006	0.0043	0	Ddx41	Ddx41	Ddx41	DEAD (Asp-Glu-Ala-Asp) box polypeptide 41	U034819
Z00000897-1	2.9541	3.0733	-0.1192	1.315	0.0009	0.0056	0	Fmr1nb	Fmr1nb	Fmr1nb	fragile X mental retardation 1 neighbor	U019902
Z00019676-1	2.8907	3.0099	-0.1192	1.315	0.0025	0.0136	0	Atrn	Atrn	Atrn	attractin	U042374
Z00018886-1	3.2854	3.40459	-0.11919	1.315	0.0002	0.0019	0	Oxct1	Oxct1	Oxct1	3-oxoacid CoA transferase 1	U016013
Z00019359-1	2.934	3.05319	-0.11919	1.315	0.0044	0.0219	0	2410127E18Rik	2410127E18Rik	2410127E18Rik	RIKEN cDNA 2410127E18 gene	U006629
Z00016172-1	4.1403	4.2594	-0.1191	1.315	0.0001	0.0009	0	Scpep1	Scpep1	Scpep1	serine carboxypeptidase 1	U033253
Z00019843-1	2.9833	3.10239	-0.11909	1.315	0.0024	0.0132	0	Casq2	Casq2	Casq2	calsequestrin 2	U003645
Z00002647-1	3.1902	3.30929	-0.11909	1.315	0.0034	0.018	0	Dido1	Dido1	Dido1	death inducer-obliterator 1	U023766
Z00019363-1	2.4629	2.58199	-0.11909	1.315	0.0166	0.0663	0	Eea1	Eea1	Eea1	early endosome antigen 1	U124441
Z00009045-1	4.9113	5.0303	-0.119	1.315	0.0012	0.0076	0	Rpsa	Rpsa	Rpsa	ribosomal protein SA	U011154
Z00004272-1	2.8575	2.9765	-0.119	1.315	0.0016	0.0094	0	Fbxo30	Fbxo30	Fbxo30	F-box protein 30	U011261
Z00011621-1	3.0545	3.1733	-0.1188	1.314	0.0006	0.0045	0	Evc2	Evc2	Evc2	Ellis van Creveld syndrome 2 homolog (human)	U076182
Z00001536-1	2.5984	2.7172	-0.1188	1.314	0.0107	0.0462	0	Epb4.1l3	Epb4.1l3	Epb4.1l3	erythrocyte protein band 4.1-like 3	U018190
Z00006811-1	2.9915	3.11019	-0.11869	1.314	0.0009	0.0057	0	Foxo3a	Foxo3a	Foxo3a	forkhead box O3a	U031728
Z00001245-1	3.3133	3.4319	-0.1186	1.314	0.0003	0.0023	0	Tmem40	Tmem40	Tmem40	transmembrane protein 40	U027755
Z00017624-1	2.9341	3.0527	-0.1186	1.314	0.0004	0.0033	0	A430102J17Rik	A430102J17Rik	A430102J17Rik	RIKEN cDNA A430102J17 gene	U038195
Z00022314-1	3.1106	3.2292	-0.1186	1.314	0.0007	0.0049	0	Pctk1	Pctk1	Pctk1	PCTAIRE-motif protein kinase 1	U019750
Z00009271-1	3.0822	3.2006	-0.1184	1.313	0.0008	0.0052	0	AU020206	AU020206	AU020206	expressed sequence AU020206	U109751
Z00016380-1	3.3492	3.46739	-0.11819	1.312	0.0002	0.0021	0	Mll	Mll1	Mll	myeloid/lymphoid or mixed-lineage leukemia	U030785
Z00021152-1	2.7748	2.89299	-0.11819	1.312	0.0123	0.052	0	Eny2	Eny2	Eny2	enhancer of yellow 2 homolog (Drosophila)	U016226
Z00007058-1	2.9023	3.0203	-0.118	1.312	0.0014	0.0087	0	2310022K01Rik	2310022K01Rik	2310022K01Rik	RIKEN cDNA 2310022K01 gene	U028396
Z00006475-1	2.848	2.966	-0.118	1.312	0.0017	0.0102	0	D10Ertd610e	D10Ertd610e	D10Ertd610e	DNA segment, Chr 10, ERATO Doi 610, expressed	U032327
Z00016345-1	3.251	3.36899	-0.11799	1.312	0.0003	0.0025	0	Sec61a1	Sec61a1	Sec61a1	Sec61 alpha 1 subunit (S. cerevisiae)	U027594
Z00012518-1	2.5644	2.68239	-0.11799	1.312	0.0145	0.0597	0	Ypel1	Ypel1	Ypel1	yippee-like 1 (Drosophila)	U016860
Z00012727-1	3.2815	3.3992	-0.1177	1.311	0.0002	0.0017	0	1110059E24Rik	1110059E24Rik	1110059E24Rik	RIKEN cDNA 1110059E24 gene	U038911
Z00009101-1	2.7581	2.8757	-0.1176	1.31	0.0112	0.0478	0	Pold3	Pold3	Pold3	polymerase (DNA-directed), delta 3, accessory subunit	U028908
Z00008139-1	2.7549	2.87249	-0.11759	1.31	0.0011	0.007	0	Mll5	Mll5	Mll5	myeloid/lymphoid or mixed-lineage leukemia 5	U005347
Z00004982-1	3.5546	3.6721	-0.1175	1.31	0.0002	0.0015	0	Ppp2r2d	Ppp2r2d	Ppp2r2d	protein phosphatase 2, regulatory subunit B, delta isoform	U008899
Z00012657-1	3.9128	4.0303	-0.1175	1.31	0.0002	0.002	0	Idh3g	Idh3g	Idh3g	isocitrate dehydrogenase 3 (NAD ), gamma	U039457
Z00008024-1	3.2644	3.38189	-0.11749	1.31	0.0022	0.0125	0	BC010584	BC010584	BC010584	cDNA sequence BC010584	U021390
Z00015642-1	3.2326	3.34989	-0.11729	1.31	0.0002	0.0015	0	Btrc	Btrc	Btrc	beta-transducin repeat containing protein	U019505
Z00022124-1	2.8934	3.0104	-0.117	1.309	0.0043	0.0218	0	Ostm1	Ostm1	Ostm1	osteopetrosis associated transmembrane protein 1	U011448
Z00021555-1	2.681	2.7979	-0.1169	1.308	0.0037	0.0192	0	Cacna1h	Cacna1h	Cacna1h	calcium channel, voltage-dependent, T type, alpha 1H subunit	U037554
Z00013785-1	2.4952	2.61209	-0.11689	1.308	0.0231	0.0865	0	Zfp68	Zfp68	Zfp68	zinc finger protein 68	U026872
Z00018847-1	3.4156	3.5324	-0.1168	1.308	0.0003	0.0027	0	Isg20l1	Isg20l1	Isg20l1	interferon stimulated exonuclease gene 20-like 1	U008253
Z00010422-1	3.2712	3.3879	-0.1167	1.308	0.0191	0.0745	0	Jarid1a	Jarid1a	Jarid1a	jumonji, AT rich interactive domain 1A (Rbp2 like)	U007339
Z00017715-1	4.3857	4.50239	-0.11669	1.308	0	0.0006	0	Fxyd6	Fxyd6	Fxyd6	FXYD domain-containing ion transport regulator 6	U010414
Z00009696-1	3.5606	3.67729	-0.11669	1.308	0.0041	0.0209	0	Gnpnat1	Gnpnat1	Gnpnat1	glucosamine-phosphate N-acetyltransferase 1	U035449
Z00000705-1	3.3289	3.4455	-0.1166	1.307	0.0003	0.0024	0	Plxnb2	Plxnb2	Plxnb2	plexin B2	U036523
Z00003566-1	3.1139	3.2305	-0.1166	1.307	0.0011	0.0068	0	Rufy2	Rufy2	Rufy2	RUN and FYVE domain-containing 2	U011589
Z00005111-1	3.095	3.21159	-0.11659	1.307	0.0005	0.0039	0	Tep1	Tep1	Tep1	telomerase associated protein 1	U035514
Z00010284-1	3.8338	3.95029	-0.11649	1.307	0.0002	0.0016	0	G630055P03Rik	Cenpt	G630055P03Rik	RIKEN cDNA G630055P03 gene	U030186
Z00005604-1	3.0332	3.1496	-0.1164	1.307	0.0008	0.0052	0	Ercc2	Ercc2	Ercc2	excision repair cross-complementing rodent repair deficiency, complementation group 2	U007764
Z00020458-1	2.9574	3.0738	-0.1164	1.307	0.0014	0.0084	0	Cpt1b	Cpt1b	Cpt1b	carnitine palmitoyltransferase 1b, muscle	U036534
Z00022355-1	4.3905	4.50679	-0.11629	1.307	0.0002	0.0019	0	Samm50	Samm50	Samm50	sorting and assembly machinery component 50 homolog (S. cerevisiae)	U016504
Z00010219-1	3.6135	3.7297	-0.1162	1.306	0.0015	0.009	0	Atp6v1a	Atp6v1a	Atp6v1a	ATPase, H transporting, V1 subunit A1	U037061
Z00019492-1	2.8398	2.956	-0.1162	1.306	0.0018	0.0105	0	Dnajb9	Dnajb9	Dnajb9	DnaJ (Hsp40) homolog, subfamily B, member 9	U033917
Z00010597-1	3.2832	3.3993	-0.1161	1.306	0.0004	0.0029	0	Arhgap17	Arhgap17	Arhgap17	Rho GTPase activating protein 17	U029221
Z00018647-1	3.4194	3.53549	-0.11609	1.306	0.0004	0.0032	0	Dnttip1	Dnttip1	Dnttip1	deoxynucleotidyltransferase, terminal, interacting protein 1	U002815
Z00009985-1	3.2936	3.4096	-0.116	1.306	0.0004	0.0033	0	Map1lc3b	Map1lc3b	Map1lc3b	microtubule-associated protein 1 light chain 3 beta	U009899
Z00003960-1	2.9014	3.0173	-0.1159	1.305	0.0012	0.0077	0	Dnajc13	Dnajc13	Dnajc13	DnaJ (Hsp40) homolog, subfamily C, member 13	U031270
Z00018982-1	2.4229	2.5388	-0.1159	1.305	0.0221	0.0837	0	D12Ertd647e	D12Ertd647e	D12Ertd647e	DNA segment, Chr 12, ERATO Doi 647, expressed	U040769
Z00006429-1	3.5724	3.68829	-0.11589	1.305	0.0006	0.0043	0	Rnaseh2a	Rnaseh2a	Rnaseh2a	ribonuclease H2, large subunit	U107226
Z00019644-1	2.8247	2.94059	-0.11589	1.305	0.0027	0.0145	0	AI265322	AI265322	AI265322	expressed sequence AI265322	U037669
Z00017849-1	3.4348	3.55069	-0.11589	1.305	0.003	0.0162	0	0610039D01Rik	Cuta	0610039D01Rik	RIKEN cDNA 0610039D01 gene	U037585
Z00014134-1	2.786	2.90189	-0.11589	1.305	0.0131	0.0549	0	Ceacam20	Ceacam20	Ceacam20	CEA-related cell adhesion molecule 20
Z00021054-1	2.6665	2.7823	-0.1158	1.305	0.0096	0.042	0	A530017D24Rik	A530017D24Rik	A530017D24Rik	RIKEN cDNA A530017D24 gene	U193213
Z00012706-1	3.2487	3.36439	-0.11569	1.305	0.0007	0.0049	0	Bloc1s2	Bloc1s2	Bloc1s2	biogenesis of lysosome-related organelles complex-1, subunit 2	U059742
Z00008730-1	2.7785	2.89409	-0.11559	1.304	0.0033	0.0174	0	Camta1	Camta1	Camta1	calmodulin binding transcription activator 1	U025827
Z00013553-1	3.8364	3.95189	-0.11549	1.304	0.0003	0.0023	0	Atp6v1d	Atp6v1d	Atp6v1d	ATPase, H transporting, V1 subunit D	U102279
Z00015448-1	3.0849	3.20039	-0.11549	1.304	0.0117	0.0497	0	Nedd4	Nedd4	Nedd4	neural precursor cell expressed, developmentally down-regulted gene 4	U010725
Z00000707-1	3.5661	3.68139	-0.11529	1.304	0.0002	0.0016	0	Cmtm7	Cmtm7	Cmtm7	CKLF-like MARVEL transmembrane domain containing 7	U031401
Z00003180-1	2.5633	2.67859	-0.11529	1.304	0.022	0.0834	0	Nsd1	Nsd1	Nsd1	nuclear receptor-binding SET-domain protein 1	U043337
Z00011737-1	4.6622	4.77739	-0.11519	1.303	0.0003	0.0026	0	Stmn1	Stmn1	Stmn1	stathmin 1	U004937
Z00006169-1	3.4219	3.5369	-0.115	1.303	0.0002	0.0017	0	Prpf38b	Prpf38b	Prpf38b	PRP38 pre-mRNA processing factor 38 (yeast) domain containing B	U024535
Z00012603-1	3.0404	3.1554	-0.115	1.303	0.0009	0.006	0	Nosip	Nosip	Nosip	nitric oxide synthase interacting protein	U008062
Z00003209-1	2.9469	3.0619	-0.115	1.303	0.0015	0.0092	0	Neb	Neb	Neb	nebulin	U237515
Z00006958-1	2.5889	2.7039	-0.115	1.303	0.0105	0.0453	0	D8Ertd158e	D8Ertd158e	D8Ertd158e	DNA segment, Chr 8, ERATO Doi 158, expressed	U065449
Z00018587-1	3.05	3.1649	-0.1149	1.302	0.0006	0.004	0	Nsbp1	Nsbp1	Nsbp1	nucleosome binding protein 1	U039641
Z00009708-1	2.9251	3.04	-0.1149	1.302	0.0076	0.0346	0	Spg7	Spg7	Spg7	spastic paraplegia 7 homolog (human)	U009924
Z00015499-1	2.6239	2.7388	-0.1149	1.302	0.0078	0.0356	0	Slc39a9	Slc39a9	Slc39a9	solute carrier family 39 (zinc transporter), member 9	U043298
Z00003123-1	2.733	2.8479	-0.1149	1.302	0.0145	0.0595	0	Mbtps2	Mbtps2	Mbtps2	membrane-bound transcription factor peptidase, site 2	U050587
Z00000794-1	3.516	3.63079	-0.11479	1.302	0.0004	0.003	0	Gak	Gak	Gak	cyclin G associated kinase	U026533
Z00005208-1	2.497	2.6115	-0.1145	1.301	0.0037	0.0192	0	Baz1a	Baz1a	Baz1a	bromodomain adjacent to zinc finger domain 1A	U199091
Z00012512-1	3.3565	3.47089	-0.11439	1.301	0.0226	0.0852	0	Prkar1a	Prkar1a	Prkar1a	protein kinase, cAMP dependent regulatory, type I, alpha	U013499
Z00000824-1	3.3748	3.48879	-0.11399	1.3	0.0001	0.0014	0	Slc23a2	Slc23a2	Slc23a2	solute carrier family 23 (nucleobase transporters), member 2	U023388
Z00015996-1	3.2378	3.3517	-0.1139	1.299	0.0002	0.0021	0	Akap2	Akap2	Akap2	A kinase (PRKA) anchor protein 2	U042535
Z00021194-1	2.8944	3.0083	-0.1139	1.299	0.0029	0.0154	0	Zfp354c	Zfp354c	Zfp354c	zinc finger protein 354C	U032731
Z00021561-1	2.3583	2.4721	-0.1138	1.299	0.0272	0.0982	0	Srrp	Srrp	Srrp	serine-arginine repressor protein	U004174
Z00019689-1	3.7445	3.85829	-0.11379	1.299	0.0004	0.0031	0	Chchd3	Chchd3	Chchd3	coiled-coil-helix-coiled-coil-helix domain containing 3	U027142
Z00008271-1	3.5541	3.66779	-0.11369	1.299	0.0005	0.0035	0	5730419I09Rik	5730419I09Rik	5730419I09Rik	RIKEN cDNA 5730419I09 gene	U028009
Z00019764-1	3.6686	3.78219	-0.11359	1.298	0.0002	0.002	0	5730453I16Rik	5730453I16Rik	5730453I16Rik	RIKEN cDNA 5730453I16 gene	U043999
Z00020879-1	3.158	3.27159	-0.11359	1.298	0.0014	0.0083	0	Rad23b	Rad23b	Rad23b	RAD23b homolog (S. cerevisiae)	U004351
Z00011002-1	3.4664	3.57989	-0.11349	1.298	0.0006	0.0041	0	1110034O07Rik	1110034O07Rik	1110034O07Rik	RIKEN cDNA 1110034O07 gene	U105282
Z00020816-1	3.5284	3.64179	-0.11339	1.298	0.0004	0.0032	0	Gtf2ird1	Gtf2ird1	Gtf2ird1	general transcription factor II I repeat domain-containing 1	U126629
Z00012260-1	2.7648	2.87819	-0.11339	1.298	0.0031	0.0166	0	BC037112	BC037112	BC037112	cDNA sequence BC037112	U005486
Z00017339-1	2.9539	3.06709	-0.11319	1.297	0.0168	0.067	0	Rsrc1	Rsrc1	Rsrc1	arginine/serine-rich coiled-coil 1	U063449
Z00017740-1	3.4203	3.53349	-0.11319	1.297	0.0185	0.0723	0	Phr1	Phr1	Phr1	pam, highwire, rpm 1	U035875
Z00021151-1	3.3052	3.41839	-0.11319	1.297	0.0265	0.0961	0	Tmeff1	Tmeff1	Tmeff1	transmembrane protein with EGF-like and two follistatin-like domains 1	U004307
Z00015179-1	2.7474	2.8604	-0.113	1.297	0.007	0.0324	0	Nipsnap1	Nipsnap1	Nipsnap1	4-nitrophenylphosphatase domain and non-neuronal SNAP25-like protein homolog 1 (C. elegans)	U012276
Z00006687-1	3.3505	3.46349	-0.11299	1.297	0.0005	0.0035	0	Sorbs1	Sorbs1	Sorbs1	sorbin and SH3 domain containing 1	U039019
Z00002052-1	3.3874	3.50039	-0.11299	1.297	0.001	0.0063	0	BC066028	BC066028	BC066028	cDNA sequence BC066028
Z00011672-1	2.9196	3.0325	-0.1129	1.296	0.0034	0.0179	0	Nthl1	Nthl1	Nthl1	nth (endonuclease III)-like 1 (E.coli)	U017644
Z00011521-1	3.6892	3.802	-0.1128	1.296	0.0004	0.0031	0	Raf1	Raf1	Raf1	v-raf-leukemia viral oncogene 1	U027753
Z00014999-1	3.2249	3.3377	-0.1128	1.296	0.0008	0.0056	0	Suv420h1	Suv420h1	Suv420h1	suppressor of variegation 4-20 homolog 1 (Drosophila)	U038766
Z00020556-1	4.529	4.6417	-0.1127	1.296	0.0006	0.0043	0	Ndufb8	Ndufb8	Ndufb8	NADH dehydrogenase (ubiquinone) 1 beta subcomplex 8	U039078
Z00009344-1	2.9934	3.1061	-0.1127	1.296	0.0017	0.0102	0	Eif2s3y	Eif2s3y	Eif2s3y	eukaryotic translation initiation factor 2, subunit 3, structural gene Y-linked	U288133
Z00001737-1	2.8819	2.99439	-0.11249	1.295	0.0016	0.0093	0	Snx30	Snx30	Snx30	sorting nexin family member 30	U004386
Z00004985-1	2.5757	2.6881	-0.1124	1.295	0.0192	0.0747	0	Usf2	Usf2	Usf2	upstream transcription factor 2	U028407
Z00005558-1	3.4065	3.5187	-0.1122	1.294	0.0007	0.0049	0	Zranb1	Zranb1	Zranb1	zinc finger, RAN-binding domain containing 1	U042872
Z00006490-1	3.2533	3.3653	-0.112	1.294	0.0008	0.0053	0	C230096C10Rik	C230096C10Rik	C230096C10Rik	RIKEN cDNA C230096C10 gene	U134970
Z00010402-1	3.2292	3.341	-0.1118	1.293	0.0004	0.0032	0	9130023F12Rik	9130023F12Rik	9130023F12Rik	RIKEN cDNA 9130023F12 gene	U032557
Z00000233-1	3.1663	3.2781	-0.1118	1.293	0.0008	0.0053	0	Tro	Tro	Tro	trophinin	U039780
Z00010149-1	3.0136	3.1253	-0.1117	1.293	0.0116	0.0494	0	Ncoa2	Ncoa2	Ncoa2	nuclear receptor coactivator 2	U021128
Z00005750-1	4.0519	4.16359	-0.11169	1.293	0.0003	0.0024	0	Yif1b	Yif1b	Yif1b	Yip1 interacting factor homolog B (S. cerevisiae)	U007902
Z00014655-1	3.2376	3.34929	-0.11169	1.293	0.0006	0.004	0	1810026J23Rik	1810026J23Rik	1810026J23Rik	RIKEN cDNA 1810026J23 gene	U010148
Z00014466-1	3.6531	3.76459	-0.11149	1.292	0.0003	0.0022	0	Pcnt	Pcnt	Pcnt	pericentrin (kendrin)	U011676
Z00013881-1	2.918	3.02949	-0.11149	1.292	0.0014	0.0085	0	Elk4	Elk4	Elk4	ELK4, member of ETS oncogene family	U000792
Z00017698-1	3.0097	3.1211	-0.1114	1.292	0.0033	0.0174	0	Adcy3	Adcy3	Adcy3	adenylate cyclase 3	U013713
Z00007965-1	3.316	3.4272	-0.1112	1.291	0.0008	0.0053	0	Rnf113a	Rnf113a2	Rnf113a	ring finger protein 113A	U014193
Z00008017-1	3.3555	3.46669	-0.11119	1.291	0.0003	0.0023	0	Zfp91	Zfp91	Zfp91	zinc finger protein 91	U038856
Z00017096-1	2.5825	2.69369	-0.11119	1.291	0.0205	0.0789	0	C030016K15Rik	C030016K15Rik	C030016K15Rik	RIKEN cDNA C030016K15 gene
Z00008603-1	3.9617	4.07279	-0.11109	1.291	0.001	0.0063	0	Pdha1	Pdha1	Pdha1	pyruvate dehydrogenase E1 alpha 1	U039829
Z00020833-1	2.7545	2.86559	-0.11109	1.291	0.0089	0.0396	0	Smcr8	Smcr8	Smcr8	Smith-Magenis syndrome chromosome region, candidate 8 homolog (human)	U012705
Z00002601-1	2.8497	2.9607	-0.111	1.291	0.0115	0.0492	0	Rapgef6	Rapgef6	Rapgef6	Rap guanine nucleotide exchange factor (GEF) 6	U012611
Z00014751-1	3.2114	3.3222	-0.1108	1.29	0.0016	0.0093	0	Ric8b	Ric8b	Ric8b	resistance to inhibitors of cholinesterase 8 homolog B (C. elegans)	U043098
Z00018481-1	3.9497	4.06039	-0.11069	1.29	0.0004	0.0028	0	Dscr1	Dscr1	Dscr1	Down syndrome critical region homolog 1 (human)	U037314
Z00010922-1	2.7781	2.88879	-0.11069	1.29	0.004	0.0205	0	Npc2	Npc2	Npc2	Niemann Pick type C2	U100128
Z00002494-1	2.811	2.9213	-0.1103	1.289	0.0038	0.0193	0	C230052J16Rik	C230052J16Rik	C230052J16Rik	RIKEN cDNA C230052J16 gene	U022424
Z00011156-1	3.5952	3.70519	-0.10999	1.288	0.001	0.0065	0	Gaa	Gaa	Gaa	glucosidase, alpha, acid	U013630
Z00005545-1	3.6621	3.77209	-0.10999	1.288	0.0079	0.0358	0	Pitrm1	Pitrm1	Pitrm1	pitrilysin metallepetidase 1	U014522
Z00018099-1	3.2092	3.3191	-0.1099	1.287	0.0019	0.011	0	2310012P17Rik	2310012P17Rik	2310012P17Rik	RIKEN cDNA 2310012P17 gene	U042665
Z00019113-1	3.6588	3.76869	-0.10989	1.287	0.0004	0.0032	0	1300001I01Rik	1300001I01Rik	1300001I01Rik	RIKEN cDNA 1300001I01 gene	U043192
Z00010947-1	3.2053	3.3149	-0.1096	1.287	0.0018	0.0102	0	Pts	Pts	Pts	6-pyruvoyl-tetrahydropterin synthase	U030839
Z00001165-1	3.3785	3.4881	-0.1096	1.287	0.0039	0.0198	0	Aldh9a1	Aldh9a1	Aldh9a1	aldehyde dehydrogenase 9, subfamily A1	U001056
Z00013836-1	3.2516	3.3611	-0.1095	1.286	0.0037	0.019	0	Gnb4	Gnb4	Gnb4	guanine nucleotide binding protein, beta 4	U023923
Z00010558-1	5.0935	5.203	-0.1095	1.286	0.0091	0.0402	0	Rps28	Rps28	Rps28	ribosomal protein S28	U037693
Z00008950-1	3.2516	3.36099	-0.10939	1.286	0.0168	0.0671	0	Atp11b	Atp11b	Atp11b	ATPase, Class VI, type 11B	U003151
Z00008279-1	3.4812	3.5905	-0.1093	1.286	0.0004	0.0032	0	Lgmn	Lgmn	Lgmn	legumain	U034280
Z00008636-1	3.4039	3.51319	-0.10929	1.286	0.0004	0.003	0	Phip	Phip	Phip	pleckstrin homology domain interacting protein	U031140
Z00018173-1	5.2758	5.38499	-0.10919	1.285	0.0019	0.0107	0	Rps3	Rps3	Rps3	ribosomal protein S3	U028893
Z00010166-1	2.4845	2.59369	-0.10919	1.285	0.0151	0.0614	0	Za20d1	Za20d1	Za20d1	zinc finger, A20 domain containing 1	U003587
Z00008333-1	3.02	3.1291	-0.1091	1.285	0.0037	0.0192	0	Glcci1	Glcci1	Glcci1	glucocorticoid induced transcript 1	U006533
Z00018756-1	3.6175	3.72649	-0.10899	1.285	0.0018	0.0105	0	Serinc3	Serinc3	Serinc3	serine incorporator 3	U023619
Z00012013-1	3.3392	3.44819	-0.10899	1.285	0.0239	0.0887	0	Btf3l4	Btf3l4	Btf3l4	basic transcription factor 3-like 4	U025365
Z00021901-1	3.3725	3.48139	-0.10889	1.284	0.0007	0.005	0	C230093N12Rik	C230093N12Rik	C230093N12Rik	RIKEN cDNA C230093N12 gene	U001622
Z00021195-1	2.9412	3.05009	-0.10889	1.284	0.0211	0.0806	0	Sh3gl3	Sh3gl3	Sh3gl3	SH3-domain GRB2-like 3	U008308
Z00001099-1	4.0003	4.1089	-0.1086	1.284	0.0223	0.0842	0	Farslb	Farslb	Farslb	phenylalanine-tRNA synthetase-like, beta subunit	U021510
Z00015555-1	2.9833	3.0918	-0.1085	1.283	0.0022	0.0122	0	Csnk1g3	Csnk1g3	Csnk1g3	casein kinase 1, gamma 3	U018735
Z00013933-1	2.8385	2.947	-0.1085	1.283	0.0062	0.0296	0	Bnc2	Bnc2	Bnc2	basonuclin 2	U025224
Z00012594-1	3.1077	3.2162	-0.1085	1.283	0.0152	0.0619	0	Tubgcp5	Tubgcp5	Tubgcp5	tubulin, gamma complex associated protein 5	U008151
Z00006394-1	3.2416	3.35009	-0.10849	1.283	0.001	0.0065	0	Picalm	Picalm	Picalm	phosphatidylinositol binding clathrin assembly protein	U008359
Z00001648-1	5.1793	5.2877	-0.1084	1.283	0.0021	0.0117	0	Rps12	Rps12	Rps12	ribosomal protein S12	U046822
Z00013074-1	2.8344	2.9428	-0.1084	1.283	0.0046	0.0227	0	Ypel3	Ypel3	Ypel3	yippee-like 3 (Drosophila)	U008779
Z00016598-1	2.7309	2.8393	-0.1084	1.283	0.0051	0.0251	0	Za20d1	Za20d1	Za20d1	zinc finger, A20 domain containing 1	U003587
Z00006435-1	3.1741	3.28249	-0.10839	1.283	0.0118	0.05	0	Stk3	Stk3	Stk3	serine/threonine kinase 3 (Ste20, yeast homolog)	U036082
Z00019190-1	3.4724	3.5807	-0.1083	1.283	0.0004	0.0029	0	1300010M03Rik	1300010M03Rik	1300010M03Rik	RIKEN cDNA 1300010M03 gene	U033443
Z00008003-1	3.5287	3.637	-0.1083	1.283	0.0005	0.0037	0	Pde8a	Pde8a	Pde8a	phosphodiesterase 8A	U142803
Z00013486-1	2.9879	3.0962	-0.1083	1.283	0.0025	0.0137	0	Slc25a3	Slc25a3	Slc25a3	solute carrier family 25 (mitochondrial carrier, phosphate carrier), member 3	U252271
Z00013179-1	3.1959	3.30419	-0.10829	1.283	0.0007	0.0047	0	Svil	Svil	Svil	supervillin	U018366
Z00020916-1	2.8499	2.9581	-0.1082	1.282	0.0045	0.0224	0	Mcf2l	Mcf2l	Mcf2l	mcf.2 transforming sequence-like	U009095
Z00016209-1	2.5368	2.645	-0.1082	1.282	0.0242	0.0895	0	AI427138	AI427138	AI427138	expressed sequence AI427138	U069932
Z00008810-1	3.8313	3.93949	-0.10819	1.282	0.0013	0.0081	0	G430041M01Rik	G430041M01Rik	G430041M01Rik	RIKEN cDNA G430041M01 gene	U027282
Z00009409-1	3.1623	3.27039	-0.10809	1.282	0.002	0.0115	0	Nalp4f	Nalp4f	Nalp4f	NACHT, leucine rich repeat and PYD containing 4F	U034917
Z00003421-1	3.1677	3.2757	-0.108	1.282	0.0025	0.0139	0	Ddx49	Ddx49	Ddx49	DEAD (Asp-Glu-Ala-Asp) box polypeptide 49	U029912
Z00017898-1	2.5769	2.68479	-0.10789	1.282	0.012	0.0509	0	Zmym6	Zmym6	Zmym6	zinc finger, MYM-type 6	U322889
Z00012682-1	3.9075	4.0153	-0.1078	1.281	0.0007	0.0051	0	Nono	Nono	Nono	non-POU-domain-containing, octamer binding protein	U020068
Z00019314-1	3.3905	3.4983	-0.1078	1.281	0.0018	0.0103	0	D130072O21Rik	Tnks	D130072O21Rik	RIKEN cDNA D130072O21 gene	U029722
Z00007441-1	3.5988	3.7065	-0.1077	1.281	0.0034	0.0176	0	Riok3	Riok3	Riok3	RIO kinase 3 (yeast)	U018420
Z00021629-1	3.1753	3.28299	-0.10769	1.281	0.0028	0.0153	0	3230401M21Rik	3230401M21Rik	3230401M21Rik	RIKEN cDNA 3230401M21 gene	U037564
Z00012526-1	2.9449	3.05259	-0.10769	1.281	0.0034	0.0176	0	B230208H17Rik	B230208H17Rik	B230208H17Rik	RIKEN cDNA B230208H17 gene	U022399
Z00011721-1	2.8016	2.9092	-0.1076	1.281	0.0148	0.0605	0	AW124694	AW124694	AW124694	expressed sequence AW124694	U054878
Z00005342-1	2.678	2.7856	-0.1076	1.281	0.0223	0.0843	0	Hes1	Hes1	Hes1	hairy and enhancer of split 1 (Drosophila)	U109237
Z00020478-1	2.501	2.6086	-0.1076	1.281	0.0243	0.0897	0	Csrp3	Csrp3	Csrp3	cysteine and glycine-rich protein 3	U028593
Z00006317-1	2.6573	2.76489	-0.10759	1.281	0.0075	0.0343	0	Zfp482	Zbtb6	Zfp482	zinc finger protein 482	U320418
Z00011406-1	4.8658	4.97329	-0.10749	1.28	0.0015	0.0092	0	Eef1g	Eef1g	Eef1g	eukaryotic translation elongation factor 1 gamma	U019138
Z00017332-1	2.866	2.97309	-0.10709	1.279	0.003	0.0162	0	Mtmr9	Mtmr9	Mtmr9	myotubularin related protein 9	U050082
Z00009280-1	2.7433	2.85039	-0.10709	1.279	0.0087	0.0389	0	Nhsl1	Nhsl1	Nhsl1	NHS-like 1	U011305
Z00001062-1	2.8591	2.96619	-0.10709	1.279	0.017	0.0677	0	Nrf1	Nrf1	Nrf1	nuclear respiratory factor 1	U006624
Z00016040-1	2.5948	2.70189	-0.10709	1.279	0.0232	0.0867	0	Evc	Evc	Evc	Ellis van Creveld gene homolog (human)	U026129
Z00021663-1	2.5304	2.63749	-0.10709	1.279	0.0241	0.0893	0	Ncoa6ip	Ncoa6ip	Ncoa6ip	nuclear receptor coactivator 6 interacting protein
Z00000263-1	3.2629	3.36989	-0.10699	1.279	0.0014	0.0084	0	2600001M11Rik	2600001M11Rik	2600001M11Rik	RIKEN cDNA 2600001M11 gene	U001354
Z00018000-1	4.321	4.4278	-0.1068	1.278	0.0003	0.0021	0	Rpl14	Rpl14	Rpl14	ribosomal protein L14	U011159
Z00009681-1	3.3105	3.41729	-0.10679	1.278	0.0007	0.0049	0	Stk40	Stk40	Stk40	serine/threonine kinase 40	U112287
Z00013560-1	4.2005	4.3072	-0.1067	1.278	0.0003	0.0022	0	Ndufb6	Ndufb6	Ndufb6	NADH dehydrogenase (ubiquinone) 1 beta subcomplex, 6	U024956
Z00002140-1	2.8613	2.968	-0.1067	1.278	0.0098	0.043	0	Cgn	Cgn	Cgn	cingulin
Z00012399-1	3.0903	3.197	-0.1067	1.278	0.0265	0.0962	0	1810060J02Rik	Ccdc91	1810060J02Rik	RIKEN cDNA 1810060J02 gene	U007589
Z00014112-1	4.4326	4.5392	-0.1066	1.278	0.0007	0.0049	0	Idh2	Idh2	Idh2	isocitrate dehydrogenase 2 (NADP ), mitochondrial	U028756
Z00018009-1	3.3625	3.469	-0.1065	1.277	0.0025	0.014	0	Hnrph2	Hnrph2	Hnrph2	heterogeneous nuclear ribonucleoprotein H2	U020198
Z00014527-1	3.7207	3.82709	-0.10639	1.277	0.0015	0.009	0	Tgoln1	Tgoln1	Tgoln1	trans-golgi network protein	U027480
Z00006458-1	3.058	3.1642	-0.1062	1.277	0.0021	0.0119	0	Aebp2	Aebp2	Aebp2	AE binding protein 2	U007526
Z00004987-1	3.6405	3.7464	-0.1059	1.276	0.0007	0.0047	0	Mcm3ap	Mcm3ap	Mcm3ap	minichromosome maintenance deficient 3 (S. cerevisiae) associated protein	U011678
Z00006363-1	3.7322	3.8381	-0.1059	1.276	0.0171	0.0679	0	Zwilch	Zwilch	Zwilch	Zwilch, kinetochore associated, homolog (Drosophila)	U030993
Z00016141-1	3.0186	3.12449	-0.10589	1.276	0.0276	0.0994	0	Ncoa6ip	Ncoa6ip	Ncoa6ip	nuclear receptor coactivator 6 interacting protein	U004031
Z00009671-1	5.3542	5.4599	-0.1057	1.275	0.0114	0.0487	0	Rps20	Rps20	Rps20	ribosomal protein S20	U061059
Z00000788-1	3.5443	3.6499	-0.1056	1.275	0.0027	0.0145	0	A430108E01Rik	A430108E01Rik	A430108E01Rik	RIKEN cDNA A430108E01 gene	U232037
Z00013137-1	4.0057	4.1111	-0.1054	1.274	0.0007	0.0046	0	Nnp1	Nnp1	Nnp1	novel nuclear protein 1	U031972
Z00018365-1	3.8433	3.94869	-0.10539	1.274	0.001	0.0063	0	Copa	Copa	Copa	coatomer protein complex subunit alpha	U001100
Z00011584-1	4.0689	4.17419	-0.10529	1.274	0.0006	0.0042	0	Nol5	Nol5	Nol5	nucleolar protein 5	U000322
Z00014174-1	3.6743	3.77959	-0.10529	1.274	0.0012	0.0074	0	2410004N11Rik	2410004N11Rik	2410004N11Rik	RIKEN cDNA 2410004N11 gene	U017758
Z00017703-1	3.5667	3.6718	-0.1051	1.273	0.0009	0.0057	0	Cdc23	Cdc23	Cdc23	CDC23 (cell division cycle 23, yeast, homolog)	U038310
Z00002921-1	3.1856	3.2907	-0.1051	1.273	0.0016	0.0093	0	Snx30	Snx30	Snx30	sorting nexin family member 30	U182498
Z00011319-1	4.7378	4.8429	-0.1051	1.273	0.0019	0.011	0	Rpl28	Rpl28	Rpl28	ribosomal protein L28	U106157
Z00002439-1	2.8771	2.982	-0.1049	1.273	0.0134	0.0556	0	Cecr2	Cecr2	Cecr2	cat eye syndrome chromosome region, candidate 2 homolog (human)	U007344
Z00015403-1	4.049	4.1538	-0.1048	1.272	0.0006	0.0043	0	Trim25	Trim25	Trim25	tripartite motif protein 25	U013176
Z00000330-1	4.7344	4.8392	-0.1048	1.272	0.0019	0.0112	0	Ap1m1	Ap1m1	Ap1m1	adaptor-related protein complex AP-1, mu subunit 1	U009486
Z00010855-1	3.4284	3.5331	-0.1047	1.272	0.0013	0.0078	0	Wasl	Wasl	Wasl	Wiskott-Aldrich syndrome-like (human)	U027087
Z00014141-1	2.986	3.0906	-0.1046	1.272	0.0025	0.0137	0	Bcl2l13	Bcl2l13	Bcl2l13	BCL2-like 13 (apoptosis facilitator)	U087272
Z00002675-1	3.1772	3.28169	-0.10449	1.272	0.0015	0.009	0	Csnk1e	Csnk1e	Csnk1e	casein kinase 1, epsilon	U036405
Z00020159-1	3.3686	3.473	-0.1044	1.271	0.001	0.0066	0	5930412E23Rik	Ints7	5930412E23Rik	RIKEN cDNA 5930412E23 gene	U001291
Z00021231-1	3.386	3.4904	-0.1044	1.271	0.0015	0.0092	0	Vegfb	Vegfb	Vegfb	vascular endothelial growth factor B	U038668
Z00000401-1	3.8299	3.9342	-0.1043	1.271	0.0016	0.0094	0	Rabggtb	Rabggtb	Rabggtb	RAB geranylgeranyl transferase, b subunit	U024782
Z00010213-1	2.864	2.9683	-0.1043	1.271	0.0047	0.0232	0	Ak3	Ak3	Ak3	adenylate kinase 3	U038953
Z00007090-1	3.6675	3.77179	-0.10429	1.271	0.0009	0.0058	0	4930517K11Rik	4930517K11Rik	4930517K11Rik	RIKEN cDNA 4930517K11 gene	U016786
Z00002195-1	2.8194	2.9236	-0.1042	1.271	0.0056	0.0272	0	4631416L12Rik	4631416L12Rik	4631416L12Rik	RIKEN cDNA 4631416L12 gene	U042432
Z00005465-1	2.8526	2.9568	-0.1042	1.271	0.0063	0.03	0	Pcaf	Pcaf	Pcaf	p300/CBP-associated factor	U043611
Z00016482-1	2.9207	3.0249	-0.1042	1.271	0.0077	0.035	0	C79407	C79407	C79407	expressed sequence C79407	U034004
Z00004141-1	2.877	2.9809	-0.1039	1.27	0.0056	0.0271	0	9130020K20Rik	9130020K20Rik	9130020K20Rik	RIKEN cDNA 9130020K20 gene	U004970
Z00020926-1	3.3616	3.46549	-0.10389	1.27	0.0016	0.0096	0	Schip1	Schip1	Schip1	schwannomin interacting protein 1	U003315
Z00004832-1	5.2419	5.34569	-0.10379	1.269	0.0032	0.0171	0	Gnb2l1	Gnb2l1	Gnb2l1	guanine nucleotide binding protein (G protein), beta polypeptide 2 like 1	U012515
Z00014055-1	3.7133	3.81699	-0.10369	1.269	0.0013	0.0081	0	2610204L23Rik	2610204L23Rik	2610204L23Rik	RIKEN cDNA 2610204L23 gene	U270058
Z00011556-1	5.0664	5.1699	-0.1035	1.269	0.003	0.0159	0	Rps17	Rps17	Rps17	ribosomal protein S17	U060334
Z00018421-1	3.1949	3.2983	-0.1034	1.268	0.0018	0.0105	0	Smarcal1	Smarcal1	Smarcal1	Swi/SNF related matrix associated, actin dependent regulator of chromatin, subfamily a-like 1	U042174
Z00012134-1	4.0414	4.14449	-0.10309	1.267	0.0004	0.0032	0	Tmem59	Tmem59	Tmem59	transmembrane protein 59	U004598
Z00014718-1	3.4184	3.52139	-0.10299	1.267	0.0053	0.0257	0	Mgl1	Mgl1	Mgl1	macrophage galactose N-acetyl-galactosamine specific lectin 1	U012846
Z00021654-1	2.8538	2.9567	-0.1029	1.267	0.0067	0.0314	0	Yars	Yars	Yars	tyrosyl-tRNA synthetase	U004860
Z00018439-1	2.9329	3.03569	-0.10279	1.267	0.0216	0.0822	0	Btbd1	Btbd1	Btbd1	BTB (POZ) domain containing 1	U028788
Z00010421-1	3.4959	3.5985	-0.1026	1.266	0.001	0.0066	0	AU040320	AU040320	AU040320	expressed sequence AU040320	U004833
Z00001728-1	2.6435	2.7461	-0.1026	1.266	0.0175	0.0693	0	2410131K14Rik	2410131K14Rik	2410131K14Rik	RIKEN cDNA 2410131K14 gene	U006091
Z00007986-1	2.8483	2.95089	-0.10259	1.266	0.0075	0.0345	0	Lysmd4	Lysmd4	Lysmd4	LysM, putative peptidoglycan-binding, domain containing 4	U008195
Z00017751-1	4.7078	4.8102	-0.1024	1.265	0.0022	0.0124	0	H3f3a	H3f3a	H3f3a	H3 histone, family 3A	U041453
Z00014505-1	3.0448	3.14719	-0.10239	1.265	0.0031	0.0165	0	Phkb	Phkb	Phkb	phosphorylase kinase beta	U009605
Z00019014-1	3.5882	3.69059	-0.10239	1.265	0.0058	0.0278	0	Zfp106	Zfp106	Zfp106	zinc finger protein 106	U023247
Z00005415-1	3.0624	3.1647	-0.1023	1.265	0.0037	0.0189	0	Hey1	Hey1	Hey1	hairy/enhancer-of-split related with YRPW motif 1	U023816
Z00007038-1	3.9465	4.0487	-0.1022	1.265	0.0008	0.0056	0	Ndufa10	Ndufa10	Ndufa10	NADH dehydrogenase (ubiquinone) 1 alpha subcomplex 10	U021596
Z00015230-1	3.242	3.34399	-0.10199	1.264	0.0101	0.0439	0	Gpd2	Gpd2	Gpd2	glycerol phosphate dehydrogenase 2, mitochondrial	U042297
Z00019163-1	3.8643	3.96629	-0.10199	1.264	0.0227	0.0854	0	Rnpc2	Rnpc2	Rnpc2	RNA-binding region (RNP1, RRM) containing 2	U023553
Z00018512-1	3.8455	3.9474	-0.1019	1.264	0.0014	0.0083	0	6330569M22Rik	6330569M22Rik	6330569M22Rik	RIKEN cDNA 6330569M22 gene	U024499
Z00011177-1	3.9089	4.01079	-0.10189	1.264	0.0015	0.0091	0	2410015M20Rik	2410015M20Rik	2410015M20Rik	RIKEN cDNA 2410015M20 gene	U037951
Z00018305-1	2.8094	2.91119	-0.10179	1.264	0.0156	0.0631	0	Athl1	Athl1	Athl1	ATH1, acid trehalase-like 1 (yeast)	U008941
Z00020552-1	2.726	2.8277	-0.1017	1.263	0.0145	0.0597	0	Zfp653	Zfp653	Zfp653	zinc finger protein 653	U099249
Z00019431-1	2.9115	3.01319	-0.10169	1.263	0.0073	0.0338	0	1700006H03Rik	1700006H03Rik	1700006H03Rik	RIKEN cDNA 1700006H03 gene	U036714
Z00020455-1	2.7983	2.89979	-0.10149	1.263	0.0081	0.0367	0	D030022P07Rik	D030022P07Rik	D030022P07Rik	RIKEN cDNA D030022P07 gene	U017222
Z00006474-1	2.8577	2.959	-0.1013	1.262	0.0052	0.0254	0	Rapgef5	Rapgef5	Rapgef5	Rap guanine nucleotide exchange factor (GEF) 5	U014489
Z00006596-1	4.1015	4.2028	-0.1013	1.262	0.0104	0.0452	0	Qars	Qars	Qars	glutaminyl-tRNA synthetase	U011028
Z00006108-1	2.9073	3.00859	-0.10129	1.262	0.005	0.0246	0	2700050P07Rik	Itfg2	2700050P07Rik	RIKEN cDNA 2700050P07 gene	U027897
Z00020465-1	2.6853	2.7865	-0.1012	1.262	0.0159	0.0642	0	1110059G10Rik	1110059G10Rik	1110059G10Rik	RIKEN cDNA 1110059G10 gene	U031465
Z00018318-1	3.5276	3.62879	-0.10119	1.262	0.0018	0.0105	0	Phf17	Phf17	Phf17	PHD finger protein 17	U003202
Z00018014-1	2.8132	2.91439	-0.10119	1.262	0.0077	0.0352	0	Hrb	Hrb	Hrb	HIV-1 Rev binding protein	U000500
Z00008352-1	3.8069	3.9078	-0.1009	1.261	0.0021	0.012	0	2400003N08Rik	2400003N08Rik	2400003N08Rik	RIKEN cDNA 2400003N08 gene	U026649
Z00002706-1	3.1098	3.2107	-0.1009	1.261	0.003	0.0161	0	Iqgap2	Iqgap2	Iqgap2	IQ motif containing GTPase activating protein 2	U236460
Z00010673-1	3.5643	3.66519	-0.10089	1.261	0.0014	0.0086	0	Cenph	Cenph	Cenph	centromere autoantigen H	U060580
Z00012523-1	4.8878	4.98869	-0.10089	1.261	0.003	0.0162	0	Rps24	Rps24	Rps24	ribosomal protein S24	U015389
Z00016650-1	2.7737	2.8745	-0.1008	1.261	0.0118	0.0501	0	Lrrfip2	Lrrfip2	Lrrfip2	leucine rich repeat (in FLII) interacting protein 2	U011079
Z00013679-1	3.2565	3.3572	-0.1007	1.26	0.0024	0.0134	0	Tnks1bp1	Tnks1bp1	Tnks1bp1	tankyrase 1 binding protein 1	U002005
Z00000254-1	4.0008	4.10149	-0.10069	1.26	0.0012	0.0072	0	Ap3d1	Ap3d1	Ap3d1	adaptor-related protein complex 3, delta 1 subunit	U032021
Z00018147-1	3.5761	3.6765	-0.1004	1.26	0.0013	0.0081	0	Depdc5	Depdc5	Depdc5	DEP domain containing 5	U005465
Z00019677-1	3.1255	3.22579	-0.10029	1.259	0.0169	0.0672	0	2310015N07Rik	2310015N07Rik	2310015N07Rik	RIKEN cDNA 2310015N07 gene
Z00009075-1	3.1618	3.262	-0.1002	1.259	0.0041	0.0206	0	Zfp710	Zfp710	Zfp710	zinc finger protein 710
Z00008475-1	3.4786	3.57869	-0.10009	1.259	0.0022	0.0125	0	BC022641	BC022641	BC022641	cDNA sequence BC022641	U009761
Z00018121-1	2.8995	2.9994	-0.0999	1.258	0.0039	0.0198	0	LOC245350	LOC245350	LOC245350	similar to CG2924-PC, isoform C	U019718
Z00019032-1	3.9111	4.01079	-0.09969	1.258	0.0078	0.0355	0	Fubp3	Fubp3	Fubp3	far upstream element (FUSE) binding protein 3	U001603
Z00014308-1	2.4153	2.51499	-0.09969	1.258	0.0242	0.0894	0	Rasa2	Rasa2	Rasa2	RAS p21 protein activator 2	U042016
Z00011517-1	3.226	3.3256	-0.0996	1.257	0.0031	0.0164	0	Zc3h5	Zc3h5	Zc3h5	zinc finger CCCH type containing 5	U013558
Z00000596-1	4.6494	4.74899	-0.09959	1.257	0.0086	0.0386	0	Hnrpf	Hnrpf	Hnrpf	heterogeneous nuclear ribonucleoprotein F	U082792
Z00017720-1	2.9533	3.05279	-0.09949	1.257	0.0053	0.0258	0	Prnp	Prnp	Prnp	prion protein	U002498
Z00007771-1	2.5045	2.60379	-0.09929	1.256	0.0184	0.0723	0	Ncoa2	Ncoa2	Ncoa2	nuclear receptor coactivator 2	U021128
Z00013181-1	3.3957	3.49489	-0.09919	1.256	0.0031	0.0164	0	Dus1l	Dus1l	Dus1l	dihydrouridine synthase 1-like (S. cerevisiae)	U033735
Z00009011-1	3.6832	3.78219	-0.09899	1.256	0.0014	0.0086	0	Dci	Dci	Dci	dodecenoyl-Coenzyme A delta isomerase (3,2 trans-enoyl-Coenyme A isomerase)	U017635
Z00019245-1	2.8843	2.98329	-0.09899	1.256	0.0082	0.0368	0	D930009K15Rik	D930009K15Rik	D930009K15Rik	RIKEN cDNA D930009K15 gene	U043801
Z00000937-1	3.5058	3.6047	-0.0989	1.255	0.0016	0.0096	0	Coq2	Coq2	Coq2	coenzyme Q2 homolog, prenyltransferase (yeast)	U026454
Z00018345-1	4.0351	4.134	-0.0989	1.255	0.0024	0.0136	0	Ankrd11	Ankrd11	Ankrd11	ankyrin repeat domain 11	U030366
Z00005029-1	3.4584	3.55729	-0.09889	1.255	0.0021	0.0118	0	Ubap1	Ubap1	Ubap1	ubiquitin-associated protein 1	U004210
Z00003769-1	3.2361	3.3349	-0.0988	1.255	0.0075	0.0343	0	LOC435970	LOC435970	LOC435970	hypothetical LOC435970	U008005
Z00004823-1	3.4414	3.5402	-0.0988	1.255	0.0191	0.0745	0	Ankrd11	Ankrd11	Ankrd11	ankyrin repeat domain 11	U030366
Z00017686-1	3.9989	4.0976	-0.0987	1.255	0.0016	0.0093	0	Cspg6	Cspg6	Cspg6	chondroitin sulfate proteoglycan 6	U019573
Z00021213-1	2.6494	2.7481	-0.0987	1.255	0.0218	0.0829	0	Coro7	Coro7	Coro7	coronin 7	U036743
Z00003636-1	2.8907	2.9892	-0.0985	1.254	0.0167	0.0668	0	Flot2	Flot2	Flot2	flotillin 2	U013004
Z00009480-1	2.5728	2.6713	-0.0985	1.254	0.0271	0.0978	0	Pfkfb3	Pfkfb3	Pfkfb3	6-phosphofructo-2-kinase/fructose-2,6-biphosphatase 3	U022287
Z00004968-1	3.2074	3.3057	-0.0983	1.254	0.0063	0.0297	0	Dtnb	Dtnb	Dtnb	dystrobrevin, beta	U013707
Z00005041-1	3.0593	3.1575	-0.0982	1.253	0.0063	0.03	0	Prei3	Prei3	Prei3	preimplantation protein 3	U000281
Z00002535-1	3.5503	3.64849	-0.09819	1.253	0.0101	0.0441	0	Mical1	Mical1	Mical1	microtubule associated monoxygenase, calponin and LIM domain containing 1	U011433
Z00007397-1	2.7431	2.84129	-0.09819	1.253	0.0262	0.0955	0	Nr5a2	Nr5a2	Nr5a2	nuclear receptor subfamily 5, group A, member 2	U021824
Z00012714-1	3.6034	3.7015	-0.0981	1.253	0.0017	0.01	0	Hibadh	Hibadh	Hibadh	3-hydroxyisobutyrate dehydrogenase	U027320
Z00007531-1	3.7257	3.8238	-0.0981	1.253	0.006	0.0286	0	2500003M10Rik	2500003M10Rik	2500003M10Rik	RIKEN cDNA 2500003M10 gene	U024301
Z00018821-1	2.907	3.0051	-0.0981	1.253	0.013	0.0546	0	Epc1	Epc1	Epc1	enhancer of polycomb homolog 1 (Drosophila)	U038185
Z00005043-1	3.7659	3.86389	-0.09799	1.253	0.0021	0.0117	0	Bmp4	Bmp4	Bmp4	bone morphogenetic protein 4	U035456
Z00010214-1	2.9649	3.06289	-0.09799	1.253	0.0075	0.0345	0	Mapk13	Mapk13	Mapk13	mitogen activated protein kinase 13	U017755
Z00011727-1	3.4967	3.5944	-0.0977	1.252	0.0016	0.0096	0	Katna1	Katna1	Katna1	katanin p60 (ATPase-containing) subunit A1	U011242
Z00012927-1	2.6705	2.7682	-0.0977	1.252	0.0163	0.0656	0	Gsdmdc1	Gsdmdc1	Gsdmdc1	gasdermin domain containing 1	U016352
Z00012752-1	3.187	3.2846	-0.0976	1.251	0.0215	0.0819	0	Jmjd1b	Jmjd1b	Jmjd1b	jumonji domain containing 1B	U018549
Z00011578-1	3.2593	3.35679	-0.09749	1.251	0.0178	0.0702	0	Cd8b1	Cd8b1	Cd8b1	CD8 antigen, beta chain 1	U026622
Z00009807-1	3.1644	3.26179	-0.09739	1.251	0.0034	0.0176	0	4930566A11Rik	4930566A11Rik	4930566A11Rik	RIKEN cDNA 4930566A11 gene	U009806
Z00016964-1	2.8432	2.9405	-0.0973	1.251	0.0103	0.0448	0	Metapl1	Metapl1	Metapl1	methionine aminopeptidase-like 1	U001903
Z00017773-1	4.4669	4.56419	-0.09729	1.251	0.0023	0.0129	0	Atpif1	Atpif1	Atpif1	ATPase inhibitory factor 1	U097268
Z00012633-1	3.6219	3.71909	-0.09719	1.25	0.0015	0.0091	0	Kctd2	Kctd2	Kctd2	potassium channel tetramerisation domain containing 2	U013540
Z00006472-1	3.4002	3.4973	-0.0971	1.25	0.0032	0.017	0	Sdhb	Sdhb	Sdhb	succinate dehydrogenase complex, subunit B, iron sulfur (Ip)	U005029
Z00006388-1	3.4964	3.59339	-0.09699	1.25	0.0025	0.014	0	Hexa	Hexa	Hexa	hexosaminidase A	U010580
Z00014744-1	3.3054	3.40239	-0.09699	1.25	0.0042	0.0211	0	4933439F18Rik	4933439F18Rik	4933439F18Rik	RIKEN cDNA 4933439F18 gene	U012694
Z00016253-1	3.8748	3.9717	-0.0969	1.249	0.0028	0.0151	0	Atf1	Atf1	Atf1	activating transcription factor 1	U016666
Z00018388-1	4.3497	4.4465	-0.0968	1.249	0.0023	0.0127	0	Rnf4	Rnf4	Rnf4	ring finger protein 4	U005486
Z00012198-1	3.652	3.7488	-0.0968	1.249	0.0031	0.0164	0	BC043098	BC043098	BC043098	cDNA sequence BC043098	U021223
Z00016594-1	2.5388	2.6356	-0.0968	1.249	0.0188	0.0735	0	Sgcb	Sgcb	Sgcb	sarcoglycan, beta (dystrophin-associated glycoprotein)	U026300
Z00000561-1	3.1289	3.2256	-0.0967	1.249	0.0061	0.0291	0	Ccnc	Ccnc	Ccnc	cyclin C	U004119
Z00021487-1	3.0558	3.15249	-0.09669	1.249	0.0055	0.0264	0	Dlk1	Dlk1	Dlk1	delta-like 1 homolog (Drosophila)
Z00000969-1	2.8574	2.95409	-0.09669	1.249	0.0081	0.0366	0	Comt	Comt	Comt	catechol-O-methyltransferase	U036861
Z00020764-1	3.0029	3.0994	-0.0965	1.248	0.0063	0.0298	0	B230380D07Rik	B230380D07Rik	B230380D07Rik	RIKEN cDNA B230380D07 gene	U031058
Z00008252-1	3.6677	3.7641	-0.0964	1.248	0.0025	0.0137	0	Ankrd13c	Ankrd13c	Ankrd13c	ankyrin repeat domain 13c	U004025
Z00008046-1	3.0385	3.1349	-0.0964	1.248	0.0063	0.0297	0	Cxadr	Cxadr	Cxadr	coxsackievirus and adenovirus receptor	U017299
Z00014129-1	3.3707	3.4669	-0.0962	1.247	0.0031	0.0166	0	Tmem39a	Tmem39a	Tmem39a	transmembrane protein 39a	U017102
Z00014008-1	3.3402	3.4363	-0.0961	1.247	0.003	0.0159	0	Socs7	Socs7	Socs7	suppressor of cytokine signaling 7	U013270
Z00005817-1	4.4555	4.55159	-0.09609	1.247	0.003	0.0161	0	Cox8a	Cox8a	Cox8a	cytochrome c oxidase, subunit VIIIa	U038677
Z00019254-1	3.16	3.256	-0.096	1.247	0.0066	0.0309	0	Bcat2	Bcat2	Bcat2	branched chain aminotransferase 2, mitochondrial	U008081
Z00003748-1	5.4302	5.52609	-0.09589	1.247	0.0071	0.0331	0	Eef1a1	Eef1a1	Eef1a1	eukaryotic translation elongation factor 1 alpha 1	U031121
Z00007694-1	3.3836	3.4794	-0.0958	1.246	0.0032	0.0167	0	Glg1	Glg1	Glg1	golgi apparatus protein 1	U030258
Z00005744-1	3.2734	3.36909	-0.09569	1.246	0.003	0.0159	0	Rsc1a1	Rsc1a1	Rsc1a1	regulatory solute carrier protein, family 1, member 1	U025730
Z00006313-1	2.9163	3.01199	-0.09569	1.246	0.0054	0.026	0	D130059P03Rik	D130059P03Rik	D130059P03Rik	RIKEN cDNA D130059P03 gene	U006690
Z00002053-1	3.6281	3.7235	-0.0954	1.245	0.0266	0.0967	0	Slmap	Slmap	Slmap	sarcolemma associated protein	U035330
Z00007991-1	2.6383	2.73369	-0.09539	1.245	0.0138	0.0573	0	Dnajb4	Dnajb4	Dnajb4	DnaJ (Hsp40) homolog, subfamily B, member 4	U024764
Z00003210-1	3.4851	3.58039	-0.09529	1.245	0.0031	0.0164	0	Birc2	Birc2	Birc2	baculoviral IAP repeat-containing 2	U059745
Z00019512-1	3.3602	3.4554	-0.0952	1.245	0.0023	0.0127	0	Mapk8ip3	Mapk8ip3	Mapk8ip3	mitogen-activated protein kinase 8 interacting protein 3	U037541
Z00007755-1	3.4536	3.5487	-0.0951	1.244	0.0035	0.0181	0	Rragc	Rragc	Rragc	Ras-related GTP binding C	U153101
Z00020120-1	3.2424	3.3374	-0.095	1.244	0.0034	0.0179	0	Btf3l4	Btf3l4	Btf3l4	basic transcription factor 3-like 4	U025365
Z00014140-1	3.9991	4.094	-0.0949	1.244	0.0021	0.0117	0	Bri3	Bri3	Bri3	brain protein I3	U006422
Z00007118-1	3.0028	3.09769	-0.09489	1.244	0.0022	0.0125	0	Serpine2	Serpine2	Serpine2	serine (or cysteine) peptidase inhibitor, clade E, member 2	U021518
Z00009806-1	3.495	3.58989	-0.09489	1.244	0.0042	0.0213	0	Ndufb5	Ndufb5	Ndufb5	NADH dehydrogenase (ubiquinone) 1 beta subcomplex, 5	U003131
Z00009402-1	2.9673	3.062	-0.0947	1.243	0.0086	0.0384	0	Zfp263	Zfp263	Zfp263	zinc finger protein 263	U016746
Z00001582-1	2.9247	3.0194	-0.0947	1.243	0.0136	0.0564	0	4930556P03Rik	4930556P03Rik	4930556P03Rik	RIKEN cDNA 4930556P03 gene	U036649
Z00005005-1	4.8562	4.95089	-0.09469	1.243	0.0153	0.0623	0	LOC14433	LOC14433	LOC14433	similar to glyceraldehyde-3-phosphate dehydrogenase	U134756
Z00006477-1	3.2491	3.3437	-0.0946	1.243	0.0113	0.0484	0	Cdc2l1	Cdc2l1	Cdc2l1	cell division cycle 2-like 1	U005211
Z00013250-1	3.3404	3.4348	-0.0944	1.242	0.0053	0.0259	0	Sgol2	Sgol2	Sgol2	shugoshin-like 2 (S. pombe)	U000300
Z00013030-1	3.0864	3.1808	-0.0944	1.242	0.0087	0.0389	0	Cabc1	Cabc1	Cabc1	chaperone, ABC1 activity of bc1 complex like (S. pombe)	U022136
Z00009815-1	2.7334	2.82779	-0.09439	1.242	0.0191	0.0743	0	4930579J09Rik	4930579J09Rik	4930579J09Rik	RIKEN cDNA 4930579J09 gene	U038801
Z00008812-1	3.2364	3.33059	-0.09419	1.242	0.015	0.0611	0	AU024582	AU024582	AU024582	expressed sequence AU024582	U022424
Z00003933-1	3.88	3.9741	-0.0941	1.241	0.0024	0.0132	0	Stk24	Stk24	Stk24	serine/threonine kinase 24 (STE20 homolog, yeast)	U035939
Z00017257-1	2.7294	2.8233	-0.0939	1.241	0.0166	0.0663	0	Vps13c	Vps13c	Vps13c	vacuolar protein sorting 13C (yeast)	U010668
Z00003113-1	2.5413	2.6352	-0.0939	1.241	0.0224	0.0846	0	B230120H23Rik	B230120H23Rik	B230120H23Rik	RIKEN cDNA B230120H23 gene	U001910
Z00011520-1	4.441	4.53479	-0.09379	1.241	0.0013	0.0081	0	Cbx1	Cbx1	Cbx1	chromobox homolog 1 (Drosophila HP1 beta)	U013257
Z00002654-1	3.1448	3.23859	-0.09379	1.241	0.0068	0.0318	0	BC050210	BC050210	BC050210	cDNA sequence BC050210
Z00016825-1	2.6717	2.76549	-0.09379	1.241	0.0246	0.0907	0	6030446J10Rik	6030446J10Rik	6030446J10Rik	RIKEN cDNA 6030446J10 gene	U047168
Z00003404-1	3.6258	3.7194	-0.0936	1.24	0.0039	0.0201	0	Cbx6	Cbx6	Cbx6	chromobox homolog 6	U036414
Z00001405-1	2.7349	2.82849	-0.09359	1.24	0.0195	0.0755	0	Ap4e1	Ap4e1	Ap4e1	adaptor-related protein complex AP-4, epsilon 1	U002425
Z00010863-1	3.6328	3.7263	-0.0935	1.24	0.0025	0.0136	0	Flcn	Flcn	Flcn	folliculin	U032856
Z00020938-1	3.0719	3.1654	-0.0935	1.24	0.0221	0.0836	0	Scamp1	Scamp1	Scamp1	secretory carrier membrane protein 1	U035043
Z00008669-1	2.7554	2.84879	-0.09339	1.239	0.0239	0.0887	0	Rasa2	Rasa2	Rasa2	RAS p21 protein activator 2	U042016
Z00014681-1	4.12	4.2133	-0.0933	1.239	0.0063	0.0299	0	Son	Son	Son	Son cell proliferation protein	U043546
Z00004846-1	2.848	2.9412	-0.0932	1.239	0.024	0.0891	0	Clpb	Clpb	Clpb	ClpB caseinolytic peptidase B homolog (E. coli)	U008471
Z00002109-1	3.8219	3.91509	-0.09319	1.239	0.004	0.0205	0	Atad2	Atad2	Atad2	ATPase family, AAA domain containing 2	U036196
Z00006382-1	3.2007	3.29389	-0.09319	1.239	0.0043	0.0215	0	Tpp1	Tpp1	Tpp1	tripeptidyl peptidase I	U029044
Z00021876-1	3.2305	3.32369	-0.09319	1.239	0.0108	0.0467	0	2310003L22Rik	2310003L22Rik	2310003L22Rik	RIKEN cDNA 2310003L22 gene	U002544
Z00011649-1	3.6488	3.7419	-0.0931	1.239	0.004	0.0202	0	Zdhhc18	Zdhhc18	Zdhhc18	zinc finger, DHHC domain containing 18	U025622
Z00006640-1	3.5695	3.66259	-0.09309	1.239	0.003	0.016	0	Acadm	Acadm	Acadm	acetyl-Coenzyme A dehydrogenase, medium chain	U024783
Z00015211-1	3.2276	3.3205	-0.0929	1.238	0.0081	0.0366	0	Atp8a1	Atp8a1	Atp8a1	ATPase, aminophospholipid transporter (APLT), class I, type 8A, member 1	U026271
Z00012229-1	3.144	3.2368	-0.0928	1.238	0.0078	0.0353	0	1810013L24Rik	1810013L24Rik	1810013L24Rik	RIKEN cDNA 1810013L24 gene	U016783
Z00007539-1	3.5735	3.66619	-0.09269	1.237	0.003	0.0159	0	Rae1	Rae1	Rae1	RAE1 RNA export 1 homolog (S. pombe)	U002907
Z00002672-1	3.7428	3.8354	-0.0926	1.237	0.0036	0.0185	0	Med25	Med25	Med25	mediator of RNA polymerase II transcription, subunit 25 homolog (yeast)	U028504
Z00018327-1	4.0768	4.16939	-0.09259	1.237	0.0028	0.0151	0	Mrpl4	Mrpl4	Mrpl4	mitochondrial ribosomal protein L4	U154947
Z00019430-1	3.2385	3.33099	-0.09249	1.237	0.0038	0.0196	0	Usp9x	Usp9x	Usp9x	ubiquitin specific peptidase 9, X chromosome	U019721
Z00019702-1	3.6584	3.7508	-0.0924	1.237	0.0045	0.0224	0	Als2	Als2	Als2	amyotrophic lateral sclerosis 2 (juvenile) homolog (human)	U076257
Z00012492-1	3.0311	3.1233	-0.0922	1.236	0.01	0.0437	0	1110014D18Rik	1110014D18Rik	1110014D18Rik	RIKEN cDNA 1110014D18 gene	U016279
Z00019785-1	3.0367	3.12879	-0.09209	1.236	0.0075	0.0343	0	Sall2	Sall2	Sall2	sal-like 2 (Drosophila)	U035541
Z00014848-1	3.6118	3.7038	-0.092	1.235	0.0046	0.0229	0	Ap1g1	Ap1g1	Ap1g1	adaptor protein complex AP-1, gamma 1 subunit	U042928
Z00002404-1	2.8552	2.9472	-0.092	1.235	0.0166	0.0664	0	Bxdc2	Bxdc2	Bxdc2	brix domain containing 2	U036005
Z00017584-1	3.1753	3.26719	-0.09189	1.235	0.0079	0.0359	0	Ppp2r5c	Ppp2r5c	Ppp2r5c	protein phosphatase 2, regulatory subunit B (B56), gamma isoform
Z00022356-1	2.825	2.91689	-0.09189	1.235	0.0114	0.0486	0	Tnfrsf1a	Tnfrsf1a	Tnfrsf1a	tumor necrosis factor receptor superfamily, member 1a	U007419
Z00021595-1	3.3421	3.4338	-0.0917	1.235	0.0047	0.0234	0	AI790205	AI790205	AI790205	expressed sequence AI790205	U001595
Z00006484-1	3.2714	3.3631	-0.0917	1.235	0.0057	0.0275	0	Mtif2	Mtif2	Mtif2	mitochondrial translational initiation factor 2	U041703
Z00018379-1	3.0534	3.1451	-0.0917	1.235	0.0096	0.0423	0	Slc35c2	Slc35c2	Slc35c2	solute carrier family 35, member C2	U023658
Z00009095-1	4.0717	4.16319	-0.09149	1.234	0.003	0.0162	0	Dnajc8	Dnajc8	Dnajc8	DnaJ (Hsp40) homolog, subfamily C, member 8	U033803
Z00007468-1	3.5587	3.6501	-0.0914	1.234	0.0038	0.0195	0	Dnajb6	Dnajb6	Dnajb6	DnaJ (Hsp40) homolog, subfamily B, member 6	U005405
Z00003970-1	2.9	2.9914	-0.0914	1.234	0.0212	0.0809	0	Tsga14	Tsga14	Tsga14	testis specific gene A14	U027123
Z00021781-1	2.9334	3.0246	-0.0912	1.233	0.0147	0.0604	0	Lrch4	Lrch4	Lrch4	leucine-rich repeats and calponin homology (CH) domain containing 4	U042702
Z00013705-1	3.3709	3.4621	-0.0912	1.233	0.0214	0.0818	0	Ranbp10	Ranbp10	Ranbp10	RAN binding protein 10	U030184
Z00019392-1	3.9855	4.0765	-0.091	1.233	0.0073	0.0338	0	H2afy	H2afy	H2afy	H2A histone family, member Y	U043873
Z00010277-1	4.0791	4.17009	-0.09099	1.233	0.0034	0.0177	0	Imp3	Imp3	Imp3	IMP3, U3 small nucleolar ribonucleoprotein, homolog (yeast)	U010531
Z00009469-1	3.6131	3.70399	-0.09089	1.232	0.0039	0.0201	0	Noc4l	Noc4l	Noc4l	nucleolar complex associated 4 homolog (S. cerevisiae)	U026563
Z00006186-1	2.7396	2.83049	-0.09089	1.232	0.0236	0.0879	0	Ext1	Ext1	Ext1	exostoses (multiple) 1	U036169
Z00000572-1	4.1888	4.2796	-0.0908	1.232	0.0023	0.0128	0	Hcfc1	Hcfc1	Hcfc1	host cell factor C1	U039463
Z00002183-1	3.2989	3.38969	-0.09079	1.232	0.0043	0.0216	0	2810446P07Rik	2810446P07Rik	2810446P07Rik	RIKEN cDNA 2810446P07 gene	U015075
Z00010469-1	3.9677	4.0584	-0.0907	1.232	0.0043	0.0215	0	Ik	Ik	Ik	IK cytokine	U018594
Z00011356-1	3.033	3.1235	-0.0905	1.231	0.0116	0.0494	0	Mfng	Mfng	Mfng	manic fringe homolog (Drosophila)	U036390
Z00011264-1	3.1595	3.24969	-0.09019	1.23	0.0044	0.0219	0	Pink1	Pink1	Pink1	PTEN induced putative kinase 1	U025686
Z00020689-1	3.5745	3.6646	-0.0901	1.23	0.0041	0.0209	0	AI836003	AI836003	AI836003	expressed sequence AI836003	U016619
Z00012773-1	3.5004	3.5905	-0.0901	1.23	0.0047	0.0232	0	LOC634033	LOC634033	LOC634033	similar to homeodomain-interacting protein kinase 1	U024457
Z00011914-1	3.9262	4.0162	-0.09	1.23	0.0083	0.0372	0	Lcmt1	Lcmt1	Lcmt1	leucine carboxyl methyltransferase 1	U008742
Z00000929-1	3.5508	3.6407	-0.0899	1.229	0.0041	0.0207	0	Ttc5	Ttc5	Ttc5	tetratricopeptide repeat domain 5	U128704
Z00005602-1	3.6665	3.7564	-0.0899	1.229	0.0047	0.0232	0	2410104I19Rik	2410104I19Rik	2410104I19Rik	RIKEN cDNA 2410104I19 gene	U036325
Z00001170-1	3.4665	3.5562	-0.0897	1.229	0.0059	0.0282	0	Vps28	Vps28	Vps28	vacuolar protein sorting 28 (yeast)	U245635
Z00020472-1	2.9409	3.03049	-0.08959	1.229	0.0097	0.0427	0	Plekho1	Plekho1	Plekho1	pleckstrin homology domain containing, family O member 1	U024376
Z00009502-1	4.9107	5.00029	-0.08959	1.229	0.0109	0.0469	0	Hspb1	Hspb1	Hspb1	heat shock protein 1	U006295
Z00004752-1	3.6117	3.7012	-0.0895	1.228	0.0044	0.022	0	Cox7a2l	Cox7a2l	Cox7a2l	cytochrome c oxidase subunit VIIa polypeptide 2-like	U038098
Z00005676-1	3.3373	3.4268	-0.0895	1.228	0.0063	0.0299	0	F830021D11Rik	F830021D11Rik	F830021D11Rik	RIKEN cDNA F830021D11 gene	U017733
Z00012282-1	3.3589	3.44839	-0.08949	1.228	0.0077	0.0351	0	Sec31l1	Sec31l1	Sec31l1	SEC31-like 1 (S. cerevisiae)	U026446
Z00013197-1	3.1695	3.25899	-0.08949	1.228	0.0142	0.0585	0	2310079N02Rik	2310079N02Rik	2310079N02Rik	RIKEN cDNA 2310079N02 gene	U009976
Z00020499-1	3.4628	3.55219	-0.08939	1.228	0.0046	0.0228	0	Daam1	Daam1	Daam1	dishevelled associated activator of morphogenesis 1	U040766
Z00008009-1	3.7593	3.84849	-0.08919	1.227	0.0063	0.0297	0	2310037I24Rik	2310037I24Rik	2310037I24Rik	RIKEN cDNA 2310037I24 gene	U058317
Z00004400-1	2.7884	2.87759	-0.08919	1.227	0.0177	0.0701	0	Wdfy2	Wdfy2	Wdfy2	WD repeat and FYVE domain containing 2	U043402
Z00018322-1	3.4075	3.4966	-0.0891	1.227	0.0069	0.0322	0	Uxt	Uxt	Uxt	ubiquitously expressed transcript	U039302
Z00006691-1	3.6056	3.69459	-0.08899	1.227	0.0047	0.0232	0	Mrpl9	Mrpl9	Mrpl9	mitochondrial ribosomal protein L9	U003544
Z00001177-1	3.3691	3.458	-0.0889	1.227	0.0076	0.0346	0	Ero1l	Ero1l	Ero1l	ERO1-like (S. cerevisiae)	U035446
Z00014285-1	3.3947	3.4836	-0.0889	1.227	0.0227	0.0853	0	Phr1	Phr1	Phr1	pam, highwire, rpm 1	U035875
Z00013356-1	2.6418	2.73059	-0.08879	1.226	0.0183	0.0717	0	D15Ertd366e	Lima1	D15Ertd366e	DNA segment, Chr 15, ERATO Doi 366, expressed	U036655
Z00001263-1	4.1598	4.2485	-0.0887	1.226	0.0029	0.0156	0	Tegt	Tegt	Tegt	testis enhanced gene transcript	U016641
Z00006433-1	3.495	3.58369	-0.08869	1.226	0.0081	0.0365	0	Trim6	Trim6	Trim6	tripartite motif protein 6	U008537
Z00019806-1	2.9026	2.9912	-0.0886	1.226	0.0162	0.0653	0	Gys1	Gys1	Gys1	glycogen synthase 1, muscle	U008077
Z00018923-1	2.786	2.8745	-0.0885	1.226	0.0124	0.0522	0	Centd2	Centd2	Centd2	centaurin, delta 2	U008468
Z00019262-1	4.1045	4.19299	-0.08849	1.225	0.0049	0.0243	0	Ubtf	Ubtf	Ubtf	upstream binding transcription factor, RNA polymerase I	U033473
Z00016225-1	3.1643	3.2526	-0.0883	1.225	0.0121	0.0512	0	Emp1	Emp1	Emp1	epithelial membrane protein 1	U042772
Z00015792-1	3.1791	3.26739	-0.08829	1.225	0.0131	0.0546	0	Wdr44	Wdr44	Wdr44	WD repeat domain 44	U019771
[truncated: 2,627 more rows]

## Sheet: oct4minus24hr
Featureid	Mean(24hr)	Mean(0hr)	LogRatio	FoldChng	P	FDR	Noisy	Symbol	Annotation	Uname
Z00003913-1	3.1081	3.2374	-0.1293	1.346	0.0001	0.0011	0	Zzef1	zinc finger, ZZ-type with EF hand domain 1	U012887
Z00012486-1	2.9815	2.7344	0.2471	1.766	0	0	0	Zyx	zyxin	U006751
Z00006363-1	3.7322	3.8381	-0.1059	1.276	0.0171	0.0679	0	Zwilch	Zwilch, kinetochore associated, homolog (Drosophila)	U030993
Z00015157-1	3.3807	3.45939	-0.07869	1.198	0.0148	0.0605	0	Zswim1	zinc finger, SWIM domain containing 1	U002820
Z00005558-1	3.4065	3.5187	-0.1122	1.294	0.0007	0.0049	0	Zranb1	zinc finger, RAN-binding domain containing 1	U042872
Z00010956-1	3.6231	3.3015	0.3216	2.097	0	0	0	Znrf2	zinc and ring finger 2	U006897
Z00015197-1	3.4673	3.31441	0.15289	1.421	0	0	0	Znrf1	zinc and ring finger 1	U009835
Z00010747-1	3.7574	3.5637	0.1937	1.562	0	0	0	Znhit2	zinc finger, HIT domain containing 2	U038703
Z00005476-1	2.4381	2.6109	-0.1728	1.488	0.0048	0.0238	0	Zmym6	zinc finger, MYM-type 6	U004837
Z00017898-1	2.5769	2.68479	-0.10789	1.282	0.012	0.0509	0	Zmym6	zinc finger, MYM-type 6	U322889
Z00011496-1	2.586	2.9487	-0.3627	2.305	0	0	0	Zkscan1	zinc finger with KRAB and SCAN domains 1	U006333
Z00003118-1	3.0327	3.11849	-0.08579	1.218	0.0179	0.0705	0	Zfyve27	zinc finger, FYVE domain containing 27	U040845
Z00003261-1	2.2149	2.38149	-0.16659	1.467	0.0202	0.0779	0	Zfyve26	zinc finger, FYVE domain containing 26	U034114
Z00008320-1	3.2851	3.15871	0.12639	1.337	0.0001	0.0014	0	Zfyve21	zinc finger, FYVE domain containing 21	U014436
Z00009003-1	3.4338	3.3	0.1338	1.36	0	0.0004	0	Zfyve19	zinc finger, FYVE domain containing 19	U040590
Z00000569-1	3.0924	2.9934	0.099	1.256	0.0057	0.0273	0	Zfyve16	zinc finger, FYVE domain containing 16	U035024
Z00012646-1	2.8654	2.659	0.2064	1.608	0.017	0.0677	1	Zfx	zinc finger protein X-linked	U039534
Z00021933-1	2.7617	2.91979	-0.15809	1.439	0	0.0006	0	Zfr	zinc finger RNA binding protein
Z00008017-1	3.3555	3.46669	-0.11119	1.291	0.0003	0.0023	0	Zfp91	zinc finger protein 91	U038856
Z00015970-1	2.5362	2.6859	-0.1497	1.411	0.0012	0.0077	0	Zfp91	zinc finger protein 91	U038856
Z00019515-1	3.1803	3.0298	0.1505	1.414	0	0.0001	0	Zfp82	zinc finger protein 82	U045308
Z00022003-1	3.0837	3.4163	-0.3326	2.15	0	0.0006	1	Zfp719	zinc finger protein 719	U008018
Z00009075-1	3.1618	3.262	-0.1002	1.259	0.0041	0.0206	0	Zfp710	zinc finger protein 710
Z00021035-1	4.5817	4.72199	-0.14029	1.381	0	0.0002	0	Zfp707	zinc finger protein 707	U053992
Z00014680-1	4.397	4.0163	0.3807	2.402	0	0	0	Zfp706	zinc finger protein 706	U036101
Z00010584-1	4.654	4.41581	0.23819	1.73	0	0	0	Zfp706	zinc finger protein 706	U036101
Z00006104-1	3.0949	3.2216	-0.1267	1.338	0.001	0.0062	0	Zfp692	zinc finger protein 692	U012656
Z00004708-1	2.776	2.62481	0.15119	1.416	0.0004	0.0029	0	Zfp690	zinc finger protein 690	U023258
Z00002992-1	3.1295	3.30509	-0.17559	1.498	0	0	0	Zfp688	zinc finger protein 688	U029292
Z00013785-1	2.4952	2.61209	-0.11689	1.308	0.0231	0.0865	0	Zfp68	zinc finger protein 68	U026872
Z00000811-1	2.9537	2.86641	0.08729	1.222	0.011	0.0472	0	Zfp667	zinc finger protein 667	U069044
Z00017457-1	2.7092	2.90089	-0.19169	1.554	0	0.0008	0	Zfp655	zinc finger protein 655	U102696
Z00004924-1	2.7643	2.64991	0.11439	1.301	0.0016	0.0095	0	Zfp655	zinc finger protein 655	U102696
Z00015575-1	3.2416	3.4031	-0.1615	1.45	0.0032	0.017	0	Zfp655	zinc finger protein 655	U102696
Z00009897-1	2.355	2.5861	-0.2311	1.702	0.0016	0.0095	0	Zfp654	zinc finger protein 654	U037173
Z00020552-1	2.726	2.8277	-0.1017	1.263	0.0145	0.0597	0	Zfp653	zinc finger protein 653	U099249
Z00016712-1	3.211	3.09951	0.11149	1.292	0.0014	0.0086	0	Zfp637	zinc finger protein 637	U110481
Z00018640-1	2.6267	2.76549	-0.13879	1.376	0.027	0.0976	0	Zfp623	zinc finger protein 623	U016355
Z00017811-1	2.4711	2.657	-0.1859	1.534	0.0005	0.0035	0	Zfp618	zinc fingerprotein 618	U004397
Z00011121-1	4.072	4.26159	-0.18959	1.547	0	0	0	Zfp598	zinc finger protein 598	U017645
Z00002443-1	3.3661	3.22101	0.14509	1.396	0	0.0005	0	Zfp566	zinc finger protein 566
Z00002818-1	3.3801	3.55089	-0.17079	1.481	0	0	0	Zfp553	zinc finger protein 553	U008795
Z00015588-1	2.6792	2.5851	0.0941	1.241	0.0227	0.0853	0	Zfp52	zinc finger protein 52	U017590
Z00015628-1	2.8167	3.0777	-0.261	1.823	0.001	0.0065	0	Zfp518	zinc finger protein 518	U040843
Z00006317-1	2.6573	2.76489	-0.10759	1.281	0.0075	0.0343	0	Zfp482	zinc finger protein 482	U320418
Z00013171-1	2.3494	2.78389	-0.43449	2.719	0	0	0	Zfp445	zinc finger protein 445	U031463
Z00021112-1	3.561	3.8944	-0.3334	2.154	0	0	0	Zfp445	zinc finger protein 445	U031463
Z00007656-1	2.7954	2.92479	-0.12939	1.347	0.014	0.0577	0	Zfp422-rs1	zinc finger protein 422, related sequence 1	U096099
Z00013361-1	4.5891	5.11619	-0.52709	3.365	0	0	0	Zfp42	zinc finger protein 42	U029767
Z00005148-1	4.6551	5.1782	-0.5231	3.335	0	0	0	Zfp42	zinc finger protein 42	U176500
Z00000963-1	2.9031	2.80401	0.09909	1.256	0.0086	0.0384	0	Zfp386	zinc finger protein 386 (Kruppel-like)	U043316
Z00011935-1	3.4993	3.79469	-0.29539	1.974	0	0	0	Zfp36l1	zinc finger protein 36, C3H type-like 1
Z00011253-1	3.3261	3.24311	0.08299	1.21	0.011	0.0472	0	Zfp364	zinc finger protein 364	U003607
Z00021194-1	2.8944	3.0083	-0.1139	1.299	0.0029	0.0154	0	Zfp354c	zinc finger protein 354C	U032731
Z00020586-1	4.1105	4.0371	0.0734	1.184	0.0174	0.0689	0	Zfp330	zinc finger protein 330	U030012
Z00009785-1	3.3903	3.8608	-0.4705	2.954	0	0	0	Zfp296	zinc finger protein 296	U007769
Z00015944-1	3.4414	3.25081	0.19059	1.55	0	0	0	Zfp294	zinc finger protein 294	U037250
Z00017966-1	3.1774	3.5327	-0.3553	2.266	0	0	0	Zfp292	zinc finger protein 292	U024936
Z00017563-1	2.4748	2.80409	-0.32929	2.134	0	0	0	Zfp292	zinc finger protein 292	U024936
Z00002562-1	3.2655	3.4676	-0.2021	1.592	0	0	0	Zfp281	zinc finger protein 281	U108721
Z00002130-1	3.241	3.4338	-0.1928	1.558	0	0.0001	0	Zfp281	zinc finger protein 281	U108721
Z00006412-1	3.6037	3.7944	-0.1907	1.551	0.0003	0.0021	0	Zfp281	zinc finger protein 281	U000860
Z00003230-1	3.4058	3.0949	0.3109	2.045	0	0	0	Zfp278	zinc finger protein 278	U012241
Z00015890-1	4.0427	4.20089	-0.15819	1.439	0	0	0	Zfp276	zinc finger protein (C2H2 type) 276	U009934
Z00009402-1	2.9673	3.062	-0.0947	1.243	0.0086	0.0384	0	Zfp263	zinc finger protein 263	U016746
Z00003103-1	2.8728	2.78081	0.09199	1.235	0.0146	0.0598	0	Zfp248	zinc finger protein 248	U043851
Z00009710-1	2.7843	3.02479	-0.24049	1.739	0	0	0	Zfp238	zinc finger protein 238	U001158
Z00005989-1	3.9069	4.11999	-0.21309	1.633	0	0	0	Zfp219	zinc finger protein 219	U035530
Z00020186-1	2.3288	2.62839	-0.29959	1.993	0.0076	0.0347	1	Zfp148	zinc finger protein 148	U017038
Z00012443-1	3.2527	3.13101	0.12169	1.323	0.0045	0.0223	0	Zfp131	zinc finger protein 131	U043823
Z00001503-1	3.2613	2.90241	0.35889	2.285	0	0	0	Zfp106	zinc finger protein 106	U023247
Z00019014-1	3.5882	3.69059	-0.10239	1.265	0.0058	0.0278	0	Zfp106	zinc finger protein 106	U023247
Z00019647-1	3.3267	3.4683	-0.1416	1.385	0	0.0002	0	Zfp105	zinc finger protein 105	U011188
Z00006594-1	3.7478	4.0511	-0.3033	2.01	0	0	0	Zfml	zinc finger, matrin-like	U007090
Z00010994-1	2.3356	2.5086	-0.173	1.489	0.0014	0.0084	0	Zfml	zinc finger, matrin-like	U007090
Z00020681-1	3.7725	3.70391	0.06859	1.171	0.0273	0.0985	0	Zfand3	zinc finger, AN1-type domain 3	U017782
Z00001088-1	3.4067	3.26061	0.14609	1.399	0.0003	0.0027	0	Zdhhc5	zinc finger, DHHC domain containing 5	U022812
Z00003331-1	2.9839	2.7203	0.2636	1.834	0	0	0	Zdhhc3	zinc finger, DHHC domain containing 3	U031469
Z00010173-1	3.0481	2.88701	0.16109	1.449	0	0	0	Zdhhc3	zinc finger, DHHC domain containing 3	U031469
Z00009293-1	2.5186	2.2311	0.2875	1.938	0	0	0	Zdhhc23	zinc finger, DHHC domain containing 23	U037058
Z00001838-1	2.5436	2.4061	0.1375	1.372	0.0013	0.0081	0	Zdhhc21	zinc finger, DHHC domain containing 21	U025206
Z00000985-1	2.7248	2.91959	-0.19479	1.565	0.0155	0.063	0	Zdhhc21	zinc finger, DHHC domain containing 21	U025206
Z00011649-1	3.6488	3.7419	-0.0931	1.239	0.004	0.0202	0	Zdhhc18	zinc finger, DHHC domain containing 18	U025622
Z00014910-1	3.8797	3.6683	0.2114	1.627	0	0	0	Zdhhc12	zinc finger, DHHC domain containing 12	U022468
Z00014225-1	3.1623	3.00091	0.16139	1.45	0.0029	0.0157	0	Zcchc17	zinc finger, CCHC domain containing 17	U025577
Z00011517-1	3.226	3.3256	-0.0996	1.257	0.0031	0.0164	0	Zc3h5	zinc finger CCCH type containing 5	U013558
Z00015846-1	2.515	2.65189	-0.13689	1.37	0.0022	0.0122	0	Zbtb41	zinc finger and BTB domain containing 41 homolog	U042214
Z00008174-1	3.368	3.07931	0.28869	1.943	0	0	0	Zbtb10	zinc finger and BTB domain containing 10	U003019
Z00000487-1	3.2692	3.1913	0.0779	1.196	0.0175	0.0694	0	Zadh1	zinc binding alcohol dehydrogenase, domain containing 1	U043299
Z00016598-1	2.7309	2.8393	-0.1084	1.283	0.0051	0.0251	0	Za20d1	zinc finger, A20 domain containing 1	U003587
Z00010166-1	2.4845	2.59369	-0.10919	1.285	0.0151	0.0614	0	Za20d1	zinc finger, A20 domain containing 1	U003587
Z00016654-1	3.2433	3.51259	-0.26929	1.859	0	0	0	Yy1	YY1 transcription factor	U061571
Z00012697-1	3.301	3.1684	0.1326	1.357	0.0087	0.0389	0	Yy1	YY1 transcription factor	U061571
Z00012826-1	3.1347	3.0431	0.0916	1.234	0.0151	0.0616	0	Ywhaz	tyrosine 3-monooxygenase/tryptophan 5-monooxygenase activation protein, zeta polypeptide	U036099
Z00005510-1	4.4464	4.34611	0.10029	1.259	0.0119	0.0507	0	Ywhaq	tyrosine 3-monooxygenase/tryptophan 5-monooxygenase activation protein, theta polypeptide	U111248
Z00015017-1	3.5245	3.44231	0.08219	1.208	0.0192	0.0747	0	Ywhaq	tyrosine 3-monooxygenase/tryptophan 5-monooxygenase activation protein, theta polypeptide	U111248
Z00006014-1	4.1472	3.99171	0.15549	1.43	0.0007	0.0049	0	Ywhag	3-monooxygenase/tryptophan 5-monooxygenase activation protein, gamma polypeptide	U026827
Z00017847-1	4.0389	4.1208	-0.0819	1.207	0.0084	0.0377	0	Ywhae	tyrosine 3-monooxygenase/tryptophan 5-monooxygenase activation protein, epsilon polypeptide	U012960
Z00003492-1	4.095	3.95151	0.14349	1.391	0	0	0	Ywhab	tyrosine 3-monooxygenase/tryptophan 5-monooxygenase activation protein, beta polypeptide	U002794
Z00016656-1	3.5319	3.61999	-0.08809	1.224	0.0075	0.0343	0	Ythdf3	YTH domain family 3	U042409
Z00014677-1	3.2116	3.03151	0.18009	1.513	0.0203	0.0783	1	Ythdf3	YTH domain family 3	U042409
Z00009680-1	3.9164	4.0469	-0.1305	1.35	0	0.0003	0	Ythdf2	YTH domain family 2	U025590
Z00000528-1	3.8077	3.95219	-0.14449	1.394	0	0	0	Ythdf1	YTH domain family 1	U023770
Z00013074-1	2.8344	2.9428	-0.1084	1.283	0.0046	0.0227	0	Ypel3	yippee-like 3 (Drosophila)	U008779
Z00012518-1	2.5644	2.68239	-0.11799	1.312	0.0145	0.0597	0	Ypel1	yippee-like 1 (Drosophila)	U016860
Z00004090-1	3.1895	3.3835	-0.194	1.563	0	0	0	Yme1l1	YME1-like 1 (S. cerevisiae)	U001456
Z00015194-1	2.8927	3.02349	-0.13079	1.351	0.0088	0.0394	0	Yme1l1	YME1-like 1 (S. cerevisiae)	U001456
Z00012050-1	3.0135	2.80211	0.21139	1.627	0	0	0	Yipf6	Yip1 domain family, member 6	U043773
Z00020244-1	2.3227	2.53429	-0.21159	1.627	0	0.0006	0	Yipf6	Yip1 domain family, member 6	U043773
Z00005750-1	4.0519	4.16359	-0.11169	1.293	0.0003	0.0024	0	Yif1b	Yip1 interacting factor homolog B (S. cerevisiae)	U007902
Z00000817-1	3.3922	3.5615	-0.1693	1.476	0	0	0	Yeats4	YEATS domain containing 4	U032252
Z00005910-1	3.1315	3.2887	-0.1572	1.436	0	0	0	Yeats4	YEATS domain containing 4	U032252
Z00006016-1	3.8697	4.21279	-0.34309	2.203	0	0	0	Yars	tyrosyl-tRNA synthetase	U004860
Z00021654-1	2.8538	2.9567	-0.1029	1.267	0.0067	0.0314	0	Yars	tyrosyl-tRNA synthetase	U004860
Z00010030-1	3.6815	3.07111	0.61039	4.077	0	0	0	Yap1	yes-associated protein 1	U030450
Z00020424-1	4.0338	3.7852	0.2486	1.772	0.0165	0.066	1	Yap1	yes-associated protein 1	U030450
Z00006348-1	3.4605	3.53369	-0.07319	1.183	0.0243	0.0897	0	Xylt2	xylosyltransferase II	U033289
Z00005025-1	2.9393	3.08519	-0.14589	1.399	0.0047	0.0233	0	Xrn2	5'-3' exoribonuclease 2	U002592
Z00015201-1	2.8998	3.05419	-0.15439	1.426	0.0002	0.0021	0	Xrn1	5'-3' exoribonuclease 1	U010871
Z00012767-1	3.2633	3.1814	0.0819	1.207	0.0271	0.0978	0	Xrcc6	X-ray repair complementing defective repair in Chinese hamster cells 6	U016474
Z00009256-1	3.4544	3.59189	-0.13749	1.372	0	0.0002	0	Xrcc1	X-ray repair complementing defective repair in Chinese hamster cells 1	U106963
Z00007224-1	3.6281	3.9087	-0.2806	1.908	0	0	0	Xpot	exportin, tRNA (nuclear export receptor for tRNAs)	U032291
Z00019030-1	3.5082	3.3983	0.1099	1.287	0.0008	0.0056	0	Xpo5	exportin 5	U018033
Z00018051-1	3.4365	3.3089	0.1276	1.341	0.0012	0.0076	0	Xpo5	exportin 5	U018033
Z00014177-1	2.3968	2.0967	0.3001	1.995	0.0036	0.0186	0	Xpo4	exportin 4	U035628
Z00006681-1	4.3978	4.25481	0.14299	1.389	0	0	0	Xpnpep1	X-prolyl aminopeptidase (aminopeptidase P) 1, soluble	U039146
Z00002659-1	3.3768	3.69049	-0.31369	2.059	0	0	0	X99384	cDNA sequence X99384	U031836
Z00018580-1	3.3342	3.1148	0.2194	1.657	0	0	0	X83328	EST X83328	U013495
Z00010474-1	2.99	3.17289	-0.18289	1.523	0.0011	0.0067	0	Wwtr1	WW domain containing transcription regulator 1	U240327
Z00015946-1	2.8454	3.0447	-0.1993	1.582	0	0	0	Wwp2	WW domain containing E3 ubiquitin protein ligase 2
Z00014448-1	3.4883	3.66599	-0.17769	1.505	0	0	0	Wsb1	WD repeat and SOCS box-containing 1	U033145
Z00010432-1	3.6994	3.60161	0.09779	1.252	0.0016	0.0097	0	Wrnip1	Werner helicase interacting protein 1	U014705
Z00012158-1	3.6879	3.45541	0.23249	1.708	0	0	0	Wrb	tryptophan rich basic protein	U017417
Z00006468-1	1.8884	2.123	-0.2346	1.716	0.0186	0.0729	0	Wnt2	wingless-related MMTV integration site 2	U027066
Z00006525-1	3.527	3.68949	-0.16249	1.453	0.0161	0.065	0	Wnk1	WNK lysine deficient protein kinase 1	U042765
Z00007558-1	3.2337	3.4383	-0.2046	1.601	0.0269	0.0973	1	Wnk1	WNK lysine deficient protein kinase 1	U042765
Z00006748-1	3.7476	3.4338	0.3138	2.059	0	0	0	Wipi2	WD repeat domain, phosphoinositide interacting 2	U006392
Z00016351-1	3.4036	3.5996	-0.196	1.57	0	0.0004	0	Wipi2	WD repeat domain, phosphoinositide interacting 2	U006392
Z00012289-1	2.2827	2.46689	-0.18419	1.528	0.002	0.0113	0	Wipi2	WD repeat domain, phosphoinositide interacting 2	U006392
Z00008204-1	3.3783	3.5027	-0.1244	1.331	0.0001	0.0014	0	Wipi1	WD repeat domain, phosphoinositide interacting 1	U033572
Z00003337-1	3.2379	3.5767	-0.3388	2.181	0	0	0	Wig1	wild-type p53-induced gene 1	U023916
Z00000598-1	3.6974	3.3732	0.3242	2.109	0	0	0	Whsc1	Wolf-Hirschhorn syndrome candidate 1 (human)	U133579
Z00001186-1	2.9803	2.71581	0.26449	1.838	0	0	0	Whsc1	Wolf-Hirschhorn syndrome candidate 1 (human)	U005480
Z00010809-1	2.6399	2.86479	-0.22489	1.678	0.0019	0.0107	0	Wfdc15	WAP four-disulfide core domain 15	U023629
Z00002442-1	3.3693	3.7008	-0.3315	2.145	0	0	0	Wdt2	whn-dependent transcript 2	U021459
Z00017738-1	3.9308	4.1717	-0.2409	1.741	0	0	0	Wdr82	WD repeat domain containing 82	U010967
Z00011033-1	3.2317	3.14231	0.08939	1.228	0.0072	0.0331	0	Wdr81	WD repeat domain 81	U033079
Z00009458-1	3.9754	3.75641	0.21899	1.655	0	0	0	Wdr77	WD repeat domain 77	U003702
Z00015884-1	3.0279	3.186	-0.1581	1.439	0	0.0004	0	Wdr77	WD repeat domain 77	U003702
Z00012772-1	3.6396	3.49341	0.14619	1.4	0.0004	0.0029	0	Wdr75	WD repeat domain 75	U000239
Z00016679-1	3.284	3.11801	0.16599	1.465	0.0017	0.0101	0	Wdr75	WD repeat domain 75	U000239
Z00000225-1	3.5561	3.7914	-0.2353	1.719	0	0	0	Wdr74	WD repeat domain 74	U019121
Z00007640-1	3.693	3.4446	0.2484	1.771	0	0	0	Wdr73	WD repeat domain 73	U028771
Z00019140-1	3.0755	3.213	-0.1375	1.372	0	0.0003	0	Wdr7	WD repeat domain 7	U018812
Z00017243-1	2.423	2.59259	-0.16959	1.477	0.0005	0.0039	0	Wdr67	WD repeat domain 67	U016258
Z00012950-1	3.4722	3.3202	0.152	1.419	0	0	0	Wdr61	WD repeat domain 61	U030889
Z00018006-1	3.6803	3.5231	0.1572	1.436	0	0.0001	0	Wdr6	WD repeat domain 6	U031338
Z00010407-1	3.5089	3.3562	0.1527	1.421	0	0	0	Wdr57	WD repeat domain 57 (U5 snRNP specific)
Z00007462-1	3.7028	3.5155	0.1873	1.539	0.0002	0.0021	0	Wdr50	WD repeat domain 50	U033269
Z00007797-1	3.8881	4.00969	-0.12159	1.323	0.0001	0.0011	0	Wdr5	WD repeat domain 5	U001535
Z00010925-1	3.2625	2.8777	0.3848	2.425	0	0	0	Wdr48	WD repeat domain 48	U011147
Z00015792-1	3.1791	3.26739	-0.08829	1.225	0.0131	0.0546	0	Wdr44	WD repeat domain 44	U019771
Z00017013-1	2.3517	2.4963	-0.1446	1.395	0.0242	0.0894	0	Wdr37	WD repeat domain 37
Z00021017-1	3.4369	3.31431	0.12259	1.326	0.0002	0.0019	0	Wdr34	WD repeat domain 34	U022467
Z00017037-1	1.8568	2.16619	-0.30939	2.038	0.0013	0.008	0	Wdr33	WD repeat domain 33
Z00002310-1	2.1647	2.0319	0.1328	1.357	0.0263	0.0958	0	Wdr32	WD repeat domain 32	U004273
Z00005774-1	3.5211	3.37381	0.14729	1.403	0	0.0006	0	Wdr3	WD repeat domain 3	U024425
Z00018644-1	3.6876	3.56851	0.11909	1.315	0.0001	0.0012	0	Wdr21	WD repeat domain 21	U014173
Z00011618-1	4.1307	3.95061	0.18009	1.513	0	0	0	Wdr18	WD repeat domain 18	U011731
Z00009850-1	2.8659	2.72561	0.14029	1.381	0.0006	0.0041	0	Wdr16	WD repeat domain 16	U032939
Z00000852-1	3.624	3.3855	0.2385	1.731	0	0	0	Wdr12	WD repeat domain 12	U021377
Z00004749-1	3.3925	3.0617	0.3308	2.141	0	0	0	Wdr1	WD repeat domain 1	U026139
Z00006585-1	3.6882	3.5151	0.1731	1.489	0	0	0	Wdhd1	WD repeat and HMG-box DNA binding protein 1	U035469
Z00004400-1	2.7884	2.87759	-0.08919	1.227	0.0177	0.0701	0	Wdfy2	WD repeat and FYVE domain containing 2	U043402
Z00011189-1	2.7574	2.9569	-0.1995	1.583	0.0001	0.0013	0	Wdfy1	WD repeat and FYVE domain containing 1	U021517
Z00021882-1	2.7399	2.5536	0.1863	1.535	0.0002	0.0019	0	Wbscr27	Williams Beuren syndrome chromosome region 27 (human)	U006272
Z00018353-1	3.9717	3.6966	0.2751	1.884	0	0	0	Wbp5	WW domain binding protein 5	U020222
Z00013310-1	2.5918	2.46601	0.12579	1.335	0.0179	0.0707	0	Waspip	Wiskott-Aldrich syndrome protein interacting protein	U022746
Z00010855-1	3.4284	3.5331	-0.1047	1.272	0.0013	0.0078	0	Wasl	Wiskott-Aldrich syndrome-like (human)	U027087
Z00020257-1	4.1272	4.03871	0.08849	1.225	0.0046	0.0231	0	Wasf2	WAS protein family, member 2	U004913
Z00006222-1	3.4824	3.62959	-0.14719	1.403	0	0	0	Was	Wiskott-Aldrich syndrome homolog (human)	U039238
Z00001228-1	3.9722	4.10339	-0.13119	1.352	0	0.0002	0	Wars	tryptophanyl-tRNA synthetase	U034345
Z00019491-1	3.363	3.43979	-0.07679	1.193	0.0128	0.0538	0	Wac	WW domain containing adaptor with coiled-coil	U038193
Z00012793-1	3.6191	3.5364	0.0827	1.209	0.008	0.0361	0	Vti1b	vesicle transport through interaction with t-SNAREs 1B homolog	U034112
Z00000519-1	3.7167	3.6199	0.0968	1.249	0.0017	0.0102	0	Vrk3	vaccinia related kinase 3	U008050
Z00010516-1	2.98	2.8093	0.1707	1.481	0.0087	0.0387	0	Vps54	vacuolar protein sorting 54 (yeast)	U012362
Z00014816-1	3.5604	3.4844	0.076	1.191	0.0166	0.0663	0	Vps54	vacuolar protein sorting 54 (yeast)	U012362
Z00001161-1	3.8018	3.66531	0.13649	1.369	0.0119	0.0504	0	Vps4b	vacuolar protein sorting 4b (yeast)
Z00016628-1	3.7293	3.58921	0.14009	1.38	0	0.0001	0	Vps36	vacuolar protein sorting 36 (yeast)	U042892
Z00011809-1	3.8705	3.73551	0.13499	1.364	0	0.0002	0	Vps29	vacuolar protein sorting 29 (S. pombe)	U006136
Z00001170-1	3.4665	3.5562	-0.0897	1.229	0.0059	0.0282	0	Vps28	vacuolar protein sorting 28 (yeast)	U245635
Z00017826-1	3.5953	3.7595	-0.1642	1.459	0	0	0	Vps16	vacuolar protein sorting 16 (yeast)	U002475
Z00007761-1	2.6135	2.91099	-0.29749	1.983	0	0	0	Vps13d	vacuolar protein sorting 13D (yeast)	U025763
Z00017257-1	2.7294	2.8233	-0.0939	1.241	0.0166	0.0663	0	Vps13c	vacuolar protein sorting 13C (yeast)	U010668
Z00010174-1	3.2679	3.06741	0.20049	1.586	0	0	0	Vkorc1l1	vitamin K epoxide reductase complex, subunit 1-like 1	U042696
Z00011577-1	2.3893	2.1418	0.2475	1.768	0.0076	0.0349	0	Vkorc1l1	vitamin K epoxide reductase complex, subunit 1-like 1	U042696
Z00012193-1	3.5391	3.4425	0.0966	1.249	0.0054	0.0261	0	Vkorc1	vitamin K epoxide reductase complex, subunit 1	U029312
Z00011614-1	4.51	3.98541	0.52459	3.346	0	0	0	Vim	vimentin	U001401
Z00002205-1	2.9994	2.8998	0.0996	1.257	0.0056	0.0269	0	Vill	villin-like	U011133
Z00005325-1	2.5771	2.38921	0.18789	1.541	0	0.0002	0	Vhlh	von Hippel-Lindau syndrome homolog	U007278
Z00015801-1	2.2427	1.8456	0.3971	2.495	0.0089	0.0394	1	Vgll1	vestigial like 1 homolog (Drosophila)	U043759
Z00005324-1	2.2773	2.7931	-0.5158	3.279	0	0.0007	0	Vegfc	vascular endothelial growth factor C	U009343
Z00021231-1	3.386	3.4904	-0.1044	1.271	0.0015	0.0092	0	Vegfb	vascular endothelial growth factor B	U038668
Z00020448-1	3.1525	3.5012	-0.3487	2.232	0	0	0	Vegfa	vascular endothelial growth factor A	U043884
Z00019820-1	2.3266	2.50959	-0.18299	1.524	0	0.0006	0	Vdr	vitamin D receptor	U036607
Z00014306-1	3.7755	3.681	0.0945	1.243	0.0046	0.0228	0	Vdp	vesicle docking protein	U005804
Z00018666-1	3.9756	3.85341	0.12219	1.324	0	0.0007	0	Vdac3	voltage-dependent anion channel 3	U029637
Z00018903-1	4.4429	4.29021	0.15269	1.421	0	0	0	Vdac2	voltage-dependent anion channel 2	U015376
Z00017413-1	2.9876	2.802	0.1856	1.533	0.0022	0.0123	0	Vcpip1	valosin containing protein (p97)/p47 complex interacting protein 1	U021112
Z00018641-1	4.339	4.2509	0.0881	1.224	0.0034	0.0177	0	Vcp	valosin containing protein	U024980
Z00018253-1	3.319	3.09071	0.22829	1.691	0	0	0	Vav2	Vav2 oncogene	U022442
Z00001310-1	3.5024	3.7081	-0.2057	1.605	0.0002	0.0015	0	Vasp	vasodilator-stimulated phosphoprotein	U028218
Z00021507-1	3.2923	3.6116	-0.3193	2.085	0.0002	0.002	1	Vash1	vasohibin 1
Z00012663-1	2.7794	2.8668	-0.0874	1.222	0.0272	0.0982	0	Vars2l	valyl-tRNA synthetase 2-like	U037753
Z00014691-1	4.1314	4.0385	0.0929	1.238	0.0026	0.0141	0	Vapa	vesicle-associated membrane protein, associated protein A	U038005
Z00014823-1	3.6526	3.57081	0.08179	1.207	0.0164	0.0659	0	Vamp8	vesicle-associated membrane protein 8	U027475
Z00004778-1	3.3462	3.10971	0.23649	1.723	0	0	0	Vamp3	vesicle-associated membrane protein 3	U025825
Z00005093-1	2.8892	2.66991	0.21929	1.656	0	0	0	Vamp3	vesicle-associated membrane protein 3	U025825
Z00021278-1	2.7545	2.91429	-0.15979	1.444	0	0.0002	0	Vamp2	vesicle-associated membrane protein 2	U012809
Z00021774-1	2.4131	2.5483	-0.1352	1.365	0.009	0.0401	0	Vamp1	vesicle-associated membrane protein 1	U007414
Z00018322-1	3.4075	3.4966	-0.0891	1.227	0.0069	0.0322	0	Uxt	ubiquitously expressed transcript	U039302
Z00018165-1	2.9784	2.7393	0.2391	1.734	0	0	0	Uxs1	UDP-glucuronate decarboxylase 1	U021281
Z00012958-1	3.158	3.2972	-0.1392	1.377	0	0.0002	0	Utx	ubiquitously transcribed tetratricopeptide repeat gene, X chromosome	U019738
Z00003247-1	3.4503	3.8424	-0.3921	2.466	0	0	0	Utrn	utrophin	U031542
Z00006209-1	2.6191	2.4896	0.1295	1.347	0.0088	0.0392	0	Utp15	UTP15, U3 small nucleolar ribonucleoprotein, homolog (yeast)	U035082
Z00017467-1	3.3281	3.49109	-0.16299	1.455	0	0	0	Utp14a	UTP14, U3 small nucleolar ribonucleoprotein, homolog A (yeast)	U019837
Z00001533-1	2.9869	2.87561	0.11129	1.292	0.0143	0.0589	0	Utp14a	UTP14, U3 small nucleolar ribonucleoprotein, homolog A (yeast)	U019837
Z00011078-1	3.7795	3.6937	0.0858	1.218	0.011	0.0472	0	Utp11l	UTP11-like, U3 small nucleolar ribonucleoprotein, (yeast)	U025505
Z00005196-1	4.1508	4.23889	-0.08809	1.224	0.005	0.0245	0	Utf1	undifferentiated embryonic cell transcription factor 1	U008911
Z00019430-1	3.2385	3.33099	-0.09249	1.237	0.0038	0.0196	0	Usp9x	ubiquitin specific peptidase 9, X chromosome	U019721
Z00015752-1	2.6138	3.23769	-0.62389	4.206	0	0	0	Usp7	ubiquitin specific peptidase 7	U036770
Z00008954-1	3.602	3.78859	-0.18659	1.536	0	0	0	Usp7	ubiquitin specific peptidase 7	U036770
Z00013401-1	3.4392	3.7069	-0.2677	1.852	0.0066	0.0308	1	Usp7	ubiquitin specific peptidase 7	U036770
Z00013071-1	2.914	2.7728	0.1412	1.384	0.0184	0.0723	0	Usp53	ubiquitin specific peptidase 53	U024603
Z00018432-1	3.2444	3.3654	-0.121	1.321	0.001	0.0067	0	Usp52	ubiquitin specific peptidase 52	U012181
Z00000370-1	3.622	3.9419	-0.3199	2.088	0	0	0	Usp48	ubiquitin specific peptidase 48	U004986
Z00005697-1	3.7905	3.71771	0.07279	1.182	0.0202	0.0779	0	Usp39	ubiquitin specific peptidase 39	U027470
Z00009968-1	2.3636	2.6145	-0.2509	1.781	0	0	0	Usp34	ubiquitin specific peptidase 34	U067782
Z00016727-1	2.8611	2.6799	0.1812	1.517	0	0	0	Usp31	ubiquitin specific peptidase 31	U029205
Z00015793-1	2.5483	2.4259	0.1224	1.325	0.0054	0.0261	0	Usp31	ubiquitin specific peptidase 31	U029205
Z00015563-1	3.0038	3.225	-0.2212	1.664	0	0	0	Usp28	ubiquitin specific peptidase 28	U010448
Z00012587-1	2.8485	2.7211	0.1274	1.34	0.0004	0.0028	0	Usp27x	ubiquitin specific peptidase 27, X chromosome	U039224
Z00019575-1	3.1629	3.0393	0.1236	1.329	0.001	0.0066	0	Usp25	ubiquitin specific peptidase 25	U017295
Z00015963-1	2.5037	2.64799	-0.14429	1.394	0.0012	0.0076	0	Usp24	ubiquitin specific peptidase 24	U042558
Z00009468-1	2.5314	2.2274	0.304	2.013	0.0098	0.0428	0	Usp22	ubiquitin specific peptidase 22	U032879
Z00010181-1	2.9505	2.84331	0.10719	1.279	0.0025	0.0137	0	Usp2	ubiquitin specific peptidase 2	U010377
Z00003354-1	2.3299	2.18011	0.14979	1.411	0.0085	0.0383	0	Usp18	ubiquitin specific peptidase 18	U007356
Z00012781-1	3.3583	3.27971	0.07859	1.198	0.0206	0.0791	0	Usp16	ubiquitin specific peptidase 16	U017333
Z00006619-1	3.7591	3.641	0.1181	1.312	0.0001	0.0014	0	Usp14	ubiquitin specific peptidase 14	U038200
Z00000546-1	3.5699	3.45991	0.10999	1.288	0.0005	0.0039	0	Usp12	ubiquitin specific peptidase 12	U026957
Z00012300-1	3.5471	3.38621	0.16089	1.448	0	0	0	Usp10	ubiquitin specific peptidase 10	U009882
Z00004985-1	2.5757	2.6881	-0.1124	1.295	0.0192	0.0747	0	Usf2	upstream transcription factor 2	U028407
Z00005954-1	4.5623	4.3153	0.247	1.766	0	0	0	Uqcrh	ubiquinol-cytochrome c reductase hinge protein	U025403
Z00009415-1	3.5812	3.8123	-0.2311	1.702	0	0	0	Uqcrc1	ubiquinol-cytochrome c reductase core protein 1	U011043
Z00004834-1	3.6343	3.94439	-0.31009	2.042	0	0	0	Upp1	uridine phosphorylase 1	U012311
Z00007366-1	3.0125	3.216	-0.2035	1.597	0	0	0	Upf3b	UPF3 regulator of nonsense transcripts homolog B (yeast)	U039318
Z00006677-1	2.8017	3.0019	-0.2002	1.585	0.0002	0.0015	0	Upf3b	UPF3 regulator of nonsense transcripts homolog B (yeast)	U039318
Z00011024-1	3.3733	3.54369	-0.17039	1.48	0.0011	0.0071	0	Upf2	UPF2 regulator of nonsense transcripts homolog (yeast)	U042253
Z00006618-1	3.3545	3.12021	0.23429	1.715	0	0	0	Unc5b	unc-5 homolog B (C. elegans)	U031832
Z00004140-1	3.1086	3.3224	-0.2138	1.636	0	0	0	Unc13b	unc-13 homolog B (C. elegans)	U004228
Z00005659-1	2.9321	3.11279	-0.18069	1.515	0.0197	0.0762	0	Umps	uridine monophosphate synthetase	U041191
Z00010995-1	4.0529	4.35069	-0.29779	1.985	0	0	0	Ulk1	Unc-51 like kinase 1 (C. elegans)	U026567
Z00016552-1	2.2745	2.49679	-0.22229	1.668	0.0029	0.0156	0	Uhrf2	ubiquitin-like, containing PHD and RING finger domains 2	U019362
Z00006523-1	3.4318	3.32041	0.11139	1.292	0.0009	0.0059	0	Uhrf1	ubiquitin-like, containing PHD and RING finger domains, 1	U018130
Z00019065-1	3.5393	3.3659	0.1734	1.49	0	0	0	Ugp2	UDP-glucose pyrophosphorylase 2	U032559
Z00009361-1	3.8331	3.66111	0.17199	1.485	0	0	0	Ufc1	ubiquitin-fold modifier conjugating enzyme 1	U022050
Z00006053-1	3.3188	3.21301	0.10579	1.275	0.0026	0.0141	0	Uck2	uridine-cytidine kinase 2	U022016
Z00003649-1	3.2691	3.15391	0.11519	1.303	0.0004	0.0032	0	Ubxd8	UBX domain containing 8	U014870
Z00004491-1	3.16	2.9502	0.2098	1.621	0.0129	0.0539	1	Ubxd7	UBX domain containing 7	U062592
Z00014588-1	3.328	3.01911	0.30889	2.036	0	0	0	Ubxd6	UBX domain containing 6	U029712
Z00019793-1	2.9617	3.0907	-0.129	1.345	0.0003	0.0027	0	Ubxd2	UBX domain containing 2	U042203
Z00019262-1	4.1045	4.19299	-0.08849	1.225	0.0049	0.0243	0	Ubtf	upstream binding transcription factor, RNA polymerase I	U033473
Z00000735-1	3.1997	3.4546	-0.2549	1.798	0	0	0	Ubr2	ubiquitin protein ligase E3 component n-recognin 2	U037877
Z00003471-1	3.288	3.5323	-0.2443	1.755	0	0	0	Ubqln4	ubiquilin 4	U003441
Z00014977-1	3.3981	3.2316	0.1665	1.467	0.0075	0.0343	0	Ubqln2	ubiquilin 2	U020340
Z00006491-1	3.6703	3.56511	0.10519	1.274	0.0012	0.0075	0	Ubqln1	ubiquilin 1	U034844
Z00009261-1	3.1959	3.3589	-0.163	1.455	0	0.0004	0	Ublcp1	ubiquitin-like domain containing CTD phosphatase 1	U032530
Z00011151-1	3.6986	3.9146	-0.216	1.644	0	0.0001	0	Ubl3	ubiquitin-like 3	U026972
Z00000923-1	4.1995	4.0876	0.1119	1.293	0.0001	0.0012	0	Ube2z	ubiquitin-conjugating enzyme E2Z (putative)	U033315
Z00000317-1	3.1273	2.98761	0.13969	1.379	0.0016	0.0093	0	Ube2v2	ubiquitin-conjugating enzyme E2 variant 2	U060120
Z00011980-1	3.7326	3.5661	0.1665	1.467	0	0	0	Ube2o	ubiquitin-conjugating enzyme E2O	U033656
Z00002551-1	2.825	3.13239	-0.30739	2.029	0	0	0	Ube2n	ubiquitin-conjugating enzyme E2N	U043105
Z00003189-1	3.8515	3.6581	0.1934	1.56	0	0.0002	0	Ube2n	ubiquitin-conjugating enzyme E2N	U043105
Z00005887-1	3.7847	3.41531	0.36939	2.34	0	0	0	Ube2l3	ubiquitin-conjugating enzyme E2L 3	U036841
Z00012303-1	3.4572	3.3831	0.0741	1.186	0.0252	0.0925	0	Ube2l3	ubiquitin-conjugating enzyme E2L 3	U036841
Z00000867-1	2.5	2.36881	0.13119	1.352	0.0181	0.0712	0	Ube2j1	ubiquitin-conjugating enzyme E2, J1	U004170
Z00019618-1	2.6812	2.80129	-0.12009	1.318	0.0024	0.0133	0	Ube2g1	ubiquitin-conjugating enzyme E2G 1 (UBC7 homolog, C. elegans)	U043187
Z00010619-1	3.5967	3.67239	-0.07569	1.19	0.017	0.0676	0	Ube2g1	ubiquitin-conjugating enzyme E2G 1 (UBC7 homolog, C. elegans)	U043187
Z00000555-1	3.3786	3.19161	0.18699	1.538	0	0	0	Ube2f	ubiquitin-conjugating enzyme E2F (putative)	U042191
Z00001111-1	3.8443	3.685	0.1593	1.443	0	0	0	Ube2e3	ubiquitin-conjugating enzyme E2E 3, UBC4/5 homolog (yeast)	U001958
Z00012995-1	3.8189	3.7132	0.1057	1.275	0.0007	0.0046	0	Ube2e1	ubiquitin-conjugating enzyme E2E 1, UBC4/5 homolog (yeast)	U116915
Z00009504-1	2.8816	3.05319	-0.17159	1.484	0.0047	0.0231	0	Ube2d3	ubiquitin-conjugating enzyme E2D 3 (UBC4/5 homolog, yeast)	U003889
Z00004739-1	3.8909	3.7193	0.1716	1.484	0	0	0	Ube2c	ubiquitin-conjugating enzyme E2C	U002816
Z00008447-1	4.1518	3.69711	0.45469	2.848	0	0	0	Ube2a	ubiquitin-conjugating enzyme E2A, RAD6 homolog (S. cerevisiae)	U019784
Z00000973-1	3.3838	3.1049	0.2789	1.9	0	0	0	Ube2a	ubiquitin-conjugating enzyme E2A, RAD6 homolog (S. cerevisiae)	U019784
Z00018768-1	3.4296	3.6593	-0.2297	1.697	0	0	0	Ube1x	ubiquitin-activating enzyme E1, Chr X	U019749
Z00018822-1	3.3632	3.25071	0.11249	1.295	0.0005	0.0039	0	Ubap2l	ubiquitin associated protein 2-like	U024291
Z00005029-1	3.4584	3.55729	-0.09889	1.255	0.0021	0.0118	0	Ubap1	ubiquitin-associated protein 1	U004210
Z00020063-1	3.6144	3.53511	0.07929	1.2	0.0121	0.0512	0	Uap1	UDP-N-acetylglucosamine pyrophosphorylase 1	U022031
Z00019343-1	3.4824	3.3667	0.1157	1.305	0.0003	0.0025	0	U2af1-rs2	U2 small nuclear ribonucleoprotein auxiliary factor (U2AF) 1, related sequence 2	U039854
Z00001861-1	3.1257	3.0065	0.1192	1.315	0.0078	0.0356	0	U2af1-rs2	U2 small nuclear ribonucleoprotein auxiliary factor (U2AF) 1, related sequence 2	U039854
Z00001421-1	3.2199	3.39619	-0.17629	1.5	0.0002	0.0015	0	U2af1-rs1	U2 small nuclear ribonucleoprotein auxiliary factor (U2AF) 1, related sequence 1	U012371
Z00017643-1	3.6472	3.46061	0.18659	1.536	0	0	0	Tyms	thymidylate synthase
Z00000275-1	4.3841	4.18581	0.19829	1.578	0	0	0	Txnrd1	thioredoxin reductase 1	U011805
Z00015198-1	3.3697	3.28581	0.08389	1.213	0.0088	0.0391	0	Txnl4b	thioredoxin-like 4B	U009804
Z00010822-1	4.1573	3.944	0.2133	1.634	0	0	0	Txnl1	thioredoxin-like 1	U038489
Z00018375-1	3.9207	4.26999	-0.34929	2.235	0	0	0	Txnip	thioredoxin interacting protein	U003599
Z00001157-1	4.0723	3.897	0.1753	1.497	0	0	0	Txndc9	thioredoxin domain containing 9	U021254
Z00006142-1	2.7435	2.9016	-0.1581	1.439	0.0021	0.0119	0	Txndc4	thioredoxin domain containing 4 (endoplasmic reticulum)	U025046
Z00020673-1	3.2702	3.109	0.1612	1.449	0	0	0	Txndc11	thioredoxin domain containing 11	U036791
Z00004622-1	3.2702	3.1967	0.0735	1.184	0.0269	0.0973	0	Txndc10	thioredoxin domain containing 10	U043695
Z00002595-1	2.7806	2.48521	0.29539	1.974	0	0	0	Txn2	thioredoxin 2	U036372
Z00007941-1	3.7767	3.67721	0.09949	1.257	0.0013	0.0082	0	Txn2	thioredoxin 2	U036372
Z00018224-1	4.6919	4.4969	0.195	1.566	0	0	0	Txn1	thioredoxin 1	U025109
Z00009882-1	3.371	3.21641	0.15459	1.427	0	0	0	Txlna	taxilin alpha	U025565
Z00014870-1	2.8792	3.0567	-0.1775	1.504	0	0.0002	0	Tusc4	tumor suppressor candidate 4	U010991
Z00010288-1	4.0356	3.69621	0.33939	2.184	0	0	0	Tusc3	tumor suppressor candidate 3	U009271
Z00016295-1	2.4316	2.1361	0.2955	1.974	0.0064	0.03	0	Tusc3	tumor suppressor candidate 3
Z00003817-1	3.1437	3.45719	-0.31349	2.058	0	0	0	Tulp4	tubby like protein 4	U037359
Z00012594-1	3.1077	3.2162	-0.1085	1.283	0.0152	0.0619	0	Tubgcp5	tubulin, gamma complex associated protein 5	U008151
Z00002716-1	3.4917	3.37561	0.11609	1.306	0.0004	0.0032	0	Tubg1	tubulin, gamma 1	U013357
Z00004031-1	2.6866	2.36321	0.32339	2.105	0	0	0	Tubd1	tubulin, delta 1	U013127
Z00001151-1	3.8117	3.53881	0.27289	1.874	0	0	0	Tubb6	tubulin, beta 6	U018843
Z00006389-1	4.2571	4.05661	0.20049	1.586	0	0	0	Tubb2c	tubulin, beta 2c	U022378
Z00009377-1	3.9869	4.2663	-0.2794	1.902	0.0092	0.0408	1	Tubb2b	tubulin, beta 2b	U013761
Z00015348-1	3.2468	3.4442	-0.1974	1.575	0	0	0	Tuba4	tubulin, alpha 4	U021496
Z00013515-1	3.9273	4.0795	-0.1522	1.419	0	0	0	Tuba4	tubulin, alpha 4	U021496
Z00004748-1	5.6015	5.42831	0.17319	1.49	0	0	0	Tuba2	tubulin, alpha 2	U036640
Z00004354-1	2.4274	2.86249	-0.43509	2.723	0	0	0	Ttyh1	tweety homolog 1 (Drosophila)	U007610
Z00014437-1	2.0783	2.9384	-0.8601	7.246	0	0	0	Ttpa	tocopherol (alpha) transfer protein	U004114
Z00009076-1	2.0345	2.5022	-0.4677	2.935	0.0001	0.0012	0	Ttpa	tocopherol (alpha) transfer protein	U004114
Z00006346-1	3.0097	2.7944	0.2153	1.641	0	0	0	Ttll5	tubulin tyrosine ligase like family 5	U014215
Z00002241-1	2.9575	2.74251	0.21499	1.64	0	0	0	Ttll4	tubulin tyrosine ligase-like family, member 4	U042177
Z00000815-1	2.675	2.80419	-0.12919	1.346	0.001	0.0064	0	Ttc7	tetratricopeptide repeat domain 7	U018321
Z00000929-1	3.5508	3.6407	-0.0899	1.229	0.0041	0.0207	0	Ttc5	tetratricopeptide repeat domain 5	U128704
Z00012478-1	2.6466	2.9386	-0.292	1.958	0	0	0	Ttc3	tetratricopeptide repeat domain 3	U017410
Z00016032-1	2.9834	3.11859	-0.13519	1.365	0.0001	0.0012	0	Ttc3	tetratricopeptide repeat domain 3	U017410
Z00003641-1	2.6053	2.44411	0.16119	1.449	0.0006	0.0043	0	Ttc23	tetratricopeptide repeat domain 23	U160007
Z00009576-1	2.9933	2.85091	0.14239	1.388	0.001	0.0064	0	Ttc14	tetratricopeptide repeat domain 14	U003136
Z00019332-1	3.436	3.57339	-0.13739	1.372	0	0.0002	0	Tsta3	tissue specific transplantation antigen P35B	U036318
Z00006586-1	3.4255	3.34541	0.08009	1.202	0.0151	0.0614	0	Tssc1	tumor suppressing subtransferable candidate 1	U013825
Z00019051-1	1.9905	2.3147	-0.3242	2.109	0.0112	0.0481	0	Tspyl5	testis-specific protein, Y-encoded-like 5	U036074
Z00022181-1	2.7957	3.1453	-0.3496	2.236	0	0	0	Tspyl4	TSPY-like 4	U011397
Z00016162-1	3.1375	3.41979	-0.28229	1.915	0	0	0	Tspyl1	testis-specific protein, Y-encoded-like 1	U011395
Z00000909-1	3.1861	2.9935	0.1926	1.558	0	0	0	Tspan4	tetraspanin 4	U008964
Z00013605-1	3.8281	3.6514	0.1767	1.502	0	0	0	Tspan14	tetraspanin 14	U035435
Z00021005-1	3.0619	3.23399	-0.17209	1.486	0.0053	0.0258	0	Tspan13	tetraspanin 13	U033902
Z00001264-1	4.1548	4.06141	0.09339	1.239	0.0026	0.0141	0	Tsn	translin	U021684
Z00017323-1	2.4081	2.7419	-0.3338	2.156	0	0	0	Tsix	X (inactive)-specific transcript, antisense	U069402
Z00008988-1	2.4855	2.3112	0.1743	1.493	0.0016	0.0096	0	Tsga2	testis specific gene A2	U037647
Z00003970-1	2.9	2.9914	-0.0914	1.234	0.0212	0.0809	0	Tsga14	testis specific gene A14	U027123
Z00010394-1	3.6818	3.52931	0.15249	1.42	0	0	0	Tsen2	tRNA splicing endonuclease 2 homolog (SEN2, S. cerevisiae)	U007294
Z00002192-1	2.2732	3.2078	-0.9346	8.602	0	0	0	Trps1	trichorhinophalangeal syndrome I (human)
Z00009166-1	2.1998	2.38089	-0.18109	1.517	0.0276	0.0992	0	Trps1	trichorhinophalangeal syndrome I (human)	U093481
Z00004820-1	3.3017	3.4634	-0.1617	1.451	0.0162	0.065	0	Trpm7	transient receptor potential cation channel, subfamily M, member 7	U023309
Z00003643-1	2.3517	2.076	0.2757	1.886	0.0149	0.061	1	Trpm6	transient receptor potential cation channel, subfamily M, member 6	U019269
Z00001311-1	3.9194	3.83841	0.08099	1.205	0.0084	0.0378	0	Trpc4ap	transient receptor potential cation channel, subfamily C, member 4 associated protein	U023539
Z00002962-1	3.7748	4.15789	-0.38309	2.415	0	0	0	Trp53inp1	transformation related protein 53 inducible nuclear protein 1	U004064
Z00006418-1	3.3372	3.1358	0.2014	1.59	0	0.0001	0	Trp53bp1	transformation related protein 53 binding protein 1	U023259
Z00006510-1	2.6111	2.73079	-0.11969	1.317	0.0094	0.0414	0	Trp53	transformation related protein 53	U012823
Z00000233-1	3.1663	3.2781	-0.1118	1.293	0.0008	0.0053	0	Tro	trophinin	U039780
Z00011444-1	2.626	2.49601	0.12999	1.348	0.0025	0.0139	0	Trmt5	TRM5 tRNA methyltransferase 5 homolog (S. cerevisiae)	U034067
Z00008904-1	2.985	3.1751	-0.1901	1.549	0	0	0	Trmt1	TRM1 tRNA methyltransferase 1 homolog (S. cerevisiae)	U009572
Z00001126-1	2.9121	2.8171	0.095	1.244	0.0093	0.0411	0	Trip4	thyroid hormone receptor interactor 4	U031014
Z00000470-1	3.4248	3.26641	0.15839	1.44	0	0.0001	0	Trip13	thyroid hormone receptor interactor 13	U034962
Z00002278-1	3.7156	3.4549	0.2607	1.822	0	0	0	Trip12	thyroid hormone receptor interactor 12	U021545
Z00007796-1	4.5027	4.3366	0.1661	1.465	0.0004	0.003	0	Trip12	thyroid hormone receptor interactor 12	U021545
Z00019052-1	4.5324	4.3721	0.1603	1.446	0.0006	0.0042	0	Trip12	thyroid hormone receptor interactor 12	U021545
Z00005686-1	3.6602	3.80879	-0.14859	1.407	0.001	0.0063	0	Trim8	tripartite motif protein 8	U019527
Z00006433-1	3.495	3.58369	-0.08869	1.226	0.0081	0.0365	0	Trim6	tripartite motif protein 6	U008537
Z00021348-1	2.4684	2.73519	-0.26679	1.848	0	0	0	Trim56	tripartite motif-containing 56	U026840
Z00006757-1	3.1754	2.70471	0.47069	2.955	0	0	0	Trim47	tripartite motif protein 47	U033642
Z00011848-1	2.9198	2.83171	0.08809	1.224	0.0199	0.0769	0	Trim44	tripartite motif-containing 44	U023077
Z00011762-1	3.1341	3.0159	0.1182	1.312	0.0014	0.0083	0	Trim32	tripartite motif protein 32	U042539
Z00003134-1	3.2403	2.8301	0.4102	2.571	0	0	0	Trim25	tripartite motif protein 25	U013176
Z00015403-1	4.049	4.1538	-0.1048	1.272	0.0006	0.0043	0	Trim25	tripartite motif protein 25	U013176
Z00011245-1	2.5977	2.48871	0.10899	1.285	0.0221	0.0836	0	Trim21	tripartite motif protein 21
Z00003055-1	2.5318	3.01609	-0.48429	3.049	0	0	0	Trim2	tripartite motif protein 2	U041407
Z00021533-1	2.8312	3.15819	-0.32699	2.123	0	0	0	Trim2	tripartite motif protein 2	U041407
Z00013399-1	3.2913	3.45119	-0.15989	1.445	0	0.0003	0	Trim13	tripartite motif protein 13	U015729
Z00012596-1	3.2542	3.403	-0.1488	1.408	0	0.0004	0	Trim11	tripartite motif protein 11	U012677
Z00006813-1	3.3429	4.1763	-0.8334	6.813	0	0	0	Trib3	tribbles homolog 3 (Drosophila)	U023500
Z00017999-1	3.0025	2.86961	0.13289	1.357	0.0001	0.0011	0	Trib1	tribbles homolog 1 (Drosophila)	U016280
Z00004931-1	3.1511	3.85599	-0.70489	5.068	0	0	0	Trh	thyrotropin releasing hormone	U027644
Z00011093-1	3.1166	2.9277	0.1889	1.544	0	0	0	Trex1	three prime repair exonuclease 1	U031345
Z00022232-1	3.4864	3.62569	-0.13929	1.378	0	0.0001	0	Trappc6a	trafficking protein particle complex 6A	U007767
Z00004859-1	3.3531	3.5781	-0.225	1.678	0.0002	0.0019	0	Trap1	TNF receptor-associated protein 1	U036729
Z00001026-1	2.7833	2.6335	0.1498	1.411	0.0026	0.0143	0	Tram2	translocating chain-associating membrane protein 2	U021164
Z00015304-1	1.8463	2.11529	-0.26899	1.857	0.0053	0.0258	0	Traf3ip3	TRAF3 interacting protein 3
Z00021683-1	3.0501	3.34529	-0.29519	1.973	0	0	0	Traf3ip2	Traf3 interacting protein 2	U043060
Z00006531-1	4.1475	4.00291	0.14459	1.395	0.0018	0.0106	0	Tra1	tumor rejection antigen gp96	U032093
Z00014472-1	3.9819	3.85951	0.12239	1.325	0.0001	0.0011	0	Tpx2	TPX2, microtubule-associated protein homolog (Xenopus laevis)	U002656
Z00003877-1	2.9307	2.79151	0.13919	1.377	0.0008	0.0051	0	Tpst1	protein-tyrosine sulfotransferase 1	U006241
Z00012314-1	3.0501	2.94961	0.10049	1.26	0.0051	0.0249	0	Tpst1	protein-tyrosine sulfotransferase 1	U006241
Z00002162-1	2.5694	2.7071	-0.1377	1.373	0.0019	0.0107	0	Tpr	translocated promoter region
Z00000850-1	3.545	3.44971	0.09529	1.245	0.0023	0.013	0	Tpr	translocated promoter region	U000902
Z00006405-1	2.8557	2.67371	0.18199	1.52	0.008	0.0363	0	Tpp2	tripeptidyl peptidase II	U000229
Z00017556-1	3.4425	3.336	0.1065	1.277	0.0166	0.0665	0	Tpp2	tripeptidyl peptidase II	U000229
Z00006382-1	3.2007	3.29389	-0.09319	1.239	0.0043	0.0215	0	Tpp1	tripeptidyl peptidase I	U029044
Z00017019-1	3.6098	3.7396	-0.1298	1.348	0	0.0003	0	Tpmt	thiopurine methyltransferase	U034740
Z00006676-1	3.1071	2.86391	0.24319	1.75	0	0	0	Tpm4	tropomyosin 4	U009481
Z00012138-1	3.1524	3.0256	0.1268	1.339	0	0.0003	0	Tpm2	tropomyosin 2, beta	U024989
Z00016033-1	2.9745	2.8488	0.1257	1.335	0.0019	0.0107	0	Tpm1	tropomyosin 1, alpha
Z00019413-1	4.3085	4.1276	0.1809	1.516	0	0	0	Tpi1	triosephosphate isomerase 1	U027850
Z00009339-1	3.543	3.3746	0.1684	1.473	0	0	0	Tpd52l2	tumor protein D52-like 2	U002986
Z00012422-1	3.4477	3.52169	-0.07399	1.185	0.0247	0.091	0	Tpd52l2	tumor protein D52-like 2	U002986
Z00007964-1	2.8208	3.05999	-0.23919	1.734	0	0	0	Tpd52l1	tumor protein D52-like 1	U031657
Z00002950-1	2.9825	2.80411	0.17839	1.507	0	0	0	Tpbg	trophoblast glycoprotein	U010821
Z00016065-1	2.9625	3.1795	-0.217	1.648	0	0	0	Tor3a	torsin family 3, member A	U021930
Z00003163-1	2.4821	2.69689	-0.21479	1.639	0.0073	0.0338	0	Tor3a	torsin family 3, member A	U021930
Z00018454-1	3.3724	3.28771	0.08469	1.215	0.0087	0.0388	0	Tor1aip2	torsin A interacting protein 2	U042219
Z00018755-1	2.7127	2.59861	0.11409	1.3	0.0017	0.01	0	Tor1aip1	torsin A interacting protein 1	U021925
Z00008188-1	3.925	3.75001	0.17499	1.496	0	0	0	Top1	topoisomerase (DNA) I	U002764
Z00020277-1	2.5244	2.746	-0.2216	1.665	0	0	0	Top1	topoisomerase (DNA) I
Z00000643-1	4.2161	4.085	0.1311	1.352	0	0.0002	0	Tomm40	translocase of outer mitochondrial membrane 40 homolog (yeast)	U028238
Z00012776-1	4.5591	4.39091	0.16819	1.472	0	0	0	Tomm20	translocase of outer mitochondrial membrane 20 homolog (yeast)	U055361
Z00005725-1	3.1452	2.93821	0.20699	1.61	0	0.0004	0	Tom1l1	target of myb1-like 1 (chicken)	U033264
Z00009113-1	3.6856	3.6091	0.0765	1.192	0.0147	0.0601	0	Tom1	target of myb1 homolog (chicken)
Z00015302-1	3.4105	3.26901	0.14149	1.385	0	0.0001	0	Toe1	target of EGR1, member 1 (nuclear)	U025420
Z00012319-1	3.2151	3.01821	0.19689	1.573	0	0	0	Tob2	transducer of ERBB2, 2	U036439
Z00003386-1	2.217	2.00681	0.21019	1.622	0.0013	0.008	0	Tns4	tensin 4	U033380
Z00016036-1	2.9843	2.9005	0.0838	1.212	0.0259	0.0946	0	Tns3	tensin 3	U032505
Z00018203-1	2.8126	3.141	-0.3284	2.13	0	0	0	Tnrc6b	trinucleotide repeat containing 6b	U043464
Z00008073-1	2.919	3.09039	-0.17139	1.483	0	0	0	Tnrc6b	trinucleotide repeat containing 6b	U016454
Z00012766-1	3.1694	3.2888	-0.1194	1.316	0.0004	0.0028	0	Tnrc6a	trinucleotide repeat containing 6a	U051324
Z00012301-1	3.4175	3.4925	-0.075	1.188	0.0158	0.0639	0	Tnrc6a	trinucleotide repeat containing 6a	U051324
Z00016670-1	3.665	3.4503	0.2147	1.639	0	0	0	Tnpo1	transportin 1	U035091
Z00021896-1	2.5302	2.26991	0.26029	1.82	0	0.0001	0	Tnnt3	troponin T3, skeletal, fast	U042875
Z00016027-1	3.5866	3.7435	-0.1569	1.435	0	0	0	Tnks2	tankyrase, TRF1-interacting ankyrin-related ADP-ribose polymerase 2	U019402
Z00013679-1	3.2565	3.3572	-0.1007	1.26	0.0024	0.0134	0	Tnks1bp1	tankyrase 1 binding protein 1	U002005
Z00012024-1	3.7698	3.9506	-0.1808	1.516	0	0	0	Tnk2	tyrosine kinase, non-receptor, 2	U017026
Z00005194-1	1.7323	2.07859	-0.34629	2.219	0.0117	0.05	0	Tnfsg5	TNF-stimulated gene 5
Z00022356-1	2.825	2.91689	-0.09189	1.235	0.0114	0.0486	0	Tnfrsf1a	tumor necrosis factor receptor superfamily, member 1a	U007419
Z00003403-1	2.6071	2.38751	0.21959	1.658	0	0	0	Tnfaip8l1	tumor necrosis factor, alpha-induced protein 8-like 1	U018126
Z00018106-1	2.7695	3.0251	-0.2556	1.801	0.0002	0.0017	0	Tnc	tenascin C	U025161
Z00012392-1	4.0195	3.66651	0.35299	2.254	0	0	0	Tmsb4x	thymosin, beta 4, X chromosome	U039873
Z00006908-1	2.5399	2.3496	0.1903	1.549	0.0146	0.0598	1	Tmprss2	transmembrane protease, serine 2	U037350
Z00016461-1	2.4069	2.26081	0.14609	1.399	0.0009	0.0058	0	Tmf1	TATA element modulatory factor 1	U027673
Z00012808-1	3.3398	3.42499	-0.08519	1.216	0.0069	0.0322	0	Tmepai	transmembrane, prostate androgen induced RNA	U023728
Z00006245-1	2.9185	2.60801	0.31049	2.044	0	0	0	Tmem9b	TMEM9 domain family, member B	U029110
Z00016245-1	3.0663	2.9803	0.086	1.218	0.0073	0.0338	0	Tmem9b	TMEM9 domain family, member B	U029110
Z00000502-1	3.0076	3.09109	-0.08349	1.211	0.0215	0.0819	0	Tmem93	transmembrane protein 93	U033037
Z00021016-1	3.2329	3.04911	0.18379	1.526	0	0.0004	0	Tmem70	transmembrane protein 70	U000073
Z00012558-1	3.5231	3.21371	0.30939	2.038	0	0	0	Tmem64	transmembrane protein 64	U004095
Z00012134-1	4.0414	4.14449	-0.10309	1.267	0.0004	0.0032	0	Tmem59	transmembrane protein 59	U004598
Z00016187-1	3.5234	3.3659	0.1575	1.437	0	0	0	Tmem55a	transmembrane protein 55A	U004093
Z00020676-1	2.3843	2.5653	-0.181	1.517	0.0089	0.0397	0	Tmem44	transmembrane protein 44	U036959
Z00009112-1	3.8687	3.5336	0.3351	2.163	0	0	0	Tmem41b	transmembrane protein 41B	U029116
Z00001245-1	3.3133	3.4319	-0.1186	1.314	0.0003	0.0023	0	Tmem40	transmembrane protein 40	U027755
Z00014129-1	3.3707	3.4669	-0.0962	1.247	0.0031	0.0166	0	Tmem39a	transmembrane protein 39a	U017102
Z00000696-1	3.72	3.22101	0.49899	3.154	0	0	0	Tmem37	transmembrane protein 37	U021702
Z00016859-1	3.0523	2.89441	0.15789	1.438	0.0219	0.083	0	Tmem34	transmembrane protein 34
Z00014978-1	3.6453	3.52301	0.12229	1.325	0.0002	0.0015	0	Tmem33	transmembrane protein 33	U005652
Z00010885-1	3.3151	3.1994	0.1157	1.305	0.0006	0.0042	0	Tmem33	transmembrane protein 33	U005652
Z00003158-1	3.226	3.00281	0.22319	1.671	0	0	0	Tmem30a	transmembrane protein 30A	U031129
Z00005474-1	3.1615	3.0228	0.1387	1.376	0.0053	0.0257	0	Tmem30a	transmembrane protein 30A	U031129
Z00022200-1	3.5028	3.21791	0.28489	1.927	0	0	0	Tmem20	transmembrane protein 20	U019424
Z00006448-1	3.8777	3.79871	0.07899	1.199	0.0107	0.0463	0	Tmem14c	transmembrane protein 14C	U014753
Z00019659-1	3.7643	3.48661	0.27769	1.895	0	0	0	Tmem109	transmembrane protein 109	U038813
Z00021151-1	3.3052	3.41839	-0.11319	1.297	0.0265	0.0961	0	Tmeff1	transmembrane protein with EGF-like and two follistatin-like domains 1	U004307
Z00000375-1	4.2871	4.06281	0.22429	1.676	0.0025	0.0136	1	Tmed9	transmembrane emp24 protein transport domain containing 9	U014890
Z00005804-1	2.7345	2.5134	0.2211	1.663	0.0074	0.0342	1	Tmed9	transmembrane emp24 protein transport domain containing 9	U014890
Z00001011-1	3.7074	3.542	0.1654	1.463	0	0.0005	0	Tmed7	transmembrane emp24 protein transport domain containing 7	U043889
Z00017659-1	2.9863	2.89281	0.09349	1.24	0.0114	0.0487	0	Tmed4	transmembrane emp24 protein transport domain containing 4	U032486
Z00005580-1	4.1863	4.1002	0.0861	1.219	0.0049	0.0243	0	Tmed2	transmembrane emp24 domain trafficking protein 2	U006188
Z00018789-1	4.069	3.9513	0.1177	1.311	0.0001	0.0011	0	Tmed10	transmembrane emp24-like trafficking protein 10 (yeast)	U034185
Z00013963-1	2.9546	2.7384	0.2162	1.645	0	0	0	Tmco3	transmembrane and coiled-coil domains 3	U009103
Z00003324-1	2.2481	2.4977	-0.2496	1.776	0.0025	0.0139	0	Tmc7	transmembrane channel-like gene family 7	U029173
Z00014750-1	2.0736	2.4111	-0.3375	2.175	0.0003	0.0021	0	Tmc5	transmembrane channel-like gene family 5	U040685
Z00000779-1	3.2482	3.67569	-0.42749	2.676	0	0	0	Tm7sf3	transmembrane 7 superfamily member 3	U028035
Z00015753-1	2.8353	3.14729	-0.31199	2.051	0	0	0	Tm7sf3	transmembrane 7 superfamily member 3	U028035
Z00017350-1	3.6772	3.5816	0.0956	1.246	0.0026	0.0141	0	Tm2d2	TM2 domain containing 2	U009189
Z00002845-1	2.3971	2.53819	-0.14109	1.383	0.0098	0.043	0	Tlk2	tousled-like kinase 2 (Arabidopsis)
Z00017264-1	2.5808	2.7471	-0.1663	1.466	0.0008	0.0056	0	Tlk1	tousled-like kinase 1	U022723
Z00002812-1	3.3234	3.46729	-0.14389	1.392	0.0047	0.0232	0	Tlk1	tousled-like kinase 1	U022723
Z00009770-1	3.1626	2.85771	0.30489	2.017	0	0	0	Tlcd1	TLC domain containing 1	U043199
Z00006160-1	3.82	3.65441	0.16559	1.464	0	0	0	Tk1	thymidine kinase 1	U033669
Z00010642-1	4.238	4.15421	0.08379	1.212	0.0066	0.031	0	Tjp2	tight junction protein 2	U038923
Z00011731-1	3.6753	3.3903	0.285	1.927	0	0.0001	0	Tjp1	tight junction protein 1	U028678
Z00015699-1	2.7287	2.40701	0.32169	2.097	0.0046	0.0231	1	Tjp1	tight junction protein 1	U028678
Z00004950-1	2.9116	2.8148	0.0968	1.249	0.0077	0.035	0	Tirap	toll-interleukin 1 receptor (TIR) domain-containing adaptor protein	U030662
Z00005505-1	3.5186	3.3149	0.2037	1.598	0	0	0	Tiprl	TIP41, TOR signalling pathway regulator-like (S. cerevisiae)	U021991
Z00017899-1	4.1969	4.071	0.1259	1.336	0	0.0003	0	Tipin	timeless interacting protein	U010614
Z00003448-1	3.3408	3.03641	0.30439	2.015	0	0	0	Tinagl	tubulointerstitial nephritis antigen-like
Z00012208-1	2.841	2.6942	0.1468	1.402	0	0.0007	0	Tinagl	tubulointerstitial nephritis antigen-like	U025574
Z00005153-1	2.9037	2.77571	0.12799	1.342	0.0012	0.0076	0	Timp2	tissue inhibitor of metalloproteinase 2	U033681
Z00000422-1	3.9571	3.87211	0.08499	1.216	0.0088	0.0391	0	Timm8a	translocase of inner mitochondrial membrane 8 homolog a (yeast)	U039702
Z00005028-1	4.7936	4.60431	0.18929	1.546	0	0	0	Timm23	translocase of inner mitochondrial membrane 23 homolog (yeast)	U129548
Z00010984-1	3.7222	3.5658	0.1564	1.433	0	0	0	Timm22	translocase of inner mitochondrial membrane 22 homolog (yeast)	U012967
Z00018227-1	3.3169	3.39219	-0.07529	1.189	0.0236	0.0878	0	Timm17b	translocase of inner mitochondrial membrane 17b	U019674
Z00000552-1	4.0136	3.7899	0.2237	1.673	0	0	0	Timm17a	translocase of inner mitochondrial membrane 17a	U021796
Z00007576-1	3.4106	3.26501	0.14559	1.398	0	0	0	Timm13	translocase of inner mitochondrial membrane 13 homolog (yeast)	U032027
Z00013931-1	3.9644	3.73821	0.22619	1.683	0	0	0	Timm10	translocase of inner mitochondrial membrane 10 homolog (yeast)	U001998
Z00010365-1	3.3654	3.1576	0.2078	1.613	0	0	0	Tigd2	tigger transposable element derived 2	U040658
Z00007708-1	2.9571	3.14699	-0.18989	1.548	0	0	0	Tieg3	TGFB inducible early growth response 3	U013802
Z00021377-1	3.4672	3.61069	-0.14349	1.391	0	0.0001	0	Tiam1	T-cell lymphoma invasion and metastasis 1	U037282
Z00018017-1	2.6471	2.50761	0.13949	1.378	0.0222	0.0839	0	Tia1	cytotoxic granule-associated RNA binding protein 1	U007118
Z00019267-1	3.5942	3.6788	-0.0846	1.215	0.0057	0.0276	0	Thumpd3	THUMP domain containing 3	U007261
Z00006240-1	3.6811	3.8782	-0.1971	1.574	0	0	0	Thumpd1	THUMP domain containing 1	U029185
Z00010119-1	2.7436	2.8916	-0.148	1.406	0.0001	0.0012	0	Thtpa	thiamine triphosphatase	U015649
Z00012372-1	3.0383	3.3445	-0.3062	2.023	0	0	0	Thrap3	thyroid hormone receptor associated protein 3	U025516
Z00012897-1	3.9835	4.1119	-0.1284	1.344	0	0.0004	0	Thrap3	thyroid hormone receptor associated protein 3	U025516
Z00012202-1	3.3096	3.47009	-0.16049	1.447	0	0	0	Thrap2	thyroid hormone receptor associated protein 2	U057040
Z00009730-1	2.9105	2.73081	0.17969	1.512	0	0	0	Thrap1	thyroid hormone receptor associated protein 1	U033221
Z00001120-1	2.9376	2.80121	0.13639	1.368	0.0006	0.0043	0	Thop1	thimet oligopeptidase 1	U011773
Z00015134-1	2.692	2.85109	-0.15909	1.442	0.0004	0.003	0	Thoc4	THO complex 4	U033723
Z00016189-1	2.9183	2.55431	0.36399	2.312	0	0	0	Thbs1	thrombospondin 1	U002275
Z00003484-1	3.3654	3.1418	0.2236	1.673	0	0	0	Thap7	THAP domain containing 7	U036845
Z00001342-1	3.262	3.0761	0.1859	1.534	0	0	0	Tgoln1	trans-golgi network protein	U027480
Z00014527-1	3.7207	3.82709	-0.10639	1.277	0.0015	0.009	0	Tgoln1	trans-golgi network protein	U027480
Z00015595-1	3.2294	3.0149	0.2145	1.638	0	0	0	Tgm2	transglutaminase 2, C polypeptide	U023589
Z00012181-1	2.8935	2.81591	0.07759	1.195	0.0271	0.0979	0	Tgm2	transglutaminase 2, C polypeptide	U023589
Z00009801-1	3.9955	3.83171	0.16379	1.458	0	0.0003	0	Tfrc	transferrin receptor	U017025
Z00008095-1	2.8244	2.66001	0.16439	1.46	0.0157	0.0635	0	Tfrc	transferrin receptor	U017025
Z00018468-1	3.9368	3.5538	0.383	2.415	0	0	0	Tfpi	tissue factor pathway inhibitor	U022807
Z00003114-1	2.7566	2.628	0.1286	1.344	0.0014	0.0086	0	Tfpi	tissue factor pathway inhibitor	U022807
Z00016591-1	2.8505	2.7327	0.1178	1.311	0.0023	0.0129	0	Tfpi	tissue factor pathway inhibitor	U022807
Z00011447-1	3.4177	3.3219	0.0958	1.246	0.0034	0.0176	0	Tfip11	tuftelin interacting protein 11	U006003
Z00013080-1	3.1436	3.0326	0.111	1.291	0.0111	0.0477	0	Tfg	Trk-fused gene	U037119
Z00012584-1	3.8506	3.63291	0.21769	1.65	0	0	0	Tfdp1	transcription factor Dp 1	U009104
Z00011025-1	3.117	2.9438	0.1732	1.49	0	0	0	Tfb2m	transcription factor B2, mitochondrial	U022134
Z00018286-1	3.2033	3.07561	0.12769	1.341	0.0002	0.002	0	Tfb1m	transcription factor B1, mitochondrial	U017453
Z00006504-1	2.3311	2.49579	-0.16469	1.461	0.0035	0.0183	0	Tex9	testis expressed gene 9	U031078
Z00000355-1	3.4129	3.3274	0.0855	1.217	0.0097	0.0424	0	Tex261	testis expressed gene 261	U027538
Z00005876-1	3.7745	3.69351	0.08099	1.205	0.0129	0.0542	0	Tex2	testis expressed gene 2	U033545
Z00009682-1	2.3225	1.96141	0.36109	2.296	0.0001	0.0012	0	Tex12	testis expressed gene 12	U030841
Z00012589-1	3.5799	3.44271	0.13719	1.371	0.0002	0.0015	0	Tex10	testis expressed gene 10	U043843
Z00004156-1	3.2837	3.1129	0.1708	1.481	0	0	0	Tesk1	testis specific protein kinase 1	U004232
Z00007499-1	2.9907	2.75361	0.23709	1.726	0	0	0	Tes	testis derived transcript	U057059
Z00006387-1	3.63	3.7156	-0.0856	1.217	0.0058	0.0277	0	Tera	teratocarcinoma expressed, serine rich	U028060
Z00005111-1	3.095	3.21159	-0.11659	1.307	0.0005	0.0039	0	Tep1	telomerase associated protein 1	U035514
Z00006268-1	2.9338	2.7402	0.1936	1.561	0	0	0	Tenc1	tensin like C1 domain-containing phosphatase	U016697
Z00001263-1	4.1598	4.2485	-0.0887	1.226	0.0029	0.0156	0	Tegt	testis enhanced gene transcript	U016641
Z00019992-1	3.6141	3.5368	0.0773	1.194	0.0151	0.0616	0	Tegt	testis enhanced gene transcript	U016641
Z00006573-1	2.4237	2.55619	-0.13249	1.356	0.0223	0.0843	0	Tef	thyrotroph embryonic factor	U016469
Z00019633-1	3.0373	2.7085	0.3288	2.132	0	0	0	Tdrkh	tudor and KH domain containing protein	U040606
Z00000398-1	2.3521	2.18611	0.16599	1.465	0.0201	0.0775	0	Tdo2	tryptophan 2,3-dioxygenase	U024187
Z00003616-1	3.4313	3.9195	-0.4882	3.077	0	0	0	Tdh	L-threonine dehydrogenase	U035670
Z00006653-1	3.5111	4.1666	-0.6555	4.523	0	0	0	Tdgf1	teratocarcinoma-derived growth factor	U031374
Z00018858-1	2.8406	2.7313	0.1093	1.286	0.004	0.0202	0	Tcta	T-cell leukemia translocation altered gene	U031333
Z00009157-1	3.565	3.7955	-0.2305	1.7	0	0	0	Tcstv3	2-cell-stage, variable group, member 3	U053120
Z00004734-1	3.7057	3.5879	0.1178	1.311	0.0001	0.0013	0	Tcp1	t-complex protein 1	U017502
Z00008160-1	3.0628	4.21579	-1.15299	14.222	0	0	0	Tcl1	T-cell lymphoma breakpoint 1	U034315
Z00004814-1	3.2332	3.07371	0.15949	1.443	0	0	0	Tcfeb	transcription factor EB	U018069
Z00014880-1	4.1034	4.3297	-0.2263	1.683	0	0	0	Tcfcp2l1	transcription factor CP2-like 1	U000714
Z00000856-1	3.1399	2.88061	0.25929	1.816	0	0	0	Tcfap2c	transcription factor AP-2, gamma	U002903
Z00006001-1	3.9464	3.73391	0.21249	1.631	0	0	0	Tcfap2c	transcription factor AP-2, gamma	U002903
Z00020397-1	3.203	3.6304	-0.4274	2.675	0	0	0	Tcf4	transcription factor 4	U018867
Z00011385-1	2.644	2.9412	-0.2972	1.982	0	0	0	Tcf4	transcription factor 4	U018867
Z00016382-1	3.0845	3.3592	-0.2747	1.882	0	0	0	Tcf4	transcription factor 4	U018867
Z00005200-1	3.6707	3.86169	-0.19099	1.552	0	0	0	Tcf3	transcription factor 3	U027481
Z00008967-1	3.2586	3.00021	0.25839	1.812	0	0	0	Tcf19	transcription factor 19	U037751
Z00018672-1	3.2144	3.3595	-0.1451	1.396	0.0074	0.0342	0	Tcf12	transcription factor 12	U031072
Z00007123-1	3.0699	2.8592	0.2107	1.624	0	0	0	Tceb3	transcription elongation factor B (SIII), polypeptide 3	U025666
Z00010577-1	3.5227	3.3202	0.2025	1.594	0	0	0	Tceb1	transcription elongation factor B (SIII), polypeptide 1	U021144
Z00014874-1	3.6743	4.0003	-0.326	2.118	0	0	0	Tcea3	transcription elongation factor A (SII), 3	U004965
Z00015660-1	2.4539	2.13111	0.32279	2.102	0.0022	0.0123	0	Tbx4	T-box 4	U013124
Z00013548-1	3.9084	4.28	-0.3716	2.352	0	0	0	Tbx3	T-box 3	U006096
Z00017299-1	2.9124	2.72521	0.18719	1.538	0	0	0	Tbl1xr1	transducin (beta)-like 1X-linked receptor 1	U003076
Z00013557-1	3.2686	3.1126	0.156	1.432	0.0061	0.0292	0	Tbl1x	transducin (beta)-like 1 X-linked	U019972
Z00019716-1	3.1896	3.3258	-0.1362	1.368	0.0033	0.0173	0	Tbce	tubulin-specific chaperone e	U034519
Z00010946-1	3.4055	3.596	-0.1905	1.55	0	0	0	Tbcd	tubulin-specific chaperone d	U013691
Z00009286-1	3.2863	3.4227	-0.1364	1.368	0	0.0004	0	Tbc1d22a	TBC1 domain family, member 22a	U016536
Z00017664-1	3.0372	3.248	-0.2108	1.624	0	0	0	Tbc1d17	TBC1 domain family, member 17	U028501
Z00011046-1	3.2696	3.39579	-0.12619	1.337	0.0002	0.0015	0	Tbc1d13	TBC1 domain family, member 13	U001577
Z00018209-1	3.4766	3.3175	0.1591	1.442	0.0008	0.0053	0	Tbc1d10a	TBC1 domain family, member 10a	U012269
Z00001201-1	3.7026	3.36561	0.33699	2.172	0	0	0	Tax1bp3	Tax1 (human T-cell leukemia virus type I) binding protein 3	U012897
Z00019153-1	4.3033	4.5661	-0.2628	1.831	0	0	0	Tars	threonyl-tRNA synthetase	U036010
Z00003953-1	2.6669	2.9561	-0.2892	1.946	0	0	0	Tardbp	TAR DNA binding protein	U025792
Z00007589-1	3.1234	3.27759	-0.15419	1.426	0	0.0002	0	Tardbp	TAR DNA binding protein	U025792
Z00000383-1	4.0175	3.9242	0.0933	1.239	0.0026	0.014	0	Tardbp	TAR DNA binding protein	U025792
Z00009329-1	4.1376	3.9888	0.1488	1.408	0	0	0	Tarbp2	TAR (HIV) RNA binding protein 2	U016723
Z00019609-1	3.1785	3.30399	-0.12549	1.335	0.0001	0.0008	0	Taok1	TAO kinase 1	U055730
Z00014873-1	3.3247	3.4716	-0.1469	1.402	0	0	0	Tanc1	tetratricopeptide repeat, ankyrin repeat and coiled-coil containing 1	U001802
Z00012853-1	4.0279	4.1618	-0.1339	1.361	0.0003	0.0022	0	Taldo1	transaldolase 1	U008958
Z00001108-1	4.6022	4.33461	0.26759	1.851	0	0	0	Tagln2	transgelin 2	U001111
Z00019646-1	2.814	2.6331	0.1809	1.516	0	0	0	Taf7l	TAF7-like RNA polymerase II, TATA box binding protein (TBP)-associated factor	U039700
Z00015577-1	2.6082	2.431	0.1772	1.503	0.0161	0.065	0	Taf4b	TAF4B RNA polymerase II, TATA box binding protein (TBP)-associated factor	U018443
Z00015593-1	3.5168	3.6835	-0.1667	1.467	0	0	0	Taf4a	TAF4A RNA polymerase II, TATA box binding protein (TBP)-associated factor	U023753
Z00015621-1	2.9311	2.77811	0.15299	1.422	0	0.0003	0	Taf1a	TATA box binding protein (Tbp)-associated factor, RNA polymerase I, A	U021010
Z00001078-1	3.4488	3.27841	0.17039	1.48	0	0	0	Taf13	TAF13 RNA polymerase II, TATA box binding protein (TBP)-associated factor	U003739
Z00012642-1	2.9164	2.7886	0.1278	1.342	0.0012	0.0075	0	Taf12	TAF12 RNA polymerase II, TATA box binding protein (TBP)-associated factor	U004898
Z00018520-1	3.4972	3.3812	0.116	1.306	0.0001	0.0013	0	Taf11	TAF11 RNA polymerase II, TATA box binding protein (TBP)-associated factor	U037600
Z00007374-1	3.1068	2.80161	0.30519	2.019	0	0	0	Tacstd2	tumor-associated calcium signal transducer 2	U027414
Z00009517-1	3.7373	3.65541	0.08189	1.207	0.0121	0.0512	0	Tacstd1	tumor-associated calcium signal transducer 1	U018324
Z00015000-1	3.1733	3.0258	0.1475	1.404	0	0.0004	0	Syt11	synaptotagmin XI	U024261
Z00000409-1	3.064	2.8611	0.2029	1.595	0	0	0	Sypl	synaptophysin-like protein	U013848
Z00018524-1	3.3679	3.1865	0.1814	1.518	0	0	0	Sypl	synaptophysin-like protein	U013848
Z00010677-1	3.171	3.06021	0.11079	1.29	0.0016	0.0096	0	Synj2bp	synaptojanin 2 binding protein	U034139
Z00008968-1	3.4073	3.1527	0.2546	1.797	0	0	0	Syde2	synapse defective 1, Rho GTPase, homolog 2 (C. elegans)	U222170
Z00012964-1	2.6173	2.82999	-0.21269	1.631	0.0001	0.0008	0	Sycp3	synaptonemal complex protein 3	U011862
Z00011812-1	3.8993	3.7251	0.1742	1.493	0	0	0	Syce2	synaptonemal complex central element protein 2	U009578
Z00022147-1	3.0501	3.25059	-0.20049	1.586	0	0	0	Swap70	SWA-70 protein	U042853
Z00013179-1	3.1959	3.30419	-0.10829	1.283	0.0007	0.0047	0	Svil	supervillin	U018366
Z00007251-1	3.7008	3.90719	-0.20639	1.608	0	0	0	Suz12	suppressor of zeste 12 homolog (Drosophila)	U013044
Z00005716-1	2.8669	3.01069	-0.14379	1.392	0.0001	0.0008	0	Suz12	suppressor of zeste 12 homolog (Drosophila)	U013044
Z00009301-1	3.3895	3.5234	-0.1339	1.361	0	0.0003	0	Suv420h2	suppressor of variegation 4-20 homolog 2 (Drosophila)	U119121
Z00012079-1	2.9399	3.109	-0.1691	1.476	0.0001	0.0012	0	Suv420h1	suppressor of variegation 4-20 homolog 1 (Drosophila)	U038766
Z00014999-1	3.2249	3.3377	-0.1128	1.296	0.0008	0.0056	0	Suv420h1	suppressor of variegation 4-20 homolog 1 (Drosophila)	U038766
Z00012344-1	2.8972	2.49701	0.40019	2.512	0	0	0	Suv39h1	suppressor of variegation 3-9 homolog 1 (Drosophila)	U039240
Z00010943-1	2.5823	3.0017	-0.4194	2.626	0	0	0	Suv39h1	suppressor of variegation 3-9 homolog 1 (Drosophila)	U019678
Z00003495-1	2.6066	2.82869	-0.22209	1.667	0	0	0	Susd4	sushi domain containing 4	U001229
Z00002455-1	2.6924	2.87709	-0.18469	1.529	0	0	0	Susd4	sushi domain containing 4	U001229
Z00005983-1	4.1626	3.9284	0.2342	1.714	0	0	0	Surf4	surfeit gene 4	U022434
Z00010453-1	3.064	2.93671	0.12729	1.34	0.0003	0.0022	0	Suox	sulfite oxidase	U032370
Z00019209-1	4.7185	4.56551	0.15299	1.422	0.0001	0.0014	0	Sumo2	SMT3 suppressor of mif two 3 homolog 2 (yeast)	U055337
Z00007358-1	3.0099	3.20599	-0.19609	1.57	0	0.0001	0	Suhw4	suppressor of hairy wing homolog 4 (Drosophila)	U010716
Z00008716-1	2.8924	3.0133	-0.1209	1.32	0.0027	0.0146	0	Sugt1	SGT1, suppressor of G2 allele of SKP1 (S. cerevisiae)	U254393
Z00017981-1	4.0865	4.00411	0.08239	1.208	0.0081	0.0366	0	Sugt1	SGT1, suppressor of G2 allele of SKP1 (S. cerevisiae)	U015886
Z00012248-1	3.2097	3.07361	0.13609	1.368	0.0001	0.001	0	Sufu	suppressor of fused homolog (Drosophila)	U019526
Z00009028-1	3.6266	3.5222	0.1044	1.271	0.0029	0.0156	0	Sucla2	succinate-Coenzyme A ligase, ADP-forming, beta subunit	U159572
Z00001472-1	3.2492	3.499	-0.2498	1.777	0	0	0	Sub1	SUB1 homolog (S. cerevisia	U036014
Z00020750-1	2.7621	2.658	0.1041	1.27	0.0237	0.0883	0	Stxbp1	syntaxin binding protein 1	U022511
Z00004869-1	2.3876	2.2438	0.1438	1.392	0.0215	0.082	0	Stx8	syntaxin 8	U012789
Z00004179-1	3.4954	3.3916	0.1038	1.269	0.0008	0.0055	0	Stx7	syntaxin 7	U011346
Z00012489-1	3.1043	2.97441	0.12989	1.348	0.0036	0.0186	0	Stx7	syntaxin 7	U011346
Z00015008-1	3.3973	3.2708	0.1265	1.338	0	0.0008	0	Stx18	syntaxin 18	U005526
Z00018845-1	3.2378	3.4918	-0.254	1.794	0	0	0	Stx16	syntaxin 16	U002921
Z00000374-1	3.6197	3.47	0.1497	1.411	0	0	0	Stx12	syntaxin 12	U025610
Z00007134-1	4.104	4.0257	0.0783	1.197	0.0103	0.0449	0	Strap	serine/threonine kinase receptor associated protein	U007505
Z00000822-1	4.2243	4.1282	0.0961	1.247	0.0013	0.0082	0	Stoml2	stomatin (Epb7.2)-like 2	U323098
Z00002858-1	3.0805	3.3828	-0.3023	2.005	0	0	0	Stno	strawberry notch homolog (Drosophila)
Z00021618-1	4.0286	4.50319	-0.47459	2.982	0	0	0	Stmn2	stathmin-like 2	U003015
Z00021480-1	3.455	3.84989	-0.39489	2.482	0	0	0	Stmn2	stathmin-like 2	U003015
Z00011737-1	4.6622	4.77739	-0.11519	1.303	0.0003	0.0026	0	Stmn1	stathmin 1	U004937
Z00009681-1	3.3105	3.41729	-0.10679	1.278	0.0007	0.0049	0	Stk40	serine/threonine kinase 40	U112287
Z00012447-1	3.3691	3.61149	-0.24239	1.747	0	0	0	Stk38	serine/threonine kinase 38	U037619
Z00006435-1	3.1741	3.28249	-0.10839	1.283	0.0118	0.05	0	Stk3	serine/threonine kinase 3 (Ste20, yeast homolog)	U036082
Z00006753-1	3.6089	3.3938	0.2151	1.64	0	0	0	Stk24	serine/threonine kinase 24 (STE20 homolog, yeast)	U035939
Z00003933-1	3.88	3.9741	-0.0941	1.241	0.0024	0.0132	0	Stk24	serine/threonine kinase 24 (STE20 homolog, yeast)	U035939
Z00020450-1	2.8471	2.7471	0.1	1.258	0.0145	0.0597	0	Stk23	serine/threonine kinase 23	U019944
Z00006311-1	2.8914	3.0459	-0.1545	1.427	0.0026	0.0143	0	Stk17b	serine/threonine kinase 17b (apoptosis-inducing)	U021327
Z00010528-1	3.0358	2.943	0.0928	1.238	0.0082	0.0368	0	Stim2	stromal interaction molecule 2	U005591
Z00012052-1	1.6999	1.991	-0.2911	1.954	0.0254	0.0931	0	Stfa3	stefin A3	U138313
Z00018785-1	2.9423	2.83401	0.10829	1.283	0.0062	0.0293	0	Stch	stress 70 protein chaperone, microsome-associated, human homolog	U043880
Z00019147-1	2.7894	2.9163	-0.1269	1.339	0.0048	0.0236	0	Stat6	signal transducer and activator of transcription 6	U012152
Z00017347-1	2.6078	3.00159	-0.39379	2.476	0	0	0	Stat4	signal transducer and activator of transcription 4	U000262
Z00003292-1	3.2558	2.88531	0.37049	2.346	0	0	0	Stard8	START domain containing 8	U020044
Z00003423-1	3.0584	2.82261	0.23579	1.721	0	0	0	Stard8	START domain containing 8	U020044
Z00016203-1	3.1705	2.7857	0.3848	2.425	0	0	0	Stard4	StAR-related lipid transfer (START) domain containing 4	U038294
Z00001329-1	3.3383	2.96461	0.37369	2.364	0	0	0	Stard4	StAR-related lipid transfer (START) domain containing 4	U038294
Z00022028-1	2.7972	2.4565	0.3407	2.191	0.0001	0.0012	0	Stard4	StAR-related lipid transfer (START) domain containing 4	U038294
Z00001960-1	1.904	2.1602	-0.2562	1.803	0.0273	0.0983	0	Star	steroidogenic acute regulatory protein	U009204
Z00011965-1	2.6115	2.4589	0.1526	1.421	0.0007	0.0047	0	Stam2	signal transducing adaptor molecule (SH3 domain and ITAM motif) 2	U022631
Z00000931-1	3.2195	3.11351	0.10599	1.276	0.0008	0.0055	0	Stam2	signal transducing adaptor molecule (SH3 domain and ITAM motif) 2	U022631
Z00012645-1	3.2249	3.4668	-0.2419	1.745	0	0	0	Stag3	stromal antigen 3	U006342
Z00021546-1	2.2914	2.4672	-0.1758	1.498	0.0094	0.0414	0	St6galnac5	ST6 (alpha-N-acetyl-neuraminyl-2,3-beta-galactosyl-1,3)-N-acetylgalactosaminide alpha-2,6-sialyltransferase 5	U024774
Z00021729-1	2.9895	2.84411	0.14539	1.397	0	0.0004	0	St3gal2	ST3 beta-galactoside alpha-2,3-sialyltransferase 2	U009826
Z00003693-1	3.5695	3.655	-0.0855	1.217	0.0113	0.0483	0	St14	suppression of tumorigenicity 14 (colon carcinoma)	U030643
Z00011129-1	4.1715	4.06811	0.10339	1.268	0.0008	0.0052	0	Ssu72	Ssu72 RNA polymerase II CTD phosphatase homolog (yeast)	U005213
Z00011389-1	3.4234	3.2237	0.1997	1.583	0	0	0	Sssca1	Sjogren's syndrome/scleroderma autoantigen 1 homolog (human)	U322070
Z00005368-1	3.328	3.20641	0.12159	1.323	0.0023	0.0131	0	Ssrp1	structure specific recognition protein 1	U002003
Z00006009-1	3.9247	3.7478	0.1769	1.502	0	0	0	Ssr3	signal sequence receptor, gamma	U024116
Z00018523-1	4.2766	4.49049	-0.21389	1.636	0	0	0	Ssr2	signal sequence receptor, beta	U003442
Z00017793-1	3.9158	3.80431	0.11149	1.292	0.0094	0.0413	0	Ssr1	signal sequence receptor, alpha	U034695
Z00021591-1	3.4045	3.1031	0.3014	2.001	0	0	0	Ssbp3	single-stranded DNA binding protein 3	U042559
Z00018407-1	4.0899	3.99291	0.09699	1.25	0.0017	0.0101	0	Ssbp3	single-stranded DNA binding protein 3	U042559
Z00003042-1	1.5418	1.8969	-0.3551	2.265	0.0261	0.0951	0	Ssbp2	single-stranded DNA binding protein 2	U015096
Z00011526-1	3.4287	3.2966	0.1321	1.355	0	0.0006	0	Ssbp1	single-stranded DNA binding protein 1	U006720
Z00016776-1	3.0647	2.90691	0.15779	1.438	0.0227	0.0853	0	Ssb	Sjogren syndrome antigen B	U001875
Z00014769-1	3.177	3.041	0.136	1.367	0.0046	0.0228	0	Ss18	synovial sarcoma translocation, Chromosome 18	U038223
Z00021561-1	2.3583	2.4721	-0.1138	1.299	0.0272	0.0982	0	Srrp	serine-arginine repressor protein	U004174
Z00004925-1	3.9461	3.81901	0.12709	1.339	0.0011	0.0071	0	Srpr	signal recognition particle receptor ('docking protein')	U010241
Z00000274-1	3.5394	3.68889	-0.14949	1.41	0	0	0	Srpk2	serine/arginine-rich protein specific kinase 2	U013790
Z00017821-1	2.3457	2.5653	-0.2196	1.658	0.0001	0.0013	0	Srpk2	serine/arginine-rich protein specific kinase 2	U025981
Z00018582-1	3.4845	3.56389	-0.07939	1.2	0.011	0.0473	0	Srp68	signal recognition particle 68	U033648
Z00018118-1	4.0115	3.85611	0.15539	1.43	0	0	0	Srp54	signal recognition particle 54	U033957
Z00007475-1	3.6736	3.4831	0.1905	1.55	0	0	0	Srm	spermidine synthase	U005088
Z00005040-1	2.6403	2.8504	-0.2101	1.622	0	0	0	Srgap2	SLIT-ROBO Rho GTPase activating protein 2	U021751
Z00015862-1	3.4044	3.16001	0.24439	1.755	0	0	0	Srf	serum response factor	U037861
Z00016266-1	3.0624	2.95871	0.10369	1.269	0.0064	0.03	0	Srebf2	sterol regulatory element binding factor 2	U043465
Z00005942-1	3.3674	3.491	-0.1236	1.329	0.0025	0.0136	0	Sqstm1	sequestosome 1	U032722
Z00011776-1	2.486	2.07341	0.41259	2.585	0	0.0005	0	Sqrdl	sulfide quinone reductase-like (yeast)	U002384
Z00001219-1	3.6474	3.5183	0.1291	1.346	0.0008	0.0053	0	Sqle	squalene epoxidase	U016276
Z00009495-1	4.0526	4.63839	-0.58579	3.852	0	0	0	Spp1	secreted phosphoprotein 1	U005895
Z00011786-1	2.6545	2.5235	0.131	1.352	0.0061	0.0289	0	Spnb2	spectrin beta 2	U056454
Z00001247-1	2.2561	2.3889	-0.1328	1.357	0.0274	0.0987	0	Spn	sialophorin	U029278
Z00011821-1	3.9512	4.1904	-0.2392	1.734	0	0	0	Spint2	serine protease inhibitor, Kunitz type 2	U028351
Z00009708-1	2.9251	3.04	-0.1149	1.302	0.0076	0.0346	0	Spg7	spastic paraplegia 7 homolog (human)	U009924
Z00013634-1	3.1267	2.9682	0.1585	1.44	0	0	0	Spg20	spastic paraplegia 20, spartin (Troyer syndrome) homolog (human)	U003243
Z00001028-1	3.1145	2.99291	0.12159	1.323	0.0005	0.0039	0	Spg20	spastic paraplegia 20, spartin (Troyer syndrome) homolog (human)	U003243
Z00015881-1	3.8377	3.72061	0.11709	1.309	0.0002	0.0018	0	Spcs3	signal peptidase complex subunit 3 homolog (S. cerevisiae)	U029830
Z00013238-1	3.6409	3.4585	0.1824	1.521	0	0	0	Spcs2	signal peptidase complex subunit 2 homolog (S. cerevisiae)	U028899
Z00003146-1	3.5796	3.3701	0.2095	1.619	0	0	0	Spbc25	spindle pole body component 25 homolog (S. cerevisiae)	U022707
Z00008718-1	3.9647	3.8097	0.155	1.428	0	0	0	Spbc25	spindle pole body component 25 homolog (S. cerevisiae)	U022707
Z00006946-1	3.5608	3.6913	-0.1305	1.35	0	0.0003	0	Spats2	spermatogenesis associated, serine-rich 2	U121511
Z00009254-1	2.9686	3.11669	-0.14809	1.406	0	0.0002	0	Spata2	spermatogenesis associated 2	U023679
Z00006381-1	4.074	3.81691	0.25709	1.807	0	0	0	Sparc	secreted acidic cysteine rich glycoprotein	U032790
Z00018765-1	2.803	3.0139	-0.2109	1.625	0	0.0001	0	Spag9	sperm associated antigen 9	U013197
Z00003238-1	3.3363	3.5053	-0.169	1.475	0	0	0	Spag5	sperm associated antigen 5	U013016
Z00016030-1	2.893	2.9797	-0.0867	1.22	0.0164	0.0659	0	Spag5	sperm associated antigen 5	U013016
Z00016093-1	2.9382	2.8485	0.0897	1.229	0.0202	0.0779	0	Sp2	Sp2 transcription factor	U033330
Z00001040-1	3.7787	4.0563	-0.2776	1.894	0	0	0	Sp1	trans-acting transcription factor 1	U043484
Z00005859-1	3.5007	3.72159	-0.22089	1.662	0	0	0	Sp1	trans-acting transcription factor 1	U043484
Z00005214-1	3.9834	4.47119	-0.48779	3.074	0	0	0	Sox2	SRY-box containing gene 2	U003145
Z00009444-1	3.2783	3.09611	0.18219	1.521	0	0	0	Sox15	SRY-box containing gene 15	U012826
Z00005552-1	3.3069	3.133	0.1739	1.492	0	0	0	Sox13	SRY-box containing gene 13	U021771
Z00011382-1	2.5928	2.34561	0.24719	1.766	0	0	0	Sox11	SRY-box containing gene 11	U232573
Z00011053-1	2.7583	2.5135	0.2448	1.757	0	0	0	Sost	sclerostin	U112924
Z00006627-1	2.4675	2.3073	0.1602	1.446	0.0076	0.0348	0	Sos1	Son of sevenless homolog 1 (Drosophila)	U038084
Z00009265-1	2.9556	2.8697	0.0859	1.218	0.0134	0.0556	0	Sord	sorbitol dehydrogenase	U002372
Z00019752-1	2.316	2.5208	-0.2048	1.602	0.0266	0.0965	0	Sorcs3	sortilin-related VPS10 domain containing receptor 3	U019558
Z00020043-1	2.4288	2.7287	-0.2999	1.994	0	0	0	Sorbs1	sorbin and SH3 domain containing 1
Z00006687-1	3.3505	3.46349	-0.11299	1.297	0.0005	0.0035	0	Sorbs1	sorbin and SH3 domain containing 1	U039019
Z00014681-1	4.12	4.2133	-0.0933	1.239	0.0063	0.0299	0	Son	Son cell proliferation protein	U043546
Z00015334-1	3.3324	3.18741	0.14499	1.396	0	0	0	Solh	small optic lobes homolog (Drosophila)	U037572
Z00003472-1	2.9934	2.85231	0.14109	1.383	0.0005	0.0036	0	Sod2	superoxide dismutase 2, mitochondrial	U069487
Z00014008-1	3.3402	3.4363	-0.0961	1.247	0.003	0.0159	0	Socs7	suppressor of cytokine signaling 7	U013270
Z00012360-1	2.4631	2.5986	-0.1355	1.366	0.01	0.0436	0	Socs6	suppressor of cytokine signaling 6	U060684
Z00005819-1	4.1076	4.3461	-0.2385	1.731	0	0	0	Socs3	suppressor of cytokine signaling 3	U033671
Z00000257-1	3.0501	3.23799	-0.18789	1.541	0	0	0	Soat2	sterol O-acyltransferase 2	U016699
Z00013077-1	3.0565	3.32129	-0.26479	1.839	0	0	0	Soat1	sterol O-acyltransferase 1	U028697
Z00006157-1	2.8133	2.68501	0.12829	1.343	0.0155	0.0629	0	Soat1	sterol O-acyltransferase 1	U021929
Z00004780-1	3.2419	3.0769	0.165	1.462	0	0	0	Snx9	sorting nexin 9	U037368
Z00001901-1	2.9747	2.85171	0.12299	1.327	0.0003	0.0024	0	Snx9	sorting nexin 9	U037368
Z00001737-1	2.8819	2.99439	-0.11249	1.295	0.0016	0.0093	0	Snx30	sorting nexin family member 30	U004386
Z00002921-1	3.1856	3.2907	-0.1051	1.273	0.0016	0.0093	0	Snx30	sorting nexin family member 30	U182498
Z00020047-1	3.6699	3.4975	0.1724	1.487	0	0	0	Snx27	sorting nexin family member 27	U024340
Z00006220-1	3.8569	3.7441	0.1128	1.296	0.0255	0.0935	0	Snx10	sorting nexin 10	U006862
Z00004571-1	3.9349	3.82561	0.10929	1.286	0.0003	0.0027	0	Snx1	sorting nexin 1	U031018
Z00002787-1	2.9209	3.09299	-0.17209	1.486	0.0069	0.0321	0	Sntb2	syntrophin, basic 2	U009782
Z00011566-1	4.1785	3.98401	0.19449	1.564	0	0	0	Snrpg	small nuclear ribonucleoprotein polypeptide G	U037576
Z00005663-1	4.4282	4.3149	0.1133	1.298	0.0001	0.0014	0	Snrpf	small nuclear ribonucleoprotein polypeptide F	U032139
Z00018650-1	4.5807	4.5078	0.0729	1.182	0.026	0.0949	0	Snrpd2	small nuclear ribonucleoprotein D2	U007755
Z00011482-1	4.4188	4.3293	0.0895	1.228	0.0023	0.0127	0	Snrpd1	small nuclear ribonucleoprotein D1	U018408
Z00005648-1	4.2243	3.9413	0.283	1.918	0	0	0	Snrpa1	small nuclear ribonucleoprotein polypeptide A'	U008186
Z00021894-1	2.2351	2.69319	-0.45809	2.871	0	0	0	Sned1	sushi, nidogen and EGF-like domains 1	U044697
Z00018249-1	2.7943	2.67701	0.11729	1.31	0.0035	0.0181	0	Snapc1	small nuclear RNA activating complex, polypeptide 1	U014088
Z00009607-1	3.1969	3.06741	0.12949	1.347	0.0015	0.009	0	Snap23	synaptosomal-associated protein 23	U042350
Z00005105-1	2.6907	2.5286	0.1621	1.452	0.0013	0.008	0	Snai2	snail homolog 2 (Drosophila)	U016845
Z00000830-1	2.747	2.3924	0.3546	2.262	0	0	0	Snai1	snail homolog 1 (Drosophila)	U002851
Z00015533-1	1.8075	2.18279	-0.37529	2.372	0.0001	0.0009	0	Smyd3	SET and MYND domain containing 3	U022132
Z00010894-1	3.0241	3.2203	-0.1962	1.571	0	0	0	Sms	spermine synthase	U039823
Z00018287-1	3.9105	4.0526	-0.1421	1.387	0	0	0	Sms	spermine synthase	U039823
Z00009514-1	3.4341	3.23031	0.20379	1.598	0.0007	0.0047	0	Smpd1	sphingomyelin phosphodiesterase 1, acid lysosomal	U008564
Z00004514-1	2.4708	2.1555	0.3153	2.066	0	0	0	Smoc2	SPARC related modular calcium binding 2	U017514
Z00020833-1	2.7545	2.86559	-0.11109	1.291	0.0089	0.0396	0	Smcr8	Smith-Magenis syndrome chromosome region, candidate 8 homolog (human)	U012705
Z00019440-1	2.7708	2.55391	0.21689	1.647	0	0	0	Smc6l1	SMC6 structural maintenance of chromosomes 6-like 1 (yeast)
Z00021947-1	3.0409	3.23939	-0.19849	1.579	0	0	0	Smc6l1	SMC6 structural maintenance of chromosomes 6-like 1 (yeast)	U013757
Z00008986-1	3.6463	3.5246	0.1217	1.323	0.0001	0.0014	0	Smc6l1	SMC6 structural maintenance of chromosomes 6-like 1 (yeast)	U013757
Z00014156-1	3.0816	2.96331	0.11829	1.313	0.0055	0.0265	0	Smc6l1	SMC6 structural maintenance of chromosomes 6-like 1 (yeast)	U013757
Z00018250-1	3.0853	2.9685	0.1168	1.308	0.0095	0.0417	0	Smc5l1	SMC5 structural maintenance of chromosomes 5-like 1 (yeast)	U038917
Z00016413-1	3.3382	3.24611	0.09209	1.236	0.0037	0.0191	0	Smc2l1	SMC2 structural maintenance of chromosomes 2-like 1 (yeast)	U004323
Z00019706-1	2.4256	2.55319	-0.12759	1.341	0.0165	0.0662	0	Smc1l2	SMC (structural maintenace of chromosomes 1)-like 2 (S. cerevisiae)	U036495
Z00017795-1	3.4982	3.703	-0.2048	1.602	0	0	0	Smc1l1	SMC (structural maintenance of chromosomes 1)-like 1 (S. cerevisiae)	U020321
Z00014309-1	3.5029	3.6888	-0.1859	1.534	0	0	0	Smc1l1	SMC (structural maintenance of chromosomes 1)-like 1 (S. cerevisiae)	U020321
Z00011754-1	2.5889	2.728	-0.1391	1.377	0.0145	0.0596	0	Smbp	SM-11044 binding protein	U039034
Z00004887-1	3.9069	3.8191	0.0878	1.224	0.0057	0.0274	0	Smarce1	SWI/SNF related, matrix associated, actin dependent regulator of chromatin, subfamily e, member 1	U033383
Z00020899-1	2.1374	2.6431	-0.5057	3.204	0	0	0	Smarcd3	SWI/SNF related, matrix associated, actin dependent regulator of chromatin, subfamily d, member 3	U026002
Z00006565-1	3.3611	3.43889	-0.07779	1.196	0.0165	0.066	0	Smarcd1	SWI/SNF related, matrix associated, actin dependent regulator of chromatin, subfamily d, member 1	U016646
Z00018421-1	3.1949	3.2983	-0.1034	1.268	0.0018	0.0105	0	Smarcal1	Swi/SNF related matrix associated, actin dependent regulator of chromatin, subfamily a-like 1	U042174
Z00006560-1	3.4497	3.68279	-0.23309	1.71	0.0002	0.002	0	Smarcad1	SWI/SNF-related, matrix-associated actin-dependent regulator of chromatin, subfamily a, containing DEAD/H box 1`	U006960
Z00005178-1	3.1173	3.24929	-0.13199	1.355	0.0014	0.0086	0	Smarca5	SWI/SNF related, matrix associated, actin dependent regulator of chromatin, subfamily a, member 5	U030004
Z00019322-1	2.3591	2.7176	-0.3585	2.282	0.0002	0.0021	0	Smarca1	SWI/SNF related, matrix associated, actin dependent regulator of chromatin, subfamily a, member 1	U039347
Z00005702-1	3.0322	2.9132	0.119	1.315	0.0062	0.0294	0	Smap1l	stromal membrane-associated protein 1-like	U025482
Z00003519-1	2.8042	2.51821	0.28599	1.931	0	0	0	Smad5	MAD homolog 5 (Drosophila)	U043341
Z00019379-1	2.9829	3.1039	-0.121	1.321	0.0008	0.0052	0	Smad5	MAD homolog 5 (Drosophila)	U043341
Z00014615-1	3.2254	3.3081	-0.0827	1.209	0.011	0.0474	0	Smad1	MAD homolog 1 (Drosophila)	U029992
Z00002053-1	3.6281	3.7235	-0.0954	1.245	0.0266	0.0967	0	Slmap	sarcolemma associated protein	U035330
Z00018281-1	3.3974	3.67449	-0.27709	1.892	0	0	0	Slk	STE20-like kinase (yeast)	U019547
Z00017140-1	3.0034	3.25249	-0.24909	1.774	0	0	0	Slco4a1	solute carrier organic anion transporter family, member 4a1	U002955
Z00007583-1	2.4347	2.2169	0.2178	1.651	0	0.0002	0	Slco3a1	solute carrier organic anion transporter family, member 3a1
Z00016724-1	3.2724	3.39719	-0.12479	1.332	0.0004	0.0028	0	Slc9a8	solute carrier family 9 (sodium/hydrogen exchanger), member 8	U002849
Z00006998-1	3.3241	3.16361	0.16049	1.447	0	0	0	Slc9a3r1	solute carrier family 9 (sodium/hydrogen exchanger), isoform 3 regulator 1	U013533
Z00008336-1	2.8829	2.7522	0.1307	1.351	0.0002	0.002	0	Slc7a8	solute carrier family 7 (cationic amino acid transporter, y system), member 8	U035560
Z00004769-1	2.9637	3.11359	-0.14989	1.412	0.0031	0.0166	0	Slc7a7	solute carrier family 7 (cationic amino acid transporter, y system), member 7	U035551
Z00000684-1	2.8766	2.69951	0.17709	1.503	0.0024	0.0135	0	Slc7a6	solute carrier family 7 (cationic amino acid transporter, y system), member 6	U009769
Z00002656-1	3.2949	4.28739	-0.99249	9.828	0	0	0	Slc7a3	solute carrier family 7 (cationic amino acid transporter, y system), member 3	U039569
Z00015236-1	3.7004	4.22579	-0.52539	3.352	0	0	0	Slc7a1	solute carrier family 7 (cationic amino acid transporter, y system), member 1	U026971
Z00009155-1	3.1403	3.0016	0.1387	1.376	0	0.0002	0	Slc6a8	solute carrier family 6 (neurotransmitter transporter, creatine), member 8	U019941
Z00010692-1	3.7924	3.8692	-0.0768	1.193	0.0161	0.065	0	Slc6a8	solute carrier family 6 (neurotransmitter transporter, creatine), member 8	U019941
Z00007390-1	3.5913	3.71959	-0.12829	1.343	0.0006	0.0045	0	Slc6a6	solute carrier family 6 (neurotransmitter transporter, taurine), member 6	U007181
Z00015779-1	2.6161	2.9886	-0.3725	2.357	0	0.0003	0	Slc6a15	solute carrier family 6 (neurotransmitter transporter), member 15	U011977
Z00013418-1	3.2081	3.02471	0.18339	1.525	0	0	0	Slc5a6	solute carrier family 5 (sodium-dependent vitamin transporter), member 6	U026052
Z00002576-1	3.1566	3.0379	0.1187	1.314	0.0009	0.006	0	Slc4a1ap	solute carrier family 4 (anion exchanger), member 1, adaptor protein	U042625
Z00004280-1	3.0782	2.96041	0.11779	1.311	0.0012	0.0072	0	Slc4a1ap	solute carrier family 4 (anion exchanger), member 1, adaptor protein	U042625
Z00014203-1	2.4058	2.0919	0.3139	2.06	0.0001	0.0014	0	Slc45a3	solute carrier family 45, member 3	U000791
Z00012593-1	2.8642	2.74991	0.11429	1.301	0.0013	0.0077	0	Slc44a2	solute carrier family 44, member 2	U042956
Z00000647-1	3.3734	3.0031	0.3703	2.345	0	0	0	Slc43a2	solute carrier family 43, member 2	U012952
Z00012027-1	3.4754	2.8847	0.5907	3.896	0	0	0	Slc40a1	solute carrier family 40 (iron-regulated transporter), member 1	U021297
Z00006321-1	3.0584	3.4655	-0.4071	2.553	0	0	0	Slc3a2	solute carrier family 3 (activators of dibasic and neutral amino acid transport), member 2	U038775
Z00015499-1	2.6239	2.7388	-0.1149	1.302	0.0078	0.0356	0	Slc39a9	solute carrier family 39 (zinc transporter), member 9	U043298
Z00010489-1	2.3575	2.17721	0.18029	1.514	0.004	0.0202	0	Slc39a8	solute carrier family 39 (metal ion transporter), member 8	U003893
Z00004707-1	4.0898	4.02081	0.06899	1.172	0.0207	0.0793	0	Slc39a7	solute carrier family 39 (zinc transporter), member 7	U240026
Z00013009-1	3.7567	3.6068	0.1499	1.412	0	0	0	Slc39a4	solute carrier family 39 (zinc transporter), member 4	U231208
Z00000504-1	2.7644	3.11039	-0.34599	2.218	0	0	0	Slc39a14	solute carrier family 39 (zinc transporter), member 14	U035744
Z00017739-1	3.6292	3.4625	0.1667	1.467	0	0	0	Slc39a10	solute carrier family 39 (zinc transporter), member 10	U021300
Z00015592-1	2.9904	2.7975	0.1929	1.559	0.0001	0.0008	0	Slc39a10	solute carrier family 39 (zinc transporter), member 10	U021300
Z00017085-1	3.0321	2.82971	0.20239	1.593	0.015	0.0612	1	Slc39a10	solute carrier family 39 (zinc transporter), member 10	U021300
Z00001127-1	4.1994	3.66851	0.53089	3.395	0	0	0	Slc38a4	solute carrier family 38, member 4	U036598
Z00006514-1	3.9241	3.76	0.1641	1.459	0	0.0001	0	Slc38a4	solute carrier family 38, member 4	U036598
Z00017692-1	3.765	4.1363	-0.3713	2.351	0	0	0	Slc38a2	solute carrier family 38, member 2	U036597
Z00012076-1	2.6828	2.8021	-0.1193	1.316	0.0011	0.0069	0	Slc38a1	solute carrier family 38, member 1	U036596
Z00017344-1	2.0747	2.27309	-0.19839	1.579	0.0014	0.0087	0	Slc38a1	solute carrier family 38, member 1	U311120
Z00020002-1	3.0526	2.96091	0.09169	1.235	0.0102	0.0445	0	Slc37a4	solute carrier family 37 (glycerol-6-phosphate transporter), member 4	U010386
Z00022333-1	3.3749	3.49519	-0.12029	1.319	0.0002	0.0015	0	Slc36a1	solute carrier family 36 (proton/amino acid symporter), member 1	U012625
Z00003141-1	3.2328	3.03291	0.19989	1.584	0	0	0	Slc35f5	solute carrier family 35, member F5	U000744
Z00018379-1	3.0534	3.1451	-0.0917	1.235	0.0096	0.0423	0	Slc35c2	solute carrier family 35, member C2	U023658
Z00022313-1	3.1484	3.0684	0.08	1.202	0.0245	0.0904	0	Slc35b4	solute carrier family 35, member B4	U027146
Z00006575-1	3.5703	3.4633	0.107	1.279	0.0005	0.0035	0	Slc35b2	solute carrier family 35, member B2	U018026
Z00005930-1	3.6624	3.7439	-0.0815	1.206	0.0099	0.0433	0	Slc35a1	solute carrier family 35 (CMP-sialic acid transporter), member 1	U024932
Z00014633-1	3.2406	3.1145	0.1261	1.336	0.0001	0.0012	0	Slc31a1	solute carrier family 31, member 1	U004390
Z00018754-1	3.063	3.20199	-0.13899	1.377	0.0088	0.0391	0	Slc30a9	solute carrier family 30 (zinc transporter), member 9	U005655
Z00015122-1	2.6801	2.51	0.1701	1.479	0.0095	0.0416	0	Slc30a7	solute carrier family 30 (zinc transporter), member 7	U024563
Z00013054-1	2.6494	2.4341	0.2153	1.641	0	0.0002	0	Slc30a4	solute carrier family 30 (zinc transporter), member 4	U023280
Z00005895-1	3.6608	3.3545	0.3063	2.024	0	0	0	Slc30a2	solute carrier family 30 (zinc transporter), member 2	U004934
Z00007082-1	3.2219	3.4324	-0.2105	1.623	0	0	0	Slc2a8	solute carrier family 2, (facilitated glucose transporter), member 8	U022514
Z00013653-1	4.4641	4.16411	0.29999	1.995	0	0	0	Slc2a3	solute carrier family 2 (facilitated glucose transporter), member 3	U027827
Z00006077-1	4.6309	4.1924	0.4385	2.744	0	0	0	Slc2a1	solute carrier family 2 (facilitated glucose transporter), member 1	U004733
Z00006632-1	2.9064	2.67141	0.23499	1.717	0	0	0	Slc29a2	solute carrier family 29 (nucleoside transporters), member 2	U038735
Z00019504-1	4.0302	4.2438	-0.2136	1.635	0	0	0	Slc29a1	solute carrier family 29 (nucleoside transporters), member 1	U037837
Z00014872-1	2.3253	2.11701	0.20829	1.615	0.0208	0.0796	0	Slc28a3	solute carrier family 28 (sodium-coupled nucleoside transporter), member 3	U034850
Z00021695-1	2.8332	3.18699	-0.35379	2.258	0	0.0002	0	Slc27a2	solute carrier family 27 (fatty acid transporter), member 2	U002419
Z00004870-1	4.9735	4.87191	0.10159	1.263	0.0026	0.0144	0	Slc25a5	solute carrier family 25 (mitochondrial carrier, adenine nucleotide translocator), member 5	U019783
Z00017893-1	3.4754	3.907	-0.4316	2.701	0	0	0	Slc25a36	solute carrier family 25, member 36	U031221
Z00010921-1	2.895	2.6382	0.2568	1.806	0.0004	0.0029	0	Slc25a32	solute carrier family 25, member 32	U036120
Z00012524-1	4.3244	4.2292	0.0952	1.245	0.0012	0.0075	0	Slc25a3	solute carrier family 25 (mitochondrial carrier, phosphate carrier), member 3	U032127
Z00013486-1	2.9879	3.0962	-0.1083	1.283	0.0025	0.0137	0	Slc25a3	solute carrier family 25 (mitochondrial carrier, phosphate carrier), member 3	U252271
Z00021602-1	2.4881	2.3315	0.1566	1.434	0	0.0006	0	Slc25a24	solute carrier family 25 (mitochondrial carrier, phosphate carrier), member 24	U003748
Z00001280-1	3.8766	3.55631	0.32029	2.09	0	0	0	Slc25a20	solute carrier family 25 (mitochondrial carnitine/acylcarnitine translocase), member 20	U011036
Z00005035-1	3.649	3.50131	0.14769	1.405	0	0	0	Slc25a17	solute carrier family 25 (mitochondrial carrier, peroxisomal membrane protein), member 17	U107746
Z00002793-1	2.6161	2.35781	0.25829	1.812	0.0018	0.0105	0	Slc25a15	solute carrier family 25 (mitochondrial carrier ornithine transporter), member 15	U029634
Z00000417-1	3.6403	3.40301	0.23729	1.726	0	0	0	Slc25a10	solute carrier family 25 (mitochondrial carrier, dicarboxylate transporter), member 10	U013664
Z00000824-1	3.3748	3.48879	-0.11399	1.3	0.0001	0.0014	0	Slc23a2	solute carrier family 23 (nucleobase transporters), member 2	U023388
Z00005781-1	3.617	3.8471	-0.2301	1.698	0	0	0	Slc20a1	solute carrier family 20, member 1	U002456
Z00010156-1	3.3197	3.8429	-0.5232	3.335	0	0	0	Slc1a5	solute carrier family 1 (neutral amino acid transporter), member 5	U007717
Z00004524-1	2.4984	2.82589	-0.32749	2.125	0.0001	0.0014	0	Slc1a3	solute carrier family 1 (glial high affinity glutamate transporter), member 3	U043878
Z00003719-1	2.5445	2.75619	-0.21169	1.628	0.0001	0.0014	0	Slc1a1	solute carrier family 1 (neuronal/epithelial high affinity glutamate transporter, system Xag), member 1	U019335
Z00015385-1	3.4485	3.68799	-0.23949	1.735	0	0	0	Slc19a2	solute carrier family 19 (thiamine transporter), member 2	U001018
Z00006403-1	2.9264	2.7767	0.1497	1.411	0.0001	0.0008	0	Slc16a3	solute carrier family 16 (monocarboxylic acid transporters), member 3	U013678
Z00007992-1	2.32	2.5762	-0.2562	1.803	0.0011	0.0068	0	Slc16a2	solute carrier family 16 (monocarboxylic acid transporters), member 2	U039601
Z00007542-1	3.4446	3.2722	0.1724	1.487	0.0006	0.0044	0	Slc16a1	solute carrier family 16 (monocarboxylic acid transporters), member 1	U003681
Z00011153-1	3.3893	3.21051	0.17879	1.509	0	0	0	Slc15a4	solute carrier family 15, member 4	U026751
Z00006597-1	2.8572	2.56831	0.28889	1.944	0	0	0	Slc11a2	solute carrier family 11 (proton-coupled divalent metal ion transporters), member 2
Z00001009-1	4.0344	3.81801	0.21639	1.645	0	0	0	Slbp	stem-loop binding protein	U026089
Z00001868-1	3.4835	3.27041	0.21309	1.633	0	0	0	Skp2	S-phase kinase-associated protein 2 (p45)	U042092
Z00012467-1	3.4096	3.53409	-0.12449	1.331	0.0001	0.0009	0	Skiv2l	superkiller viralicidic activity 2-like (S. cerevisiae )	U037724
Z00009529-1	2.9671	3.1685	-0.2014	1.59	0.0002	0.0016	0	Skil	SKI-like	U003115
Z00016485-1	3.5132	3.5899	-0.0767	1.193	0.0147	0.0604	0	Ski	Sloan-Kettering viral oncogene homolog	U025867
Z00011941-1	2.4672	2.7254	-0.2582	1.812	0	0	0	Six6os1	Six6 opposite strand transcript 1	U034061
Z00002880-1	4.3285	4.2256	0.1029	1.267	0.0049	0.0241	0	Siva	Cd27 binding protein (Hindu God of destruction)	U014452
Z00020857-1	3.235	3.5868	-0.3518	2.248	0	0	0	Sirt3	sirtuin 3 (silent mating type information regulation 2, homolog) 3 (S. cerevisiae)	U029436
Z00011579-1	3.3333	3.61589	-0.28259	1.916	0	0	0	Sirt1	sirtuin 1 ((silent mating type information regulation 2, homolog) 1 (S. cerevisiae)	U089318
Z00010951-1	3.1673	3.0418	0.1255	1.335	0.0003	0.0023	0	Sip1	survivor of motor neuron protein interacting protein 1	U043281
Z00011960-1	4.4253	4.23431	0.19099	1.552	0	0	0	Sin3b	transcriptional regulator, SIN3B (yeast)	U009501
Z00006272-1	2.7746	2.9232	-0.1486	1.407	0.0001	0.0008	0	Sigirr	single immunoglobulin and toll-interleukin 1 receptor (TIR) domain	U138838
Z00010205-1	2.8228	2.91029	-0.08749	1.223	0.0227	0.0854	0	Siah2	seven in absentia 2	U024081
Z00001034-1	2.4836	2.3248	0.1588	1.441	0.0098	0.0428	0	Siae	sialic acid acetylesterase	U010262
Z00009233-1	3.4868	3.3476	0.1392	1.377	0.0003	0.0027	0	Shrm	shroom	U005809
Z00006275-1	2.9498	3.3371	-0.3873	2.439	0	0	0	Shmt2	serine hydroxymethyl transferase 2 (mitochondrial)	U032339
Z00019530-1	3.1415	2.9715	0.17	1.479	0.0001	0.0011	0	Shc1	src homology 2 domain-containing transforming protein C1	U003466
Z00009465-1	2.9642	2.82231	0.14189	1.386	0.0002	0.0015	0	Shc1	src homology 2 domain-containing transforming protein C1	U003466
Z00015525-1	2.9433	2.85341	0.08989	1.229	0.0129	0.0542	0	Sh3md2	SH3 multiple domains 2	U009370
Z00021195-1	2.9412	3.05009	-0.10889	1.284	0.0211	0.0806	0	Sh3gl3	SH3-domain GRB2-like 3	U008308
Z00019132-1	2.8849	2.97239	-0.08749	1.223	0.0241	0.0894	0	Sh3gl2	SH3-domain GRB2-like 2	U004457
Z00000650-1	2.9391	3.1057	-0.1666	1.467	0	0	0	Sh3bp5l	SH3 binding domain protein 5 like	U012658
Z00004808-1	2.9961	2.8075	0.1886	1.543	0.0003	0.0024	0	Sh3bp4	SH3-domain binding protein 4	U000581
Z00003467-1	3.1955	3.11011	0.08539	1.217	0.018	0.0708	0	Sh3bp1	SH3-domain binding protein 1	U016410
Z00005739-1	3.9001	3.8171	0.083	1.21	0.0139	0.0576	0	Sh3bgrl3	SH3 domain binding glutamic acid-rich protein-like 3	U025632
Z00005630-1	3.1754	3.02581	0.14959	1.411	0	0.0001	0	Sh3bgrl2	SH3 domain binding glutamic acid-rich protein like 2	U010813
Z00018840-1	2.16	2.36059	-0.20059	1.587	0.0047	0.0232	0	Sgtb	small glutamine-rich tetratricopeptide repeat (TPR)-containing, beta	U015209
Z00016506-1	2.873	2.7328	0.1402	1.381	0.0001	0.001	0	Sgpp1	sphingosine-1-phosphate phosphatase 1	U034082
Z00013250-1	3.3404	3.4348	-0.0944	1.242	0.0053	0.0259	0	Sgol2	shugoshin-like 2 (S. pombe)	U000300
Z00003885-1	2.8521	2.9807	-0.1286	1.344	0.0008	0.0055	0	Sgol1	shugoshin-like 1 (S. pombe)	U037920
Z00017245-1	2.275	2.4666	-0.1916	1.554	0.0016	0.0096	0	Sgk3	serum/glucocorticoid regulated kinase 3	U000025
Z00011249-1	4.2905	4.511	-0.2205	1.661	0	0	0	Sgk	serum/glucocorticoid regulated kinase	U043055
Z00011451-1	3.4655	3.17601	0.28949	1.947	0	0	0	Sgce	sarcoglycan, epsilon	U027014
Z00016594-1	2.5388	2.6356	-0.0968	1.249	0.0188	0.0735	0	Sgcb	sarcoglycan, beta (dystrophin-associated glycoprotein)	U026300
Z00002298-1	3.1894	3.3353	-0.1459	1.399	0	0.0003	0	Sft2d2	SFT2 domain containing 2	U021989
Z00016969-1	2.8842	3.02159	-0.13739	1.372	0.0047	0.0233	0	Sfrs8	splicing factor, arginine/serine-rich 8	U006228
Z00004627-1	3.3387	3.42099	-0.08229	1.208	0.012	0.0507	0	Sfrs8	splicing factor, arginine/serine-rich 8	U006228
Z00000266-1	2.9226	3.05489	-0.13229	1.356	0.0036	0.0185	0	Sfrs7	splicing factor, arginine/serine-rich 7	U038081
Z00021038-1	3.4239	3.97799	-0.55409	3.581	0	0	0	Sfrs6	splicing factor, arginine/serine-rich 6	U002775
Z00011683-1	3.8971	4.08859	-0.19149	1.554	0	0	0	Sfrs5	splicing factor, arginine/serine-rich 5 (SRp40, HRS)	U014155
Z00020470-1	3.3197	3.54669	-0.22699	1.686	0	0	0	Sfrs1	splicing factor, arginine/serine-rich 1 (ASF/SF2)	U013154
Z00021994-1	2.2938	2.91169	-0.61789	4.148	0	0	0	Sfrp1	secreted frizzled-related sequence protein 1	U042893
Z00018519-1	4.4204	4.2037	0.2167	1.647	0	0	0	Sfpq	splicing factor proline/glutamine rich (polypyrimidine tract binding protein associated)	U004835
Z00014062-1	2.2339	2.45739	-0.22349	1.672	0.0023	0.0127	0	Sfpq	splicing factor proline/glutamine rich (polypyrimidine tract binding protein associated)	U106078
Z00005546-1	3.2709	3.1567	0.1142	1.3	0.0003	0.0025	0	Sfn	stratifin	U025621
Z00001419-1	2.9743	2.72791	0.24639	1.763	0	0	0	Sfmbt2	Scm-like with four mbt domains 2	U042256
Z00006643-1	3.8665	3.7108	0.1557	1.431	0.0022	0.0122	0	Sf3b3	splicing factor 3b, subunit 3	U030247
Z00017246-1	1.5194	2.03419	-0.51479	3.271	0	0.0001	0	Sf3b1	splicing factor 3b, subunit 1	U021335
Z00004502-1	3.3879	3.46299	-0.07509	1.188	0.0218	0.0829	0	Sf3a1	splicing factor 3a, subunit 1	U012268
Z00001595-1	3.0952	3.18199	-0.08679	1.221	0.0171	0.068	0	Sf1	splicing factor 1	U295538
Z00013346-1	2.554	2.7537	-0.1997	1.583	0.0002	0.0015	0	Setdb1	SET domain, bifurcated 1	U058894
Z00009438-1	3.0013	2.8949	0.1064	1.277	0.0021	0.0119	0	Sestd1	SEC14 and spectrin domains 1	U022785
Z00010393-1	2.9286	2.81911	0.10949	1.286	0.0035	0.018	0	Sestd1	SEC14 and spectrin domains 1	U022785
Z00002452-1	3.6305	3.9938	-0.3633	2.308	0	0	0	Sesn2	sestrin 2	U004900
Z00012977-1	2.9976	2.8646	0.133	1.358	0.0001	0.0014	0	Sesn1	sestrin 1	U011444
Z00016612-1	2.8041	2.5776	0.2265	1.684	0	0	0	Sertad4	SERTA domain containing 4	U022215
Z00003464-1	3.4743	3.2352	0.2391	1.734	0	0	0	Sertad1	SERTA domain containing 1	U007853
Z00018182-1	3.4173	3.2825	0.1348	1.363	0.0043	0.0216	0	Serpinh1	serine (or cysteine) peptidase inhibitor, clade H, member 1	U095787
Z00019427-1	3.2344	2.95581	0.27859	1.899	0	0	0	Serping1	serine (or cysteine) peptidase inhibitor, clade G, member 1	U022817
Z00007118-1	3.0028	3.09769	-0.09489	1.244	0.0022	0.0125	0	Serpine2	serine (or cysteine) peptidase inhibitor, clade E, member 2	U021518
Z00005777-1	2.534	2.4151	0.1189	1.314	0.0074	0.0342	0	Serpinb9c	serine (or cysteine) peptidase inhibitor, clade B, member 9c	U034670
Z00005799-1	3.1572	3.02661	0.13059	1.35	0.0001	0.001	0	Serpinb9b	serine (or cysteine) peptidase inhibitor, clade B, member 9b	U014709
Z00000974-1	2.6735	2.50041	0.17309	1.489	0.0002	0.0018	0	Serpinb9	serine (or cysteine) peptidase inhibitor, clade B, member 9	U043324
Z00000770-1	2.3236	2.04681	0.27679	1.891	0	0.0001	0	Serpinb6b	serine (or cysteine) peptidase inhibitor, clade B, member 6b	U014708
Z00018781-1	3.4345	3.5213	-0.0868	1.221	0.0212	0.081	0	Serpinb6a	serine (or cysteine) peptidase inhibitor, clade B, member 6a	U034671
Z00018756-1	3.6175	3.72649	-0.10899	1.285	0.0018	0.0105	0	Serinc3	serine incorporator 3	U023619
Z00000599-1	2.7807	2.67371	0.10699	1.279	0.0078	0.0355	0	Serinc2	serine incorporator 2	U025576
Z00017102-1	2.4989	2.6916	-0.1927	1.558	0.0008	0.0055	0	Serinc1	serine incorporator 1	U031804
Z00007423-1	3.1776	3.25249	-0.07489	1.188	0.0249	0.0917	0	Serf2	small EDRK-rich factor 2	U042353
Z00006824-1	2.6026	2.7355	-0.1329	1.358	0.0239	0.0887	0	Serac1	serine active site containing 1	U104579
Z00005542-1	3.6519	3.43611	0.21579	1.643	0	0	0	Sepx1	selenoprotein X 1	U017650
Z00011541-1	2.7633	2.6349	0.1284	1.344	0.003	0.0162	0	Sepw1	selenoprotein W, muscle 1	U028172
Z00012803-1	2.4843	2.3381	0.1462	1.4	0.0133	0.0555	0	Sepp1	selenoprotein P, plasma, 1	U016008
Z00020420-1	2.9827	2.73321	0.24949	1.776	0	0	0	Sepn1	selenoprotein N, 1	U025644
Z00016284-1	3.2628	3.0755	0.1873	1.539	0.001	0.0066	0	Sephs1	selenophosphate synthetase 1	U001345
Z00022070-1	3.3657	2.9991	0.3666	2.325	0	0	0	Sema4c	sema domain, immunoglobulin domain (Ig), transmembrane domain (TM) and short cytoplasmic domain, (semaphorin) 4C	U021232
Z00021939-1	3.195	3.09311	0.10189	1.264	0.0214	0.0817	0	Selenbp1	selenium binding protein 1	U003550
Z00004930-1	3.2998	3.02401	0.27579	1.887	0	0	0	Seh1l	SEH1-like (S. cerevisiae	U043680
Z00008153-1	3.2823	3.40269	-0.12039	1.319	0.0002	0.002	0	Secisbp2	SECIS binding protein 2	U014844
Z00016345-1	3.251	3.36899	-0.11799	1.312	0.0003	0.0025	0	Sec61a1	Sec61 alpha 1 subunit (S. cerevisiae)	U027594
Z00001978-1	4.267	4.184	0.083	1.21	0.0046	0.0229	0	Sec61a1	Sec61 alpha 1 subunit (S. cerevisiae)	U027594
Z00012282-1	3.3589	3.44839	-0.08949	1.228	0.0077	0.0351	0	Sec31l1	SEC31-like 1 (S. cerevisiae)	U026446
Z00006511-1	2.4927	2.3546	0.1381	1.374	0.0087	0.0388	0	Sec24a	SEC24 related gene family, member A (S. cerevisiae)	U032744
Z00017761-1	3.341	3.1578	0.1832	1.524	0	0	0	Sec23ip	Sec23 interacting protein	U008835
Z00005721-1	3.9619	3.8882	0.0737	1.184	0.021	0.0802	0	Sec23b	SEC23B (S. cerevisiae)	U002574
Z00013758-1	2.6472	2.8115	-0.1643	1.459	0.0004	0.0033	0	Sec22l1	SEC22 vesicle trafficking protein-like 1 (S. cerevisiae)	U226798
Z00019556-1	4.1062	3.9777	0.1285	1.344	0	0.0001	0	Sec11l1	Sec11-like 1 (S. cerevisiae)	U028772
Z00006361-1	4.0316	3.87761	0.15399	1.425	0	0	0	Sdhd	succinate dehydrogenase complex, subunit D, integral membrane protein	U030842
Z00006472-1	3.4002	3.4973	-0.0971	1.25	0.0032	0.017	0	Sdhb	succinate dehydrogenase complex, subunit B, iron sulfur (Ip)	U005029
Z00013908-1	2.9668	3.426	-0.4592	2.878	0	0	0	Sdfr2	stromal cell derived factor receptor 2	U003778
Z00002692-1	3.0648	3.22489	-0.16009	1.445	0	0	0	Sdccag10	serologically defined colon cancer antigen 10	U035138
Z00014523-1	3.3819	3.53019	-0.14829	1.406	0.0003	0.0023	0	Sdccag1	serologically defined colon cancer antigen 1	U034032
Z00004934-1	3.7564	3.496	0.2604	1.821	0	0	0	Sdcbp	syndecan binding protein	U004047
Z00005953-1	3.0816	2.87381	0.20779	1.613	0	0.0001	0	Sdc1	syndecan 1	U013744
Z00001954-1	3.4382	3.2317	0.2065	1.608	0	0	0	Sdad1	SDA1 domain containing 1	U026407
Z00005794-1	3.6504	3.7308	-0.0804	1.203	0.0086	0.0384	0	Sdad1	SDA1 domain containing 1	U026407
Z00016588-1	2.4288	2.8029	-0.3741	2.366	0	0	0	Scyl3	SCY1-like 3 (S. cerevisiae)	U001011
Z00005466-1	3.2862	3.0313	0.2549	1.798	0	0	0	Sct	secretin	U029453
Z00012858-1	3.3796	2.98581	0.39379	2.476	0	0	0	Scrn3	secernin 3
Z00016172-1	4.1403	4.2594	-0.1191	1.315	0.0001	0.0009	0	Scpep1	serine carboxypeptidase 1	U033253
Z00011763-1	3.5886	3.47171	0.11689	1.308	0.0002	0.0018	0	Scp2	sterol carrier protein 2, liver	U025351
Z00012466-1	3.0843	2.96591	0.11839	1.313	0.0057	0.0275	0	Scoc	short coiled-coil protein	U046693
Z00003683-1	2.6473	2.7743	-0.127	1.339	0.0094	0.0414	0	Sco1	SCO cytochrome oxidase deficient homolog 1 (yeast)	U012775
Z00020926-1	3.3616	3.46549	-0.10389	1.27	0.0016	0.0096	0	Schip1	schwannomin interacting protein 1	U003315
Z00003690-1	3.1745	3.24869	-0.07419	1.186	0.0259	0.0945	0	Scd1	stearoyl-Coenzyme A desaturase 1	U039075
Z00005050-1	3.2331	3.04931	0.18379	1.526	0	0	0	Sccpdh	saccharopine dehydrogenase (putative)	U001184
Z00018720-1	3.2542	3.43699	-0.18279	1.523	0	0	0	Scarb2	scavenger receptor class B, member 2	U026412
Z00011299-1	2.9505	2.78001	0.17049	1.48	0	0.0003	0	Scarb2	scavenger receptor class B, member 2	U026412
Z00000590-1	3.3447	3.42689	-0.08219	1.208	0.0079	0.0359	0	Scarb1	scavenger receptor class B, member 1	U026741
Z00012622-1	3.0856	2.9993	0.0863	1.219	0.0185	0.0724	0	Scap1	src family associated phosphoprotein 1	U013256
Z00014050-1	3.7762	3.5283	0.2479	1.769	0	0	0	Scap	SREBP cleavage activating protein	U011065
Z00019700-1	3.4303	3.55879	-0.12849	1.344	0	0.0004	0	Scamp5	secretory carrier membrane protein 5	U160305
Z00020938-1	3.0719	3.1654	-0.0935	1.24	0.0221	0.0836	0	Scamp1	secretory carrier membrane protein 1	U035043
Z00021594-1	3.0591	2.8663	0.1928	1.558	0	0	0	Sc5d	sterol-C5-desaturase (fungal ERG3, delta-5-desaturase) homolog (S. cerevisae)	U030750
Z00010347-1	3.471	3.2069	0.2641	1.836	0	0	0	Sc4mol	sterol-C4-methyl oxidase-like	U029873
Z00011929-1	2.488	2.68089	-0.19289	1.559	0.0001	0.0008	0	Sbf2	SET binding factor 2
Z00004278-1	3.323	3.4435	-0.1205	1.319	0.0002	0.0015	0	Sbf2	SET binding factor 2	U029120
Z00020989-1	3.8233	3.699	0.1243	1.331	0.0001	0.0008	0	Sbds	Shwachman-Bodian-Diamond syndrome homolog (human)	U026772
Z00003674-1	2.9333	2.7215	0.2118	1.628	0	0	0	Satb2	special AT-rich sequence binding protein 2	U021346
Z00009396-1	2.8191	2.97059	-0.15149	1.417	0	0.0002	0	Satb1	special AT-rich sequence binding protein 1	U037911
Z00017733-1	3.1689	3.5558	-0.3869	2.437	0	0	0	Sat1	spermidine/spermine N1-acetyl transferase 1	U039815
Z00007753-1	3.6055	3.5234	0.0821	1.208	0.0107	0.0463	0	Sart2	squamous cell carcinoma antigen recognized by T cells 2	U031682
Z00016623-1	2.647	2.78069	-0.13369	1.36	0.0013	0.0079	0	Sart1	squamous cell carcinoma antigen recognized by T-cells 1	U043698
Z00005882-1	3.722	3.9939	-0.2719	1.87	0	0	0	Sars	seryl-aminoacyl-tRNA synthetase	U024527
Z00012689-1	2.9894	2.88741	0.10199	1.264	0.0046	0.0228	0	Sap30bp	SAP30 binding protein	U043244
Z00005209-1	3.4597	4.0206	-0.5609	3.638	0	0	0	Sap30	sin3 associated polypeptide	U029840
Z00017615-1	4.2649	4.1305	0.1344	1.362	0	0	0	Sap18	Sin3-associated polypeptide 18	U035629
Z00022355-1	4.3905	4.50679	-0.11629	1.307	0.0002	0.0019	0	Samm50	sorting and assembly machinery component 50 homolog (S. cerevisiae)	U016504
Z00021762-1	2.5293	2.7046	-0.1753	1.497	0.0003	0.0022	0	Samm50	sorting and assembly machinery component 50 homolog (S. cerevisiae)	U016504
Z00015469-1	2.993	2.792	0.201	1.588	0	0	0	Samhd1	SAM domain and HD domain, 1	U023575
Z00001213-1	2.4126	2.24501	0.16759	1.47	0.0202	0.0779	0	Samd8	sterile alpha motif domain containing 8	U043381
Z00002275-1	2.9958	3.31999	-0.32419	2.109	0	0	0	Sall4	sal-like 4 (Drosophila)	U067432
Z00006355-1	3.4313	3.68159	-0.25029	1.779	0.0127	0.0533	1	Sall4	sal-like 4 (Drosophila)	U023697
Z00019785-1	3.0367	3.12879	-0.09209	1.236	0.0075	0.0343	0	Sall2	sal-like 2 (Drosophila)	U035541
Z00004379-1	2.965	3.1318	-0.1668	1.468	0	0	0	Safb2	scaffold attachment factor B2	U049121
Z00009783-1	3.8135	3.7228	0.0907	1.232	0.0052	0.0254	0	Sac3d1	SAC3 domain containing 1	U019019
Z00016025-1	2.5665	2.6922	-0.1257	1.335	0.0046	0.0228	0	S3-12	plasma membrane associated protein, S3-12	U037937
Z00014574-1	4.19	3.4477	0.7423	5.524	0	0	0	S100a6	S100 calcium binding protein A6 (calcyclin)	U003502
Z00000892-1	3.4968	3.04481	0.45199	2.831	0	0	0	S100a13	S100 calcium binding protein A13	U003496
Z00003181-1	3.1229	2.9997	0.1232	1.328	0.0001	0.0011	0	S100a11	S100 calcium binding protein A11 (calizzarin)	U003533
Z00000410-1	3.8425	3.582	0.2605	1.821	0	0	0	S100a10	S100 calcium binding protein A10 (calpactin)	U003534
Z00006537-1	3.3727	3.24061	0.13209	1.355	0	0.0004	0	Ryk	receptor-like tyrosine kinase	U010938
Z00017897-1	3.2985	3.3761	-0.0776	1.195	0.0225	0.0846	0	Rxrb	retinoid X receptor beta	U043589
Z00003154-1	3.435	3.3082	0.1268	1.339	0	0.0004	0	Rxra	retinoid X receptor alpha	U001539
Z00014666-1	4.026	3.90231	0.12369	1.329	0	0.0005	0	Rwdd1	RWD domain containing 1	U031677
Z00001002-1	3.919	3.751	0.168	1.472	0	0.0005	0	Ruvbl1	RuvB-like protein 1	U007148
Z00018971-1	2.2793	2.43919	-0.15989	1.445	0.0095	0.0416	0	Rutbc1	RUN and TBC1 domain containing 1	U033070
Z00003566-1	3.1139	3.2305	-0.1166	1.307	0.0011	0.0068	0	Rufy2	RUN and FYVE domain-containing 2	U011589
Z00005540-1	3.202	3.5619	-0.3599	2.29	0	0	0	Rtn4	reticulon 4	U061873
Z00011116-1	2.6452	2.91279	-0.26759	1.851	0	0.0001	0	Rtn4	reticulon 4	U061873
Z00020127-1	2.8701	3.02979	-0.15969	1.444	0	0.0002	0	Rtn4	reticulon 4	U012413
Z00017339-1	2.9539	3.06709	-0.11319	1.297	0.0168	0.067	0	Rsrc1	arginine/serine-rich coiled-coil 1	U063449
Z00009688-1	2.1014	2.61249	-0.51109	3.244	0	0.0003	0	Rsnl2	restin-like 2	U018210
Z00005744-1	3.2734	3.36909	-0.09569	1.246	0.003	0.0159	0	Rsc1a1	regulatory solute carrier protein, family 1, member 1	U025730
Z00021481-1	3.9302	4.06339	-0.13319	1.358	0.0001	0.001	0	Rrn3	RRN3 RNA polymerase I transcription factor homolog (yeast)	U016834
Z00004740-1	4.2852	4.05931	0.22589	1.682	0	0	0	Rrm2	ribonucleotide reductase M2	U013803
Z00006337-1	3.6179	3.3891	0.2288	1.693	0	0	0	Rrm1	ribonucleotide reductase M1	U042850
Z00013987-1	2.8657	2.73211	0.13359	1.36	0.0019	0.0108	0	Rras2	related RAS viral (r-ras) oncogene homolog 2	U029145
Z00006603-1	2.9856	2.54681	0.43879	2.746	0	0	0	Rragd	Ras-related GTP binding D	U004165
Z00007755-1	3.4536	3.5487	-0.0951	1.244	0.0035	0.0181	0	Rragc	Ras-related GTP binding C	U153101
Z00005718-1	3.4354	3.3066	0.1288	1.345	0	0.0006	0	Rpusd4	RNA pseudouridylate synthase domain containing 4	U010242
Z00022339-1	3.4548	3.3619	0.0929	1.238	0.0051	0.025	0	Rpusd4	RNA pseudouridylate synthase domain containing 4	U010242
Z00014456-1	2.8121	2.6439	0.1682	1.472	0	0.0001	0	Rpusd1	RNA pseudouridylate synthase domain containing 1	U017683
Z00009045-1	4.9113	5.0303	-0.119	1.315	0.0012	0.0076	0	Rpsa	ribosomal protein SA	U011154
Z00007410-1	2.9482	3.0692	-0.121	1.321	0.0008	0.0053	0	Rps6kc1	ribosomal protein S6 kinase polypeptide 1	U022195
Z00018233-1	3.4658	3.6065	-0.1407	1.382	0	0	0	Rps6kb2	ribosomal protein S6 kinase, polypeptide 2	U019100
Z00004822-1	3.5977	3.4722	0.1255	1.335	0.0024	0.0131	0	Rps6ka6	ribosomal protein S6 kinase polypeptide 6	U020170
Z00005223-1	3.1502	3.0555	0.0947	1.243	0.005	0.0248	0	Rps6ka4	ribosomal protein S6 kinase, polypeptide 4
Z00018901-1	3.072	3.30089	-0.22889	1.693	0	0	0	Rps6ka2	ribosomal protein S6 kinase, polypeptide 2	U037398
Z00011330-1	4.5556	4.7369	-0.1813	1.518	0	0	0	Rps5	ribosomal protein S5	U007680
Z00018008-1	5.0881	5.2567	-0.1686	1.474	0	0	0	Rps4x	ribosomal protein S4, X-linked	U064950
Z00009345-1	4.4626	4.63729	-0.17469	1.495	0	0	0	Rps3a	ribosomal protein S3a	U035824
Z00018173-1	5.2758	5.38499	-0.10919	1.285	0.0019	0.0107	0	Rps3	ribosomal protein S3	U028893
Z00010558-1	5.0935	5.203	-0.1095	1.286	0.0091	0.0402	0	Rps28	ribosomal protein S28	U037693
Z00012129-1	4.15	4.31629	-0.16629	1.466	0	0.0002	0	Rps27	ribosomal protein S27	U031405
Z00012523-1	4.8878	4.98869	-0.10089	1.261	0.003	0.0162	0	Rps24	ribosomal protein S24	U015389
Z00009671-1	5.3542	5.4599	-0.1057	1.275	0.0114	0.0487	0	Rps20	ribosomal protein S20	U061059
Z00012547-1	5.3896	5.4734	-0.0838	1.212	0.0186	0.0729	0	Rps19	ribosomal protein S19	U056198
Z00011556-1	5.0664	5.1699	-0.1035	1.269	0.003	0.0159	0	Rps17	ribosomal protein S17	U060334
Z00017616-1	5.0548	5.18609	-0.13129	1.352	0.0001	0.0012	0	Rps12	ribosomal protein S12	U046822
Z00001648-1	5.1793	5.2877	-0.1084	1.283	0.0021	0.0117	0	Rps12	ribosomal protein S12	U046822
Z00019852-1	3.6654	3.41651	0.24889	1.773	0	0	0	Rprc1	arginine/proline rich coiled-coil 1	U025517
Z00016409-1	3.241	3.0885	0.1525	1.42	0.0002	0.0017	0	Rpp38	ribonuclease P/MRP 38 subunit (human)	U022235
Z00009412-1	3.0599	2.9429	0.117	1.309	0.0005	0.0038	0	Rpp30	ribonuclease P/MRP 30 subunit (human)	U019396
Z00020576-1	2.519	2.85289	-0.33389	2.157	0	0	0	Rpp25	ribonuclease P 25 subunit (human)	U107217
Z00006270-1	3.3384	3.25741	0.08099	1.205	0.0138	0.0572	0	Rpp14	ribonuclease P 14 subunit (human)	U015292
Z00020341-1	2.9544	3.18789	-0.23349	1.711	0	0	0	Rpo1-4	RNA polymerase 1-4	U007028
Z00007519-1	3.9516	3.86431	0.08729	1.222	0.0077	0.0349	0	Rpo1-1	RNA polymerase 1-1	U037850
Z00006365-1	3.32	3.2379	0.0821	1.208	0.02	0.0772	0	Rpl7l1	ribosomal protein L7-like 1	U037871
Z00019205-1	5.2958	5.19931	0.09649	1.248	0.0058	0.0279	0	Rpl7a	ribosomal protein L7a	U001525
Z00012491-1	5.0856	5.17189	-0.08629	1.219	0.0129	0.0542	0	Rpl6	ribosomal protein L6	U021563
Z00007350-1	4.8815	5.10039	-0.21889	1.655	0.0003	0.0026	0	Rpl4	ribosomal protein L4	U010610
Z00003747-1	5.0674	5.23709	-0.16969	1.478	0.0041	0.0207	0	Rpl4	ribosomal protein L4	U010610
Z00000454-1	2.3239	2.6482	-0.3243	2.11	0	0	0	Rpl36a	ribosomal protein L36a	U020197
Z00011516-1	4.7217	4.84919	-0.12749	1.341	0.0011	0.0071	0	Rpl36	ribosomal protein L36	U027705
Z00004960-1	2.5517	2.9191	-0.3674	2.33	0	0	0	Rpl30	ribosomal protein L30	U036078
Z00011319-1	4.7378	4.8429	-0.1051	1.273	0.0019	0.011	0	Rpl28	ribosomal protein L28	U106157
Z00005787-1	3.763	3.8349	-0.0719	1.18	0.0218	0.0829	0	Rpl27a	ribosomal protein L27a	U046416
Z00011895-1	3.83	3.9012	-0.0712	1.178	0.0257	0.094	0	Rpl26	ribosomal protein L26	U012796
Z00010530-1	3.6489	3.87549	-0.22659	1.684	0.0004	0.003	0	Rpl22l1	ribosomal protein L22 like 1	U268813
Z00018721-1	3.7442	4.0566	-0.3124	2.053	0	0	0	Rpl22	ribosomal protein L22	U005168
Z00011322-1	4.7755	4.9729	-0.1974	1.575	0	0.0002	0	Rpl18a	Ribosomal protein L18A	U029936
Z00006641-1	5.1824	5.30459	-0.12219	1.324	0.0005	0.0035	0	Rpl17	ribosomal protein L17	U018899
Z00021015-1	4.0979	4.2278	-0.1299	1.348	0	0.0003	0	Rpl15	ribosomal protein L15	U063427
Z00018000-1	4.321	4.4278	-0.1068	1.278	0.0003	0.0021	0	Rpl14	ribosomal protein L14	U011159
Z00018860-1	5.0717	5.266	-0.1943	1.564	0	0	0	Rpl13a	ribosomal protein L13a	U008064
Z00017697-1	5.1635	5.3051	-0.1416	1.385	0	0.0005	0	Rpl12	ribosomal protein L12	U093913
Z00010176-1	2.7217	2.5671	0.1546	1.427	0.0004	0.0028	0	Rpia	ribose 5-phosphate isomerase A	U027445
Z00007379-1	2.3387	2.5323	-0.1936	1.561	0.0019	0.011	0	Rpgrip1	retinitis pigmentosa GTPase regulator interacting protein 1	U015602
Z00011056-1	3.4003	3.67059	-0.27029	1.863	0	0	0	Rpap1	RNA polymerase II associated protein 1	U023234
Z00004919-1	4.2448	4.14971	0.09509	1.244	0.0141	0.0583	0	Rpa1	replication protein A1	U033076
Z00001854-1	2.3166	2.0744	0.2422	1.746	0.0072	0.0331	0	Rp2h	retinitis pigmentosa 2 homolog (human)	U019742
Z00014650-1	2.5728	2.74129	-0.16849	1.473	0.0004	0.0028	0	RP23-289L21.1	novel protein	U025185
Z00013032-1	2.6242	2.79019	-0.16599	1.465	0.0006	0.0042	0	RP23-136K12.4	putative phosphatase	U012956
Z00016085-1	2.7007	2.6064	0.0943	1.242	0.0228	0.0856	0	Rora	RAR-related orphan receptor alpha	U094151
Z00003305-1	3.0624	2.86011	0.20229	1.593	0	0	0	Rock2	Rho-associated coiled-coil forming kinase 2	U013790
Z00013084-1	3.2283	3.0673	0.161	1.448	0	0.0005	0	Rock1	Rho-associated coiled-coil forming kinase 1	U038201
Z00014290-1	3.0519	2.95031	0.10159	1.263	0.0036	0.0185	0	Rock1	Rho-associated coiled-coil forming kinase 1	U038201
Z00006579-1	2.8809	3.23479	-0.35389	2.258	0	0	0	Robo1	roundabout homolog 1 (Drosophila)	U043542
Z00006353-1	3.7091	3.47871	0.23039	1.699	0	0	0	Rnuxa	RNA U, small nuclear RNA export adaptor	U018744
Z00004799-1	3.5119	4.05009	-0.53819	3.452	0	0	0	Rnu22	RNA, U22 small nucleolar	U019120
Z00003138-1	3.5857	3.44	0.1457	1.398	0	0	0	Rnpepl1	arginyl aminopeptidase (aminopeptidase B)-like 1	U000622
Z00005966-1	3.261	3.08091	0.18009	1.513	0	0.0002	0	Rnpep	arginyl aminopeptidase (aminopeptidase B)	U021794
Z00006589-1	3.6584	3.86439	-0.20599	1.606	0	0	0	Rnpc2	RNA-binding region (RNP1, RRM) containing 2	U023553
Z00019163-1	3.8643	3.96629	-0.10199	1.264	0.0227	0.0854	0	Rnpc2	RNA-binding region (RNP1, RRM) containing 2	U023553
Z00019240-1	4.8346	4.5932	0.2414	1.743	0	0	0	Rnf7	ring finger protein 7	U031211
Z00010986-1	3.6302	3.44641	0.18379	1.526	0	0	0	Rnf44	ring finger protein 44	U034801
Z00021228-1	3.0289	3.31739	-0.28849	1.943	0	0	0	Rnf4	ring finger protein 4
Z00018388-1	4.3497	4.4465	-0.0968	1.249	0.0023	0.0127	0	Rnf4	ring finger protein 4	U005486
Z00008156-1	3.4006	3.6141	-0.2135	1.634	0	0	0	Rnf2	ring finger protein 2	U021884
Z00009083-1	2.9286	3.1225	-0.1939	1.562	0.0015	0.0092	0	Rnf2	ring finger protein 2	U021884
Z00014734-1	2.69	2.8185	-0.1285	1.344	0.0015	0.009	0	Rnf19	ring finger protein (C3HC4 type) 19	U048048
Z00018708-1	4.0386	3.95571	0.08289	1.21	0.0096	0.0423	0	Rnf187	ring finger protein 187	U032825
Z00004871-1	3.1568	3.31	-0.1532	1.422	0	0	0	Rnf185	ring finger protein 185	U032432
Z00019848-1	2.1602	1.9585	0.2017	1.591	0.0032	0.0168	0	Rnf170	ring finger protein 170	U009208
Z00003317-1	2.5904	2.7269	-0.1365	1.369	0.0014	0.0085	0	Rnf17	ring finger protein 17	U015678
Z00019060-1	3.0139	3.1385	-0.1246	1.332	0.0004	0.0033	0	Rnf167	ring finger protein 167	U012859
Z00019142-1	2.797	2.95519	-0.15819	1.439	0	0.0002	0	Rnf166	ring finger protein 166	U030354
Z00016641-1	3.5269	3.697	-0.1701	1.479	0.0006	0.0042	0	Rnf138	ring finger protein 138	U018467
Z00010649-1	2.9657	3.1059	-0.1402	1.381	0	0.0004	0	Rnf130	ring finger protein 130	U012542
Z00005568-1	3.6176	3.49561	0.12199	1.324	0	0.0008	0	Rnf126	ring finger protein 126	U031991
Z00010356-1	3.2926	3.1167	0.1759	1.499	0	0.0007	0	Rnf12	ring finger protein 12	U039604
Z00007965-1	3.316	3.4272	-0.1112	1.291	0.0008	0.0053	0	Rnf113a	ring finger protein 113A	U014193
Z00018026-1	3.3733	3.523	-0.1497	1.411	0	0.0007	0	Rnf10	ring finger protein 10	U026625
Z00006429-1	3.5724	3.68829	-0.11589	1.305	0.0006	0.0043	0	Rnaseh2a	ribonuclease H2, large subunit	U107226
Z00011440-1	2.5839	1.6586	0.9253	8.419	0	0	1	Rkhd3	ring finger and KH domain containing 3	U008313
Z00005048-1	3.3022	3.13121	0.17099	1.482	0.0003	0.0024	0	Rkhd2	ring finger and KH domain containing 2	U018882
Z00021980-1	3.2407	3.15201	0.08869	1.226	0.0073	0.0339	0	Rit1	Ras-like without CAAX 1	U003446
Z00008464-1	2.9089	3.1078	-0.1989	1.58	0	0	0	Ripk5	receptor interacting protein kinase 5	U000802
Z00013883-1	2.3276	2.4582	-0.1306	1.35	0.0276	0.0993	0	Ripk5	receptor interacting protein kinase 5	U000802
Z00017359-1	2.8774	2.70451	0.17289	1.488	0	0	0	Riok3	RIO kinase 3 (yeast)	U018420
Z00007441-1	3.5988	3.7065	-0.1077	1.281	0.0034	0.0176	0	Riok3	RIO kinase 3 (yeast)	U018420
Z00004858-1	3.5067	3.21891	0.28779	1.939	0	0	0	Riok2	RIO kinase 2 (yeast)	U017531
Z00016834-1	2.909	2.76171	0.14729	1.403	0	0.0002	0	Rin3	Ras and Rab interactor 3	U014302
Z00015902-1	2.681	2.55711	0.12389	1.33	0.0043	0.0216	0	Rin1	Ras and Rab interactor 1	U038732
Z00011705-1	3.6207	3.87329	-0.25259	1.788	0	0	0	Rif1	Rap1 interacting factor 1 homolog (yeast)	U001752
Z00014751-1	3.2114	3.3222	-0.1108	1.29	0.0016	0.0093	0	Ric8b	resistance to inhibitors of cholinesterase 8 homolog B (C. elegans)	U043098
Z00006052-1	3.2281	3.3894	-0.1613	1.449	0	0	0	Ric8	resistance to inhibitors of cholinesterase 8 homolog (C. elegans)	U008938
Z00017985-1	4.4969	3.8914	0.6055	4.031	0	0	0	Rhox6	reproductive homeobox on X chromosome, 6	U019795
Z00004852-1	4.6706	4.455	0.2156	1.642	0	0	0	Rhox5	reproductive homeobox on X chromosome, 5
Z00002083-1	2.7994	2.66351	0.13589	1.367	0.0153	0.0622	0	Rhox4	reproductive homeobox on chromosome X, 4	U138355
Z00014703-1	2.8299	2.9942	-0.1643	1.459	0	0.0002	0	Rhov	ras homolog gene family, member V	U023225
Z00001016-1	3.0943	2.64571	0.44859	2.809	0	0	0	Rhou	ras homolog gene family, member U	U009945
Z00014997-1	3.0307	2.84351	0.18719	1.538	0	0	0	Rhod	ras homolog gene family, member D	U019082
Z00000381-1	3.0859	2.8756	0.2103	1.622	0	0	0	Rhob	ras homolog gene family, member B	U033792
Z00008903-1	3.7184	3.63161	0.08679	1.221	0.0077	0.0352	0	Rhoa	ras homolog gene family, member A	U011020
Z00005432-1	2.9827	2.89961	0.08309	1.21	0.0205	0.0787	0	Rhoa	ras homolog gene family, member A	U011020
Z00018686-1	3.2713	3.0025	0.2688	1.856	0	0	0	Rhced	Rhesus blood group CE and D	U004941
Z00009176-1	3.4171	3.3104	0.1067	1.278	0.0006	0.0044	0	Rhbdf1	rhomboid family 1 (Drosophila)	U032631
Z00019921-1	3.1294	2.9581	0.1713	1.483	0	0	0	Rgs3	regulator of G-protein signaling 3	U004396
Z00017867-1	3.3854	3.0522	0.3332	2.153	0	0	0	Rgs19	regulator of G-protein signaling 19	U023795
Z00010781-1	2.6013	2.273	0.3283	2.129	0	0	0	Rgs17	regulator of G-protein signaling 17	U031500
Z00018944-1	2.503	2.65459	-0.15159	1.417	0.0028	0.0153	0	Rgnef	Rho-guanine nucleotide exchange factor	U035081
Z00019129-1	3.309	3.51199	-0.20299	1.595	0	0	0	Rgl2	ral guanine nucleotide dissociation stimulator-like 2	U017834
Z00003235-1	3.1646	3.077	0.0876	1.223	0.0153	0.0623	0	Rg9mtd3	RNA (guanine-9-) methyltransferase domain containing 3	U004269
Z00014719-1	3.2559	3.45239	-0.19649	1.572	0	0	0	Rfx2	regulatory factor X, 2 (influences HLA class II expression)	U037958
Z00012305-1	4.2381	3.95	0.2881	1.941	0	0	0	Rfwd3	ring finger and WD repeat domain 3	U029331
Z00013577-1	3.4371	3.56479	-0.12769	1.341	0	0.0004	0	Rfng	radical fringe gene homolog (Drosophila)	U033734
Z00003685-1	3.9916	4.07209	-0.08049	1.203	0.0134	0.0556	0	Rfc5	replication factor C (activator 1) 5	U026653
Z00020555-1	3.5797	3.50861	0.07109	1.177	0.0236	0.0878	0	Rfc4	replication factor C (activator 1) 4	U036920
Z00008341-1	3.4516	3.3529	0.0987	1.255	0.0028	0.0151	0	Rfc3	replication factor C (activator 1) 3	U027003
Z00013078-1	3.7355	3.5982	0.1373	1.371	0	0.0001	0	Rexo4	REX4, RNA exonuclease 4 homolog (S. cerevisiae)	U022435
Z00005218-1	2.9824	3.14059	-0.15819	1.439	0	0.0002	0	Rex2	reduced expression 2	U020603
Z00004564-1	2.4714	2.89299	-0.42159	2.639	0	0	0	Rev3l	REV3-like, catalytic subunit of DNA polymerase zeta RAD54 like (S. cerevisiae)	U011417
Z00015313-1	2.4895	3.0278	-0.5383	3.453	0	0	0	Rev1l	REV1-like (S. cerevisiae)	U021255
Z00008239-1	3.2505	3.47939	-0.22889	1.693	0	0	0	Rev1l	REV1-like (S. cerevisiae)	U021255
Z00000753-1	4.0016	4.2506	-0.249	1.774	0	0	0	Rest	RE1-silencing transcription factor	U042648
Z00019589-1	3.4735	3.6366	-0.1631	1.455	0	0	0	Rest	RE1-silencing transcription factor	U042648
Z00012873-1	2.5821	2.44201	0.14009	1.38	0.0069	0.0321	0	Rerg	RAS-like, estrogen-regulated, growth-inhibitor	U027981
Z00016353-1	1.9694	2.29179	-0.32239	2.1	0.0189	0.0737	0	Rerg	RAS-like, estrogen-regulated, growth-inhibitor	U027981
Z00018255-1	3.5057	3.76699	-0.26129	1.825	0	0	0	Renbp	renin binding protein	U039462
Z00001243-1	3.4315	3.34361	0.08789	1.224	0.0062	0.0294	0	Rela	v-rel reticuloendotheliosis viral oncogene homolog A (avian)	U038712
Z00002164-1	3.003	3.20429	-0.20129	1.589	0	0	0	Rdm1	RAD52 motif 1	U013375
Z00006465-1	3.9842	3.83801	0.14619	1.4	0	0	0	Rdbp	RD RNA-binding protein	U017872
Z00004896-1	3.8805	3.80101	0.07949	1.2	0.0182	0.0714	0	Rcl1	RNA terminal phosphate cyclase-like 1	U019342
Z00009252-1	4.5831	4.72569	-0.14259	1.388	0	0	0	Rcc2	regulator of chromosome condensation 2	U005025
Z00000399-1	2.8962	2.71511	0.18109	1.517	0	0.0005	0	Rc3h1	RING CCCH (C3H) domains 1	U000988
Z00006664-1	4.4992	4.35971	0.13949	1.378	0	0.0001	0	Rbx1	ring-box 1	U016464
Z00016462-1	3.3151	3.4681	-0.153	1.422	0.0004	0.003	0	Rbpsuh	recombining binding protein suppressor of hairless (Drosophila)	U042636
Z00013525-1	3.9991	4.3417	-0.3426	2.2	0	0	0	Rbpms2	RNA binding protein with multiple splicing 2	U010642
Z00014664-1	3.5763	3.7338	-0.1575	1.437	0	0	0	Rbpms	RNA binding protein gene with multiple splicing	U029715
Z00006556-1	3.6814	3.49121	0.19019	1.549	0	0	0	Rbms1	RNA binding motif, single stranded interacting protein 1	U022672
Z00000403-1	3.7329	3.56801	0.16489	1.461	0	0	0	Rbms1	RNA binding motif, single stranded interacting protein 1	U267579
Z00005491-1	2.47	2.34911	0.12089	1.32	0.0229	0.0859	0	Rbm9	RNA binding motif protein 9	U036364
Z00011087-1	3.3127	3.218	0.0947	1.243	0.0053	0.0258	0	Rbm7	RNA binding motif protein 7	U030821
Z00003967-1	2.5687	3.1245	-0.5558	3.595	0	0	0	Rbm4	RNA binding motif protein 4	U019076
Z00003053-1	2.5254	2.39931	0.12609	1.336	0.0179	0.0705	0	Rbm4	RNA binding motif protein 4	U019076
Z00009598-1	2.6366	2.4697	0.1669	1.468	0.0002	0.0019	0	Rbm35a	RNA binding motif protein 35A	U024845
Z00005506-1	3.6754	3.60141	0.07399	1.185	0.0178	0.0704	0	Rbm34	RNA binding motif protein 34	U030416
Z00005858-1	4.2962	4.22131	0.07489	1.188	0.019	0.074	0	Rbm3	RNA binding motif protein 3	U039237
Z00021018-1	4.1349	4.0652	0.0697	1.174	0.0194	0.0754	0	Rbm3	RNA binding motif protein 3	U039237
Z00004589-1	3.4776	3.3465	0.1311	1.352	0	0.0007	0	Rbm19	RNA binding motif protein 19	U042684
Z00012221-1	2.7425	2.6033	0.1392	1.377	0.0012	0.0075	0	Rbm19	RNA binding motif protein 19	U042684
Z00019342-1	2.3944	2.54839	-0.15399	1.425	0.0068	0.0318	0	Rbm15b	RNA binding motif protein 15B	U049563
Z00017596-1	3.5953	3.46051	0.13479	1.363	0	0.0001	0	Rbm15	RNA binding motif protein 15	U024495
Z00017881-1	3.8823	3.77721	0.10509	1.273	0.0033	0.0172	0	Rbm10	RNA binding motif protein 10	U043750
Z00001322-1	3.168	3.06071	0.10729	1.28	0.0043	0.0217	0	Rbbp8	retinoblastoma binding protein 8	U018416
Z00017884-1	4.8493	4.535	0.3143	2.062	0	0	0	Rbbp7	retinoblastoma binding protein 7	U020375
Z00012410-1	2.9811	3.1455	-0.1644	1.46	0.0002	0.0016	0	Rbbp6	retinoblastoma binding protein 6	U008735
Z00010433-1	3.5422	3.78199	-0.23979	1.736	0	0	0	Rbbp5	retinoblastoma binding protein 5	U000803
Z00009303-1	2.9841	2.82761	0.15649	1.433	0	0.0003	0	Rb1cc1	RB1-inducible coiled-coil 1	U000013
Z00000891-1	3.0502	2.90741	0.14279	1.389	0	0.0003	0	Rassf8	Ras association (RalGDS/AF-6) domain family 8	U042777
Z00008280-1	2.2675	2.398	-0.1305	1.35	0.014	0.0578	0	Rassf5	Ras association (RalGDS/AF-6) domain family 5	U021749
Z00010798-1	3.0933	2.7052	0.3881	2.443	0	0	0	Rassf1	Ras association (RalGDS/AF-6) domain family 1	U010993
Z00011108-1	2.7354	2.5535	0.1819	1.52	0.0213	0.0814	0	Rasd1	RAS, dexamethasone-induced 1	U032860
Z00008669-1	2.7554	2.84879	-0.09339	1.239	0.0239	0.0887	0	Rasa2	RAS p21 protein activator 2	U042016
Z00014308-1	2.4153	2.51499	-0.09969	1.258	0.0242	0.0894	0	Rasa2	RAS p21 protein activator 2	U042016
Z00012201-1	2.4064	2.275	0.1314	1.353	0.0238	0.0884	0	Rarres2	retinoic acid receptor responder (tazarotene induced) 2	U027272
Z00014815-1	2.2084	1.8788	0.3296	2.135	0.0027	0.0147	0	Rarb	retinoic acid receptor, beta
Z00005287-1	2.9799	3.0658	-0.0859	1.218	0.0132	0.0552	0	Rara	retinoic acid receptor, alpha	U013319
Z00015840-1	2.8456	3.04379	-0.19819	1.578	0	0	0	Raph1	Ras association (RalGDS/AF-6) and pleckstrin homology domains 1	U068487
Z00019956-1	2.3424	2.58769	-0.24529	1.759	0.002	0.0114	0	Raph1	Ras association (RalGDS/AF-6) and pleckstrin homology domains 1	U068487
Z00002601-1	2.8497	2.9607	-0.111	1.291	0.0115	0.0492	0	Rapgef6	Rap guanine nucleotide exchange factor (GEF) 6	U012611
Z00008015-1	2.4232	2.6349	-0.2117	1.628	0	0	0	Rapgef5	Rap guanine nucleotide exchange factor (GEF) 5	U014489
Z00006474-1	2.8577	2.959	-0.1013	1.262	0.0052	0.0254	0	Rapgef5	Rap guanine nucleotide exchange factor (GEF) 5	U014489
Z00001873-1	3.056	2.6692	0.3868	2.436	0	0	0	Rap2c	RAP2C, member of RAS oncogene family	U041239
Z00016112-1	2.9637	3.13329	-0.16959	1.477	0	0.0001	0	Rap2a	RAS related protein 2a	U015983
Z00005841-1	2.9263	3.1221	-0.1958	1.569	0	0	0	Rap1ga1	Rap1, GTPase-activating protein 1	U004988
Z00008409-1	3.7483	3.6254	0.1229	1.327	0.0006	0.0043	0	Rap1a	RAS-related protein-1a	U041409
Z00006380-1	4.1151	4.0122	0.1029	1.267	0.0008	0.0054	0	Rangap1	RAN GTPase activating protein 1	U036435
Z00016361-1	2.5799	2.77639	-0.19649	1.572	0	0.0001	0	Ranbp6	RAN binding protein 6	U038963
Z00001258-1	4.0926	4.16239	-0.06979	1.174	0.0235	0.0876	0	Ranbp3	RAN binding protein 3	U018138
Z00014982-1	3.8426	3.7489	0.0937	1.24	0.0234	0.0874	0	Ranbp2	RAN binding protein 2	U043077
Z00020280-1	3.4918	3.57129	-0.07949	1.2	0.0144	0.0593	0	Ranbp17	RAN binding protein 17	U032643
Z00007357-1	2.4535	2.60639	-0.15289	1.421	0.0016	0.0097	0	Ranbp10	RAN binding protein 10	U030184
Z00013705-1	3.3709	3.4621	-0.0912	1.233	0.0214	0.0818	0	Ranbp10	RAN binding protein 10	U030184
Z00010845-1	4.4963	4.36321	0.13309	1.358	0	0.0003	0	Ranbp1	RAN binding protein 1	U036857
Z00011588-1	4.06	3.94981	0.11019	1.288	0.0003	0.0023	0	Ranbp1	RAN binding protein 1	U036857
Z00019615-1	5.1361	4.94611	0.18999	1.548	0	0	0	Ran	RAN, member RAS oncogene family	U006225
Z00016280-1	4.033	4.10939	-0.07639	1.192	0.0138	0.0572	0	Ran	RAN, member RAS oncogene family	U006225
Z00004177-1	2.3687	2.52329	-0.15459	1.427	0.01	0.0435	0	Ralgps2	Ral GEF with PH domain and SH3 binding motif 2
Z00015566-1	2.8954	2.9817	-0.0863	1.219	0.0226	0.0851	0	Ralgps2	Ral GEF with PH domain and SH3 binding motif 2	U021932
Z00011688-1	3.6282	3.23641	0.39179	2.464	0	0	0	Ralgds	ral guanine nucleotide dissociation stimulator	U001548
Z00013891-1	3.7589	3.6661	0.0928	1.238	0.0102	0.0444	0	Ralbp1	ralA binding protein 1	U038008
Z00010179-1	3.6564	3.5557	0.1007	1.26	0.0255	0.0933	0	Ralbp1	ralA binding protein 1	U038008
Z00010358-1	3.6603	3.73029	-0.06999	1.174	0.0238	0.0886	0	Ralb	v-ral simian leukemia viral oncogene homolog B (ras related)	U021695
Z00011682-1	2.7841	3.039	-0.2549	1.798	0	0	0	Rala	v-ral simian leukemia viral oncogene homolog A (ras related)	U034533
Z00020407-1	3.1754	2.94481	0.23059	1.7	0	0	0	Rai17	retinoic acid induced 17	U015398
Z00019497-1	3.7327	3.8208	-0.0881	1.224	0.0052	0.0254	0	Rai14	retinoic acid induced 14	U036007
Z00011521-1	3.6892	3.802	-0.1128	1.296	0.0004	0.0031	0	Raf1	v-raf-leukemia viral oncogene 1	U027753
Z00007539-1	3.5735	3.66619	-0.09269	1.237	0.003	0.0159	0	Rae1	RAE1 RNA export 1 homolog (S. pombe)	U002907
Z00010686-1	3.9839	3.7993	0.1846	1.529	0.0003	0.0025	0	Rad23b	RAD23b homolog (S. cerevisiae)	U004351
Z00020879-1	3.158	3.27159	-0.11359	1.298	0.0014	0.0083	0	Rad23b	RAD23b homolog (S. cerevisiae)	U004351
Z00004607-1	2.6031	2.7688	-0.1657	1.464	0.0002	0.0019	0	Rad18	RAD18 homolog (S. cerevisiae)	U027717
Z00020311-1	2.6432	2.5218	0.1214	1.322	0.0032	0.0171	0	Rad18	RAD18 homolog (S. cerevisiae)	U027717
Z00004694-1	3.678	3.7525	-0.0745	1.187	0.0184	0.0723	0	Rad17	RAD17 homolog (S. pombe)	U035112
Z00019607-1	2.6133	2.7523	-0.139	1.377	0.0099	0.0432	0	Rac2	RAS-related C3 botulinum substrate 2	U036387
Z00013187-1	4.1532	3.9293	0.2239	1.674	0	0	0	Rac1	RAS-related C3 botulinum substrate 1	U026924
Z00017908-1	3.0655	3.23609	-0.17059	1.481	0	0.0003	0	Rabif	RAB interacting factor	U000831
Z00021367-1	3.0538	3.2084	-0.1546	1.427	0.0022	0.0122	0	Rabif	RAB interacting factor	U000831
Z00000401-1	3.8299	3.9342	-0.1043	1.271	0.0016	0.0094	0	Rabggtb	RAB geranylgeranyl transferase, b subunit	U024782
Z00001591-1	3.2555	3.39329	-0.13779	1.373	0	0.0003	0	Rabggta	Rab geranylgeranyl transferase, a subunit	U035587
Z00017389-1	2.0201	1.75791	0.26219	1.828	0.024	0.089	0	Rabgap1l	RAB GTPase activating protein 1-like	U021949
Z00015647-1	2.2904	2.10991	0.18049	1.515	0.025	0.0918	0	Rabgap1l	RAB GTPase activating protein 1-like	U021949
Z00013965-1	3.4634	3.09411	0.36929	2.34	0	0	0	Rabepk	Rab9 effector protein with kelch motifs	U022530
Z00005529-1	3.0059	2.86181	0.14409	1.393	0.0003	0.0025	0	Rabep1	rabaptin, RAB GTPase binding effector protein 1	U043185
Z00000244-1	3.1947	3.2709	-0.0762	1.191	0.024	0.0889	0	Rabep1	rabaptin, RAB GTPase binding effector protein 1	U043185
Z00010926-1	4.4019	4.2556	0.1463	1.4	0	0	0	Rabac1	Rab acceptor 1 (prenylated)	U028263
Z00001665-1	2.7583	2.4844	0.2739	1.878	0	0	0	Rab6b	RAB6B, member RAS oncogene family	U010941
Z00012037-1	3.3916	3.5112	-0.1196	1.317	0.0003	0.0023	0	Rab6	RAB6, member RAS oncogene family	U008458
Z00000633-1	2.8044	2.7137	0.0907	1.232	0.0209	0.0801	0	Rab5b	RAB5B, member RAS oncogene family
Z00003785-1	2.6436	2.85029	-0.20669	1.609	0.0001	0.0011	0	Rab4a	RAB4A, member RAS oncogene family	U009947
Z00003560-1	3.512	3.41821	0.09379	1.241	0.0028	0.0152	0	Rab3ip	RAB3A interacting protein	U032247
Z00010419-1	3.4598	3.30641	0.15339	1.423	0.0001	0.0008	0	Rab27a	RAB27A, member RAS oncogene family	U010734
Z00005333-1	3.2638	3.4141	-0.1503	1.413	0	0	0	Rab24	RAB24, member RAS oncogene family	U034810
Z00007067-1	3.7693	3.9079	-0.1386	1.375	0	0	0	Rab24	RAB24, member RAS oncogene family	U034810
Z00001315-1	2.7728	2.9239	-0.1511	1.416	0.0004	0.0029	0	Rab23	RAB23, member RAS oncogene family	U042150
Z00007494-1	3.0514	2.8895	0.1619	1.451	0	0	0	Rab20	RAB20, member RAS oncogene family	U029583
Z00006431-1	3.4953	3.35191	0.14339	1.391	0	0.0001	0	Rab1b	RAB1B, member RAS oncogene family	U019065
Z00003487-1	2.3145	2.461	-0.1465	1.401	0.0046	0.0228	0	Rab12	RAB12, member RAS oncogene family	U154370
Z00019275-1	2.719	2.8715	-0.1525	1.42	0.0006	0.0043	0	Rab11fip5	RAB11 family interacting protein 5 (class I)	U078480
Z00017619-1	3.1186	2.70691	0.41169	2.58	0	0	0	Rab11fip1	RAB11 family interacting protein 1 (class I)	U029685
Z00002386-1	3.2554	3.0538	0.2016	1.59	0	0	0	Rab11fip1	RAB11 family interacting protein 1 (class I)	U029685
Z00000644-1	3.4636	3.24231	0.22129	1.664	0	0	0	Rab10	RAB10, member RAS oncogene family	U277131
Z00005543-1	4.644	4.5146	0.1294	1.347	0.0001	0.001	0	Rab1	RAB1, member RAS oncogene family	U012352
Z00007938-1	3.3197	3.40139	-0.08169	1.206	0.0248	0.0914	0	R3hdm1	R3H domain 1 (binds single-stranded nucleic acids)	U000758
Z00005605-1	3.2249	3.014	0.2109	1.625	0	0	0	R3hcc1	R3H domain and coiled-coil containing 1	U035735
Z00014305-1	4.0852	4.17119	-0.08599	1.218	0.0059	0.0281	0	Qdpr	quininoid dihydropteridine reductase	U026168
Z00006596-1	4.1015	4.2028	-0.1013	1.262	0.0104	0.0452	0	Qars	glutaminyl-tRNA synthetase	U011028
Z00017803-1	3.601	3.26331	0.33769	2.176	0	0	0	Pycrl	pyrroline-5-carboxylate reductase-like	U036317
Z00010939-1	4.0747	4.2408	-0.1661	1.465	0	0	0	Pycr2	pyrroline-5-carboxylate reductase family, member 2	U001200
Z00010915-1	2.9891	3.1512	-0.1621	1.452	0	0.0002	0	Pycard	PYD and CARD domain containing	U029315
Z00008906-1	3.2118	3.35729	-0.14549	1.397	0	0.0001	0	Pxk	PX domain containing serine/threonine kinase	U015293
Z00002119-1	3.3503	3.24101	0.10929	1.286	0.0008	0.0056	0	Pwwp2	PWWP domain containing 2	U008903
Z00009501-1	3.3948	3.31551	0.07929	1.2	0.0134	0.0558	0	Pwp2h	PWP2 (periodic tryptophan protein) homolog, yeast	U031968
Z00017843-1	3.2341	3.061	0.1731	1.489	0.0001	0.001	0	Pwp1	PWP1 homolog (S. cerevisiae)	U011833
Z00000245-1	3.2874	3.44329	-0.15589	1.431	0.0002	0.002	0	Pvrl2	poliovirus receptor-related 2	U028239
Z00000873-1	3.6368	3.39401	0.24279	1.749	0	0	0	Pus1	pseudouridine synthase 1	U026566
Z00017479-1	3.256	2.8974	0.3586	2.283	0	0	0	Purb	purine rich element binding protein B	U032492
Z00010947-1	3.2053	3.3149	-0.1096	1.287	0.0018	0.0102	0	Pts	6-pyruvoyl-tetrahydropterin synthase	U030839
Z00012213-1	3.6703	3.56131	0.10899	1.285	0.0006	0.0044	0	Ptprs	protein tyrosine phosphatase, receptor type, S	U037946
Z00010836-1	3.2783	3.542	-0.2637	1.835	0	0	0	Ptprk	protein tyrosine phosphatase, receptor type, K	U046583
Z00017905-1	3.9903	3.79781	0.19249	1.557	0	0	0	Ptprf	protein tyrosine phosphatase, receptor type, F	U025443
Z00019308-1	3.8101	3.6651	0.145	1.396	0	0.0001	0	Ptprf	protein tyrosine phosphatase, receptor type, F	U025443
Z00002423-1	3.5592	3.3963	0.1629	1.455	0	0	0	Ptpra	protein tyrosine phosphatase, receptor type, A	U002478
Z00017941-1	3.2502	2.96261	0.28759	1.939	0	0	0	Ptpn13	protein tyrosine phosphatase, non-receptor type 13	U005882
Z00010730-1	3.0595	2.89581	0.16369	1.457	0.015	0.0613	0	Ptpn11	protein tyrosine phosphatase, non-receptor type 11	U026679
Z00014127-1	3.5994	3.5294	0.07	1.174	0.0263	0.0957	0	Ptpn11	protein tyrosine phosphatase, non-receptor type 11	U026679
Z00021751-1	3.447	3.56979	-0.12279	1.326	0	0.0004	0	Ptpn1	protein tyrosine phosphatase, non-receptor type 1	U002857
Z00020168-1	3.4211	3.07961	0.34149	2.195	0	0	0	Ptpla	protein tyrosine phosphatase-like (proline instead of catalytic arginine), member a	U022301
Z00011881-1	4.1956	4.0562	0.1394	1.378	0	0.0001	0	Ptp4a2	protein tyrosine phosphatase 4a2	U152425
Z00004477-1	2.655	2.3453	0.3097	2.04	0	0	0	Pthr1	parathyroid hormone receptor 1	U031370
Z00019786-1	2.8852	3.11189	-0.22669	1.685	0	0	0	Ptgis	prostaglandin I2 (prostacyclin) synthase	U023674
Z00007920-1	3.2042	3.0968	0.1074	1.28	0.0025	0.0138	0	Ptgfrn	prostaglandin F2 receptor negative regulator	U024433
Z00005268-1	3.7026	3.56931	0.13329	1.359	0.0039	0.0197	0	Ptges3	prostaglandin E synthase 3 (cytosolic)	U012170
Z00007547-1	3.2546	3.08891	0.16569	1.464	0	0	0	Ptges	prostaglandin E synthase	U022483
Z00009623-1	2.9443	2.782	0.1623	1.453	0	0	0	Pter	phosphotriesterase related	U001393
Z00019157-1	3.4909	3.36371	0.12719	1.34	0	0.0003	0	Ptdsr	phosphatidylserine receptor	U137193
Z00012861-1	2.5888	2.3834	0.2054	1.604	0.0003	0.0024	0	Ptdsr	phosphatidylserine receptor	U137193
Z00017996-1	3.1599	3.4261	-0.2662	1.845	0	0	0	Ptbp2	polypyrimidine tract binding protein 2	U043842
Z00001666-1	3.5254	3.29971	0.22569	1.681	0	0	0	Pstk	phosphoseryl-tRNA kinase	U008853
Z00002983-1	3.4433	3.9057	-0.4624	2.9	0	0	0	Psrc1	proline/serine-rich coiled-coil 1	U003734
Z00018945-1	3.3203	3.9161	-0.5958	3.942	0	0	0	Psph	phosphoserine phosphatase	U026765
Z00010920-1	3.7236	3.5495	0.1741	1.493	0	0.0001	0	Pspc1	paraspeckle protein 1	U035615
Z00002986-1	3.6146	3.4764	0.1382	1.374	0	0.0001	0	Psmf1	proteasome (prosome, macropain) inhibitor subunit 1	U023493
Z00001586-1	3.9218	3.6079	0.3139	2.06	0	0	0	Psme2	proteasome (prosome, macropain) 28 subunit, beta	U035578
Z00014517-1	3.5805	3.6577	-0.0772	1.194	0.0156	0.0632	0	Psmd8	proteasome (prosome, macropain) 26S subunit, non-ATPase, 8	U028347
Z00011387-1	4.1215	4.0478	0.0737	1.184	0.0175	0.0693	0	Psmd7	proteasome (prosome, macropain) 26S subunit, non-ATPase, 7	U030220
Z00010993-1	3.9005	3.7449	0.1556	1.43	0	0	0	Psmd5	proteasome (prosome, macropain) 26S subunit, non-ATPase, 5	U022533
Z00013403-1	3.9689	3.8916	0.0773	1.194	0.0158	0.0638	0	Psmd14	proteasome (prosome, macropain) 26S subunit, non-ATPase, 14	U001810
Z00006447-1	4.1064	4.0375	0.0689	1.171	0.0277	0.0995	0	Psmd13	proteasome (prosome, macropain) 26S subunit, non-ATPase, 13	U008939
Z00013198-1	4.3171	4.20921	0.10789	1.282	0.0012	0.0074	0	Psmd12	proteasome (prosome, macropain) 26S subunit, non-ATPase, 12	U013476
Z00000251-1	4.5657	4.49001	0.07569	1.19	0.022	0.0834	0	Psmc4	proteasome (prosome, macropain) 26S subunit, ATPase, 4	U107477
Z00013619-1	3.5839	3.33231	0.25159	1.784	0	0	0	Psmc3ip	proteasome (prosome, macropain) 26S subunit, ATPase 3, interacting protein	U033442
Z00011284-1	3.2319	2.99501	0.23689	1.725	0	0	0	Psmc3ip	proteasome (prosome, macropain) 26S subunit, ATPase 3, interacting protein	U033442
Z00004800-1	4.0132	4.10029	-0.08709	1.222	0.0251	0.0922	0	Psmc3	proteasome (prosome, macropain) 26S subunit, ATPase 3	U002116
Z00006304-1	4.3396	4.22631	0.11329	1.298	0.0001	0.001	0	Psmc2	proteasome (prosome, macropain) 26S subunit, ATPase 2	U005340
Z00006074-1	3.4037	3.3058	0.0979	1.252	0.002	0.0115	0	Psmb2	proteasome (prosome, macropain) subunit, beta type 2	U004832
Z00020570-1	3.0161	2.91401	0.10209	1.264	0.0032	0.0169	0	Psmb10	proteasome (prosome, macropain) subunit, beta type 10	U030189
Z00009041-1	4.4101	4.26791	0.14219	1.387	0	0	0	Psma7	proteasome (prosome, macropain) subunit, alpha type 7	U023754
Z00006139-1	4.4443	4.3655	0.0788	1.198	0.0127	0.0532	0	Psma6	proteasome (prosome, macropain) subunit, alpha type 6	U013964
Z00019380-1	4.0305	3.8865	0.144	1.393	0	0	0	Psma5	proteasome (prosome, macropain) subunit, alpha type 5	U003729
Z00006944-1	4.0293	3.9334	0.0959	1.247	0.002	0.0115	0	Psma4	proteasome (prosome, macropain) subunit, alpha type 4	U010515
Z00011755-1	3.9223	3.7859	0.1364	1.368	0	0.0002	0	Psma2	proteasome (prosome, macropain) subunit, alpha type 2	U014562
Z00006315-1	4.154	4.0714	0.0826	1.209	0.0075	0.0345	0	Psma1	proteasome (prosome, macropain) subunit, alpha type 1	U029149
Z00016754-1	3.3365	3.51549	-0.17899	1.51	0	0	0	Psip1	PC4 and SFRS1 interacting protein 1	U025218
Z00019601-1	3.971	3.8602	0.1108	1.29	0.0004	0.0028	0	Psenen	presenilin enhancer 2 homolog (C. elegans)	U028389
Z00010416-1	4.0246	4.58659	-0.56199	3.647	0	0	0	Psat1	phosphoserine aminotransferase 1	U038884
Z00014861-1	3.8612	3.7497	0.1115	1.292	0.0019	0.0107	0	Prune	prune homolog (Drosophila)	U024360
Z00010050-1	2.5272	2.4088	0.1184	1.313	0.0205	0.0788	0	Prune	prune homolog (Drosophila)	U024360
Z00005158-1	2.583	2.4484	0.1346	1.363	0.0085	0.0379	0	Prtn3	proteinase 3	U011727
Z00002086-1	3.47	2.92241	0.54759	3.528	0	0	0	Prtg	protogenin homolog (Gallus gallus)	U010727
Z00000335-1	2.677	2.2885	0.3885	2.446	0	0	0	Prtg	protogenin homolog (Gallus gallus)	U010727
Z00003373-1	2.2744	2.0296	0.2448	1.757	0.0007	0.0047	0	Prss23	protease, serine, 23	U028843
Z00018460-1	4.1131	4.2483	-0.1352	1.365	0	0.0001	0	Prss15	protease, serine, 15	U037952
Z00007737-1	3.4326	3.18401	0.24859	1.772	0	0	0	Prpsap1	phosphoribosyl pyrophosphate synthetase-associated protein 1	U033653
Z00004432-1	2.6589	2.8677	-0.2088	1.617	0.0002	0.002	0	Prpf40a	pre-mRNA processing factor 40 homolog A (yeast)	U171516
Z00005780-1	3.1562	3.0547	0.1015	1.263	0.0184	0.0723	0	Prpf40a	pre-mRNA processing factor 40 homolog A (yeast)	U022635
Z00013995-1	3.3037	3.19621	0.10749	1.28	0.0006	0.0045	0	Prpf4	PRP4 pre-mRNA processing factor 4 homolog (yeast)	U004392
Z00006169-1	3.4219	3.5369	-0.115	1.303	0.0002	0.0017	0	Prpf38b	PRP38 pre-mRNA processing factor 38 (yeast) domain containing B	U024535
Z00019061-1	3.9771	3.7317	0.2454	1.759	0	0	0	Prpf31	PRP31 pre-mRNA processing factor 31 homolog (yeast)	U007605
Z00013826-1	3.3568	3.4885	-0.1317	1.354	0	0.0003	0	Prpf3	PRP3 pre-mRNA processing factor 3 homolog (yeast)	U024371
Z00016562-1	2.7941	2.5659	0.2282	1.691	0	0.0001	0	Prpf18	PRP18 pre-mRNA processing factor 18 homolog (yeast)	U043836
Z00000460-1	3.1782	2.88761	0.29059	1.952	0.0047	0.0232	1	Prp19	PRP19/PSO4 homolog (S. cerevisiae)	U019168
Z00012355-1	2.7751	2.90429	-0.12919	1.346	0.0004	0.0028	0	Pros1	protein S (alpha)	U017245
Z00022098-1	3.1991	3.1029	0.0962	1.247	0.0068	0.0319	0	Prom2	prominin 2	U023322
Z00015431-1	3.317	3.2098	0.1072	1.279	0.0032	0.0169	0	Prodh	proline dehydrogenase	U036854
Z00006293-1	2.9617	2.6254	0.3363	2.169	0	0	0	Procr	protein C receptor, endothelial	U002706
Z00004957-1	2.6028	2.77769	-0.17489	1.495	0.0167	0.0668	0	Prnpip1	prion protein interacting protein 1	U004712
Z00017720-1	2.9533	3.05279	-0.09949	1.257	0.0053	0.0258	0	Prnp	prion protein	U002498
Z00009022-1	2.5426	2.3557	0.1869	1.537	0.0005	0.0034	0	Prlr	prolactin receptor	U016074
Z00015594-1	2.8643	2.95239	-0.08809	1.224	0.0153	0.0621	0	Prkrip1	Prkr interacting protein 1 (IL11 inducible)	U026831
Z00009194-1	2.764	2.93299	-0.16899	1.475	0.002	0.0112	0	Prkdc	protein kinase, DNA activated, catalytic polypeptide	U016848
Z00020561-1	1.8764	2.3275	-0.4511	2.825	0.0021	0.0118	0	Prkdc	protein kinase, DNA activated, catalytic polypeptide	U016848
Z00007371-1	3.4621	3.36981	0.09229	1.236	0.0026	0.0143	0	Prkcz	protein kinase C, zeta	U025868
Z00004980-1	3.5281	3.72149	-0.19339	1.56	0	0	0	Prkcsh	protein kinase C substrate 80K-H	U010158
Z00015693-1	2.8639	2.699	0.1649	1.461	0	0.0005	0	Prkcm	protein kinase C, mu	U033930
Z00011443-1	3.6555	3.7364	-0.0809	1.204	0.0123	0.0521	0	Prkci	protein kinase C, iota	U003114
Z00004853-1	3.7539	3.33961	0.41429	2.595	0	0	0	Prkcbp1	protein kinase C binding protein 1	U023664
Z00008080-1	3.192	2.7871	0.4049	2.54	0	0	0	Prkcbp1	protein kinase C binding protein 1	U023664
Z00001739-1	3.2732	3.62049	-0.34729	2.224	0	0	0	Prkcbp1	protein kinase C binding protein 1	U023664
Z00000820-1	2.8041	2.97219	-0.16809	1.472	0	0.0004	0	Prkcb1	protein kinase C, beta 1	U008730
Z00021259-1	2.3478	2.6005	-0.2527	1.789	0.0071	0.033	0	Prkcb1	protein kinase C, beta 1	U008730
Z00010279-1	3.0949	2.9879	0.107	1.279	0.0034	0.0177	0	Prkar2b	protein kinase, cAMP dependent regulatory, type II beta	U033887
Z00021295-1	3.3856	3.2727	0.1129	1.296	0.0022	0.0123	0	Prkar2a	protein kinase, cAMP dependent regulatory, type II alpha	U011037
Z00012512-1	3.3565	3.47089	-0.11439	1.301	0.0226	0.0852	0	Prkar1a	protein kinase, cAMP dependent regulatory, type I, alpha	U013499
Z00010476-1	3.6746	3.5226	0.152	1.419	0	0	0	Prkab1	protein kinase, AMP-activated, beta 1 non-catalytic subunit	U026640
Z00012541-1	2.6544	2.53131	0.12309	1.327	0.0113	0.0483	0	Prkaa1	protein kinase, AMP-activated, alpha 1 catalytic subunit	U016022
Z00015331-1	2.0698	2.4005	-0.3307	2.141	0	0.0004	0	Prg1	proteoglycan 1, secretory granule	U031851
Z00005533-1	3.3588	3.2462	0.1126	1.295	0.0067	0.0313	0	Prep	prolyl endopeptidase	U043069
Z00005041-1	3.0593	3.1575	-0.0982	1.253	0.0063	0.03	0	Prei3	preimplantation protein 3	U000281
Z00006336-1	4.1762	4.0661	0.1101	1.288	0.0004	0.0032	0	Prdx6	peroxiredoxin 6	U021957
Z00019237-1	3.7455	3.63131	0.11419	1.3	0.0004	0.0032	0	Prdx4	peroxiredoxin 4	U039818
Z00019015-1	3.4162	3.2674	0.1488	1.408	0	0	0	Prdx3	peroxiredoxin 3	U039209
Z00005800-1	2.6743	2.5364	0.1379	1.373	0.002	0.0115	0	Prdx2	peroxiredoxin 2	U136056
Z00019742-1	2.904	2.7327	0.1713	1.483	0	0	0	Prdm15	PR domain containing 15	U037353
Z00013086-1	2.6559	2.49001	0.16589	1.465	0.0011	0.0071	0	Prdm15	PR domain containing 15	U037353
Z00006697-1	3.0637	2.97941	0.08429	1.214	0.0242	0.0895	0	Praf1	polymerase (RNA) I associated factor 1	U004267
Z00013508-1	3.226	3.12421	0.10179	1.264	0.0023	0.0129	0	Pqlc3	PQ loop repeat containing	U033832
Z00013591-1	2.8994	3.19229	-0.29289	1.962	0	0	0	Pqlc1	PQ loop repeat containing 1	U018943
Z00013507-1	2.5655	2.42221	0.14329	1.39	0.0062	0.0296	0	Ppt1	palmitoyl-protein thioesterase 1	U004760
Z00002209-1	2.847	3.1987	-0.3517	2.247	0	0	0	Pprc1	peroxisome proliferative activated receptor, gamma, coactivator-related 1	U106260
Z00012938-1	4.1123	4.02121	0.09109	1.233	0.0031	0.0164	0	Pprc1	peroxisome proliferative activated receptor, gamma, coactivator-related 1	U019517
Z00013147-1	4.0453	3.9654	0.0799	1.201	0.0101	0.0441	0	Ppp5c	protein phosphatase 5, catalytic subunit	U028196
Z00003925-1	3.0191	3.3205	-0.3014	2.001	0	0	0	Ppp4r2	protein phosphatase 4, regulatory subunit 2	U007230
Z00010151-1	3.4314	3.31721	0.11419	1.3	0.0102	0.0442	0	Ppp4r2	protein phosphatase 4, regulatory subunit 2	U007230
Z00004160-1	3.5616	3.4216	0.14	1.38	0	0	0	Ppp2r5e	protein phosphatase 2, regulatory subunit B (B56), epsilon isoform	U034078
Z00017584-1	3.1753	3.26719	-0.09189	1.235	0.0079	0.0359	0	Ppp2r5c	protein phosphatase 2, regulatory subunit B (B56), gamma isoform
Z00004982-1	3.5546	3.6721	-0.1175	1.31	0.0002	0.0015	0	Ppp2r2d	protein phosphatase 2, regulatory subunit B, delta isoform	U008899
Z00000785-1	2.8268	2.65511	0.17169	1.484	0	0.0003	0	Ppp2r2c	protein phosphatase 2 (formerly 2A), regulatory subunit B (PR 52), gamma isoform	U005517
Z00012842-1	3.8528	3.739	0.1138	1.299	0.0181	0.0712	0	Ppp2r1b	protein phosphatase 2 (formerly 2A), regulatory subunit A (PR 65), beta isoform	U010472
Z00012317-1	3.4043	3.2979	0.1064	1.277	0.001	0.0065	0	Ppp1r9b	protein phosphatase 1, regulatory subunit 9B	U066142
Z00020626-1	2.8993	3.11249	-0.21319	1.633	0	0	0	Ppp1r9a	protein phosphatase 1, regulatory (inhibitor) subunit 9A	U042714
Z00001077-1	3.4516	3.7297	-0.2781	1.897	0	0	0	Ppp1r15b	protein phosphatase 1, regulatory (inhibitor) subunit 15b	U000809
Z00007809-1	4.1413	3.9884	0.1529	1.422	0	0	0	Ppp1r14b	protein phosphatase 1, regulatory (inhibitor) subunit 14B	U092637
Z00015137-1	3.3671	3.4418	-0.0747	1.187	0.017	0.0676	0	Ppp1r12c	protein phosphatase 1, regulatory (inhibitor) subunit 12C	U028084
Z00010771-1	4.248	4.1148	0.1332	1.358	0.0057	0.0276	0	Ppp1cc	protein phosphatase 1, catalytic subunit, gamma isoform	U006132
Z00011645-1	4.4354	4.34821	0.08719	1.222	0.0072	0.0332	0	Ppp1cb	protein phosphatase 1, catalytic subunit, beta isoform	U005461
Z00006868-1	2.9231	3.1046	-0.1815	1.518	0	0.0005	0	Ppm1m	protein phosphatase 1M	U031288
Z00006314-1	2.9114	2.77391	0.13749	1.372	0.0003	0.0024	0	Ppm1b	protein phosphatase 1B, magnesium dependent, beta isoform	U018292
Z00009934-1	2.5252	2.757	-0.2318	1.705	0	0	0	Ppm1a	protein phosphatase 1A, magnesium dependent, alpha isoform
Z00007795-1	3.0028	2.86881	0.13399	1.361	0.0196	0.0758	0	Ppil5	peptidylprolyl isomerase (cyclophilin) like 5	U014014
Z00000226-1	2.8782	2.6283	0.2499	1.777	0	0	0	Ppih	peptidyl prolyl isomerase H	U025466
Z00002902-1	4.0338	3.9283	0.1055	1.274	0.012	0.051	0	Ppih	peptidyl prolyl isomerase H	U025466
Z00000449-1	3.3864	3.51449	-0.12809	1.343	0.0001	0.0009	0	Ppie	peptidylprolyl isomerase E (cyclophilin E)	U025492
Z00005573-1	3.8278	3.71491	0.11289	1.296	0.002	0.0115	0	Ppid	peptidylprolyl isomerase D (cyclophilin D)	U003347
Z00006587-1	3.4774	3.32981	0.14759	1.404	0.0019	0.011	0	Ppic	peptidylprolyl isomerase C	U038428
Z00010168-1	2.9846	2.55051	0.43409	2.717	0	0	0	Pphln1	periphilin 1	U016598
Z00017568-1	3.1979	3.0895	0.1084	1.283	0.0011	0.0067	0	Pphln1	periphilin 1	U016598
Z00011378-1	3.5487	3.69209	-0.14339	1.391	0	0.0002	0	Ppgb	protective protein for beta-galactosidase	U002821
Z00006495-1	3.6574	3.2771	0.3803	2.4	0	0	0	Ppat	phosphoribosyl pyrophosphate amidotransferase	U026328
Z00007333-1	2.33	2.51039	-0.18039	1.514	0	0.0003	0	Ppargc1b	peroxisome proliferative activated receptor, gamma, coactivator 1 beta	U038470
Z00022102-1	4.0043	4.1727	-0.1684	1.473	0	0	0	Ppargc1a	peroxisome proliferative activated receptor, gamma, coactivator 1 alpha	U026194
Z00003426-1	3.3294	3.466	-0.1366	1.369	0	0.0002	0	Pparbp	peroxisome proliferator activated receptor binding protein
Z00021794-1	2.3279	2.0697	0.2582	1.812	0.0073	0.0336	0	Ppara	peroxisome proliferator activated receptor alpha	U016529
Z00001758-1	3.5886	3.3762	0.2124	1.63	0	0	0	Ppap2c	phosphatidic acid phosphatase type 2c	U086238
Z00005964-1	2.4578	2.31331	0.14449	1.394	0.0153	0.0623	0	Ppap2b	phosphatidic acid phosphatase type 2B	U004576
Z00000508-1	4.4779	4.1853	0.2926	1.961	0	0	0	Ppa1	pyrophosphatase (inorganic) 1	U011569
Z00004894-1	2.5711	3.2092	-0.6381	4.346	0	0	0	Pou5f1	POU domain, class 5, transcription factor 1	U017906
Z00011648-1	3.5881	3.45281	0.13529	1.365	0	0.0002	0	Pop1	processing of precursor 1, ribonuclease P/MRP family, (S. cerevisiae)	U016154
Z00012246-1	2.4345	2.25601	0.17849	1.508	0.0233	0.0872	0	Pon3	paraoxonase 3	U027022
Z00012738-1	3.5041	3.3415	0.1626	1.454	0	0	0	Pomgnt1	protein O-linked mannose beta1,2-N-acetylglucosaminyltransferase	U004684
Z00011814-1	3.6693	3.5024	0.1669	1.468	0	0	0	Pols	polymerase (DNA directed) sigma	U034934
Z00009604-1	3.0939	2.743	0.3509	2.243	0	0	0	Polr3k	polymerase (RNA) III (DNA directed) polypeptide K	U002996
Z00002360-1	3.5184	3.42041	0.09799	1.253	0.0104	0.0449	0	Polr3e	polymerase (RNA) III (DNA directed) polypeptide E	U008713
Z00015487-1	3.2685	3.15141	0.11709	1.309	0.0002	0.0019	0	Polr3d	polymerase (RNA) III (DNA directed) polypeptide D	U035747
Z00013808-1	3.5589	3.6802	-0.1213	1.322	0.0001	0.0008	0	Polr3b	polymerase (RNA) III (DNA directed) polypeptide B	U011826
Z00014450-1	4.0265	3.8955	0.131	1.352	0	0.0003	0	Polr2j	polymerase (RNA) II (DNA directed) polypeptide J	U006302
Z00010011-1	3.6322	3.5287	0.1035	1.269	0.0025	0.0136	0	Polr2i	polymerase (RNA) II (DNA directed) polypeptide I	U007921
Z00018809-1	4.039	3.96091	0.07809	1.196	0.0118	0.0502	0	Polr2g	polymerase (RNA) II (DNA directed) polypeptide G	U038779
Z00011902-1	3.9501	3.8556	0.0945	1.243	0.0025	0.0137	0	Polr2f	polymerase (RNA) II (DNA directed) polypeptide F	U016422
Z00004979-1	4.3669	4.1709	0.196	1.57	0	0	0	Polr2e	polymerase (RNA) II (DNA directed) polypeptide E	U031999
Z00007890-1	3.7154	3.63891	0.07649	1.192	0.015	0.0612	0	Polr2c	polymerase (RNA) II (DNA directed) polypeptide C	U009677
Z00013341-1	4.0163	4.19389	-0.17759	1.505	0	0	0	Polr2a	polymerase (RNA) II (DNA directed) polypeptide A	U032977
Z00007754-1	2.738	2.88459	-0.14659	1.401	0.0002	0.0018	0	Poll	polymerase (DNA directed), lambda	U039093
Z00009310-1	2.9571	3.0969	-0.1398	1.379	0.0026	0.0143	0	Pole	polymerase (DNA directed), epsilon	U005973
Z00012749-1	3.2858	3.36379	-0.07799	1.196	0.0188	0.0735	0	Poldip2	polymerase (DNA-directed), delta interacting protein 2	U013023
Z00016526-1	2.7106	2.49331	0.21729	1.649	0	0	0	Pold4	polymerase (DNA-directed), delta 4	U171591
Z00009101-1	2.7581	2.8757	-0.1176	1.31	0.0112	0.0478	0	Pold3	polymerase (DNA-directed), delta 3, accessory subunit	U028908
Z00004885-1	2.9483	3.111	-0.1627	1.454	0.0092	0.0408	0	Pold2	polymerase (DNA directed), delta 2, regulatory subunit	U032476
Z00015355-1	3.8717	3.7469	0.1248	1.332	0.0002	0.0015	0	Pola2	polymerase (DNA directed), alpha 2	U019027
Z00016758-1	3.5366	3.66889	-0.13229	1.356	0	0.0004	0	Pola1	polymerase (DNA directed), alpha 1	U039530
Z00006609-1	2.9804	2.7567	0.2237	1.673	0	0	0	Podxl	podocalyxin-like	U027136
Z00012487-1	3.2815	3.4869	-0.2054	1.604	0	0.0005	0	Pnrc2	proline-rich nuclear receptor coactivator 2	U025663
Z00017796-1	3.4563	3.259	0.1973	1.575	0	0	0	Pnrc1	proline-rich nuclear receptor coactivator 1	U024922
Z00006031-1	2.9348	2.79601	0.13879	1.376	0.0105	0.0455	0	Pnpo	pyridoxine 5'-phosphate oxidase	U033329
Z00012934-1	1.9584	2.28259	-0.32419	2.109	0.0012	0.0074	0	Pms2	postmeiotic segregation increased 2 (S. cerevisiae)	U006416
Z00004700-1	2.6045	2.42001	0.18449	1.529	0.0025	0.0138	0	Pmp22	peripheral myelin protein	U012749
Z00009558-1	3.6763	3.74509	-0.06879	1.171	0.0271	0.098	0	Pmm1	phosphomannomutase 1	U036442
Z00016020-1	3.4752	3.6705	-0.1953	1.567	0	0	0	Pml	promyelocytic leukemia	U030936
Z00001428-1	3.0889	3.39639	-0.30749	2.029	0	0.0004	0	Pml	promyelocytic leukemia	U030936
Z00000595-1	3.8204	3.7143	0.1061	1.276	0.0007	0.0049	0	Pmf1	polyamine-modulated factor 1	U024251
Z00003160-1	3.0868	3.27909	-0.19229	1.557	0	0	0	Pmaip1	phorbol-12-myristate-13-acetate-induced protein 1	U018834
Z00000705-1	3.3289	3.4455	-0.1166	1.307	0.0003	0.0024	0	Plxnb2	plexin B2	U036523
Z00004462-1	2.7098	2.52111	0.18869	1.544	0	0.0004	0	Plxdc2	plexin domain containing 2	U001415
Z00021369-1	3.2862	3.4672	-0.181	1.517	0	0	0	Pltp	phospholipid transfer protein	U023650
Z00016342-1	2.4281	2.1158	0.3123	2.052	0.0007	0.0046	0	Plscr2	phospholipid scramblase 2	U010854
Z00013719-1	4.0645	4.13999	-0.07549	1.189	0.0268	0.0971	0	Plrg1	pleiotropic regulator 1, PRL1 homolog (Arabidopsis)	U003367
Z00008126-1	3.5893	3.4774	0.1119	1.293	0.0004	0.0028	0	Plod3	procollagen-lysine, 2-oxoglutarate 5-dioxygenase 3	U006314
Z00016177-1	2.6268	2.81109	-0.18429	1.528	0	0	0	Plod2	procollagen lysine, 2-oxoglutarate 5-dioxygenase 2	U010857
Z00020396-1	2.7025	2.94209	-0.23959	1.736	0.001	0.0062	0	Plod2	procollagen lysine, 2-oxoglutarate 5-dioxygenase 2	U010857
Z00015865-1	2.7932	2.6914	0.1018	1.264	0.0187	0.0732	0	Plod1	procollagen-lysine, 2-oxoglutarate 5-dioxygenase 1	U025778
Z00005439-1	3.5216	3.24501	0.27659	1.89	0	0	0	Plk3	polo-like kinase 3 (Drosophila)	U025426
Z00004438-1	3.4695	3.6442	-0.1747	1.495	0	0	0	Plk2	polo-like kinase 2 (Drosophila)	U015241
Z00004807-1	4.2396	4.0775	0.1621	1.452	0	0	0	Plk1	polo-like kinase 1 (Drosophila)	U008728
Z00020472-1	2.9409	3.03049	-0.08959	1.229	0.0097	0.0427	0	Plekho1	pleckstrin homology domain containing, family O member 1	U024376
Z00003087-1	3.7784	3.9289	-0.1505	1.414	0	0	0	Plekhf2	pleckstrin homology domain containing, family F (with FYVE domain) member 2	U024840
Z00009510-1	3.6935	3.3667	0.3268	2.122	0	0	0	Plekhc1	pleckstrin homology domain containing, family C (with FERM domain) member 1	U035451
Z00016470-1	3.0647	3.24649	-0.18179	1.519	0	0.0006	0	Plekha5	pleckstrin homology domain containing, family A member 5	U007525
Z00011057-1	3.0692	2.98551	0.08369	1.212	0.022	0.0834	0	Plekha2	pleckstrin homology domain-containing, family A (phosphoinositide binding specific) member 2	U029660
Z00011265-1	3.1845	3.0799	0.1046	1.272	0.0055	0.0265	0	Pldn	pallidin	U042356
Z00005078-1	2.7355	2.92739	-0.19189	1.555	0.0004	0.0028	0	Plcb3	phospholipase C, beta 3	U038667
Z00005803-1	2.4916	2.19241	0.29919	1.991	0.0023	0.013	1	Plac8	placenta-specific 8	U026453
Z00010743-1	2.57	2.37691	0.19309	1.559	0.0002	0.0017	0	Pla2g4a	phospholipase A2, group IVA (cytosolic, calcium-dependent)	U021869
Z00019834-1	3.052	3.5802	-0.5282	3.374	0	0	0	Pla1a	phospholipase A1 member A	U037036
Z00018012-1	3.9361	3.8381	0.098	1.253	0.0027	0.0146	0	Pkp4	plakophilin 4	U001796
Z00000379-1	3.1362	3.0298	0.1064	1.277	0.0142	0.0584	0	Pkp2	plakophilin 2	U016852
Z00003369-1	2.6479	2.34661	0.30129	2.001	0	0	0	Pknox1	Pbx/knotted 1 homeobox	U043583
Z00018457-1	3.1253	3.0167	0.1086	1.284	0.0018	0.0106	0	Pknox1	Pbx/knotted 1 homeobox	U043583
Z00004928-1	3.4186	3.199	0.2196	1.658	0	0	0	Pkn2	protein kinase N2	U024714
Z00003239-1	3.3267	3.5484	-0.2217	1.666	0	0	0	Pkn1	protein kinase N1	U030017
Z00019165-1	2.8515	3.0245	-0.173	1.489	0	0	0	Pkd2	polycystic kidney disease 2	U042663
Z00008707-1	3.5244	3.39701	0.12739	1.34	0.0003	0.0027	0	Pja1	praja1, RING-H2 motif containing	U039563
Z00019326-1	2.2109	2.39029	-0.17939	1.511	0.0099	0.0435	0	Piwil2	piwi like homolog 2 (Drosophila)	U035745
Z00005545-1	3.6621	3.77209	-0.10999	1.288	0.0079	0.0358	0	Pitrm1	pitrilysin metallepetidase 1	U014522
Z00003895-1	2.7039	3.10029	-0.39639	2.491	0	0	0	Pitpnc1	phosphatidylinositol transfer protein, cytoplasmic 1	U033555
Z00022258-1	2.8711	3.22909	-0.35799	2.28	0	0	0	Pitpnc1	phosphatidylinositol transfer protein, cytoplasmic 1	U033555
Z00001571-1	3.238	2.98131	0.25669	1.805	0	0	0	Pitpnb	phosphatidylinositol transfer protein, beta	U005992
Z00000992-1	3.515	3.58499	-0.06999	1.174	0.026	0.095	0	Pitpnb	phosphatidylinositol transfer protein, beta	U005992
Z00000750-1	3.4107	3.25821	0.15249	1.42	0.0006	0.0042	0	Pitpna	phosphatidylinositol transfer protein, alpha	U012955
Z00019616-1	3.5757	3.48171	0.09399	1.241	0.0027	0.0148	0	Pip5k2c	phosphatidylinositol-4-phosphate 5-kinase, type II, gamma	U032329
Z00011264-1	3.1595	3.24969	-0.09019	1.23	0.0044	0.0219	0	Pink1	PTEN induced putative kinase 1	U025686
Z00006141-1	4.0126	3.73681	0.27579	1.887	0	0	0	Pin1	protein (peptidyl-prolyl cis/trans isomerase) NIMA-interacting 1	U010124
Z00022320-1	3.6566	3.87289	-0.21629	1.645	0	0	0	Pik4ca	phosphatidylinositol 4-kinase, catalytic, alpha polypeptide	U036843
Z00004494-1	2.8636	2.55541	0.30819	2.033	0	0	0	Pik3r3	phosphatidylinositol 3 kinase, regulatory subunit, polypeptide 3 (p55)	U042570
Z00000616-1	2.9956	2.819	0.1766	1.501	0	0	0	Pik3cd	phosphatidylinositol 3-kinase catalytic delta polypeptide	U025808
Z00000743-1	3.537	3.3741	0.1629	1.455	0.0002	0.0021	0	Pik3cb	phosphatidylinositol 3-kinase, catalytic, beta polypeptide	U031230
Z00002869-1	3.9408	4.3647	-0.4239	2.653	0	0	1	Pik3ca	phosphatidylinositol 3-kinase, catalytic, alpha polypeptide	U003127
Z00003978-1	2.6299	2.76849	-0.13859	1.375	0.0228	0.0857	0	Pign	phosphatidylinositol glycan, class N	U021654
Z00006394-1	3.2416	3.35009	-0.10849	1.283	0.001	0.0065	0	Picalm	phosphatidylinositol binding clathrin assembly protein	U008359
Z00010336-1	2.2313	2.7536	-0.5223	3.328	0	0	0	Pias2	protein inhibitor of activated STAT 2	U018914
Z00015550-1	2.873	2.95449	-0.08149	1.206	0.0204	0.0786	0	Pias1	protein inhibitor of activated STAT 1	U030983
Z00000730-1	3.4395	3.36851	0.07099	1.177	0.0228	0.0857	0	Pi4k2b	phosphatidylinositol 4-kinase type 2 beta	U005578
Z00011326-1	3.8307	4.05339	-0.22269	1.669	0	0	0	Pi4k2a	phosphatidylinositol 4-kinase type 2 alpha	U019465
Z00020431-1	3.3339	3.6423	-0.3084	2.034	0	0	0	Phyh	phytanoyl-CoA hydroxylase	U001346
Z00017740-1	3.4203	3.53349	-0.11319	1.297	0.0185	0.0723	0	Phr1	pam, highwire, rpm 1	U035875
Z00014285-1	3.3947	3.4836	-0.0889	1.227	0.0227	0.0853	0	Phr1	pam, highwire, rpm 1	U035875
Z00007722-1	2.8986	2.80561	0.09299	1.238	0.0136	0.0567	0	Phospho2	phosphatase, orphan 2	U001873
Z00020922-1	3.5508	3.44691	0.10389	1.27	0.0015	0.009	0	Phldb1	pleckstrin homology-like domain, family B, member 1	U030781
Z00011452-1	2.4671	2.30531	0.16179	1.451	0.0194	0.0754	0	Phldb1	pleckstrin homology-like domain, family B, member 1	U030781
Z00005095-1	3.1854	3.0787	0.1067	1.278	0.001	0.0063	0	Phlda1	pleckstrin homology-like domain, family A, member 1	U012007
Z00014505-1	3.0448	3.14719	-0.10239	1.265	0.0031	0.0165	0	Phkb	phosphorylase kinase beta	U009605
Z00008636-1	3.4039	3.51319	-0.10929	1.286	0.0004	0.003	0	Phip	pleckstrin homology domain interacting protein	U031140
Z00007373-1	3.7477	4.299	-0.5513	3.558	0	0	0	Phgdh	3-phosphoglycerate dehydrogenase	U066582
Z00005868-1	3.6348	3.4902	0.1446	1.395	0.0071	0.0328	0	Phf5a	PHD finger protein 5A	U036440
Z00007744-1	3.921	3.8201	0.1009	1.261	0.001	0.0063	0	Phf3	PHD finger protein 3	U021198
Z00008930-1	3.354	3.25601	0.09799	1.253	0.0031	0.0166	0	Phf3	PHD finger protein 3
Z00014388-1	3.2567	3.14881	0.10789	1.282	0.0093	0.041	0	Phf22	PHD finger protein 22	U003870
Z00018318-1	3.5276	3.62879	-0.10119	1.262	0.0018	0.0105	0	Phf17	PHD finger protein 17	U003202
Z00006188-1	3.469	3.25661	0.21239	1.63	0	0	0	Phf16	PHD finger protein 16	U043749
Z00020920-1	2.1122	2.27059	-0.15839	1.44	0.0244	0.0899	0	Phf14	PHD finger protein 14	U006541
Z00009743-1	3.1723	3.4266	-0.2543	1.795	0	0	0	Phf11	PHD finger protein 11	U035637
Z00017441-1	2.1002	2.42289	-0.32269	2.102	0	0	0	Phc3	polyhomeotic-like 3 (Drosophila)	U235377
Z00018127-1	3.4087	3.101	0.3077	2.03	0	0	0	Phc2	polyhomeotic-like 2 (Drosophila)	U004850
Z00012729-1	3.8582	4.3246	-0.4664	2.926	0	0	0	Phc1	polyhomeotic-like 1 (Drosophila)	U027823
Z00019229-1	4.6114	4.51301	0.09839	1.254	0.0028	0.0151	0	Phb	prohibitin	U043424
Z00002166-1	3.2019	3.0941	0.1078	1.281	0.0011	0.0072	0	Phactr4	phosphatase and actin regulator 4	U057098
Z00001070-1	3.8453	3.9967	-0.1514	1.417	0.0001	0.0008	0	Pgrmc1	progesterone receptor membrane component 1	U019782
Z00010662-1	2.5155	2.40151	0.11399	1.3	0.0277	0.0996	0	Pgm2l1	phosphoglucomutase 2-like 1	U042842
Z00017260-1	2.7193	2.94759	-0.22829	1.691	0	0	0	Pggt1b	protein geranylgeranyltransferase type I, beta subunit	U038400
Z00000241-1	3.9582	3.7986	0.1596	1.444	0.0017	0.01	0	Pfn1	profilin 1	U033007
Z00002872-1	2.7471	3.27479	-0.52769	3.37	0	0	0	Pfkp	phosphofructokinase, platelet
Z00022343-1	4.2155	4.3852	-0.1697	1.478	0	0	0	Pfkp	phosphofructokinase, platelet	U034489
Z00009480-1	2.5728	2.6713	-0.0985	1.254	0.0271	0.0978	0	Pfkfb3	6-phosphofructo-2-kinase/fructose-2,6-biphosphatase 3	U022287
Z00008212-1	3.3588	3.25781	0.10099	1.261	0.0239	0.0887	0	Pfdn4	prefoldin 4	U040500
Z00014479-1	3.9181	3.79531	0.12279	1.326	0.0001	0.0009	0	Pfdn2	prefoldin 2	U001084
Z00020193-1	4.3348	4.5791	-0.2443	1.755	0	0	0	Pfas	phosphoribosylformylglycinamidine synthase (FGAR amidotransferase)	U032951
Z00016171-1	3.2612	3.1104	0.1508	1.415	0.0008	0.0056	0	Pfas	phosphoribosylformylglycinamidine synthase (FGAR amidotransferase)	U032951
Z00019957-1	3.429	3.2333	0.1957	1.569	0	0	0	Pex5	peroxisome biogenesis factor 5	U027840
Z00001352-1	2.9744	2.8497	0.1247	1.332	0.0004	0.003	0	Pex11c	peroxisomal biogenesis factor 11c	U029535
Z00006218-1	2.7421	2.6232	0.1189	1.314	0.0185	0.0724	0	Pex11a	peroxisomal biogenesis factor 11a	U028748
Z00015733-1	3.2231	3.48079	-0.25769	1.81	0	0	0	Perq1	PERQ amino acid rich, with GYF domain 1	U006320
Z00006634-1	3.2817	2.97751	0.30419	2.014	0	0	0	Perp	PERP, TP53 apoptosis effector	U011306
Z00018675-1	2.3711	2.1887	0.1824	1.521	0.0151	0.0614	0	Per3	period homolog 3 (Drosophila)
Z00005539-1	3.9609	3.7679	0.193	1.559	0	0	0	Pelo	pelota homolog (Drosophila)
Z00011473-1	3.6646	3.2386	0.426	2.666	0	0	0	Peg3	paternally expressed 3	U028122
Z00004318-1	3.0774	2.8141	0.2633	1.833	0	0	0	Peg3	paternally expressed 3	U028122
Z00000278-1	3.313	3.015	0.298	1.986	0	0	0	Peg10	paternally expressed 10	U006508
Z00000478-1	3.7945	3.6694	0.1251	1.333	0.0001	0.0008	0	Pef1	penta-EF hand domain containing 1	U004882
Z00006011-1	3.163	3.00041	0.16259	1.454	0	0	0	Pea15	phosphoprotein enriched in astrocytes 15	U022066
Z00015795-1	2.6769	2.42681	0.25009	1.778	0.0106	0.0457	1	Pdzrn3	PDZ domain containing RING finger 3	U027692
Z00016728-1	3.0775	2.9227	0.1548	1.428	0	0.0001	0	Pdzk8	PDZ domain containing 8	U039193
Z00019114-1	3.5225	3.31231	0.21019	1.622	0	0	0	Pdzk11	PDZ domain containing 11	U039567
Z00005940-1	3.3527	3.1837	0.169	1.475	0	0	0	Pdxk	pyridoxal (pyridoxine, vitamin B6) kinase	U031973
Z00015754-1	3.1847	3.3257	-0.141	1.383	0.0025	0.0138	0	Pdpk1	3-phosphoinositide dependent protein kinase-1	U037516
Z00007942-1	2.2761	2.0423	0.2338	1.713	0.0006	0.0042	0	Pdlim5	PDZ and LIM domain 5	U024713
Z00000759-1	3.3796	2.99421	0.38539	2.428	0	0	0	Pdlim2	PDZ and LIM domain 2	U035741
Z00016687-1	2.7111	2.87279	-0.16169	1.451	0.0002	0.002	0	Pdk4	pyruvate dehydrogenase kinase, isoenzyme 4	U027024
Z00012619-1	2.9895	2.86621	0.12329	1.328	0.0007	0.0047	0	Pdk3	pyruvate dehydrogenase kinase, isoenzyme 3	U039532
Z00010243-1	2.9185	2.77971	0.13879	1.376	0.0002	0.002	0	Pdia5	protein disulfide isomerase associated 5	U037005
Z00001079-1	3.4829	3.17381	0.30909	2.037	0	0	0	Pdia4	protein disulfide isomerase associated 4	U027263
Z00010460-1	3.5014	3.17971	0.32169	2.097	0	0	0	Pdia3	protein disulfide isomerase associated 3	U002350
Z00011067-1	3.7289	4.0071	-0.2782	1.897	0	0	0	Pdhb	pyruvate dehydrogenase (lipoamide) beta	U035227
Z00008603-1	3.9617	4.07279	-0.11109	1.291	0.001	0.0063	0	Pdha1	pyruvate dehydrogenase E1 alpha 1	U039829
Z00019839-1	2.845	2.9726	-0.1276	1.341	0.0016	0.0095	0	Pdgfrl	platelet-derived growth factor receptor-like	U009285
Z00019007-1	2.9208	2.83031	0.09049	1.231	0.0128	0.0537	0	Pdgfrb	platelet derived growth factor receptor, beta polypeptide	U018787
Z00005059-1	2.1725	2.02491	0.14759	1.404	0.0183	0.0718	0	Pdgfra	platelet derived growth factor receptor, alpha polypeptide	U040640
Z00011743-1	2.4778	2.71969	-0.24189	1.745	0	0	0	Pdgfc	platelet-derived growth factor, C polypeptide	U003355
Z00019256-1	4.2905	4.06631	0.22419	1.675	0	0	0	Pdgfa	platelet derived growth factor, alpha	U026873
Z00008003-1	3.5287	3.637	-0.1083	1.283	0.0005	0.0037	0	Pde8a	phosphodiesterase 8A	U142803
Z00011785-1	3.728	3.51771	0.21029	1.622	0	0	0	Pdcl3	phosducin-like 3	U000187
Z00016452-1	3.0672	3.2564	-0.1892	1.545	0	0	0	Pdcl	phosducin-like	U022561
Z00014526-1	4.1551	3.9852	0.1699	1.478	0	0	0	Pdcd8	programmed cell death 8	U039356
Z00001210-1	3.1062	3.3297	-0.2235	1.673	0	0	0	Pdcd6ip	programmed cell death 6 interacting protein	U031387
Z00005860-1	3.5634	3.4537	0.1097	1.287	0.0007	0.0047	0	Pdcd6ip	programmed cell death 6 interacting protein	U031387
Z00001222-1	4.1982	4.02701	0.17119	1.483	0	0	0	Pdcd6	programmed cell death 6	U034968
Z00005661-1	3.8821	3.78771	0.09439	1.242	0.0034	0.0177	0	Pdcd5	programmed cell death 5	U028441
Z00006438-1	3.9366	3.7716	0.165	1.462	0	0	0	Pdcd11	programmed cell death protein 11	U019542
Z00000521-1	3.3374	3.1579	0.1795	1.511	0	0	0	Pcyox1	prenylcysteine oxidase 1	U027565
Z00007666-1	2.9027	3.15709	-0.25439	1.796	0	0	0	Pctk3	PCTAIRE-motif protein kinase 3	U021758
Z00022314-1	3.1106	3.2292	-0.1186	1.314	0.0007	0.0049	0	Pctk1	PCTAIRE-motif protein kinase 1	U019750
Z00007816-1	3.3767	3.5337	-0.157	1.435	0	0	0	Pcsk6	proprotein convertase subtilisin/kexin type 6	U042815
Z00008196-1	2.1385	2.3382	-0.1997	1.583	0.006	0.0285	0	Pcsk5	proprotein convertase subtilisin/kexin type 5	U038896
Z00021083-1	2.5725	2.826	-0.2535	1.792	0	0	0	Pcqap	positive cofactor 2, multiprotein complex, glutamine/Q-rich-associated protein
Z00016667-1	3.0532	3.2422	-0.189	1.545	0.0003	0.0024	0	Pcolce2	procollagen C-endopeptidase enhancer 2	U010865
Z00019001-1	4.024	3.6788	0.3452	2.214	0	0	0	Pcolce	procollagen C-endopeptidase enhancer protein	U026850
Z00014466-1	3.6531	3.76459	-0.11149	1.292	0.0003	0.0022	0	Pcnt	pericentrin (kendrin)	U011676
Z00001274-1	4.4977	4.38931	0.10839	1.283	0.0002	0.0019	0	Pcna	proliferating cell nuclear antigen	U023392
Z00002900-1	3.1557	3.37639	-0.22069	1.662	0	0	0	Pcmtd1	protein-L-isoaspartate (D-aspartate) O-methyltransferase domain containing 1	U042143
Z00017143-1	3.0455	3.26009	-0.21459	1.639	0	0	0	Pcmtd1	protein-L-isoaspartate (D-aspartate) O-methyltransferase domain containing 1	U042143
Z00018427-1	2.8164	3.033	-0.2166	1.646	0	0	0	Pcmt1	protein-L-isoaspartate (D-aspartate) O-methyltransferase 1	U031506
Z00004794-1	3.1637	3.9539	-0.7902	6.168	0	0	0	Pck2	phosphoenolpyruvate carboxykinase 2 (mitochondrial)	U015656
Z00016638-1	2.9106	2.7209	0.1897	1.547	0	0	0	Pcgf5	polycomb group ring finger 5	U019398
Z00011518-1	3.5162	3.6398	-0.1236	1.329	0.0001	0.0014	0	Pcdhgb1	protocadherin gamma subfamily B, 1	U018631
[truncated: 4,561 more rows]
