# Supplementary material for: Dissecting Oct3/4-Regulated Gene Networks in Embryonic Stem Cells by Expression Profiling
Source: PLoS One. 2006 Dec 20;1(1):e26. doi: 10.1371/journal.pone.0000026 (PMC1762406; doi:10.1371/journal.pone.0000026)
Supplement: Table S6 — Primary targets of Oct3/4. These were selected based on a search for multiple OCT binding sites within 8000 to +2000 bp. The first file requires at least 3 sites with conservation >50% (2.19 MB XLS) [file pone.0000026.s012.xls]

## Sheet: oct4conserv3
							Current Symbol	Old Symbol
R038272		chr8	+	64726943	U072954	2006-03-01	March1	2006-03-01	membrane-associated ring finger (C3HC4) 1	1
R017319		chr17	-	31384504	U037686	2006-03-02	March2	2006-03-02	membrane-associated ring finger (C3HC4) 2	1
R018892		chr18	-	57143468	U038439	2006-03-03	March3	2006-03-03	membrane-associated ring finger (C3HC4) 3	1
R019539		chr19	+	36550387	U019406	2006-03-05	March5	2006-03-05	membrane-associated ring finger (C3HC4) 5	1
R013706		chr15	-	31531804	U036062	2006-03-06	March6	2006-03-06	membrane-associated ring finger (C3HC4) 6	1
R032527		chr6	+	116775562	U007306	2006-03-08	March8	2006-03-08	membrane-associated ring finger (C3HC4) 8	1
R000517		chr1	+	93306451	U000632	2006-09-02	Sept2	2006-09-02	septin 2	1
R046399		chr11	+	87310201	U013140	2006-09-04	Sept4	2006-09-04	septin 4	1
R044317		chrX	-	31610250	U069017	2006-09-06	Sept6	2006-09-06	septin 6	1
R040288		chr9	+	25146940	U010177	2006-09-07	Sept7	2006-09-07	septin 7	1
R005838		chr11	+	117053781	U013591	2006-09-09	Sept9	2006-09-09	septin 9	1
R050980		chr3	+	143542101	U003937	2006-09-15	Sep15	2006-09-15	selenoprotein	1
R033975		chr6	-	138865157	U027984	983000000000	9830102E05	983010200000	Mus musculus hypothetical protein 9830102E05 (9830102E05), mRNA	1
R014000		chr15	-	78770057	U036389	6.33e+19	BC094219	6.33051e+19	Mus musculus hypothetical protein 6330514E13 (6330514E13), mRNA	1
R003367		chr10	+	127238289	U012150	9.83e+24	Stac3	9.83012e+24	Mus musculus hypothetical protein 9830125E18 (9830125E18), mRNA	1
R032438		chr6	+	102250781	U007236	0610005I04	0610005I04	0610005I04	Mus musculus hypothetical protein 0610005I04 (0610005I04), mRNA	1
R019295		chr19	+	7967536	U320120	0610006I08Rik	0610006I08Rik	0610006I08Rik	RIKEN cDNA 0610006I08 gene	1
R029227		chr5	+	29507198	U005433	0610007C21Rik	0610007C21Rik	0610007C21Rik	RIKEN cDNA 0610007C21 gene	1
R053766		chr7	-	83932425	U127588	0610007P06Rik	0610007P06Rik	0610007P06Rik	RIKEN cDNA 0610007P06 gene	1
R047339		chr12	-	82694556	U034189	0610007P14Rik	0610007P14Rik	0610007P14Rik	RIKEN cDNA 0610007P14 gene	1
R049011		chr17	+	23046059	U017669	0610007P22Rik	0610007P22Rik	0610007P22Rik	RIKEN cDNA 0610007P22 gene	1
R043630		chrX	+	89027812	U020020	0610008C08Rik	0610008C08Rik	0610008C08Rik	RIKEN cDNA 0610008C08 gene	1
R005653		chr11	+	101403346	U013374	0610008L10Rik	Tmem106a	0610008L10Rik	RIKEN cDNA 0610008L10 gene	1
R003702		chr10	-	6966464	U011210	0610009A07Rik	0610009A07Rik	0610009A07Rik	RIKEN cDNA 0610009A07 gene	1
R010694		chr13	-	94825875	U035087	0610009B10Rik	0610009B10Rik	0610009B10Rik	RIKEN cDNA 0610009B10 gene	1
R008873		chr12	-	77553722	U034129	0610009B14Rik	0610009B14Rik	0610009B14Rik	RIKEN cDNA 0610009B14 gene	1
R006521		chr11	-	51441571	U032743	0610009B22Rik	0610009B22Rik	0610009B22Rik	RIKEN cDNA 0610009B22 gene	1
R021574		chr2	+	132360518	U002510	0610009I22Rik	Crls1	0610009I22Rik	RIKEN cDNA 0610009I22 gene	1
R004680		chr11	+	4029947	U012267	0610009J22Rik	0610009J22Rik	0610009J22Rik	RIKEN cDNA 0610009J22 gene	1
R018258		chr18	+	38473961	U018638	0610009O20Rik	0610009O20Rik	0610009O20Rik	RIKEN cDNA 0610009O20 gene	1
R008985		chr12	-	96474442	U034270	0610010D24Rik	0610010D24Rik	0610010D24Rik	RIKEN cDNA 0610010D24 gene	1
R006390		chr11	-	23528426	U032574	0610010F05Rik	0610010F05Rik	0610010F05Rik	RIKEN cDNA 0610010F05 gene	1
R018179		chr18	+	36572029	U018588	0610010O12Rik	0610010O12Rik	0610010O12Rik	RIKEN cDNA 0610010O12 gene	1
R021762		chr2	+	156004518	U002723	0610011L14Rik	0610011L14Rik	0610011L14Rik	RIKEN cDNA 0610011L14 gene	1
R035423		chr7	+	114910012	U008715	0610012D09Rik	0610012D09Rik	0610012D09Rik	RIKEN cDNA 0610012D09 gene	1
R034814		chr7	+	38542083	U008041	0610012D14Rik	0610012D14Rik	0610012D14Rik	RIKEN cDNA 0610012D14 gene	1
R056359		chr17	-	72100933	U038050	0610016J10Rik	0610016J10Rik	0610016J10Rik	RIKEN cDNA 0610016J10 gene	1
R046842		chr11	-	105981303	U041149	0610025L06Rik	Limd2	0610025L06Rik	RIKEN cDNA 0610025L06 gene	1
R005164		chr11	+	69637102	U012834	0610025P10Rik	0610025P10Rik	0610025P10Rik	RIKEN cDNA 0610025P10 gene	1
R032267		chr6	+	72679291	U007033	0610030E20Rik	0610030E20Rik	0610030E20Rik	RIKEN cDNA 0610030E20 gene	1
R056755		chr4	+	115667501	U320855	0610037D15Rik	0610037D15Rik	0610037D15Rik	RIKEN cDNA 0610037D15 gene	1
R015546		chr16	-	43629403	U037065	0610037H22Rik	Gtpbp8	0610037H22Rik	RIKEN cDNA 0610037H22 gene	1
R019277		chr19	+	6623802	U018990	0610038D11Rik	0610038D11Rik	0610038D11Rik	RIKEN cDNA 0610038D11 gene	1
R049254		chr17	-	24734590	U037585	0610039D01Rik	Cuta	0610039D01Rik	RIKEN cDNA 0610039D01 gene	1
R006518		chr11	-	51378678	U032740	0610039K22Rik	Rmnd5b	0610039K22Rik	RIKEN cDNA 0610039K22 gene	1
R031200		chr5	-	121416811	U026695	0610039P13Rik	Hvcn1	0610039P13Rik	RIKEN cDNA 0610039P13 gene	1
R033675		chr6	-	109163934	U027709	0610040F04Rik	0610040F04Rik	0610040F04Rik	RIKEN cDNA 0610040F04 gene	1
R029393		chr5	+	62611035	U005614	0610040J01Rik	0610040J01Rik	0610040J01Rik	RIKEN cDNA 0610040J01 gene	1
R013932		chr15	-	76399967	U036341	0610041B22Rik	Sharpin	0610041B22Rik	RIKEN cDNA 0610041B22 gene	1
R009849		chr13	+	86206930	U015086	0610041E09Rik	0610041E09Rik	0610041E09Rik	RIKEN cDNA 0610041E09 gene	1
R002622		chr10	+	6072469	U031491	0610042C05Rik	0610042C05Rik	0610042C05Rik	RIKEN cDNA 0610042C05 gene	1
R004704		chr11	+	5850480	U012291	0610042I15Rik	Ykt6	0610042I15Rik	Mus musculus RIKEN cDNA 0610042I15 gene (0610042I15Rik), mRNA	1
R034428		chr7	+	13910590	U007724	0710005I19Rik	0710005I19Rik	0710005I19Rik	RIKEN cDNA 0710005I19 gene	1
R024205		chr3	+	13474174	U003031	0710005M24Rik	0710005M24Rik	0710005M24Rik	RIKEN cDNA 0710005M24 gene	1
R013837		chr15	-	64014251	U036233	0910001A06Rik	0910001A06Rik	0910001A06Rik	RIKEN cDNA 0910001A06 gene	1
R040925		chr9	+	105377501	U010961	1100001A21Rik	Aste1	1100001A21Rik	RIKEN cDNA 1100001A21 gene	1
R043430		chrX	+	43991246	U019847	1100001E04Rik	1100001E04Rik	1100001E04Rik	RIKEN cDNA 1100001E04 gene	1
R025912		chr3	-	129660954	U044048	1100001I22Rik	1100001I22Rik	1100001I22Rik	RIKEN cDNA 1100001I22 gene	1
R005427		chr11	+	86837181	U013133	1110001A07Rik	1110001A07Rik	1110001A07Rik	RIKEN cDNA 1110001A07 gene	1
R036878		chr7	-	84525740	U028851	1110001A23Rik	Tmem126b	1110001A23Rik	RIKEN cDNA 1110001A23 gene	1
R005304		chr11	+	77411465	U012994	1110001M19Rik	Nufip2	1110001M19Rik	RIKEN cDNA 1110001M19 gene	1
R008751		chr12	-	51412603	U033948	1110002B05Rik	1110002B05Rik	1110002B05Rik	RIKEN cDNA 1110002B05 gene	1
R022547		chr2	-	27004336	U022438	1110002H13Rik	1110002H13Rik	1110002H13Rik	RIKEN cDNA 1110002H13 gene	1
R006911		chr11	-	79867830	U033159	1110002N22Rik	1110002N22Rik	1110002N22Rik	RIKEN cDNA 1110002N22 gene	1
R036105		chr7	-	4243230	U131794	1110003A17Rik	Zfp579	1110003A17Rik	RIKEN cDNA 1110003A17 gene	1
R030787		chr5	-	64294790	U026245	1110003E01Rik	1110003E01Rik	1110003E01Rik	RIKEN cDNA 1110003E01 gene	1
R034678		chr7	+	25322940	U188718	1110003H10Rik	Zfp383	1110003H10Rik	RIKEN cDNA 1110003H10 gene	1
R005139		chr11	+	68796464	U012806	1110004B13Rik	1110004B13Rik	1110004B13Rik	RIKEN cDNA 1110004B13 gene	1
R015723		chr16	-	90091908	U037292	1110004E09Rik	1110004E09Rik	1110004E09Rik	RIKEN cDNA 1110004E09 gene	1
R035380		chr7	+	109895306	U008666	1110004F10Rik	1110004F10Rik	1110004F10Rik	RIKEN cDNA 1110004F10 gene	1
R003419		chr10	+	128558854	U019298	1110005A23Rik	1110005A23Rik	1110005A23Rik	RIKEN cDNA 1110005A23 gene	1
R035379		chr7	+	109802180	U008665	1110006G14Rik	1110006G14Rik	1110006G14Rik	RIKEN cDNA 1110006G14 gene	1
R020055		chr19	-	10078499	U038813	1110006I15Rik	Tmem109	1110006I15Rik	RIKEN cDNA 1110006I15 gene	1
R033438		chr6	-	71772596	U041042	1110007A06Rik	Rmnd5a	1110007A06Rik	RIKEN cDNA 1110007A06 gene	1
R056097		chr13	+	90125592	U015125	1110007C02Rik	1110007C02Rik	1110007C02Rik	RIKEN cDNA 1110007C02 gene	1
R034815		chr7	+	38544961	U008042	1110007C05Rik	Josd2	1110007C05Rik	RIKEN cDNA 1110007C05 gene	1
R028489		chr4	-	133814249	U041012	1110007C24Rik	Tmem57	1110007C24Rik	RIKEN cDNA 1110007C24 gene	1
R052667		chr6	+	34957438	U006666	1110007F12Rik	1110007F12Rik	1110007F12Rik	Mus musculus RIKEN cDNA 1110007F12 gene (1110007F12Rik), mRNA	1
R056921		chr5	+	138250590	U006357	1110007L15Rik	1110007L15Rik	1110007L15Rik	RIKEN cDNA 1110007L15 gene	1
R026334		chr4	+	25033596	U004136	1110007M04Rik	1110007M04Rik	1110007M04Rik	RIKEN cDNA 1110007M04 gene	1
R008209		chr12	+	81839568	U014203	1110008B24Rik	1110008B24Rik	1110008B24Rik	RIKEN cDNA 1110008B24 gene	1
R021769		chr2	+	156320091	U002731	1110008F13Rik	1110008F13Rik	1110008F13Rik	RIKEN cDNA 1110008F13 gene	1
R025626		chr3	-	92572751	U024326	1110008K04Rik	1110008K04Rik	1110008K04Rik	RIKEN cDNA 1110008K04 gene	1
R004398		chr10	-	128538517	U032375	1110012D08Rik	1110012D08Rik	1110012D08Rik	RIKEN cDNA 1110012D08 gene	1
R017646		chr17	-	64062099	U038015	1110012J17Rik	1110012J17Rik	1110012J17Rik	RIKEN cDNA 1110012J17 gene	1
R038344		chr8	+	70692166	U141400	1110012M11Rik	1110012M11Rik	1110012M11Rik	RIKEN cDNA 1110012M11 gene	1
R024895		chr3	+	132200469	U003872	1110013G13Rik	Ppa2	1110013G13Rik	RIKEN cDNA 1110013G13 gene	1
R050928		chr3	+	88940053	U003455	1110013L07Rik	1110013L07Rik	1110013L07Rik	RIKEN cDNA 1110013L07 gene	1
R013002		chr15	+	59384763	U016279	1110014D18Rik	1110014D18Rik	1110014D18Rik	RIKEN cDNA 1110014D18 gene	1
R024609		chr3	+	92400711	U003519	1110014K05Rik	1110014K05Rik	1110014K05Rik	RIKEN cDNA 1110014K05 gene	1
R019971		chr19	-	5859859	U196558	1110014N23Rik	1110014N23Rik	1110014N23Rik	RIKEN cDNA 1110014N23 gene	1
R031399		chr5	-	138750548	U026884	1110015K06Rik	1110015K06Rik	1110015K06Rik	RIKEN cDNA 1110015K06 gene	1
R038651		chr8	+	106354557	U009786	1110017C15Rik	Nip7	1110017C15Rik	RIKEN cDNA 1110017C15 gene	1
R027771		chr4	-	41656185	U024972	1110017D15Rik	1110017D15Rik	1110017D15Rik	RIKEN cDNA 1110017D15 gene	1
R020568		chr2	+	4893397	U001348	1110017I16Rik	1110017I16Rik	1110017I16Rik	RIKEN cDNA 1110017I16 gene	1
R042245		chr9	-	109129011	U031346	1110017O22Rik	Ccdc72	1110017O22Rik	RIKEN cDNA 1110017O22 gene	1
R015588		chr16	-	54925660	U037114	1110018D06Rik	Pcnp	1110018D06Rik	RIKEN cDNA 1110018D06 gene	1
R047336		chr12	-	81839557	U034177	1110018G07Rik	1110018G07Rik	1110018G07Rik	RIKEN cDNA 1110018G07 gene	1
R016755		chr17	+	86391668	U018333	1110018J12Rik	1110018J12Rik	1110018J12Rik	RIKEN cDNA 1110018J12 gene	1
R019678		chr19	+	53241941	U043738	1110018J23Rik,LOC433254	1110018J23Rik	1110018J23Rik	RIKEN cDNA 1110018J23 gene	1
R023189		chr2	-	109986951	U023140	1110018M03Rik	1110018M03Rik	1110018M03Rik	RIKEN cDNA 1110018M03 gene	1
R014989		chr16	+	57715832	U017229	1110019C08Rik	Cldnd1	1110019C08Rik	RIKEN cDNA 1110019C08 gene	1
R039675		chr8	-	103934835	U030161	1110019N10Rik	1110019N10Rik	1110019N10Rik	RIKEN cDNA 1110019N10 gene	1
R000046		chr1	+	16850461	U000073	1110020A09Rik	Tmem70	1110020A09Rik	RIKEN cDNA 1110020A09 gene	1
R028266		chr4	-	117528377	U066677	1110020C03Rik	1110020C03Rik	1110020C03Rik	RIKEN cDNA 1110020C03 gene	1
R044451		chrX	-	68119700	U039454	1110020L19Rik	1110020L19Rik	1110020L19Rik	RIKEN cDNA 1110020L19 gene	1
R011396		chr14	+	50093576	U015658	1110028A07Rik	1110028A07Rik	1110028A07Rik	RIKEN cDNA 1110028A07 gene	1
R026436		chr4	+	43494682	U004239	1110029E03Rik	1110029E03Rik	1110029E03Rik	RIKEN cDNA 1110029E03 gene	1
R013226		chr15	+	84240803	U016504	1110030L07Rik	Samm50	1110030L07Rik	RIKEN cDNA 1110030L07 gene	1
R019298		chr19	+	8015948	U019128	1110031M08Rik	Hnrpul2	1110031M08Rik	RIKEN cDNA 1110031M08 gene	1
R040324		chr9	+	33640433	U010234	1110032D12Rik	Tmed2	1110032D12Rik	RIKEN cDNA 1110032D12 gene	1
R056644		chr3	+	79616178	U042440	1110032E23Rik	1110032E23Rik	1110032E23Rik	RIKEN cDNA 1110032E23 gene	1
R024420		chr3	+	68540007	U003318	1110032F04Rik	1110032F04Rik	1110032F04Rik	RIKEN cDNA 1110032F04 gene	1
R037286		chr7	-	120948062	U029267	1110032O16Rik	1110032O16Rik	1110032O16Rik	RIKEN cDNA 1110032O16 gene	1
R007153		chr11	-	99456172	U033402	1110033F04Rik	1110033F04Rik	1110033F04Rik	RIKEN cDNA 1110033F04 gene	1
R032803		chr6	+	149288478	U007594	1110033J19Rik	1110033J19Rik	1110033J19Rik	RIKEN cDNA 1110033J19 gene	1
R008793		chr12	-	66030219	U034030	1110034A24Rik	1110034A24Rik	1110034A24Rik	RIKEN cDNA 1110034A24 gene	1
R045526		chr1	-	57710405	U021349	1110034B05Rik	1110034B05Rik	1110034B05Rik	RIKEN cDNA 1110034B05 gene	1
R027363		chr4	+	154454667	U005226	1110035L05Rik	C1qdc2	1110035L05Rik	RIKEN cDNA 1110035L05 gene	1
R026287		chr4	+	11412923	U042502	1110037F02Rik	1110037F02Rik	1110037F02Rik	RIKEN cDNA 1110037F02 gene	1
R029218		chr5	+	29328523	U005427	1110039B18Rik	1110039B18Rik	1110039B18Rik	RIKEN cDNA 1110039B18 gene	1
R030624		chr5	-	27680896	U026032	1110048D14Rik	1110048D14Rik	1110048D14Rik	RIKEN cDNA 1110048D14 gene	1
R044473		chrX	-	69014274	U039470	1110049G11Rik	1110049G11Rik	1110049G11Rik	RIKEN cDNA 1110049G11 gene	1
R018007		chr17_random	+	14060659	U312734	1110051A18Rik	Fndc1	1110051A18Rik	RIKEN cDNA 1110051A18 gene	1
R011159		chr14	+	24358878	U164897	1110051B16Rik	1110051B16Rik	1110051B16Rik	RIKEN cDNA 1110051B16 gene	1
R023096		chr2	-	91149464	U023022	1110051M20Rik	1110051M20Rik	1110051M20Rik	RIKEN cDNA 1110051M20 gene	1
R005927		chr11	+	121080635	U013686	1110054H05Rik	Foxk2	1110054H05Rik	RIKEN cDNA 1110054H05 gene	1
R027948		chr4	-	59727316	U025129	1110054O05Rik	1110054O05Rik	1110054O05Rik	RIKEN cDNA 1110054O05 gene	1
R003951		chr10	-	63168859	U031871	1110056A04Rik	Mypn	1110056A04Rik	RIKEN cDNA 1110056A04 gene	1
R020132		chr19	-	20890866	U038911	1110059E24Rik	1110059E24Rik	1110059E24Rik	RIKEN cDNA 1110059E24 gene	1
R000992		chr1	+	184702569	U001241	1110059F07Rik	Rab3gap2	1110059F07Rik	RIKEN cDNA 1110059F07 gene	1
R042365		chr9	-	122968769	U031465	1110059G10Rik	1110059G10Rik	1110059G10Rik	RIKEN cDNA 1110059G10 gene	1
R034841		chr7	+	39232488	U008065	1110061L23Rik	Nop17	1110061L23Rik	RIKEN cDNA 1110061L23 gene	1
R032469		chr6	+	113800921	U007264	1110061O04Rik	1110061O04Rik	1110061O04Rik	RIKEN cDNA 1110061O04 gene	1
R046626		chr11	-	23392821	U032571	1110064P04Rik	1110064P04Rik	1110064P04Rik	RIKEN cDNA 1110064P04 gene	1
R037996		chr8	+	9345221	U009065	1110065L07Rik	Abhd13	1110065L07Rik	RIKEN cDNA 1110065L07 gene	1
R028330		chr4	-	123877821	U025507	1110065P20Rik	1110065P20Rik	1110065P20Rik	RIKEN cDNA 1110065P20 gene	1
R006376		chr11	-	20725918	U032558	1110067D22Rik	1110067D22Rik	1110067D22Rik	RIKEN cDNA 1110067D22 gene	1
R020751		chr2	+	28632323	U001551	1190002A17Rik	1190002A17Rik	1190002A17Rik	RIKEN cDNA 1190002A17 gene	1
R002174		chr1	-	171289638	U022053	1190002J23Rik	1190002J23Rik	1190002J23Rik	RIKEN cDNA 1190002J23 gene	1
R042092		chr9	-	94443755	U031195	1190002N15Rik	1190002N15Rik	1190002N15Rik	RIKEN cDNA 1190002N15 gene	1
R000740		chr1	+	151284392	U053171	1190005F20Rik	1190005F20Rik	1190005F20Rik	RIKEN cDNA 1190005F20 gene	1
R003323		chr10	+	119804714	U012095	1190005P17Rik	1190005P17Rik	1190005P17Rik	RIKEN cDNA 1190005P17 gene	1
R051863		chr4	-	152518515	U025850	1190007F08Rik	1190007F08Rik	1190007F08Rik	RIKEN cDNA 1190007F08 gene	1
R056007		chr12	+	68055617	U014061	1200003C05Rik	1200003C05Rik	1200003C05Rik	RIKEN cDNA 1200003C05 gene	1
R020981		chr2	+	59467444	U001802	1200003E16Rik	Tanc1	1200003E16Rik	RIKEN cDNA 1200003E16 gene	1
R019962		chr19	-	5664128	U019031	1200004M23Rik	1200004M23Rik	1200004M23Rik	RIKEN cDNA 1200004M23 gene	1
R018745		chr18	-	31850290	U038277	1200007B05Rik	1200007B05Rik	1200007B05Rik	RIKEN cDNA 1200007B05 gene	1
R023709		chr2	-	167342380	U023683	1200007C13Rik	1200007C13Rik	1200007C13Rik	RIKEN cDNA 1200007C13 gene	1
R056305		chr17	+	24356395	U017708	1200007D18Rik	1200007D18Rik	1200007D18Rik	RIKEN cDNA 1200007D18 gene	1
R049777		chr19	+	37398322	U019419	1200008O12Rik	Cep55	1200008O12Rik	RIKEN cDNA 1200008O12 gene	1
R053087		chr6	-	149145825	U028050	1200009B18Rik	Ergic2	1200009B18Rik	RIKEN cDNA 1200009B18 gene	1
R012457		chr14	-	70453312	U035782	1200011I18Rik	1200011I18Rik	1200011I18Rik	RIKEN cDNA 1200011I18 gene	1
R006976		chr11	-	86813625	U033235	1200011M11Rik	1200011M11Rik	1200011M11Rik	RIKEN cDNA 1200011M11 gene	1
R023262		chr2	-	118681689	U013915	1200015F23Rik	1200015F23Rik	1200015F23Rik	RIKEN cDNA 1200015F23 gene	1
R002006		chr1	-	151284206	U021882	1200016B10Rik	1200016B10Rik	1200016B10Rik	RIKEN cDNA 1200016B10 gene	1
R034785		chr7	+	37867381	U067369	1200016C12Rik	Klk9	1200016C12Rik	RIKEN cDNA 1200016C12 gene	1
R016744		chr17	+	84882343	U018315	1200020A08Rik	1200020A08Rik	1200020A08Rik	RIKEN cDNA 1200020A08 gene	1
R024219		chr3	+	18524678	U003060	1300002C08Rik	Mtfr1	1300002C08Rik	RIKEN cDNA 1300002C08 gene	1
R016079		chr17	+	20344840	U060270	1300003B13Rik	1300003B13Rik	1300003B13Rik	RIKEN cDNA 1300003B13 gene	1
R003365		chr10	+	127157471	U012149	1300003K24Rik	R3hdm2	1300003K24Rik	RIKEN cDNA 1300003K24 gene	1
R014028		chr15	-	79740140	U041458	1300006C06Rik	Josd1	1300006C06Rik	RIKEN cDNA 1300006C06 gene	1
R041096		chr9	+	115293476	U011112	1300006C19Rik	Stt3b	1300006C19Rik	RIKEN cDNA 1300006C19 gene	1
R001925		chr1	-	134212270	U021785	1300007B12Rik	1300007B12Rik	1300007B12Rik	RIKEN cDNA 1300007B12 gene	1
R007209		chr11	-	100940981	U033443	1300010M03Rik	1300010M03Rik	1300010M03Rik	RIKEN cDNA 1300010M03 gene	1
R019338		chr19	+	9830730	U019163	1300015B04Rik	Vwce	1300015B04Rik	RIKEN cDNA 1300015B04 gene	1
R013265		chr15	+	89140942	U016551	1300018J18Rik	1300018J18Rik	1300018J18Rik	RIKEN cDNA 1300018J18 gene	1
R031143		chr5	-	115714609	U026647	1500001A10Rik	1500001A10Rik	1500001A10Rik	RIKEN cDNA 1500001A10 gene	1
R033702		chr6	-	115473268	U027747	1500001M20Rik	1500001M20Rik	1500001M20Rik	RIKEN cDNA 1500001M20 gene	1
R028760		chr4	-	154227288	U025877	1500002C15Rik	1500002C15Rik	1500002C15Rik	RIKEN cDNA 1500002C15 gene	1
R034539		chr7	+	19575335	U007795	1500002O20Rik	1500002O20Rik	1500002O20Rik	RIKEN cDNA 1500002O20 gene	1
R037068		chr7	-	99851057	U029042	1500003O22Rik	1500003O22Rik	1500003O22Rik	RIKEN cDNA 1500003O22 gene	1
R004663		chr11	+	3225188	U043140	1500004A08Rik	1500004A08Rik	1500004A08Rik	RIKEN cDNA 1500004A08 gene	1
R026241		chr3_random	-	14123223	U064534	1500004A13Rik	Syt11	1500004A13Rik	RIKEN cDNA 1500004A13 gene	1
R012259		chr14	-	50103312	U035577	1500005A01Rik	1500005A01Rik	1500005A01Rik	RIKEN cDNA 1500005A01 gene	1
R041008		chr9	+	108830193	U011038	1500005N04Rik	Ihpk2	1500005N04Rik	RIKEN cDNA 1500005N04 gene	1
R011896		chr14	-	12423585	U035247	1500006O09Rik,9230101K24Rik	Thoc7	1500006O09Rik,9230101K24Rik	RIKEN cDNA 1500006O09 gene	1
R025930		chr3	-	134306507	U024679	1500009M05Rik	1500009M05Rik	1500009M05Rik	RIKEN cDNA 1500009M05 gene	1
R052946		chr6	-	49398414	U027282	1500010G04Rik,G430041M01Rik	1500010G04Rik	1500010G04Rik	RIKEN cDNA 1500010G04 gene	1
R002303		chr1	-	190799177	U073558	1500010M24Rik	Tatdn3	1500010M24Rik	RIKEN cDNA 1500010M24 gene	1
R031202		chr5	-	121524715	U026697	1500011H22Rik	1500011H22Rik	1500011H22Rik	RIKEN cDNA 1500011H22 gene	1
R031229		chr5	-	122920604	U026720	1500011J06Rik	1500011J06Rik	1500011J06Rik	RIKEN cDNA 1500011J06 gene	1
R019427		chr19	+	19650923	U019272	1500015L24Rik	1500015L24Rik	1500015L24Rik	RIKEN cDNA 1500015L24 gene	1
R036092		chr7	-	3929766	U028092	1500019G21Rik	1500019G21Rik	1500019G21Rik	RIKEN cDNA 1500019G21 gene	1
R003194		chr10	+	89657687	U218298	1500026H17Rik	1500026H17Rik	1500026H17Rik	RIKEN cDNA 1500026H17 gene	1
R014823		chr16	+	30909160	U017009	1500031L02Rik	1500031L02Rik	1500031L02Rik	RIKEN cDNA 1500031L02 gene	1
R009933		chr13	+	103155519	U015223	1500031M22Rik	1500031M22Rik	1500031M22Rik	RIKEN cDNA 1500031M22 gene	1
R001463		chr1	-	38184886	U021252	1500032H18Rik	1500032H18Rik	1500032H18Rik	RIKEN cDNA 1500032H18 gene	1
R005151		chr11	+	69121196	U012819	1500034E06Rik	Lsmd1	1500034E06Rik	RIKEN cDNA 1500034E06 gene	1
R038341		chr8	+	70619058	U115334	1500034J01Rik	1500034J01Rik	1500034J01Rik	RIKEN cDNA 1500034J01 gene	1
R021310		chr2	+	105609385	U002206	1500034J20Rik	Immp1l	1500034J20Rik	RIKEN cDNA 1500034J20 gene	1
R040465		chr9	+	44761812	U010400	1500035H01Rik	1500035H01Rik	1500035H01Rik	RIKEN cDNA 1500035H01 gene	1
R006539		chr11	-	53183673	U032760	1500040F11Rik	Uqcrq	1500040F11Rik	RIKEN cDNA 1500040F11 gene	1
R000225		chr1	+	55354350	U000278	1500041J02Rik	1500041J02Rik	1500041J02Rik	Mus musculus RIKEN cDNA 1500041J02 gene (1500041J02Rik), mRNA.	1
R028340		chr4	-	125131773	U025514	1520401O13Rik	1520401O13Rik	1520401O13Rik	RIKEN cDNA 1520401O13 gene	1
R028215		chr4	-	115103522	U025406	1520402A15Rik	1520402A15Rik	1520402A15Rik	RIKEN cDNA 1520402A15 gene	1
R015763		chr16	-	95404821	U197562	1600002D24Rik	1600002D24Rik	1600002D24Rik	RIKEN cDNA 1600002D24 gene	1
R003062		chr10	+	80297856	U011742	1600002K03Rik	1600002K03Rik	1600002K03Rik	RIKEN cDNA 1600002K03 gene	1
R010180		chr13	-	17457650	U034534	1600012F09Rik	1600012F09Rik	1600012F09Rik	RIKEN cDNA 1600012F09 gene	1
R034973		chr7	+	61531945	U160007	1600012K10Rik	Ttc23	1600012K10Rik	RIKEN cDNA 1600012K10 gene	1
R034744		chr7	+	33347978	U074786	1600014C10Rik	1600014C10Rik	1600014C10Rik	RIKEN cDNA 1600014C10 gene	1
R017484		chr17	-	43244375	U037840	1600014C23Rik	1600014C23Rik	1600014C23Rik	RIKEN cDNA 1600014C23 gene	1
R040516		chr9	+	50566843	U010457	1600029D21Rik	1600029D21Rik	1600029D21Rik	RIKEN cDNA 1600029D21 gene	1
R028369		chr4	-	127288007	U074751	1700001F22Rik	Hmgb4	1700001F22Rik	RIKEN cDNA 1700001F22 gene	1
R000084		chr1	+	33938773	U000132	1700001G17Rik	1700001G17Rik	1700001G17Rik	RIKEN cDNA 1700001G17 gene	1
R040420		chr9	+	40000666	U235586	1700001J11Rik	1700001J11Rik	1700001J11Rik	RIKEN cDNA 1700001J11 gene	1
R009786		chr13	+	64618204	U014972	1700001L19Rik	1700001L19Rik	1700001L19Rik	RIKEN cDNA 1700001L19 gene	1
R032308		chr6	+	83500093	U007079	1700003E16Rik	1700003E16Rik	1700003E16Rik	RIKEN cDNA 1700003E16 gene	1
R027741		chr4	-	34869274	U024933	1700003M02Rik	1700003M02Rik	1700003M02Rik	RIKEN cDNA 1700003M02 gene	1
R025208		chr3	-	8448362	U053441	1700003N22Rik	1700003N22Rik	1700003N22Rik	RIKEN cDNA 1700003N22 gene	1
R005661		chr11	+	101805366	U013380	1700006E09Rik	1700006E09Rik	1700006E09Rik	RIKEN cDNA 1700006E09 gene	1
R014366		chr15	-	103493501	U036714	1700006H03Rik	1700006H03Rik	1700006H03Rik	RIKEN cDNA 1700006H03 gene	1
R003324		chr10	+	119941854	U012096	1700006J14Rik	1700006J14Rik	1700006J14Rik	RIKEN cDNA 1700006J14 gene	1
R029621		chr5	+	97348913	U005846	1700007G11Rik	1700007G11Rik	1700007G11Rik	RIKEN cDNA 1700007G11 gene	1
R036290		chr7	-	19508264	U028252	1700008P20Rik	1700008P20Rik	1700008P20Rik	RIKEN cDNA 1700008P20 gene	1
R026371		chr4	+	39589149	U004192	1700009N14Rik	1700009N14Rik	1700009N14Rik	RIKEN cDNA 1700009N14 gene	1
R020885		chr2	+	35981620	U001660	1700010A17Rik	1700010A17Rik	1700010A17Rik	RIKEN cDNA 1700010A17 gene	1
R044561		chrX	-	90334683	U039550	1700010D01Rik	1700010D01Rik	1700010D01Rik	RIKEN cDNA 1700010D01 gene	1
R015986		chr17	+	7625176	U017476	1700010I14Rik	1700010I14Rik	1700010I14Rik	RIKEN cDNA 1700010I14 gene	1
R013406		chr15	+	101506206	U016690	1700011A15Rik	1700011A15Rik	1700011A15Rik	RIKEN cDNA 1700011A15 gene	1
R019717		chr19	+	58111737	U019614	1700011F14Rik	1700011F14Rik	1700011F14Rik	RIKEN cDNA 1700011F14 gene	1
R012122		chr14	-	44335189	U035491	1700011H14Rik	1700011H14Rik	1700011H14Rik	RIKEN cDNA 1700011H14 gene	1
R021071		chr2	+	72677173	U001915	1700011J10Rik	1700011J10Rik	1700011J10Rik	RIKEN cDNA 1700011J10 gene	1
R056045		chr12_random	+	11494865	U013700	1700012B15Rik	1700012B15Rik	1700012B15Rik	RIKEN cDNA 1700012B15 gene	1
R030125		chr5	+	142818869	U006410	1700012G11Rik,D130017N08Rik	1700012G11Rik	1700012G11Rik	RIKEN cDNA 1700012G11 gene	1
R016105		chr17	+	22274020	U017638	1700012G19Rik	1700012G19Rik	1700012G19Rik	RIKEN cDNA 1700012G19 gene	1
R026264		chr4	+	5571266	U004044	1700012H17Rik	1700012H17Rik	1700012H17Rik	RIKEN cDNA 1700012H17 gene	1
R025004		chr3	+	153718138	U004009	1700013E18Rik	1700013E18Rik	1700013E18Rik	RIKEN cDNA 1700013E18 gene	1
R009829		chr13	+	74088057	U150391	1700013G10Rik	1700013G10Rik	1700013G10Rik	RIKEN cDNA 1700013G10 gene	1
R007895		chr12	+	8346299	U013749	1700013G20Rik	1700013G20Rik	1700013G20Rik	RIKEN cDNA 1700013G20 gene	1
R038451		chr8	+	84139227	U009578	1700013H19Rik	Syce2	1700013H19Rik	RIKEN cDNA 1700013H19 gene	1
R029684		chr5	+	106900548	U005935	1700013N18Rik	1700013N18Rik	1700013N18Rik	RIKEN cDNA 1700013N18 gene	1
R022394		chr2	-	6240353	U219197	1700014B07Rik	1700014B07Rik	1700014B07Rik	RIKEN cDNA 1700014B07 gene	1
R043807		chrX	+	130472264	U020232	1700014N06Rik	1700014N06Rik	1700014N06Rik	RIKEN cDNA 1700014N06 gene	1
R039816		chr8	-	119895083	U030329	1700016A09Rik	1700016A09Rik	1700016A09Rik	RIKEN cDNA 1700016A09 gene	1
R039124		chr8	-	11073490	U029586	1700016D06Rik	1700016D06Rik	1700016D06Rik	RIKEN cDNA 1700016D06 gene	1
R033247		chr6	-	40660275	U027222	1700016G05Rik	1700016G05Rik	1700016G05Rik	RIKEN cDNA 1700016G05 gene	1
R009511		chr13	+	24221091	U014662	1700016G14Rik	1700016G14Rik	1700016G14Rik	RIKEN cDNA 1700016G14 gene	1
R030992		chr5	-	102690524	U026477	1700016H13Rik	1700016H13Rik	1700016H13Rik	RIKEN cDNA 1700016H13 gene	1
R003744		chr10	-	14660921	U031560	1700016L04Rik	1700016L04Rik	1700016L04Rik	RIKEN cDNA 1700016L04 gene	1
R025325		chr3	-	39992574	U023969	1700017G19Rik	1700017G19Rik	1700017G19Rik	RIKEN cDNA 1700017G19 gene	1
R044161		chrX	-	3243629	U114611	1700017G21Rik	1700017G21Rik	1700017G21Rik	RIKEN cDNA 1700017G21 gene	1
R018298		chr18	+	46419646	U018697	1700018A14Rik	1700018A14Rik	1700018A14Rik	RIKEN cDNA 1700018A14 gene	1
R025339		chr3	-	48201011	U023998	1700018B24Rik	1700018B24Rik	1700018B24Rik	RIKEN cDNA 1700018B24 gene	1
R001529		chr1	-	53490466	U021321	1700019A02Rik	1700019A02Rik	1700019A02Rik	RIKEN cDNA 1700019A02 gene	1
R001526		chr1	-	53255693	U021320	1700019D03Rik	1700019D03Rik	1700019D03Rik	RIKEN cDNA 1700019D03 gene	1
R008224		chr12	+	82951833	U014216	1700019E19Rik	1700019E19Rik	1700019E19Rik	RIKEN cDNA 1700019E19 gene	1
R005084		chr11	+	62676843	U012747	1700019I23Rik	Cdrt4	1700019I23Rik	Mus musculus RIKEN cDNA 1700019I23 gene (1700019I23Rik), mRNA	1
R020378		chr19	-	58394019	U039184	1700019N19Rik	1700019N19Rik	1700019N19Rik	RIKEN cDNA 1700019N19 gene	1
R023654		chr2	-	164285009	U023648	1700020C07Rik	1700020C07Rik	1700020C07Rik	RIKEN cDNA 1700020C07 gene	1
R034688		chr7	+	25693067	U007923	1700020L13Rik,1500005P14Rik	1700020L13Rik	1700020L13Rik	RIKEN cDNA 1700020L13 gene	1
R048134		chr14	-	64030574	U035735	1700020M16Rik	R3hcc1	1700020M16Rik	RIKEN cDNA 1700020M16 gene	1
R008226		chr12	+	83112050	U014217	1700020O03Rik	1700020O03Rik	1700020O03Rik	RIKEN cDNA 1700020O03 gene	1
R021921		chr2	+	172983059	U002915	1700021F07Rik	1700021F07Rik	1700021F07Rik	RIKEN cDNA 1700021F07 gene	1
R015479		chr16	-	31685708	U036980	1700021K19Rik	1700021K19Rik	1700021K19Rik	RIKEN cDNA 1700021K19 gene	1
R016413		chr17	+	34718096	U017946	1700022C21Rik	1700022C21Rik	1700022C21Rik	RIKEN cDNA 1700022C21 gene	1
R008642		chr12	-	8886274	U033801	1700022H16Rik	1700022H16Rik	1700022H16Rik	RIKEN cDNA 1700022H16 gene	1
R030792		chr5	-	64565458	U026250	1700022K14Rik	1700022K14Rik	1700022K14Rik	RIKEN cDNA 1700022K14 gene	1
R050663		chr2	-	156464045	U023568	1700022L09Rik	1700022L09Rik	1700022L09Rik	RIKEN cDNA 1700022L09 gene	1
R022844		chr2	-	73010451	U023068	1700023B02Rik	1700023B02Rik	1700023B02Rik	RIKEN cDNA 1700023B02 gene	1
R008965		chr12	-	94001970	U034248	1700024D23Rik	1700024D23Rik	1700024D23Rik	RIKEN cDNA 1700024D23 gene	1
R026707		chr4	+	103872395	U004575	1700024P16Rik	1700024P16Rik	1700024P16Rik	RIKEN cDNA 1700024P16 gene	1
R056940		chr6	+	30560740	U006632	1700025E21Rik	1700025E21Rik	1700025E21Rik	RIKEN cDNA 1700025E21 gene	1
R020064		chr19	-	10361818	U038821	1700025F22Rik	1700025F22Rik	1700025F22Rik	RIKEN cDNA 1700025F22 gene	1
R002009		chr1	-	151974676	U021889	1700025G04Rik	1700025G04Rik	1700025G04Rik	RIKEN cDNA 1700025G04 gene	1
R034992		chr7	+	69359135	U008232	1700026G02Rik	Akap13	1700026G02Rik	RIKEN cDNA 1700026G02 gene	1
R010318		chr13	-	34449171	U034681	1700026J04Rik	1700026J04Rik	1700026J04Rik	RIKEN cDNA 1700026J04 gene	1
R022568		chr2	-	28631890	U022452	1700026L06Rik	1700026L06Rik	1700026L06Rik	RIKEN cDNA 1700026L06 gene	1
R000328		chr1	+	73286461	U000438	1700027A15Rik	1700027A15Rik	1700027A15Rik	RIKEN cDNA 1700027A15 gene	1
R025772		chr3	-	105797327	U024481	1700027A23Rik	1700027A23Rik	1700027A23Rik	RIKEN cDNA 1700027A23 gene	1
R002989		chr10	+	76663262	U011680	1700027D21Rik	1700027D21Rik	1700027D21Rik	RIKEN cDNA 1700027D21 gene	1
R028585		chr4	-	140604681	U025731	1700027M01Rik	Ddi2	1700027M01Rik	Mus musculus RIKEN cDNA 1700027M01 gene (1700027M01Rik), mRNA	1
R003139		chr10	+	82753650	U011806	1700027M21Rik	1700027M21Rik	1700027M21Rik	RIKEN cDNA 1700027M21 gene	1
R000889		chr1	+	172450047	U001113	1700028D05Rik	Ccdc19	1700028D05Rik	RIKEN cDNA 1700028D05 gene	1
R029681		chr5	+	106605158	U005931	1700028K03Rik	1700028K03Rik	1700028K03Rik	RIKEN cDNA 1700028K03 gene	1
R020138		chr19	-	22890991	U038919	1700028P14Rik	1700028P14Rik	1700028P14Rik	RIKEN cDNA 1700028P14 gene	1
R039317		chr8	-	44916203	U029782	1700029J07Rik	1700029J07Rik	1700029J07Rik	RIKEN cDNA 1700029J07 gene	1
R011263		chr14	+	39219789	U015515	1700029M23Rik	Dydc1	1700029M23Rik	RIKEN cDNA 1700029M23 gene	1
R013193		chr15	+	82031257	U253139	1700029P11Rik	1700029P11Rik	1700029P11Rik	RIKEN cDNA 1700029P11 gene	1
R029139		chr5	+	21004834	U041323	1700030G06Rik,6030443J06Rik	1700030G06Rik	1700030G06Rik	RIKEN cDNA 1700030G06 gene	1
R023745		chr2	-	173038809	U301244	1700030G11Rik	1700030G11Rik	1700030G11Rik	RIKEN cDNA 1700030G11 gene	1
R039791		chr8	-	116308303	U030301	1700030J22Rik	1700030J22Rik	1700030J22Rik	RIKEN cDNA 1700030J22 gene	1
R011530		chr14	+	64605168	U015819	1700031C06Rik	1700031C06Rik	1700031C06Rik	RIKEN cDNA 1700031C06 gene	1
R026400		chr4	+	42117540	U278011	1700031K17Rik,4933409K07Rik	1700031K17Rik	1700031K17Rik	RIKEN cDNA 1700031K17 gene	1
R004796		chr11	+	29442740	U012410	1700034F02Rik	1700034F02Rik	1700034F02Rik	RIKEN cDNA 1700034F02 gene	1
R049686		chr18	-	85119394	U038648	1700034H14Rik	1700034H14Rik	1700034H14Rik	RIKEN cDNA 1700034H14 gene	1
R025329		chr3	-	40282764	U249994	1700034I23Rik	1700034I23Rik	1700034I23Rik	RIKEN cDNA 1700034I23 gene	1
R031817		chr6	+	3450904	U006501	1700034M03Rik	1700034M03Rik	1700034M03Rik	RIKEN cDNA 1700034M03 gene	1
R040637		chr9	+	60860664	U010588	1700036A12Rik	1700036A12Rik	1700036A12Rik	RIKEN cDNA 1700036A12 gene	1
R015238		chr16	-	3580284	U036724	1700037C18Rik	1700037C18Rik	1700037C18Rik	RIKEN cDNA 1700037C18 gene	1
R005676		chr11	+	102702293	U013403	1700039D13Rik	Ccdc103	1700039D13Rik	RIKEN cDNA 1700039D13 gene	1
R034849		chr7	+	39354055	U008069	1700039E15Rik,LOC243965	1700039E15Rik	1700039E15Rik	RIKEN cDNA 1700039E15 gene	1
R025642		chr3	-	93900816	U024335	1700040D17Rik	1700040D17Rik	1700040D17Rik	RIKEN cDNA 1700040D17 gene	1
R003969		chr10	-	68597179	U041118	1700040L02Rik	1700040L02Rik	1700040L02Rik	RIKEN cDNA 1700040L02 gene	1
R028284		chr4	-	118374427	U025467	1700041C02Rik	1700041C02Rik	1700041C02Rik	RIKEN cDNA 1700041C02 gene	1
R044832		chrX	-	157360735	U039852	1700045I19Rik	1700045I19Rik	1700045I19Rik	RIKEN cDNA 1700045I19 gene	1
R039607		chr8	-	90599661	U030089	1700047E16Rik	1700047E16Rik	1700047E16Rik	RIKEN cDNA 1700047E16 gene	1
R008065		chr12	+	59106654	U013992	1700047L15Rik	1700047L15Rik	1700047L15Rik	RIKEN cDNA 1700047L15 gene	1
R021034		chr2	+	69645023	U001873	1700048E23Rik	Phospho2	1700048E23Rik	RIKEN cDNA 1700048E23 gene	1
R011483		chr14	+	58633921	U015760	1700049K14Rik	1700049K14Rik	1700049K14Rik	RIKEN cDNA 1700049K14 gene	1
R023632		chr2	-	163657095	U023628	1700049M11Rik	1700049M11Rik	1700049M11Rik	RIKEN cDNA 1700049M11 gene	1
R005638		chr11	+	101100099	U013362	1700051C09Rik	Cntd1	1700051C09Rik	RIKEN cDNA 1700051C09 gene	1
R021986		chr2	+	180716059	U002974	1700051I12Rik	Col20a1	1700051I12Rik	RIKEN cDNA 1700051I12 gene	1
R003689		chr10	-	6072391	U043044	1700052N19Rik	1700052N19Rik	1700052N19Rik	RIKEN cDNA 1700052N19 gene	1
R003165		chr10	+	85889408	U011835	1700054F16Rik	1700054F16Rik	1700054F16Rik	RIKEN cDNA 1700054F16 gene	1
R026453		chr4	+	44928752	U004266	1700055D18Rik	1700055D18Rik	1700055D18Rik	RIKEN cDNA 1700055D18 gene	1
R038556		chr8	+	94595686	U009684	1700055M20Rik	1700055M20Rik	1700055M20Rik	RIKEN cDNA 1700055M20 gene	1
R002270		chr1	-	183530458	U022165	1700056E22Rik	1700056E22Rik	1700056E22Rik	RIKEN cDNA 1700056E22 gene	1
R028326		chr4	-	123505679	U025503	1700057H15Rik	1700057H15Rik	1700057H15Rik	RIKEN cDNA 1700057H15 gene	1
R008913		chr12	-	81975126	U041161	1700058C01Rik	1700058C01Rik	1700058C01Rik	RIKEN cDNA 1700058C01 gene	1
R020065		chr19	-	10393235	U038822	1700060E18Rik	1700060E18Rik	1700060E18Rik	RIKEN cDNA 1700060E18 gene	1
R002837		chr10	+	56357232	U011519	1700060H10Rik	1700060H10Rik	1700060H10Rik	RIKEN cDNA 1700060H10 gene	1
R026820		chr4	+	115954222	U004702	1700064K09Rik	Hectd3	1700064K09Rik	RIKEN cDNA 1700064K09 gene	1
R042101		chr9	-	95761865	U031204	1700065D16Rik	1700065D16Rik	1700065D16Rik	RIKEN cDNA 1700065D16 gene	1
R017310		chr17	-	30858378	U037672	1700065O13Rik	1700065O13Rik	1700065O13Rik	RIKEN cDNA 1700065O13 gene	1
R026384		chr4	+	41656288	U004214	1700066J24Rik	1700066J24Rik	1700066J24Rik	RIKEN cDNA 1700066J24 gene	1
R041859		chr9	-	55261105	U041107	1700071A11Rik	1700071A11Rik	1700071A11Rik	RIKEN cDNA 1700071A11 gene	1
R000941		chr1	+	178360457	U001175	1700073K01Rik	Efcab2	1700073K01Rik	RIKEN cDNA 1700073K01 gene	1
R033252		chr6	-	41082965	U027227	1700074P13Rik	1700074P13Rik	1700074P13Rik	RIKEN cDNA 1700074P13 gene	1
R042172		chr9	-	105126552	U031274	1700080E11Rik	1700080E11Rik	1700080E11Rik	RIKEN cDNA 1700080E11 gene	1
R007289		chr11	-	104263381	U033518	1700081L11Rik	1700081L11Rik	1700081L11Rik	RIKEN cDNA 1700081L11 gene	1
R008118		chr12	+	71141006	U014091	1700086L19Rik	1700086L19Rik	1700086L19Rik	RIKEN cDNA 1700086L19 gene	1
R016741		chr17	+	84773412	U018311	1700090G07Rik	1700090G07Rik	1700090G07Rik	RIKEN cDNA 1700090G07 gene	1
R038017		chr8	+	11951663	U009090	1700094C09Rik	1700094C09Rik	1700094C09Rik	RIKEN cDNA 1700094C09 gene	1
R006732		chr11	-	69547839	U032983	1700095G12Rik	1700095G12Rik	1700095G12Rik	RIKEN cDNA 1700095G12 gene	1
R021998		chr2	+	181210163	U002985	1700095H12	BC050777	1700095H12	Mus musculus hypothetical protein 1700095H12 (1700095H12), mRNA	1
R035337		chr7	+	103291489	U008616	1700095J03Rik	1700095J03Rik	1700095J03Rik	RIKEN cDNA 1700095J03 gene	1
R019518		chr19	+	33523377	U019386	1700095N21Rik	Stambpl1	1700095N21Rik	RIKEN cDNA 1700095N21 gene	1
R016733		chr17	+	83225210	U018294	1700106N22Rik	1700106N22Rik	1700106N22Rik	RIKEN cDNA 1700106N22 gene	1
R034759		chr7	+	35834925	U008001	1700108E19Rik	1700108E19Rik	1700108E19Rik	RIKEN cDNA 1700108E19 gene	1
R050910		chr3	+	40378233	U003195	1700108L22Rik	1700108L22Rik	1700108L22Rik	RIKEN cDNA 1700108L22 gene	1
R008726		chr12	-	32860496	U033904	1700108M19Rik	1700108M19Rik	1700108M19Rik	RIKEN cDNA 1700108M19 gene	1
R022863		chr2	-	74410276	U022758	1700109F18Rik	1700109F18Rik	1700109F18Rik	RIKEN cDNA 1700109F18 gene	1
R015004		chr16	+	64835301	U017251	1700110N18Rik	1700110N18Rik	1700110N18Rik	RIKEN cDNA 1700110N18 gene	1
R035017		chr7	+	74045878	U008278	1700111A04Rik	1700111A04Rik	1700111A04Rik	RIKEN cDNA 1700111A04 gene	1
R054121		chr8	+	20721947	U009155	1700112P19Rik	Ccdc70	1700112P19Rik	RIKEN cDNA 1700112P19 gene	1
R007218		chr11	-	101245748	U033454	1700113I22Rik	1700113I22Rik	1700113I22Rik	RIKEN cDNA 1700113I22 gene	1
R022438		chr2	-	18038969	U022315	1700113O17Rik	1700113O17Rik	1700113O17Rik	RIKEN cDNA 1700113O17 gene	1
R033637		chr6	-	96627884	U027669	1700123L14Rik	1700123L14Rik	1700123L14Rik	RIKEN cDNA 1700123L14 gene	1
R026293		chr4	+	11893530	U264856	1700123M08Rik	1700123M08Rik	1700123M08Rik	RIKEN cDNA 1700123M08 gene	1
R011376		chr14	+	49203053	U015633	1700123O20Rik	1700123O20Rik	1700123O20Rik	RIKEN cDNA 1700123O20 gene	1
R026974		chr4	+	128518303	U004868	1700125D06Rik	1700125D06Rik	1700125D06Rik	RIKEN cDNA 1700125D06 gene	1
R046395		chr11	+	84898396	U013116	1700125H20Rik	1700125H20Rik	1700125H20Rik	RIKEN cDNA 1700125H20 gene	1
R034792		chr7	+	38019346	U008027	1700127D06Rik	1700127D06Rik	1700127D06Rik	RIKEN cDNA 1700127D06 gene	1
R040168		chr9	+	8227469	U010028	1700128F08Rik	1700128F08Rik	1700128F08Rik	RIKEN cDNA 1700128F08 gene	1
R036831		chr7	-	76505052	U028792	1700129I04Rik	1700129I04Rik	1700129I04Rik	RIKEN cDNA 1700129I04 gene	1
R006362		chr11	-	17106383	U032536	1810003N24Rik	1810003N24Rik	1810003N24Rik	RIKEN cDNA 1810003N24 gene	1
R027114		chr4	+	137335982	U064165	1810006K23Rik	Camk2n1	1810006K23Rik	RIKEN cDNA 1810006K23 gene	1
R026923		chr4	+	125085678	U004809	1810007P19Rik	1810007P19Rik	1810007P19Rik	RIKEN cDNA 1810007P19 gene	1
R021413		chr2	+	118865091	U002311	1810008K03Rik	Chac1	1810008K03Rik	RIKEN cDNA 1810008K03 gene	1
R031038		chr5	-	107871579	U026539	1810008K16Rik	1810008K16Rik	1810008K16Rik	RIKEN cDNA 1810008K16 gene	1
R027134		chr4	+	138311501	U005014	1810009A16Rik	Zubr1	1810009A16Rik	RIKEN cDNA 1810009A16 gene	1
R006895		chr11	-	78477298	U033140	1810009O10Rik	1810009O10Rik	1810009O10Rik	Mus musculus RIKEN cDNA 1810009O10 gene (1810009O10Rik), mRNA	1
R037296		chr7	-	121101714	U029276	1810010M01Rik	1810010M01Rik	1810010M01Rik	RIKEN cDNA 1810010M01 gene	1
R028401		chr4	-	128651009	U025563	1810010N17Rik	Ccdc28b	1810010N17Rik	RIKEN cDNA 1810010N17 gene	1
R039201		chr8	-	23193774	U029650	1810011O10Rik	1810011O10Rik	1810011O10Rik	RIKEN cDNA 1810011O10 gene	1
R008752		chr12	-	51450608	U033949	1810011O16Rik	1810011O16Rik	1810011O16Rik	RIKEN cDNA 1810011O16 gene	1
R005133		chr11	+	68693789	U012799	1810012H11Rik	Slc25a35	1810012H11Rik	RIKEN cDNA 1810012H11 gene	1
R029378		chr5	+	52023049	U042634	1810013D10Rik	1810013D10Rik	1810013D10Rik	RIKEN cDNA 1810013D10 gene	1
R014680		chr16	+	15915637	U016863	1810015A11Rik	1810015A11Rik	1810015A11Rik	RIKEN cDNA 1810015A11 gene	1
R012879		chr15	+	25831909	U016119	1810015C04Rik	1810015C04Rik	1810015C04Rik	RIKEN cDNA 1810015C04 gene	1
R019719		chr19	+	58298437	U019618	1810018F18Rik	1810018F18Rik	1810018F18Rik	RIKEN cDNA 1810018F18 gene	1
R027020		chr4	+	132479922	U004918	1810019J16Rik	1810019J16Rik	1810019J16Rik	RIKEN cDNA 1810019J16 gene	1
R023132		chr2	-	93713205	U023057	1810020C19Rik	Alkbh3	1810020C19Rik	RIKEN cDNA 1810020C19 gene	1
R036890		chr7	-	91625755	U041072	1810020D17Rik	1810020D17Rik	1810020D17Rik	RIKEN cDNA 1810020D17 gene	1
R036877		chr7	-	84507140	U028850	1810020E01Rik	Tmem126a	1810020E01Rik	RIKEN cDNA 1810020E01 gene	1
R040339		chr9	+	37149487	U010254	1810021J13Rik	1810021J13Rik	1810021J13Rik	RIKEN cDNA 1810021J13 gene	1
R025233		chr3	-	14608126	U023843	1810022K09Rik	1810022K09Rik	1810022K09Rik	RIKEN cDNA 1810022K09 gene	1
R023371		chr2	-	126722134	U023314	1810024B03Rik	1810024B03Rik	1810024B03Rik	RIKEN cDNA 1810024B03 gene	1
R005161		chr11	+	69564167	U012832	1810027O10Rik	1810027O10Rik	1810027O10Rik	RIKEN cDNA 1810027O10 gene	1
R039395		chr8	-	65595654	U029883	1810029B16Rik	1810029B16Rik	1810029B16Rik	RIKEN cDNA 1810029B16 gene	1
R027743		chr4	-	34917417	U024935	1810030N24Rik	1810030N24Rik	1810030N24Rik	RIKEN cDNA 1810030N24 gene	1
R028298		chr4	-	120039692	U025482	1810031K02Rik	Smap1l	1810031K02Rik	RIKEN cDNA 1810031K02 gene	1
R009759		chr13	+	61632956	U014953	1810034E14Rik	1810034E14Rik	1810034E14Rik	RIKEN cDNA 1810034E14 gene	1
R008944		chr12	-	84553490	U014228	1810035L17Rik	1810035L17Rik	1810035L17Rik	RIKEN cDNA 1810035L17 gene	1
R055505		chrX	-	69053930	U039473	1810037C20Rik	1810037C20Rik	1810037C20Rik	RIKEN cDNA 1810037C20 gene	1
R042975		chrUn_random	-	24308893	U040043	1810037I17Rik	1810037I17Rik	1810037I17Rik	RIKEN cDNA 1810037I17 gene	1
R028226		chr4	-	115667292	U025417	1810037K07Rik	Mmachc	1810037K07Rik	RIKEN cDNA 1810037K07 gene	1
R045878		chr10	+	78087765	U011693	1810043G02Rik	1810043G02Rik	1810043G02Rik	RIKEN cDNA 1810043G02 gene	1
R047476		chr13	+	49021127	U014823	1810043M15Rik	Ippk	1810043M15Rik	RIKEN cDNA 1810043M15 gene	1
R038170		chr8	+	32955342	U009250	1810045K07Rik	Tmem66	1810045K07Rik	RIKEN cDNA 1810045K07 gene	1
R025374		chr3	-	53498072	U024050	1810045K17Rik	Ufm1	1810045K17Rik	RIKEN cDNA 1810045K17 gene	1
R007119		chr11	-	98260089	U033365	1810046J19Rik	1810046J19Rik	1810046J19Rik	RIKEN cDNA 1810046J19 gene	1
R041823		chr9	-	51385401	U030854	1810046K07Rik	1810046K07Rik	1810046K07Rik	RIKEN cDNA 1810046K07 gene	1
R038222		chr8	+	44916419	U009309	1810047C23Rik	1810047C23Rik	1810047C23Rik	RIKEN cDNA 1810047C23 gene	1
R028045		chr4	-	82271362	U025214	1810054D07Rik	1810054D07Rik	1810054D07Rik	RIKEN cDNA 1810054D07 gene	1
R056421		chr19	+	3497129	U038767	1810055G02Rik	1810055G02Rik	1810055G02Rik	RIKEN cDNA 1810055G02 gene	1
R005467		chr11	+	89851401	U013179	1810057C19Rik	Tmem100	1810057C19Rik	RIKEN cDNA 1810057C19 gene	1
R049634		chr18	-	35722595	U038320	1810057E01Rik	Sil1	1810057E01Rik	RIKEN cDNA 1810057E01 gene	1
R032799		chr6	+	148405044	U007589	1810060J02Rik	Ccdc91	1810060J02Rik	RIKEN cDNA 1810060J02 gene	1
R011122		chr14	+	18907538	U015362	1810062O18Rik	1810062O18Rik	1810062O18Rik	RIKEN cDNA 1810062O18 gene	1
R007489		chr11	-	119931291	U033706	1810073N04Rik	1810073N04Rik	1810073N04Rik	RIKEN cDNA 1810073N04 gene	1
R044187		chrX	-	6257433	U039239	2010001H14Rik	2010001H14Rik	2010001H14Rik	RIKEN cDNA 2010001H14 gene	1
R014163		chr15	-	89432137	U041187	2010001J22Rik	2010001J22Rik	2010001J22Rik	RIKEN cDNA 2010001J22 gene	1
R010382		chr13	-	46609242	U014799	2010001K21Rik	2010001K21Rik	2010001K21Rik	RIKEN cDNA 2010001K21 gene	1
R019223		chr19	+	5155531	U038726	2010003J03Rik	2010003J03Rik	2010003J03Rik	RIKEN cDNA 2010003J03 gene	1
R026373		chr4	+	40408420	U004197	2010003O02Rik	2010003O02Rik	2010003O02Rik	RIKEN cDNA 2010003O02 gene	1
R030584		chr5	-	22911523	U025996	2010004O20Rik	2010004O20Rik	2010004O20Rik	RIKEN cDNA 2010004O20 gene	1
R014884		chr16	+	35006532	U017075	2010005H15Rik	2010005H15Rik	2010005H15Rik	RIKEN cDNA 2010005H15 gene	1
R006303		chr11	-	5657045	U032471	2010005J08Rik	2010005J08Rik	2010005J08Rik	RIKEN cDNA 2010005J08 gene	1
R055509		chrX	-	73244550	U039499	2010007L08Rik	2010007L08Rik	2010007L08Rik	RIKEN cDNA 2010007L08 gene	1
R005668		chr11	+	102106018	U013387	2010008E23Rik	2010008E23Rik	2010008E23Rik	RIKEN cDNA 2010008E23 gene	1
R021754		chr2	+	155601090	U002715	2010100O12Rik	2010100O12Rik	2010100O12Rik	RIKEN cDNA 2010100O12 gene	1
R023367		chr2	-	126447089	U023311	2010106G01Rik	2010106G01Rik	2010106G01Rik	RIKEN cDNA 2010106G01 gene	1
R011998		chr14	-	29260894	U035366	2010107H07Rik	2010107H07Rik	2010107H07Rik	RIKEN cDNA 2010107H07 gene	1
R029573		chr5	+	92542266	U005816	2010109A12Rik	2010109A12Rik	2010109A12Rik	RIKEN cDNA 2010109A12 gene	1
R013889		chr15	-	74914215	U036296	2010109I03Rik	2010109I03Rik	2010109I03Rik	RIKEN cDNA 2010109I03 gene	1
R007974		chr12	+	28981394	U013843	2010109K11Rik	2010109K11Rik	2010109K11Rik	RIKEN cDNA 2010109K11 gene	1
R042313		chr9	-	118144051	U031416	2010110K16Rik	2010110K16Rik	2010110K16Rik	RIKEN cDNA 2010110K16 gene	1
R009752		chr13	+	60350196	U014944	2010111I01Rik,2300006M17Rik	2010111I01Rik	2010111I01Rik	RIKEN cDNA 2010111I01 gene	1
R025812		chr3	-	108358209	U024530	2010200O16Rik	2010200O16Rik	2010200O16Rik	RIKEN cDNA 2010200O16 gene	1
R037369		chr7	-	127219056	U029356	2010208K18Rik	2010208K18Rik	2010208K18Rik	RIKEN cDNA 2010208K18 gene	1
R051643		chr4	-	3502000	U024802	2010300G19Rik	Tmem68	2010300G19Rik	RIKEN cDNA 2010300G19 gene	1
R005267		chr11	+	75193677	U012948	2010305C02Rik	2010305C02Rik	2010305C02Rik	RIKEN cDNA 2010305C02 gene	1
R029882		chr5	+	122229700	U006158	2010310D06Rik	2010310D06Rik	2010310D06Rik	RIKEN cDNA 2010310D06 gene	1
R050495		chr2	-	50228888	U022607	2010311D03Rik	2010311D03Rik	2010311D03Rik	Mus musculus RIKEN cDNA 2010311D03 gene (2010311D03Rik), mRNA	1
R006402		chr11	-	29409824	U032602	2010316F05Rik	2010316F05Rik	2010316F05Rik	RIKEN cDNA 2010316F05 gene	1
R040667		chr9	+	65083033	U010624	2010321M09Rik	2010321M09Rik	2010321M09Rik	RIKEN cDNA 2010321M09 gene	1
R012048		chr14	-	32491977	U035408	2200001I15Rik	2200001I15Rik	2200001I15Rik	RIKEN cDNA 2200001I15 gene	1
R021588		chr2	+	136406137	U002532	2210009G21Rik	2210009G21Rik	2210009G21Rik	RIKEN cDNA 2210009G21 gene	1
R015304		chr16	-	12638995	U163130	2210010A19Rik	2210010A19Rik	2210010A19Rik	RIKEN cDNA 2210010A19 gene	1
R001522		chr1	-	52966182	U021315	2210010L05Rik	2210010L05Rik	2210010L05Rik	RIKEN cDNA 2210010L05 gene	1
R028154		chr4	-	106137453	U025337	2210012G02Rik	2210012G02Rik	2210012G02Rik	RIKEN cDNA 2210012G02 gene	1
R053835		chr7	-	120427162	U029240	2210013K02Rik	2210013K02Rik	2210013K02Rik	RIKEN cDNA 2210013K02 gene	1
R036116		chr7	-	5325355	U028112	2210018M03Rik	2210018M03Rik	2210018M03Rik	RIKEN cDNA 2210018M03 gene	1
R036908		chr7	-	92748031	U028887	2210018M11Rik	2210018M11Rik	2210018M11Rik	RIKEN cDNA 2210018M11 gene	1
R031495		chr5	-	146163017	U026962	2210019I11Rik	2210019I11Rik	2210019I11Rik	RIKEN cDNA 2210019I11 gene	1
R031131		chr5	-	114829611	U026637	2210403N09Rik	Ccdc64	2210403N09Rik	RIKEN cDNA 2210403N09 gene	1
R009697		chr13	+	53231369	U014870	2210404D11Rik	Ubxd8	2210404D11Rik	RIKEN cDNA 2210404D11 gene	1
R032514		chr6	+	116212091	U007299	2210404G23Rik	Cand2	2210404G23Rik	RIKEN cDNA 2210404G23 gene	1
R017068		chr17	-	19778390	U037487	2210404O09Rik	2210404O09Rik	2210404O09Rik	PREDICTED: Mus musculus RIKEN cDNA 2210404O09 gene (2210404O09Rik), mRNA	1
R009825		chr13	+	73194695	U315023	2210408I21Rik	2210408I21Rik	2210408I21Rik	RIKEN cDNA 2210408I21 gene	1
R016349		chr17	+	32618250	U017875	2210409B01Rik	Slc44a4	2210409B01Rik	RIKEN cDNA 2210409B01 gene	1
R001531		chr1	-	53660267	U021323	2210409M21Rik	Asnsd1	2210409M21Rik	RIKEN cDNA 2210409M21 gene	1
R036842		chr7	-	78006006	U028808	2210412D01Rik	2210412D01Rik	2210412D01Rik	RIKEN cDNA 2210412D01 gene	1
R032793		chr6	+	147959103	U007584	2210417D09Rik	2210417D09Rik	2210417D09Rik	RIKEN cDNA 2210417D09 gene	1
R002897		chr10	+	62306946	U194879	2210417K05Rik	2210417K05Rik	2210417K05Rik	RIKEN cDNA 2210417K05 gene	1
R032349		chr6	+	87062889	U007122	2300003P22Rik	2300003P22Rik	2300003P22Rik	RIKEN cDNA 2300003P22 gene	1
R041935		chr9	-	63519660	U030987	2300009A05Rik	2300009A05Rik	2300009A05Rik	RIKEN cDNA 2300009A05 gene	1
R023495		chr2	-	150065504	U023480	2310001A20Rik	2310001A20Rik	2310001A20Rik	RIKEN cDNA 2310001A20 gene	1
R041142		chr9	+	121313992	U011163	2310001H13Rik	Trak1	2310001H13Rik	RIKEN cDNA 2310001H13 gene	1
R016700		chr17	+	76657751	U018238	2310002B06Rik	2310002B06Rik	2310002B06Rik	RIKEN cDNA 2310002B06 gene	1
R052398		chr5	-	99692939	U026454	2310002F18Rik	Coq2	2310002F18Rik	RIKEN cDNA 2310002F18 gene	1
R028016		chr4	-	73012071	U025189	2310002L09Rik	2310002L09Rik	2310002L09Rik	RIKEN cDNA 2310002L09 gene	1
R021457		chr2	+	120970936	U002354	2310003F16Rik	2310003F16Rik	2310003F16Rik	RIKEN cDNA 2310003F16 gene	1
R021506		chr2	+	126761777	U002432	2310003P10Rik	Tmem127	2310003P10Rik	RIKEN cDNA 2310003P10 gene	1
R037140		chr7	-	103605140	U029110	2310004K06Rik	Tmem9b	2310004K06Rik	RIKEN cDNA 2310004K06 gene	1
R034576		chr7	+	20783921	U253817	2310004L02Rik	2310004L02Rik	2310004L02Rik	RIKEN cDNA 2310004L02 gene	1
R031940		chr6	+	34478490	U006659	2310005E10Rik	2310005E10Rik	2310005E10Rik	RIKEN cDNA 2310005E10 gene	1
R000940		chr1	+	178273427	U001169	2310005N03Rik	2310005N03Rik	2310005N03Rik	RIKEN cDNA 2310005N03 gene	1
R025644		chr3	-	93961415	U024337	2310007A19Rik	2310007A19Rik	2310007A19Rik	RIKEN cDNA 2310007A19 gene	1
R021798		chr2	+	158225027	U002757	2310007D09Rik	2310007D09Rik	2310007D09Rik	RIKEN cDNA 2310007D09 gene	1
R044774		chrX	-	144630921	U039786	2310007F12Rik	2310007F12Rik	2310007F12Rik	RIKEN cDNA 2310007F12 gene	1
R035575		chr7	+	126976511	U008871	2310007H09Rik	2310007H09Rik	2310007H09Rik	RIKEN cDNA 2310007H09 gene	1
R048829		chr16	-	14914635	U036825	2310008H04Rik	2310008H04Rik	2310008H04Rik	RIKEN cDNA 2310008H04 gene	1
R035395		chr7	+	112731617	U083338	2310008H09Rik	2310008H09Rik	2310008H09Rik	RIKEN cDNA 2310008H09 gene	1
R025911		chr3	-	129640068	U024646	2310008M10Rik	2310008M10Rik	2310008M10Rik	RIKEN cDNA 2310008M10 gene	1
R013100		chr15	+	76752354	U016380	2310010G13Rik	Mfsd3	2310010G13Rik	RIKEN cDNA 2310010G13 gene	1
R024202		chr3	+	10368454	U003027	2310010I16Rik	2310010I16Rik	2310010I16Rik	Mus musculus RIKEN cDNA 2310010I16 gene (2310010I16Rik), mRNA	1
R029661		chr5	+	103608024	U042665	2310012P17Rik	2310012P17Rik	2310012P17Rik	RIKEN cDNA 2310012P17 gene	1
R016394		chr17	+	33584057	U041372	2310014H01Rik	2310014H01Rik	2310014H01Rik	RIKEN cDNA 2310014H01 gene	1
R011196		chr14	+	28957057	U015450	2310014H19Rik	Tmem110	2310014H19Rik	RIKEN cDNA 2310014H19 gene	1
R014695		chr16	+	16417438	U016877	2310015A05Rik	2310015A05Rik	2310015A05Rik	RIKEN cDNA 2310015A05 gene	1
R029723		chr5	+	109930155	U005983	2310015L07Rik	2310015L07Rik	2310015L07Rik	RIKEN cDNA 2310015L07 gene	1
R017539		chr17	-	47626796	U037905	2310015N21Rik	2310015N21Rik	2310015N21Rik	RIKEN cDNA 2310015N21 gene	1
R012899		chr15	+	31569346	U016133	2310016A09Rik	2310016A09Rik	2310016A09Rik	RIKEN cDNA 2310016A09 gene	1
R010777		chr13	-	109441332	U035185	2310016C16Rik	2310016C16Rik	2310016C16Rik	RIKEN cDNA 2310016C16 gene	1
R013366		chr15	+	99782834	U016648	2310016M24Rik	2310016M24Rik	2310016M24Rik	RIKEN cDNA 2310016M24 gene	1
R021720		chr2	+	153619533	U002679	2310021H06Rik	2310021H06Rik	2310021H06Rik	RIKEN cDNA 2310021H06 gene	1
R011127		chr14	+	19068907	U015366	2310021P13Rik	2310021P13Rik	2310021P13Rik	RIKEN cDNA 2310021P13 gene	1
R039878		chr8	-	123950442	U030393	2310022B05Rik	2310022B05Rik	2310022B05Rik	RIKEN cDNA 2310022B05 gene	1
R026767		chr4	+	110373911	U004641	2310026E23Rik	2310026E23Rik	2310026E23Rik	RIKEN cDNA 2310026E23 gene	1
R023280		chr2	-	119759185	U023240	2310026J01Rik	Pla2g4e	2310026J01Rik	RIKEN cDNA 2310026J01 gene	1
R027773		chr4	-	41708390	U024973	2310028H24Rik	2310028H24Rik	2310028H24Rik	RIKEN cDNA 2310028H24 gene	1
R001017		chr1	+	191062192	U001287	2310028N02Rik	2310028N02Rik	2310028N02Rik	RIKEN cDNA 2310028N02 gene	1
R027688		chr4	-	11003170	U024841	2310030N02Rik	2310030N02Rik	2310030N02Rik	RIKEN cDNA 2310030N02 gene	1
R020980		chr2	+	59340053	U001798	2310032F03Rik	2310032F03Rik	2310032F03Rik	RIKEN cDNA 2310032F03 gene	1
R005024		chr11	+	58933950	U012679	2310033P09Rik	2310033P09Rik	2310033P09Rik	RIKEN cDNA 2310033P09 gene	1
R000544		chr1	+	105555125	U000674	2310035C23Rik	2310035C23Rik	2310035C23Rik	RIKEN cDNA 2310035C23 gene	1
R031843		chr6	+	13056990	U042719	2310036D22Rik	Tmem106b	2310036D22Rik	RIKEN cDNA 2310036D22 gene	1
R038457		chr8	+	84297462	U080234	2310036O22Rik	2310036O22Rik	2310036O22Rik	RIKEN cDNA 2310036O22 gene	1
R014231		chr15	-	98592497	U058317	2310037I24Rik	2310037I24Rik	2310037I24Rik	RIKEN cDNA 2310037I24 gene	1
R042370		chr9	-	123278538	U031471	2310037P21Rik	2310037P21Rik	2310037P21Rik	RIKEN cDNA 2310037P21 gene	1
R036429		chr7	-	25693393	U028375	2310038K02Rik	Wdr62	2310038K02Rik	RIKEN cDNA 2310038K02 gene	1
R026494		chr4	+	48579436	U004308	2310039E09Rik	2310039E09Rik	2310039E09Rik	RIKEN cDNA 2310039E09 gene	1
R008378		chr12	+	106213177	U014414	2310040A13Rik	2310040A13Rik	2310040A13Rik	RIKEN cDNA 2310040A13 gene	1
R023752		chr2	-	173897989	U023744	2310042G06Rik	2310042G06Rik	2310042G06Rik	RIKEN cDNA 2310042G06 gene	1
R022918		chr2	-	84376578	U022813	2310042M24Rik	Txndc14	2310042M24Rik	RIKEN cDNA 2310042M24 gene	1
R025532		chr3	-	88078369	U024249	2310042N02Rik	Tmem79	2310042N02Rik	RIKEN cDNA 2310042N02 gene	1
R057364		chrUn_random	+	56969204	U043819	2310043N13Rik	Ccdc82	2310043N13Rik	RIKEN cDNA 2310043N13 gene	1
R000528		chr1	+	95085275	U000649	2310044D20Rik	Tmem157	2310044D20Rik	RIKEN cDNA 2310044D20 gene	1
R008232		chr12	+	83823234	U014223	2310044G17Rik	2310044G17Rik	2310044G17Rik	RIKEN cDNA 2310044G17 gene	1
R007217		chr11	-	101238472	U033453	2310044P18Rik	Aarsd1	2310044P18Rik	RIKEN cDNA 2310044P18 gene	1
R030772		chr5	-	52023650	U026211	2310045A20Rik	2310045A20Rik	2310045A20Rik	RIKEN cDNA 2310045A20 gene	1
R042029		chr9	-	77390763	U031110	2310046A06Rik,2810047F03Rik	2310046A06Rik	2310046A06Rik	RIKEN cDNA 2310046A06 gene	1
R021667		chr2	+	151453443	U002632	2310046K01Rik	2310046K01Rik	2310046K01Rik	RIKEN cDNA 2310046K01 gene	1
R057305		chr9	+	57651499	U010547	2310046O06Rik	2310046O06Rik	2310046O06Rik	RIKEN cDNA 2310046O06 gene	1
R011968		chr14	-	24133888	U035324	2310047A01Rik	2310047A01Rik	2310047A01Rik	RIKEN cDNA 2310047A01 gene	1
R015568		chr16	-	47835761	U037090	2310047C04Rik	2310047C04Rik	2310047C04Rik	RIKEN cDNA 2310047C04 gene	1
R005286		chr11	+	75927673	U012963	2310047D13Rik,4932415L08Rik	2310047D13Rik	2310047D13Rik	RIKEN cDNA 2310047D13 gene	1
R000743		chr1	+	151613024	U000916	2310050N11Rik	Edem3	2310050N11Rik	RIKEN cDNA 2310050N11 gene	1
R029628		chr5	+	99058634	U005857	2310057D15Rik	2310057D15Rik	2310057D15Rik	RIKEN cDNA 2310057D15 gene	1
R040121		chr8_random	+	23356474	U009026	2310057J16Rik	2310057J16Rik	2310057J16Rik	RIKEN cDNA 2310057J16 gene	1
R046058		chr10	-	29017411	U031636	2310057J18Rik	2310057J18Rik	2310057J18Rik	RIKEN cDNA 2310057J18 gene	1
R039838		chr8	-	121867212	U030355	2310061F22Rik	2310061F22Rik	2310061F22Rik	RIKEN cDNA 2310061F22 gene	1
R054448		chr8	-	93886170	U030122	2310065K24Rik	2310065K24Rik	2310065K24Rik	RIKEN cDNA 2310065K24 gene	1
R038619		chr8	+	104915841	U009749	2310066E14Rik	2310066E14Rik	2310066E14Rik	RIKEN cDNA 2310066E14 gene	1
R028032		chr4	-	81444292	U048994	2310067E19Rik	2310067E19Rik	2310067E19Rik	RIKEN cDNA 2310067E19 gene	1
R017608		chr17	-	54749612	U037968	2310067G05Rik	Slc25a23	2310067G05Rik	RIKEN cDNA 2310067G05 gene	1
R004988		chr11	+	57527266	U012644	2310079P12Rik	Sap30l	2310079P12Rik	RIKEN cDNA 2310079P12 gene	1
R039714		chr8	-	105506846	U030198	2400002F02Rik	Slc7a6os	2400002F02Rik	Mus musculus RIKEN cDNA 2400002F02 gene (2400002F02Rik), mRNA	1
R021684		chr2	+	152144005	U002651	2400002F11Rik	2400002F11Rik	2400002F11Rik	RIKEN cDNA 2400002F11 gene	1
R031145		chr5	-	116233964	U026649	2400003N08Rik	2400003N08Rik	2400003N08Rik	RIKEN cDNA 2400003N08 gene	1
R006699		chr11	-	68699515	U032950	2400006H24Rik	2400006H24Rik	2400006H24Rik	RIKEN cDNA 2400006H24 gene	1
R005201		chr11	+	70695764	U012868	2400006N03Rik	Rpain	2400006N03Rik	RIKEN cDNA 2400006N03 gene	1
R010740		chr13	-	100396654	U035135	2410002O22Rik	2410002O22Rik	2410002O22Rik	RIKEN cDNA 2410002O22 gene	1
R039379		chr8	-	60825280	U029865	2410003B16Rik	Palld	2410003B16Rik	RIKEN cDNA 2410003B16 gene	1
R044509		chrX	-	74296222	U039502	2410003J06Rik	2410003J06Rik	2410003J06Rik	RIKEN cDNA 2410003J06 gene	1
R040755		chr9	+	73235076	U188888	2410004A20Rik	2410004A20Rik	2410004A20Rik	RIKEN cDNA 2410004A20 gene	1
R053248		chr7	+	19682622	U007798	2410005H09Rik	2410005H09Rik	2410005H09Rik	RIKEN cDNA 2410005H09 gene	1
R021440		chr2	+	120123231	U042351	2410007P03Rik	Cep27	2410007P03Rik	RIKEN cDNA 2410007P03 gene	1
R053756		chr7	-	74703970	U028771	2410008B13Rik	Wdr73	2410008B13Rik	RIKEN cDNA 2410008B13 gene	1
R029971		chr5	+	129358216	U089938	2410011G03Rik	Ndufa12	2410011G03Rik	RIKEN cDNA 2410011G03 gene	1
R004342		chr10	-	126634268	U032316	2410012H02Rik	Xrcc6bp1	2410012H02Rik	RIKEN cDNA 2410012H02 gene	1
R006655		chr11	-	62007038	U032900	2410012H22Rik	2410012H22Rik	2410012H22Rik	RIKEN cDNA 2410012H22 gene	1
R031116		chr5	-	114267806	U026622	2410014A08Rik	2410014A08Rik	2410014A08Rik	RIKEN cDNA 2410014A08 gene	1
R008185		chr12	+	80815038	U014177	2410016O06Rik	2410016O06Rik	2410016O06Rik	RIKEN cDNA 2410016O06 gene	1
R038120		chr8	+	23740358	U009189	2410018G23Rik	Tm2d2	2410018G23Rik	RIKEN cDNA 2410018G23 gene	1
R009052		chr12	-	101131984	U043872	2410024A21Rik,C630028L02Rik	2410024A21Rik	2410024A21Rik	RIKEN cDNA 2410024A21 gene	1
R021359		chr2	+	112002447	U002255	2410042D21Rik	2410042D21Rik	2410042D21Rik	RIKEN cDNA 2410042D21 gene	1
R046060		chr10	-	30643491	U031646	2410075D05Rik	2410075D05Rik	2410075D05Rik	RIKEN cDNA 2410075D05 gene	1
R041903		chr9	-	58857741	U030941	2410076I21Rik	2410076I21Rik	2410076I21Rik	RIKEN cDNA 2410076I21 gene	1
R040660		chr9	+	64623538	U010615	2410080H04Rik	Megf11	2410080H04Rik	RIKEN cDNA 2410080H04 gene	1
R028389		chr4	-	128405230	U025552	2410081M15Rik	2410081M15Rik	2410081M15Rik	RIKEN cDNA 2410081M15 gene	1
R048268		chr15	+	8030958	U016054	2410089E03Rik	2410089E03Rik	2410089E03Rik	RIKEN cDNA 2410089E03 gene	1
R016702		chr17	+	76759370	U018241	2410091C18Rik	2410091C18Rik	2410091C18Rik	RIKEN cDNA 2410091C18 gene	1
R036948		chr7	-	95408806	U028924	2410118P20Rik	Atg16l2	2410118P20Rik	RIKEN cDNA 2410118P20 gene	1
R015064		chr16	+	91639732	U017392	2410124H12Rik	2410124H12Rik	2410124H12Rik	RIKEN cDNA 2410124H12 gene	1
R031916		chr6	+	30448961	U006629	2410127E18Rik	2410127E18Rik	2410127E18Rik	RIKEN cDNA 2410127E18 gene	1
R005171		chr11	+	69721424	U107114	2410141M05Rik	Phf23	2410141M05Rik	RIKEN cDNA 2410141M05 gene	1
R038395		chr8	+	77722448	U009525	2410193C02Rik	2410193C02Rik	2410193C02Rik	RIKEN cDNA 2410193C02 gene	1
R036881		chr7	-	86709895	U028859	2500001H09Rik	Pcf11	2500001H09Rik	RIKEN cDNA 2500001H09 gene	1
R000579		chr1	+	119277607	U000721	2500001K11Rik	2500001K11Rik	2500001K11Rik	RIKEN cDNA 2500001K11 gene	1
R051161		chr3	-	90320306	U024301	2500003M10Rik	2500003M10Rik	2500003M10Rik	RIKEN cDNA 2500003M10 gene	1
R030826		chr5	-	71855007	U043847	2510002A14Rik,9030227G01Rik	9030227G01Rik	9030227G01Rik	RIKEN cDNA 2510002A14 gene	1
R046094		chr10	-	62544786	U031852	2510003E04Rik	2510003E04Rik	2510003E04Rik	RIKEN cDNA 2510003E04 gene	1
R006415		chr11	-	30881156	U032621	2510006C20Rik	2510006C20Rik	2510006C20Rik	RIKEN cDNA 2510006C20 gene	1
R015402		chr16	-	20466132	U036901	2510009E07Rik	2510009E07Rik	2510009E07Rik	RIKEN cDNA 2510009E07 gene	1
R011203		chr14	+	29260745	U015458	2510015F01Rik,B930019K04Rik	B930019K04Rik	B930019K04Rik	RIKEN cDNA 2510015F01 gene	1
R038365		chr8	+	71378153	U162826	2510049I19Rik	2510049I19Rik	2510049I19Rik	RIKEN cDNA 2510049I19 gene	1
R007234		chr11	-	102006375	U033469	2600001B17Rik	2600001B17Rik	2600001B17Rik	RIKEN cDNA 2600001B17 gene	1
R029311		chr5	+	34380831	U005505	2600003E23Rik	2600003E23Rik	2600003E23Rik	RIKEN cDNA 2600003E23 gene	1
R013790		chr15	-	55092450	U036177	2600005O03Rik	2600005O03Rik	2600005O03Rik	RIKEN cDNA 2600005O03 gene	1
R023143		chr2	-	101502391	U023074	2600010E01Rik	2600010E01Rik	2600010E01Rik	RIKEN cDNA 2600010E01 gene	1
R008181		chr12	+	80495860	U014174	2600011C06Rik	2600011C06Rik	2600011C06Rik	RIKEN cDNA 2600011C06 gene	1
R027701		chr4	-	14753553	U024859	2600013N14Rik	Otud6b	2600013N14Rik	RIKEN cDNA 2600013N14 gene	1
R046449		chr11	+	116674926	U013583	2600014M03Rik	2600014M03Rik	2600014M03Rik	RIKEN cDNA 2600014M03 gene	1
R006709		chr11	-	69123893	U032961	2600017H02Rik	Tmem88	2600017H02Rik	RIKEN cDNA 2600017H02 gene	1
R056276		chr16	+	43977128	U040810	2610001E17Rik	Ccdc80	2610001E17Rik	RIKEN cDNA 2610001E17 gene	1
R033124		chr6	-	13858417	U027055	2610001J05Rik	2610001J05Rik	2610001J05Rik	RIKEN cDNA 2610001J05 gene	1
R022537		chr2	-	26572407	U022428	2610002F03Rik	2610002F03Rik	2610002F03Rik	RIKEN cDNA 2610002F03 gene	1
R044631		chrX	-	102417700	U039635	2610002M06Rik	2610002M06Rik	2610002M06Rik	RIKEN cDNA 2610002M06 gene	1
R016160		chr17	+	23635028	U017691	2610003J06Rik	2610003J06Rik	2610003J06Rik	RIKEN cDNA 2610003J06 gene	1
R028548		chr4	-	138230865	U025701	2610012O22Rik	2610012O22Rik	2610012O22Rik	RIKEN cDNA 2610012O22 gene	1
R036439		chr7	-	25996856	U028390	2610014H22Rik	Wbp7	2610014H22Rik	RIKEN cDNA 2610014H22 gene	1
R010557		chr13	-	64154892	U045338	2610014M12Rik,3830402I07Rik,A530054K11Rik	A530054K11Rik	A530054K11Rik	Mus musculus RIKEN cDNA 2610014M12 gene (2610014M12Rik), mRNA	1
R002673		chr10	+	20275023	U011320	2610016C23Rik	2610016C23Rik	2610016C23Rik	RIKEN cDNA 2610016C23 gene	1
R056122		chr14	+	29221514	U043388	2610016F04Rik	Pb1	2610016F04Rik	RIKEN cDNA 2610016F04 gene	1
R001486		chr1	-	42989559	U021277	2610017I09Rik	2610017I09Rik	2610017I09Rik	RIKEN cDNA 2610017I09 gene	1
R043433		chrX	+	45361843	U043758	2610018G03Rik	2610018G03Rik	2610018G03Rik	RIKEN cDNA 2610018G03 gene	1
R003843		chr10	-	42106428	U031725	2610018I05Rik,LOC213402	Armc2	2610018I05Rik,LOC213402	RIKEN cDNA 2610018I05 gene	1
R030052		chr5	+	137160301	U006338	2610019P18Rik	2610019P18Rik	2610019P18Rik	RIKEN cDNA 2610019P18 gene	1
R030059		chr5	+	137412950	U006344	2610020C11Rik	2610020C11Rik	2610020C11Rik	RIKEN cDNA 2610020C11 gene	1
R035404		chr7	+	113669573	U008689	2610020H08Rik	2610020H08Rik	2610020H08Rik	RIKEN cDNA 2610020H08 gene	1
R003732		chr10	-	13074841	U031547	2610020N02Rik	Ltv1	2610020N02Rik	RIKEN cDNA 2610020N02 gene	1
R043383		chrX	+	31747342	U019791	2610020O08Rik	2610020O08Rik	2610020O08Rik	RIKEN cDNA 2610020O08 gene	1
R034757		chr7	+	35766162	U008000	2610021A01Rik	2610021A01Rik	2610021A01Rik	RIKEN cDNA 2610021A01 gene	1
R033366		chr6	-	57854491	U027363	2610022G08Rik	Pigy	2610022G08Rik	RIKEN cDNA 2610022G08 gene	1
R001855		chr1	-	127520410	U021724	2610024A01Rik	2610024A01Rik	2610024A01Rik	RIKEN cDNA 2610024A01 gene	1
R030859		chr5	-	76554322	U026332	2610024G14Rik	2610024G14Rik	2610024G14Rik	RIKEN cDNA 2610024G14 gene	1
R011478		chr14	+	58390889	U015756	2610028A01Rik	2610028A01Rik	2610028A01Rik	RIKEN cDNA 2610028A01 gene	1
R028337		chr4	-	124926096	U267042	2610028E06Rik	2610028E06Rik	2610028E06Rik	RIKEN cDNA 2610028E06 gene	1
R041000		chr9	+	108565989	U011029	2610028H07Rik	2610028H07Rik	2610028H07Rik	RIKEN cDNA 2610028H07 gene	1
R043696		chrX	+	99681126	U020115	2610029G23Rik	2610029G23Rik	2610029G23Rik	RIKEN cDNA 2610029G23 gene	1
R030686		chr5	-	33147823	U026103	2610033H07Rik	2610033H07Rik	2610033H07Rik	RIKEN cDNA 2610033H07 gene	1
R036792		chr7	-	73733533	U028753	2610034B18Rik	2610034B18Rik	2610034B18Rik	RIKEN cDNA 2610034B18 gene	1
R025488		chr3	-	83893522	U024204	2610034E18Rik	Mnd1	2610034E18Rik	RIKEN cDNA 2610034E18 gene	1
R023593		chr2	-	157485404	U023586	2610036D13Rik	2610036D13Rik	2610036D13Rik	RIKEN cDNA 2610036D13 gene	1
R004379		chr10	-	128146694	U032356	2610036N15Rik	Obfc2b	2610036N15Rik	RIKEN cDNA 2610036N15 gene	1
R015719		chr16	-	89884436	U037289	2610039C10Rik	2610039C10Rik	2610039C10Rik	RIKEN cDNA 2610039C10 gene	1
R047868		chr14	+	3499166	U041261	2610042L04Rik,1700001E04Rik,LOC544988,4930555G01Rik	1700001E04Rik	1700001E04Rik	Mus musculus RIKEN cDNA 2610042L04 gene (2610042L04Rik), mRNA.	1
R024531		chr3	+	88642017	U320625	2610100B20Rik	5830417I10Rik	2610100B20Rik	RIKEN cDNA 2610100B20 gene	1
R055024		chr9	-	95420791	U043864	2610101N10Rik	2610101N10Rik	2610101N10Rik	RIKEN cDNA 2610101N10 gene	1
R023126		chr2	-	93554483	U023052	2610203E10Rik	2610203E10Rik	2610203E10Rik	RIKEN cDNA 2610203E10 gene	1
R009771		chr13	+	63507348	U111447	2610204K14Rik	2610204K14Rik	2610204K14Rik	RIKEN cDNA 2610204K14 gene	1
R007302		chr11	-	106037445	U270058	2610204L23Rik	2610204L23Rik	2610204L23Rik	RIKEN cDNA 2610204L23 gene	1
R012512		chr14	-	99065500	U035888	2610206B13Rik	2610206B13Rik	2610206B13Rik	RIKEN cDNA 2610206B13 gene	1
R035058		chr7	+	78543554	U008327	2610206C17Rik	2610206C17Rik	2610206C17Rik	RIKEN cDNA 2610206C17 gene	1
R042299		chr9	-	114480661	U031397	2610206G21Rik	2610206G21Rik	2610206G21Rik	RIKEN cDNA 2610206G21 gene	1
R025336		chr3	-	41247398	U023989	2610207F23Rik	2610207F23Rik	2610207F23Rik	RIKEN cDNA 2610207F23 gene	1
R011466		chr14	+	56866268	U015733	2610207P08Rik	Dleu8	2610207P08Rik	RIKEN cDNA 2610207P08 gene	1
R037974		chr8	+	3442414	U021009	2610208M17Rik	2610208M17Rik	2610208M17Rik	RIKEN cDNA 2610208M17 gene	1
R033540		chr6	-	87118760	U027571	2610209M04Rik	2610209M04Rik	2610209M04Rik	RIKEN cDNA 2610209M04 gene	1
R005319		chr11	+	77757939	U013003	2610209N15Rik	2610209N15Rik	2610209N15Rik	RIKEN cDNA 2610209N15 gene	1
R000796		chr1	+	160975023	U000993	2610300B10Rik	Cenpl	2610300B10Rik	RIKEN cDNA 2610300B10 gene	1
R026281		chr4	+	10801530	U004062	2610301B20Rik	2610301B20Rik	2610301B20Rik	RIKEN cDNA 2610301B20 gene	1
R048136		chr14	-	64469801	U035739	2610301G19Rik	2610301G19Rik	2610301G19Rik	RIKEN cDNA 2610301G19 gene	1
R021523		chr2	+	128331971	U002447	2610301K12Rik	2610301K12Rik	2610301K12Rik	RIKEN cDNA 2610301K12 gene	1
R042121		chr9	-	98174731	U031224	2610303G11Rik	2610303G11Rik	2610303G11Rik	RIKEN cDNA 2610303G11 gene	1
R021783		chr2	+	157485466	U002744	2610304G08Rik	2610304G08Rik	2610304G08Rik	RIKEN cDNA 2610304G08 gene	1
R020217		chr19	-	36262286	U038999	2610306H15Rik	2610306H15Rik	2610306H15Rik	RIKEN cDNA 2610306H15 gene	1
R021116		chr2	+	83342230	U001986	2610312B22Rik	2610312B22Rik	2610312B22Rik	RIKEN cDNA 2610312B22 gene	1
R024772		chr3	+	105755198	U003702	2610312E17Rik	Wdr77	2610312E17Rik	RIKEN cDNA 2610312E17 gene	1
R024780		chr3	+	106343522	U003705	2610318G18Rik	Tmem77	2610318G18Rik	RIKEN cDNA 2610318G18 gene	1
R023226		chr2	-	111991270	U023173	2610318K02Rik	Tmem85	2610318K02Rik	RIKEN cDNA 2610318K02 gene	1
R015335		chr16	-	15896389	U036838	2610318N02Rik	2610318N02Rik	2610318N02Rik	RIKEN cDNA 2610318N02 gene	1
R026306		chr4	+	14790995	U004093	2610319K07Rik	Tmem55a	2610319K07Rik	RIKEN cDNA 2610319K07 gene	1
R005330		chr11	+	77987430	U013014	2610507B11Rik	2610507B11Rik	2610507B11Rik	RIKEN cDNA 2610507B11 gene	1
R034733		chr7	+	30562479	U007968	2610507L03Rik	2610507L03Rik	2610507L03Rik	RIKEN cDNA 2610507L03 gene	1
R027148		chr4	+	139581253	U005025	2610510H01Rik	Rcc2	2610510H01Rik	RIKEN cDNA 2610510H01 gene	1
R021378		chr2	+	116763587	U002273	2610510H03Rik	2610510H03Rik	2610510H03Rik	RIKEN cDNA 2610510H03 gene	1
R007233		chr11	-	101977492	U033468	2610511E22Rik	Tmem101	2610511E22Rik	RIKEN cDNA 2610511E22 gene	1
R009714		chr13	+	53930913	U014884	2610524G07Rik	2610524G07Rik	2610524G07Rik	RIKEN cDNA 2610524G07 gene	1
R015602		chr16	-	56515523	U037131	2610528E23Rik	2610528E23Rik	2610528E23Rik	RIKEN cDNA 2610528E23 gene	1
R017445		chr17	-	38449142	U037813	2610528M18Rik	Cenpq	2610528M18Rik	RIKEN cDNA 2610528M18 gene	1
R004335		chr10	-	122767072	U032308	2610528O22Rik	Mon2	2610528O22Rik	RIKEN cDNA 2610528O22 gene	1
R050573		chr2	-	106598212	U023129	2700007P21Rik	2700007P21Rik	2700007P21Rik	RIKEN cDNA 2700007P21 gene	1
R005403		chr11	+	83481081	U013096	2700008B19Rik	2700008B19Rik	2700008B19Rik	RIKEN cDNA 2700008B19 gene	1
R004908		chr11	+	49884201	U012545	2700008N14Rik	2700008N14Rik	2700008N14Rik	RIKEN cDNA 2700008N14 gene	1
R046064		chr10	-	34011200	U031675	2700019D07Rik	2700019D07Rik	2700019D07Rik	RIKEN cDNA 2700019D07 gene	1
R036489		chr7	-	29543412	U028428	2700023B17Rik	Lsm14a	2700023B17Rik	RIKEN cDNA 2700023B17 gene	1
R011534		chr14	+	64861232	U015824	2700029E10Rik	Reep4	2700029E10Rik	RIKEN cDNA 2700029E10 gene	1
R021987		chr2	+	180904204	U002976	2700038C09Rik	2700038C09Rik	2700038C09Rik	RIKEN cDNA 2700038C09 gene	1
R030031		chr5	+	136245500	U006317	2700038N03Rik	2700038N03Rik	2700038N03Rik	RIKEN cDNA 2700038N03 gene	1
R008098		chr12	+	67971858	U014051	2700049A03Rik	2700049A03Rik	2700049A03Rik	RIKEN cDNA 2700049A03 gene	1
R000617		chr1	+	131378229	U000780	2700049P18Rik	2700049P18Rik	2700049P18Rik	RIKEN cDNA 2700049P18 gene	1
R030162		chr5	+	146322384	U006454	2700050F09Rik	Pan3	2700050F09Rik	RIKEN cDNA 2700050F09 gene	1
R053058		chr6	-	129115118	U027897	2700050P07Rik	Itfg2	2700050P07Rik	RIKEN cDNA 2700050P07 gene	1
R026362		chr4	+	34689700	U004181	2700059D21Rik	2700059D21Rik	2700059D21Rik	RIKEN cDNA 2700059D21 gene	1
R040520		chr9	+	50689647	U010463	2700059L22Rik	2700059L22Rik	2700059L22Rik	RIKEN cDNA 2700059L22 gene	1
R011913		chr14	-	18186554	U035267	2700060E02Rik	2700060E02Rik	2700060E02Rik	RIKEN cDNA 2700060E02 gene	1
R008263		chr12	+	94164052	U014256	2700069A02Rik	Zc3h14	2700069A02Rik	RIKEN cDNA 2700069A02 gene	1
R053896		chr7	-	136473861	U029470	2700078K21Rik	2700078K21Rik	2700078K21Rik	RIKEN cDNA 2700078K21 gene	1
R027896		chr4	-	52355372	U025065	2700081L22Rik	2700081L22Rik	2700081L22Rik	RIKEN cDNA 2700081L22 gene	1
R056452		chr19	+	7136424	U019001	2700081O15Rik	2700081O15Rik	2700081O15Rik	RIKEN cDNA 2700081O15 gene	1
R006850		chr11	-	75969384	U042048	2700085E05Rik	2700085E05Rik	2700085E05Rik	RIKEN cDNA 2700085E05 gene	1
R038562		chr8	+	94913766	U009693	2700085M18Rik	Gins3	2700085M18Rik	RIKEN cDNA 2700085M18 gene	1
R014180		chr15	-	93464526	U036563	2700088M22Rik	Zcrb1	2700088M22Rik	RIKEN cDNA 2700088M22 gene	1
R033179		chr6	-	30556827	U027122	2700094F01Rik	2700094F01Rik	2700094F01Rik	RIKEN cDNA 2700094F01 gene	1
R008757		chr12	-	51784927	U033955	2700097O09Rik	2700097O09Rik	2700097O09Rik	RIKEN cDNA 2700097O09 gene	1
R017783		chr17	-	92819899	U077657	2700099C18Rik	2700099C18Rik	2700099C18Rik	RIKEN cDNA 2700099C18 gene	1
R050590		chr2	-	120123370	U023248	2810002D13Rik	Lrrc57	2810002D13Rik	RIKEN cDNA 2810002D13 gene	1
R008400		chr12	+	107191901	U014434	2810002N01Rik	2810002N01Rik	2810002N01Rik	RIKEN cDNA 2810002N01 gene	1
R044558		chrX	-	90046234	U039546	2810002O09Rik	2810002O09Rik	2810002O09Rik	RIKEN cDNA 2810002O09 gene	1
R011175		chr14	+	25244466	U200652	2810004A10Rik	2810004A10Rik	2810004A10Rik	RIKEN cDNA 2810004A10 gene	1
R023088		chr2	-	90623066	U023010	2810004N20Rik	Ptpmt1	2810004N20Rik	RIKEN cDNA 2810004N20Rik	1
R029915		chr5	+	123499409	U006184	2810006K23Rik	2810006K23Rik	2810006K23Rik	RIKEN cDNA 2810006K23 gene	1
R008330		chr12	+	100781129	U014341	2810011L19Rik	2810011L19Rik	2810011L19Rik	RIKEN cDNA 2810011L19 gene	1
R036754		chr7	-	67374101	U086532	2810013C04Rik,Chd2	2810013C04Rik	2810013C04Rik	RIKEN cDNA 2810013C04 gene	1
R009421		chr13	+	17159108	U014569	2810021B07Rik	2810021B07Rik	2810021B07Rik	RIKEN cDNA 2810021B07 gene	1
R005016		chr11	+	58592845	U012672	2810021J22Rik	2810021J22Rik	2810021J22Rik	RIKEN cDNA 2810021J22 gene	1
R045255		chr1	+	58079666	U000299	2810022L02Rik	2810022L02Rik	2810022L02Rik	RIKEN cDNA 2810022L02 gene	1
R000778		chr1	+	157317920	U000963	2810025M15Rik	2810025M15Rik	2810025M15Rik	RIKEN cDNA 2810025M15 gene	1
R021330		chr2	+	109641604	U002224	2810027O19Rik	2810027O19Rik	2810027O19Rik	RIKEN cDNA 2810027O19 gene	1
R012493		chr14	-	93623870	U035862	2810028N01Rik	2810028N01Rik	2810028N01Rik	RIKEN cDNA 2810028N01 gene	1
R022440		chr2	-	18090460	U022317	2810030E01Rik	2810030E01Rik	2810030E01Rik	RIKEN cDNA 2810030E01 gene	1
R012458		chr14	-	70899369	U035786	2810032E02Rik	2810032E02Rik	2810032E02Rik	RIKEN cDNA 2810032E02 gene	1
R001477		chr1	-	39133346	U188753	2810038L03Rik	2810038L03Rik	2810038L03Rik	RIKEN cDNA 2810038L03 gene	1
R023466		chr2	-	143984335	U023438	2810039F03Rik	2810039F03Rik	2810039F03Rik	RIKEN cDNA 2810039F03 gene	1
R028481		chr4	-	133215002	U025638	2810043G13Rik	Grrp1	2810043G13Rik	RIKEN cDNA 2810043G13 gene	1
R030594		chr5	-	23182254	U026004	2810046M22Rik	2810046M22Rik	2810046M22Rik	RIKEN cDNA 2810046M22 gene	1
R020327		chr19	-	46689595	U039128	2810048G17Rik	2810048G17Rik	2810048G17Rik	RIKEN cDNA 2810048G17 gene	1
R056008		chr12	-	68923817	U034053	2810055F11Rik	2810055F11Rik	2810055F11Rik	RIKEN cDNA 2810055F11 gene	1
R015017		chr16	+	76415130	U017296	2810055G20Rik	2810055G20Rik	2810055G20Rik	RIKEN cDNA 2810055G20 gene	1
R031439		chr5	-	142173648	U041034	2810055G22Rik	2810055G22Rik	2810055G22Rik	RIKEN cDNA 2810055G22 gene	1
R014688		chr16	+	16260645	U016873	2810401C16Rik	2810401C16Rik	2810401C16Rik	RIKEN cDNA 2810401C16 gene	1
R051746		chr4	-	115012782	U025402	2810405F18Rik	Nsun4	2810405F18Rik	RIKEN cDNA 2810405F18 gene	1
R028742		chr4	-	153391483	U025863	2810405K02Rik	2810405K02Rik	2810405K02Rik	RIKEN cDNA 2810405K02 gene	1
R033825		chr6	-	125835952	U027863	2810406C15Rik	2810406C15Rik	2810406C15Rik	RIKEN cDNA 2810406C15 gene	1
R033287		chr6	-	48211441	U046692	2810407L07Rik,2500002G23Rik	2500002G23Rik	2500002G23Rik	RIKEN cDNA 2810407L07 gene	1
R022843		chr2	-	72912197	U022741	2810409H07Rik	2810409H07Rik	2810409H07Rik	RIKEN cDNA 2810409H07 gene	1
R040690		chr9	+	66013564	U010644	2810417H13Rik	2810417H13Rik	2810417H13Rik	RIKEN cDNA 2810417H13 gene	1
R016717		chr17	+	78777250	U018262	2810417M05Rik	2810417M05Rik	2810417M05Rik	RIKEN cDNA 2810417M05 gene	1
R033447		chr6	-	72240744	U043849	2810422B04Rik	2810422B04Rik	2810422B04Rik	RIKEN cDNA 2810422B04 gene	1
R000812		chr1	+	163912482	U001012	2810422O20Rik	2810422O20Rik	2810422O20Rik	RIKEN cDNA 2810422O20 gene	1
R034758		chr7	+	35800149	U074757	2810426N06Rik	2810426N06Rik	2810426N06Rik	RIKEN cDNA 2810426N06 gene	1
R025931		chr3	-	134311005	U024680	2810428J06Rik	2810428J06Rik	2810428J06Rik	RIKEN cDNA 2810428J06 gene	1
R010608		chr13	-	72155770	U034983	2810429K17Rik	Arsk	2810429K17Rik	RIKEN cDNA 2810429K17 gene	1
R047272		chr12	-	3394127	U033761	2810429O05Rik	Cenpo	2810429O05Rik	RIKEN cDNA 2810429O05 gene	1
R027778		chr4	-	41852375	U024976	2810432D09Rik	2810432D09Rik	2810432D09Rik	RIKEN cDNA 2810432D09 gene	1
R027893		chr4	-	49513751	U025059	2810432L12Rik	2810432L12Rik	2810432L12Rik	RIKEN cDNA 2810432L12 gene	1
R031390		chr5	-	138342766	U026880	2810437L13Rik	2810437L13Rik	2810437L13Rik	RIKEN cDNA 2810437L13 gene	1
R020047		chr19	-	9752738	U038804	2810441K11Rik	2810441K11Rik	2810441K11Rik	RIKEN cDNA 2810441K11 gene	1
R020660		chr2	+	24894562	U001472	2810443J12Rik	2810443J12Rik	2810443J12Rik	Mus musculus RIKEN cDNA 2810443J12 gene (2810443J12Rik), mRNA	1
R009844		chr13	+	80317139	U015075	2810446P07Rik	2810446P07Rik	2810446P07Rik	RIKEN cDNA 2810446P07 gene	1
R041703		chr9	-	41111268	U030745	2810457I06Rik	2810457I06Rik	2810457I06Rik	RIKEN cDNA 2810457I06 gene	1
R017565		chr17	-	53351099	U037930	2810458H16Rik	2810458H16Rik	2810458H16Rik	RIKEN cDNA 2810458H16 gene	1
R005549		chr11	+	97565996	U013279	2810474C18Rik	2810474C18Rik	2810474C18Rik	RIKEN cDNA 2810474C18 gene	1
R040184		chr9	+	13664765	U010061	2810485I05Rik	2810485I05Rik	2810485I05Rik	RIKEN cDNA 2810485I05 gene	1
R012796		chr15	+	4971123	U016023	2900001O04Rik	2900001O04Rik	2900001O04Rik	RIKEN cDNA 2900001O04 gene	1
R043940		chrX	+	153013977	U020361	2900002G04Rik	2900002G04Rik	2900002G04Rik	RIKEN cDNA 2900002G04 gene	1
R021595		chr2	+	139909283	U002545	2900006F19Rik,1110033L15Rik,LOC433479	2900006F19Rik	2900006F19Rik	RIKEN cDNA 2900006F19 gene	1
R008198		chr12	+	81277415	U303311	2900006K08Rik	2900006K08Rik	2900006K08Rik	RIKEN cDNA 2900006K08 gene	1
R031072		chr5	-	111464870	U026575	2900006N09Rik	Asphd2	2900006N09Rik	RIKEN cDNA 2900006N09 gene	1
R056467		chr19	-	23717488	U038928	2900009I07Rik	2900009I07Rik	2900009I07Rik	RIKEN cDNA 2900009I07 gene	1
R022614		chr2	-	32220232	U040952	2900010J23Rik	2900010J23Rik	2900010J23Rik	RIKEN cDNA 2900010J23 gene	1
R017207		chr17	-	24929835	U037588	2900010M23Rik	2900010M23Rik	2900010M23Rik	RIKEN cDNA 2900010M23 gene	1
R014656		chr16	+	12722467	U016838	2900011O08Rik	2900011O08Rik	2900011O08Rik	RIKEN cDNA 2900011O08 gene	1
R038051		chr8	+	14389507	U277100	2900016B01Rik	2900016B01Rik	2900016B01Rik	RIKEN cDNA 2900016B01 gene	1
R016574		chr17	+	53597463	U018120	2900016D05Rik	Ccdc94	2900016D05Rik	RIKEN cDNA 2900016D05 gene	1
R031024		chr5	-	107057682	U026523	2900024C23Rik	2900024C23Rik	2900024C23Rik	RIKEN cDNA 2900024C23 gene	1
R009836		chr13	+	77785227	U310268	2900024O10Rik	2900024O10Rik	2900024O10Rik	RIKEN cDNA 2900024O10 gene	1
R026729		chr4	+	106212803	U004601	2900042B11Rik	2900042B11Rik	2900042B11Rik	RIKEN cDNA 2900042B11 gene	1
R040340		chr9	+	37308910	U010257	2900042E01Rik	2900042E01Rik	2900042E01Rik	RIKEN cDNA 2900042E01 gene	1
R032467		chr6	+	113639162	U007262	2900045N06Rik	Setd5	2900045N06Rik	RIKEN cDNA 2900045N06 gene	1
R014750		chr16	+	19467049	U016931	2900046G09Rik	2900046G09Rik	2900046G09Rik	RIKEN cDNA 2900046G09 gene	1
R007491		chr11	-	120052679	U033710	2900052L18Rik	2900052L18Rik	2900052L18Rik	RIKEN cDNA 2900052L18 gene	1
R040499		chr9	+	46929288	U010439	2900052N01Rik	2900052N01Rik	2900052N01Rik	RIKEN cDNA 2900052N01 gene	1
R049927		chr19	-	9773881	U038805	2900055D14Rik	Tmem138	2900055D14Rik	RIKEN cDNA 2900055D14 gene	1
R011980		chr14	-	25108769	U035336	2900057D21Rik	2900057D21Rik	2900057D21Rik	RIKEN cDNA 2900057D21 gene	1
R033636		chr6	-	96579046	U027668	2900060L22Rik	2900060L22Rik	2900060L22Rik	RIKEN cDNA 2900060L22 gene	1
R043791		chrX	+	129538753	U043791	2900062L11Rik	2900062L11Rik	2900062L11Rik	RIKEN cDNA 2900062L11 gene	1
R021360		chr2	+	112078234	U002256	2900064A13Rik	2900064A13Rik	2900064A13Rik	RIKEN cDNA 2900064A13 gene	1
R008323		chr12	+	100476787	U014335	2900070E19Rik	Glrx5	2900070E19Rik	RIKEN cDNA 2900070E19 gene	1
R017675		chr17	-	68774238	U005647	2900073G15Rik	2900073G15Rik	2900073G15Rik	RIKEN cDNA 2900073G15 gene	1
R003188		chr10	+	88172924	U011858	2900091E11Rik	Ccdc53	2900091E11Rik	RIKEN cDNA 2900091E11 gene	1
R037292		chr7	-	121070943	U029272	2900092E17Rik	2900092E17Rik	2900092E17Rik	RIKEN cDNA 2900092E17 gene	1
R014186		chr15	-	94612231	U036574	3000003F02Rik	Pus7l	3000003F02Rik	RIKEN cDNA 3000003F02 gene	1
R007263		chr11	-	102746214	U033491	3000004C01Rik	3000004C01Rik	3000004C01Rik	RIKEN cDNA 3000004C01 gene	1
R029696		chr5	+	107705985	U005955	3010001K23Rik	3010001K23Rik	3010001K23Rik	RIKEN cDNA 3010001K23 gene	1
R032805		chr6	+	149881354	U007597	3010003L21Rik	3010003L21Rik	3010003L21Rik	RIKEN cDNA 3010003L21 gene	1
R041631		chr9	-	35482563	U030670	3010015K02Rik	Hyls1	3010015K02Rik	RIKEN cDNA 3010015K02 gene	1
R040560		chr9	+	55261102	U010517	3010021M21Rik	Ube2q2	3010021M21Rik	RIKEN cDNA 3010021M21 gene	1
R004911		chr11	+	49927641	U012546	3010026O09Rik	3010026O09Rik	3010026O09Rik	RIKEN cDNA 3010026O09 gene	1
R028018		chr4	-	74339525	U025193	3110001D03Rik	3110001D03Rik	3110001D03Rik	RIKEN cDNA 3110001D03 gene	1
R050601		chr2	-	125296724	U068937	3110001I20Rik	3110001I20Rik	3110001I20Rik	RIKEN cDNA 3110001I20 gene	1
R012047		chr14	-	32447507	U035407	3110001K24Rik	3110001K24Rik	3110001K24Rik	RIKEN cDNA 3110001K24 gene	1
R018059		chr18	+	12368126	U018421	3110002H16Rik	3110002H16Rik	3110002H16Rik	RIKEN cDNA 3110002H16 gene	1
R041464		chr9	-	13655736	U030477	3110002L15Rik	Cep57	3110002L15Rik	RIKEN cDNA 3110002L15 gene	1
R010315		chr13	-	33879105	U034677	3110004L20Rik	3110004L20Rik	3110004L20Rik	RIKEN cDNA 3110004L20 gene	1
R038271		chr8	+	64061460	U009383	3110005G23Rik	3110005G23Rik	3110005G23Rik	RIKEN cDNA 3110005G23 gene	1
R009830		chr13	+	74235766	U015048	3110006O06Rik	3110006O06Rik	3110006O06Rik	RIKEN cDNA 3110006O06 gene	1
R000583		chr1	+	119878737	U000726	3110009E18Rik	3110009E18Rik	3110009E18Rik	RIKEN cDNA 3110009E18 gene	1
R032557		chr6	+	120280618	U007330	3110021A11Rik	3110021A11Rik	3110021A11Rik	RIKEN cDNA 3110021A11 gene	1
R056415		chr18	-	77169012	U038576	3110023G01Rik	3110023G01Rik	3110023G01Rik	RIKEN cDNA 3110023G01 gene	1
R009928		chr13	+	101034932	U015215	3110031B13Rik	3110031B13Rik	3110031B13Rik	RIKEN cDNA 3110031B13 gene	1
R028296		chr4	-	119947462	U025484	3110037I16Rik	3110037I16Rik	3110037I16Rik	RIKEN cDNA 3110037I16 gene	1
R004989		chr11	+	57734582	U043175	3110040D16Rik	Larp1	3110040D16Rik	RIKEN cDNA 3110040D16 gene	1
R037072		chr7	-	99886406	U029045	3110041P15Rik	Dchs1	3110041P15Rik	RIKEN cDNA 3110041P15 gene	1
R007085		chr11	-	96971169	U033335	3110043L15Rik	Tbkbp1	3110043L15Rik	RIKEN cDNA 3110043L15 gene	1
R027746		chr4	-	35364948	U024941	3110043O21Rik	3110043O21Rik	3110043O21Rik	RIKEN cDNA 3110043O21 gene	1
R029392		chr5	+	62606469	U005613	3110047P20Rik	3110047P20Rik	3110047P20Rik	RIKEN cDNA 3110047P20 gene	1
R013239		chr15	+	85102296	U016515	3110048E14Rik	3110048E14Rik	3110048E14Rik	RIKEN cDNA 3110048E14 gene	1
R002902		chr10	+	62990033	U011590	3110049J23Rik	3110049J23Rik	3110049J23Rik	RIKEN cDNA 3110049J23 gene	1
R045891		chr10	+	80995547	U011766	3110056O03Rik	3110056O03Rik	3110056O03Rik	RIKEN cDNA 3110056O03 gene	1
R033140		chr6	-	23299846	U027079	3110069A13Rik	3110069A13Rik	3110069A13Rik	RIKEN cDNA 3110069A13 gene	1
R016456		chr17	+	39829482	U017988	3110082D06Rik	3110082D06Rik	3110082D06Rik	RIKEN cDNA 3110082D06 gene	1
R031391		chr5	-	138458120	U026881	3110082I17Rik	3110082I17Rik	3110082I17Rik	RIKEN cDNA 3110082I17 gene	1
R029189		chr5	+	26767088	U279039	3200001K10Rik	3200001K10Rik	3200001K10Rik	RIKEN cDNA 3200001K10 gene	1
R035192		chr7	+	96002426	U008473	3200002M19Rik	3200002M19Rik	3200002M19Rik	RIKEN cDNA 3200002M19 gene	1
R042144		chr9	-	101200274	U031245	3222402P14Rik,C530025M11Rik	3222402P14Rik	3222402P14Rik	RIKEN cDNA 3222402P14 gene	1
R004966		chr11	+	54153793	U211418	3230401D17Rik	3230401D17Rik	3230401D17Rik	RIKEN cDNA 3230401D17 gene	1
R037232		chr7	-	115945122	U029210	3230401I01Rik	3230401I01Rik	3230401I01Rik	RIKEN cDNA 3230401I01 gene	1
R013376		chr15	+	100361717	U016668	3300001H21Rik	Mettl7a	3300001H21Rik	RIKEN cDNA 3300001H21 gene	1
R023438		chr2	-	132329909	U023397	3300001M20Rik	3300001M20Rik	3300001M20Rik	RIKEN cDNA 3300001M20 gene	1
R033272		chr6	-	42853534	U027247	3321401G04Rik	3321401G04Rik	3321401G04Rik	RIKEN cDNA 3321401G04 gene	1
R012125		chr14	-	44877130	U035494	3632451O06Rik	3632451O06Rik	3632451O06Rik	RIKEN cDNA 3632451O06 gene	1
R029419		chr5	+	65512817	U042642	3732412D22Rik	3732412D22Rik	3732412D22Rik	RIKEN cDNA 3732412D22 gene	1
R011089		chr14	+	10742061	U015307	3830406C13Rik	3830406C13Rik	3830406C13Rik	RIKEN cDNA 3830406C13 gene	1
R029438		chr5	+	71428664	U005673	3830408G10Rik	Npal1	3830408G10Rik	RIKEN cDNA 3830408G10 gene	1
R004195		chr10	-	88799262	U032108	3830408P06Rik	Utp20	3830408P06Rik	RIKEN cDNA 3830408P06 gene	1
R035372		chr7	+	108604940	U008659	3830422K02Rik	3830422K02Rik	3830422K02Rik	RIKEN cDNA 3830422K02 gene	1
R008164		chr12	+	77553846	U186016	3830431G21Rik	3830431G21Rik	3830431G21Rik	RIKEN cDNA 3830431G21 gene	1
R005585		chr11	+	98616603	U013312	4121402D02Rik	4121402D02Rik	4121402D02Rik	RIKEN cDNA 4121402D02 gene	1
R020164		chr19	-	28216752	U038952	4430402I18Rik	4430402I18Rik	4430402I18Rik	RIKEN cDNA 4430402I18 gene	1
R013738		chr15	-	38083392	U036111	4432411E13Rik	Edd1	4432411E13Rik	RIKEN cDNA 4432411E13 gene	1
R038435		chr8	+	83280980	U090332	4432412L15Rik	4432412L15Rik	4432412L15Rik	RIKEN cDNA 4432412L15 gene	1
R057214		chr8	+	80225534	U009540	4631402N15Rik	4631402N15Rik	4631402N15Rik	Mus musculus RIKEN cDNA 4631402N15 gene (4631402N15Rik), mRNA (possibly wrong strand)	1
R025414		chr3	-	62007300	U145887	4631416L12Rik	4631416L12Rik	4631416L12Rik	RIKEN cDNA 4631416L12 gene	1
R033699		chr6	-	115340538	U048845	4631423B10Rik	4631423B10Rik	4631423B10Rik	RIKEN cDNA 4631423B10 gene	1
R007136		chr11	-	99144039	U033386	4631426H08Rik	4631426H08Rik	4631426H08Rik	RIKEN cDNA 4631426H08 gene	1
R053868		chr7	-	126683155	U029349	4631426J05Rik	4631426J05Rik	4631426J05Rik	RIKEN cDNA 4631426J05 gene	1
R031908		chr6	+	29815540	U006620	4631427C17Rik	4631427C17Rik	4631427C17Rik	RIKEN cDNA 4631427C17 gene	1
R044384		chrX	-	47789959	U039389	4632404H22Rik	4632404H22Rik	4632404H22Rik	RIKEN cDNA 4632404H22 gene	1
R012997		chr15	+	58883352	U016269	4632406N01Rik	Trmt12	4632406N01Rik	RIKEN cDNA 4632406N01 gene	1
R024575		chr3	+	90064581	U003489	4632407F12Rik	Crtc2	4632407F12Rik	RIKEN cDNA 4632407F12 gene	1
R023268		chr2	-	118991509	U023227	4632409L19Rik	Inoc1	4632409L19Rik	RIKEN cDNA 4632409L19 gene	1
R045506		chr1	-	36663786	U021229	4632411B12Rik	4632411B12Rik	4632411B12Rik	RIKEN cDNA 4632411B12 gene	1
R035363		chr7	+	106808080	U008649	4632411J06Rik	4632411J06Rik	4632411J06Rik	RIKEN cDNA 4632411J06 gene	1
R028177		chr4	-	107792461	U025365	4632412E09Rik	Btf3l4	4632412E09Rik	RIKEN cDNA 4632412E09 gene	1
R016668		chr17	+	69489886	U018208	4632412N22Rik	4632412N22Rik	4632412N22Rik	RIKEN cDNA 4632412N22 gene	1
R024223		chr3	+	19236145	U042411	4632415L05Rik	4632415L05Rik	4632415L05Rik	RIKEN cDNA 4632415L05 gene	1
R005423		chr11	+	85929334	U041714	4632419I22Rik	4632419I22Rik	4632419I22Rik	RIKEN cDNA 4632419I22 gene	1
R037058		chr7	-	99512412	U029035	4632419K20Rik	4632419K20Rik	4632419K20Rik	RIKEN cDNA 4632419K20 gene	1
R029944		chr5	+	126411333	U006215	4632425D07Rik,2810482M11Rik	2810482M11Rik	2810482M11Rik	RIKEN cDNA 4632425D07 gene	1
R000588		chr1	+	121194254	U160960	4633402D15Rik	Ccdc93	4633402D15Rik	RIKEN cDNA 4633402D15 gene	1
R004372		chr10	-	127948654	U032349	4633402N23Rik	Spryd4	4633402N23Rik	RIKEN cDNA 4633402N23 gene	1
R007137		chr11	-	99159054	U033387	4732407F15Rik	4732407F15Rik	4732407F15Rik	RIKEN cDNA 4732407F15 gene	1
R026799		chr4	+	114696649	U042568	4732418C07Rik	4732418C07Rik	4732418C07Rik	RIKEN cDNA 4732418C07 gene	1
R021314		chr2	+	106088434	U002208	4732421G10Rik	Dcdc5	4732421G10Rik	RIKEN cDNA 4732421G10 gene	1
R007376		chr11	-	114811016	U033607	4732429D16Rik	4732429D16Rik	4732429D16Rik	RIKEN cDNA 4732429D16 gene	1
R054392		chr8	-	67884457	U043857	4732435N03Rik	4732435N03Rik	4732435N03Rik	RIKEN cDNA 4732435N03 gene	1
R028586		chr4	-	140672153	U025733	4732437J24Rik	Dnajc16	4732437J24Rik	RIKEN cDNA 4732437J24 gene	1
R005440		chr11	+	87391079	U013145	4732452J19Rik	Rnf43	4732452J19Rik	Mus musculus RIKEN cDNA 4732452J19 gene (4732452J19Rik), mRNA	1
R055810		chr10	+	95751822	U250838	4732465J04Rik	4732465J04Rik	4732465J04Rik	RIKEN cDNA 4732465J04 gene	1
R016155		chr17	+	23542040	U017684	4732467B22	BC052484	4732467B22	Mus musculus hypothetical protein 4732467B22 (4732467B22), mRNA	1
R027019		chr4	+	132441032	U004917	4732473B16Rik	4732473B16Rik	4732473B16Rik	RIKEN cDNA 4732473B16 gene	1
R033131		chr6	-	18564266	U027069	4732477G22Rik	Cttnbp2	4732477G22Rik	RIKEN cDNA 4732477G22 gene	1
R023171		chr2	-	104521572	U023102	4732486I23Rik	Qser1	4732486I23Rik	RIKEN cDNA 4732486I23 gene	1
R007357		chr11	-	113030763	U033594	4732490B19Rik	4732490B19Rik	4732490B19Rik	RIKEN cDNA 4732490B19 gene	1
R000596		chr1	+	127711472	U000756	4732493F09Rik	Rab3gap1	4732493F09Rik	RIKEN cDNA 4732493F09 gene	1
R009951		chr13	+	107504072	U015243	4732495G21Rik	4732495G21Rik	4732495G21Rik	RIKEN cDNA 4732495G21 gene	1
R005732		chr11	+	106610348	U013473	4732496G21Rik	Ccdc45	4732496G21Rik	RIKEN cDNA 4732496G21 gene	1
R006908		chr11	-	79688066	U033157	4732497O03Rik	Utp6	4732497O03Rik	RIKEN cDNA 4732497O03 gene	1
R042238		chr9	-	108616413	U031337	4733401H18Rik	4733401H18Rik	4733401H18Rik	RIKEN cDNA 4733401H18 gene	1
R002132		chr1	-	166611723	U022012	4831428F09	4831428F09	4831428F09	Mus musculus hypothetical protein 4831428F09 (4831428F09), mRNA	1
R029172		chr5	+	23968432	U111700	4831440E17Rik	4831440E17Rik	4831440E17Rik	RIKEN cDNA 4831440E17 gene	1
R001499		chr1	-	44514751	U021289	4832428D23Rik	4832428D23Rik	4832428D23Rik	RIKEN cDNA 4832428D23 gene	1
R018301		chr18	+	47071795	U018703	4833403I15Rik	4833403I15Rik	4833403I15Rik	RIKEN cDNA 4833403I15 gene	1
R020271		chr19	-	42297182	U039053	4833409A17Rik	4833409A17Rik	4833409A17Rik	RIKEN cDNA 4833409A17 gene	1
R009961		chr13	+	109127672	U095389	4833412L08Rik	4833412L08Rik	4833412L08Rik	RIKEN cDNA 4833412L08 gene	1
R001625		chr1	-	71711026	U157376	4833417A11Rik	4833417A11Rik	4833417A11Rik	RIKEN cDNA 4833417A11 gene	1
R050110		chr2	+	70753501	U001888	4833418A01Rik	4833418A01Rik	4833418A01Rik	RIKEN cDNA 4833418A01 gene	1
R035038		chr7	+	75800139	U008306	4833418N17Rik	4833418N17Rik	4833418N17Rik	RIKEN cDNA 4833418N17 gene	1
R047852		chr13_random	+	16951485	U043373	4833420G17Rik	4833420G17Rik	4833420G17Rik	RIKEN cDNA 4833420G17 gene	1
R040154		chr9	+	7168814	U010019	4833420K19Rik	Dcun1d5	4833420K19Rik	RIKEN cDNA 4833420K19 gene	1
R047283		chr12	-	18829174	U040268	4833421E05Rik	4833421E05Rik	4833421E05Rik	RIKEN cDNA 4833421E05 gene	1
R041821		chr9	-	51174405	U030853	4833427G06Rik	4833427G06Rik	4833427G06Rik	RIKEN cDNA 4833427G06 gene	1
R001015		chr1	+	190799278	U001281	4833432M17Rik	4833432M17Rik	4833432M17Rik	RIKEN cDNA 4833432M17 gene	1
R006374		chr11	-	20589735	U057163	4833432P19Rik	4833432P19Rik	4833432P19Rik	RIKEN cDNA 4833432P19 gene	1
R027815		chr4	-	43345057	U024985	4833436C18Rik	4833436C18Rik	4833436C18Rik	RIKEN cDNA 4833436C18 gene	1
R032477		chr6	+	113957089	U007268	4833441J24Rik	Ttll3	4833441J24Rik	RIKEN cDNA 4833441J24 gene	1
R040729		chr9	+	70448669	U062807	4833444G19Rik	4833444G19Rik	4833444G19Rik	RIKEN cDNA 4833444G19 gene	1
R041003		chr9	+	108616531	U260214	4833445I07Rik	4833445I07Rik	4833445I07Rik	RIKEN cDNA 4833445I07 gene	1
R018356		chr18	+	59400567	U018772	4833446K15Rik	4833446K15Rik	4833446K15Rik	Mus musculus RIKEN cDNA 4833446K15 gene (4833446K15Rik), mRNA	1
R010197		chr13	-	20948557	U034560	4921504I05Rik	4921504I05Rik	4921504I05Rik	RIKEN cDNA 4921504I05 gene	1
R041936		chr9	-	63723033	U030988	4921504K03Rik	Iqch	4921504K03Rik	RIKEN cDNA 4921504K03 gene	1
R003294		chr10	+	112606909	U320593	4921506J03Rik	4921506J03Rik	4921506J03Rik	RIKEN cDNA 4921506J03 gene	1
R026222		chr3_random	+	2810244	U003536	4921507I02Rik	Them4	4921507I02Rik	RIKEN cDNA 4921507I02 gene	1
R003288		chr10	+	111744439	U012012	4921508O11Rik	Glipr1l2	4921508O11Rik	RIKEN cDNA 4921508O11 gene	1
R008147		chr12	+	75548134	U014130	4921509E07Rik	4921509E07Rik	4921509E07Rik	RIKEN cDNA 4921509E07 gene	1
R041590		chr9	-	26723392	U030629	4921509F24Rik	4921509F24Rik	4921509F24Rik	RIKEN cDNA 4921509F24 gene	1
R003242		chr10	+	97673704	U011940	4921510H08Rik	4921510H08Rik	4921510H08Rik	RIKEN cDNA 4921510H08 gene	1
R043758		chrX	+	120930012	U020172	4921511C20Rik	4921511C20Rik	4921511C20Rik	RIKEN cDNA 4921511C20 gene	1
R029084		chr5	+	7312543	U025911	4921511H03Rik	4921511H03Rik	4921511H03Rik	RIKEN cDNA 4921511H03 gene	1
R038234		chr8	+	46680931	U320588	4921511I16Rik	4921511I16Rik	4921511I16Rik	RIKEN cDNA 4921511I16 gene	1
R036873		chr7	-	83894044	U028845	4921513D09Rik	Ccdc81	4921513D09Rik	RIKEN cDNA 4921513D09 gene	1
R035133		chr7	+	91966693	U008422	4921513O04	Gdpd4	4921513O04	Mus musculus hypothetical protein 4921513O04 (4921513O04), mRNA	1
R002862		chr10	+	59178756	U011545	4921515A04Rik	Sept10	4921515A04Rik	RIKEN cDNA 4921515A04 gene	1
R012919		chr15	+	35373233	U016158	4921515G04Rik,C330002D13Rik	4921515G04Rik	4921515G04Rik	RIKEN cDNA 4921515G04 gene	1
R024812		chr3	+	108735826	U003746	4921515J06Rik	4921515J06Rik	4921515J06Rik	RIKEN cDNA 4921515J06 gene	1
R021758		chr2	+	155769386	U040592	4921517L17Rik	4921517L17Rik	4921517L17Rik	RIKEN cDNA 4921517L17 gene	1
R031456		chr5	-	142937544	U026926	4921520G13Rik	4921520G13Rik	4921520G13Rik	RIKEN cDNA 4921520G13 gene	1
R001601		chr1	-	65327575	U021411	4921521F21Rik	4921521F21Rik	4921521F21Rik	RIKEN cDNA 4921521F21 gene	1
R038284		chr8	+	67943239	U009396	4921521J11Rik	Ints10	4921521J11Rik	RIKEN cDNA 4921521J11 gene	1
R015541		chr16	-	42899769	U037060	4921521N14Rik	Gramd1c	4921521N14Rik	RIKEN cDNA 4921521N14 gene	1
R037992		chr8	+	8027658	U009057	4921522P10Rik	4921522P10Rik	4921522P10Rik	RIKEN cDNA 4921522P10 gene	1
R030990		chr5	-	102379926	U107626	4921523P09Rik	4921523P09Rik	4921523P09Rik	RIKEN cDNA 4921523P09 gene	1
R039573		chr8	-	84706098	U030056	4921524J17Rik	4921524J17Rik	4921524J17Rik	RIKEN cDNA 4921524J17 gene	1
R024809		chr3	+	108535400	U042473	4921525H12Rik	4921525H12Rik	4921525H12Rik	RIKEN cDNA 4921525H12 gene	1
R029416		chr5	+	65025261	U040639	4921525L17Rik	Nsun7	4921525L17Rik	RIKEN cDNA 4921525L17 gene	1
R015770		chr16	-	95628454	U037344	4921526F01Rik	4921526F01Rik	4921526F01Rik	RIKEN cDNA 4921526F01 gene	1
R043607		chrX	+	80234678	U019991	4921526G09Rik	4921526G09Rik	4921526G09Rik	RIKEN cDNA 4921526G09 gene	1
R031936		chr6	+	34120464	U006656	4921528H16Rik	4921528H16Rik	4921528H16Rik	RIKEN cDNA 4921528H16 gene	1
R008105		chr12	+	69285355	U014064	4921529O18Rik	Lrrc9	4921529O18Rik	RIKEN cDNA 4921529O18 gene	1
R056158		chr14	+	90350271	U015910	4921530L21Rik	4921530L21Rik	4921530L21Rik	RIKEN cDNA 4921530L21 gene	1
R012960		chr15	+	43423057	U016220	4921531G14Rik	4921531G14Rik	4921531G14Rik	RIKEN cDNA 4921531G14 gene	1
R003226		chr10	+	94662974	U043104	4921537D05Rik	4921537D05Rik	4921537D05Rik	RIKEN cDNA 4921537D05 gene	1
R038149		chr8	+	26217469	U009222	4921537P18Rik	4921537P18Rik	4921537P18Rik	RIKEN cDNA 4921537P18 gene	1
R042075		chr9	-	87600398	U031164	4922501C03Rik	4922501C03Rik	4922501C03Rik	RIKEN cDNA 4922501C03 gene	1
R038660		chr8	+	108372891	U009801	4922502B01Rik,D030068K23Rik	4922502B01Rik	4922502B01Rik	RIKEN cDNA 4922502B01 gene	1
R033878		chr6	-	130019386	U027913	4922502D21Rik	4922502D21Rik	4922502D21Rik	RIKEN cDNA 4922502D21 gene	1
R050617		chr2	-	130245032	U023364	4930402H24Rik	4930402H24Rik	4930402H24Rik	RIKEN cDNA 4930402H24 gene	1
R043275		chrX	+	7343502	U082668	4930402K13Rik	4930402K13Rik	4930402K13Rik	RIKEN cDNA 4930402K13 gene	1
R044230		chrX	-	13350430	U039280	4930403L05Rik	4930403L05Rik	4930403L05Rik	RIKEN cDNA 4930403L05 gene	1
R008818		chr12	-	69024382	U034055	4930403N07Rik	4930403N07Rik	4930403N07Rik	RIKEN cDNA 4930403N07 gene	1
R004965		chr11	+	54123464	U040752	4930404A10Rik	4930404A10Rik	4930404A10Rik	RIKEN cDNA 4930404A10 gene	1
R035405		chr7	+	113771859	U008692	4930404J24Rik	4930404J24Rik	4930404J24Rik	RIKEN cDNA 4930404J24 gene	1
R010646		chr13	-	88652026	U035022	4930405M20Rik	4930405M20Rik	4930405M20Rik	RIKEN cDNA 4930405M20 gene	1
R042875		chrUn_random	+	78022849	U315577	4930408F14Rik	4930408F14Rik	4930408F14Rik	RIKEN cDNA 4930408F14 gene	1
R037220		chr7	-	114545911	U029193	4930408O21Rik	4930408O21Rik	4930408O21Rik	RIKEN cDNA 4930408O21 gene	1
R020578		chr2	+	9797366	U001375	4930412O13Rik	4930412O13Rik	4930412O13Rik	RIKEN cDNA 4930412O13 gene	1
R038512		chr8	+	93321370	U042921	4930415J21Rik	Ogfod1	4930415J21Rik	RIKEN cDNA 4930415J21 gene	1
R026427		chr4	+	43183041	U004229	4930417M19Rik	4930417M19Rik	4930417M19Rik	RIKEN cDNA 4930417M19 gene	1
R032649		chr6	+	125922156	U007416	4930417O13Rik	4930417O13Rik	4930417O13Rik	RIKEN cDNA 4930417O13 gene	1
R001337		chr1	-	10114251	U021117	4930418G15Rik	4930418G15Rik	4930418G15Rik	RIKEN cDNA 4930418G15 gene	1
R000390		chr1	+	82651566	U000497	4930418P06Rik	Rhbdd1	4930418P06Rik	RIKEN cDNA 4930418P06 gene	1
R010731		chr13	-	99295736	U072844	4930420O11Rik	Mast4	4930420O11Rik	RIKEN cDNA 4930420O11 gene	1
R040830		chr9	+	88910067	U010834	4930422I07Rik	4930422I07Rik	4930422I07Rik	RIKEN cDNA 4930422I07 gene	1
R028685		chr4	-	148402094	U025813	4930422J18Rik	Spsb1	4930422J18Rik	RIKEN cDNA 4930422J18 gene	1
R015655		chr16	-	69450162	U037187	4930423O20Rik	4930423O20Rik	4930423O20Rik	RIKEN cDNA 4930423O20 gene	1
R018090		chr18	+	21872751	U018470	4930426D05Rik	4930426D05Rik	4930426D05Rik	RIKEN cDNA 4930426D05 gene	1
R020619		chr2	+	19040353	U001428	4930426L09Rik	4930426L09Rik	4930426L09Rik	RIKEN cDNA 4930426L09 gene	1
R019444		chr19	+	22925560	U019299	4930428J16Rik	Ptar1	4930428J16Rik	RIKEN cDNA 4930428J16 gene	1
R051788		chr4	-	128216841	U025548	4930429A08Rik	S100pbp	4930429A08Rik	RIKEN cDNA 4930429A08 gene	1
R000423		chr1	+	86520057	U042185	4930429A22Rik	4930429A22Rik	4930429A22Rik	RIKEN cDNA 4930429A22 gene	1
R027026		chr4	+	132871307	U004925	4930429E23Rik	4930429E23Rik	4930429E23Rik	RIKEN cDNA 4930429E23 gene	1
R014727		chr16	+	18869169	U043504	4930429H24Rik	Klhl24	4930429H24Rik	RIKEN cDNA 4930429H24 gene	1
R000533		chr1	+	97550265	U000654	4930429M06Rik	4930429M06Rik	4930429M06Rik	RIKEN cDNA 4930429M06Rik	1
R000641		chr1	+	132363298	U000804	4930429O20Rik	Tmem81	4930429O20Rik	RIKEN cDNA 4930429O20 gene	1
R004765		chr11	+	22915346	U012375	4930430E16Rik	4930430E16Rik	4930430E16Rik	RIKEN cDNA 4930430E16 gene	1
R031124		chr5	-	114549296	U215999	4930430O22Rik	4930430O22Rik	4930430O22Rik	RIKEN cDNA 4930430O22 gene	1
R042058		chr9	-	83770869	U031146	4930431B11Rik	4930431B11Rik	4930431B11Rik	RIKEN cDNA 4930431B11 gene	1
R000284		chr1	+	63566287	U000367	4930431J08Rik	4930431J08Rik	4930431J08Rik	RIKEN cDNA 4930431J08 gene	1
R039372		chr8	-	57944326	U029856	4930431L04Rik	4930431L04Rik	4930431L04Rik	RIKEN cDNA 4930431L04 gene	1
R035339		chr7	+	103605083	U150844	4930431P19Rik	4930431P19Rik	4930431P19Rik	RIKEN cDNA 4930431P19 gene	1
R043440		chrX	+	47794220	U019857	4930432H15Rik	4930432H15Rik	4930432H15Rik	RIKEN cDNA 4930432H15 gene	1
R015337		chr16	-	15915392	U036840	4930432J16Rik	4930432J16Rik	4930432J16Rik	RIKEN cDNA 4930432J16 gene	1
R038440		chr8	+	83411105	U009568	4930432K21Rik	4930432K21Rik	4930432K21Rik	RIKEN cDNA 4930432K21 gene	1
R030178		chr5	+	148466926	U006478	4930434E21Rik	4930434E21Rik	4930434E21Rik	RIKEN cDNA 4930434E21 gene	1
R003874		chr10	-	53993149	U031792	4930438C08Rik,4930589M24Rik	4930589M24Rik	4930589M24Rik	RIKEN cDNA 4930438C08 gene	1
R013810		chr15	-	58834234	U036202	4930438D12Rik	Tmem65	4930438D12Rik	RIKEN cDNA 4930438D12 gene	1
R009779		chr13	+	64331966	U014968	4930441O14Rik	4930441O14Rik	4930441O14Rik	RIKEN cDNA 4930441O14 gene	1
R019725		chr19	+	58771325	U019622	4930442E04Rik	4930442E04Rik	4930442E04Rik	RIKEN cDNA 4930442E04 gene	1
R024813		chr3	+	108876211	U003747	4930443G12Rik	4930443G12Rik	4930443G12Rik	RIKEN cDNA 4930443G12 gene	1
R024455		chr3	+	82633625	U003362	4930444E23Rik,4930564K09Rik	4930564K09Rik	4930564K09Rik	RIKEN cDNA 4930444E23 gene	1
R015596		chr16	-	56087459	U017222	4930451A13Rik	Tbc1d23	4930451A13Rik	RIKEN cDNA 4930451A13 gene	1
R015645		chr16	-	63795037	U096735	4930453N24Rik	4930453N24Rik	4930453N24Rik	RIKEN cDNA 4930453N24 gene	1
R015529		chr16	-	37341392	U037038	4930455C21Rik	4930455C21Rik	4930455C21Rik	RIKEN cDNA 4930455C21 gene	1
R000820		chr1	+	164194000	U001019	4930455F23Rik	4930455F23Rik	4930455F23Rik	RIKEN cDNA 4930455F23 gene	1
R029671		chr5	+	105413168	U005921	4930458A03Rik	4930458A03Rik	4930458A03Rik	RIKEN cDNA 4930458A03 gene	1
R005384		chr11	+	82631778	U013073	4930466G16Rik	Fndc8	4930466G16Rik	RIKEN cDNA 4930466G16 gene	1
R038534		chr8	+	93885888	U009669	4930470D19Rik	Rspry1	4930470D19Rik	RIKEN cDNA 4930470D19 gene	1
R023735		chr2	-	170110751	U023714	4930470P17Rik	4930470P17Rik	4930470P17Rik	RIKEN cDNA 4930470P17 gene	1
R001404		chr1	-	25213171	U040929	4930472D16Rik	4930472D16Rik	4930472D16Rik	RIKEN cDNA 4930472D16 gene	1
R025735		chr3	-	101322325	U024441	4930477M19,LOC545558	Slc22a15	4930477M19,LOC545558	Mus musculus hypothetical protein 4930477M19 (4930477M19), mRNA.	1
R013179		chr15	+	81241279	U016461	4930483J18Rik	4930483J18Rik	4930483J18Rik	RIKEN cDNA 4930483J18 gene	1
R004018		chr10	-	76647791	U031944	4930483K19Rik	4930483K19Rik	4930483K19Rik	RIKEN cDNA 4930483K19 gene	1
R004215		chr10	-	93053679	U032136	4930485B16Rik,Gm872	Gm872	Gm872	RIKEN cDNA 4930485B16 gene	1
R050630		chr2	-	139580670	U023417	4930485D02Rik	Tasp1	4930485D02Rik	RIKEN cDNA 4930485D02 gene	1
R028055		chr4	-	85544521	U025228	4930500O09Rik	4930500O09Rik	4930500O09Rik	RIKEN cDNA 4930500O09 gene	1
R043446		chrX	+	48309459	U020612	4930502E18Rik	4930502E18Rik	4930502E18Rik	RIKEN cDNA 4930502E18 gene	1
R030810		chr5	-	70329585	U026282	4930503B16Rik	4930503B16Rik	4930503B16Rik	RIKEN cDNA 4930503B16 gene	1
R051244		chr3	-	145627869	U024744	4930503B20Rik	4930503B20Rik	4930503B20Rik	RIKEN cDNA 4930503B20 gene	1
R012038		chr14	-	31943751	U035399	4930503F20Rik	4930503F20Rik	4930503F20Rik	RIKEN cDNA 4930503F20 gene	1
R018980		chr18	-	70705179	U038541	4930503L19Rik	4930503L19Rik	4930503L19Rik	RIKEN cDNA 4930503L19 gene	1
R024659		chr3	+	94769163	U003565	4930504E06Rik	4930504E06Rik	4930504E06Rik	RIKEN cDNA 4930504E06 gene	1
R006578		chr11	-	58178557	U032810	4930504O13Rik	4930504O13Rik	4930504O13Rik	RIKEN cDNA 4930504O13 gene	1
R004322		chr10	-	120967444	U041123	4930505D03Rik	4930505D03Rik	4930505D03Rik	RIKEN cDNA 4930505D03 gene	1
R022872		chr2	-	75679519	U047428	4930506L13Rik	4930506L13Rik	4930506L13Rik	RIKEN cDNA 4930506L13 gene	1
R020381		chr19	-	58675658	U039189	4930506M07Rik	4930506M07Rik	4930506M07Rik	RIKEN cDNA 4930506M07 gene	1
R000924		chr1	+	175699747	U001147	4930511H01Rik	4930511H01Rik	4930511H01Rik	RIKEN cDNA 4930511H01 gene	1
R029070		chr5	+	3663009	U025928	4930511M11Rik	4930511M11Rik	4930511M11Rik	RIKEN cDNA 4930511M11 gene	1
R008082		chr12	+	66621758	U014033	4930512B01Rik	4930512B01Rik	4930512B01Rik	RIKEN cDNA 4930512B01 gene	1
R043812		chrX	+	132631182	U020246	4930513O06Rik	4930513O06Rik	4930513O06Rik	RIKEN cDNA 4930513O06 gene	1
R023783		chr2	-	178124644	U040977	4930518F03Rik	4930518F03Rik	4930518F03Rik	RIKEN cDNA 4930518F03 gene	1
R000081		chr1	+	31495104	U000124	4930521A18Rik	4930521A18Rik	4930521A18Rik	RIKEN cDNA 4930521A18 gene	1
R013205		chr15	+	82349671	U016483	4930521I23Rik	4930521I23Rik	4930521I23Rik	RIKEN cDNA 4930521I23 gene	1
R025787		chr3	-	107350903	U024498	4930522D07Rik	Ubl4b	4930522D07Rik	RIKEN cDNA 4930522D07 gene	1
R028186		chr4	-	108490112	U025373	4930522H14Rik	4930522H14Rik	4930522H14Rik	RIKEN cDNA 4930522H14 gene	1
R000790		chr1	+	159948217	U000976	4930523C07Rik	4930523C07Rik	4930523C07Rik	RIKEN cDNA 4930523C07 gene	1
R029627		chr5	+	98997700	U005856	4930524J08Rik	4930524J08Rik	4930524J08Rik	RIKEN cDNA 4930524J08 gene	1
R043233		chrX	+	5813432	U019659	4930524L23Rik	4930524L23Rik	4930524L23Rik	RIKEN cDNA 4930524L23 gene	1
R021680		chr2	+	152029680	U002647	4930525K10Rik	4930525K10Rik	4930525K10Rik	RIKEN cDNA 4930525K10 gene	1
R039548		chr8	-	83533531	U030033	4930527D15Rik	4930527D15Rik	4930527D15Rik	RIKEN cDNA 4930527D15 gene	1
R039671		chr8	-	103803023	U030157	4930532D21Rik	4930532D21Rik	4930532D21Rik	RIKEN cDNA 4930532D21 gene	1
R025673		chr3	-	95306786	U024370	4930535B03Rik	4930535B03Rik	4930535B03Rik	RIKEN cDNA 4930535B03 gene	1
R028325		chr4	-	122944410	U025499	4930535I16Rik	4930535I16Rik	4930535I16Rik	RIKEN cDNA 4930535I16 gene	1
R051763		chr4	-	118191612	U025464	4930538K18Rik	4930538K18Rik	4930538K18Rik	RIKEN cDNA 4930538K18 gene	1
R025232		chr3	-	13654340	U023840	4930539N22Rik	4930539N22Rik	4930539N22Rik	RIKEN cDNA 4930539N22 gene	1
R011964		chr14	-	22986341	U035315	4930542C16Rik	4930542C16Rik	4930542C16Rik	RIKEN cDNA 4930542C16 gene	1
R022475		chr2	-	25156865	U022378	4930542G03Rik	Tubb2c	4930542G03Rik	RIKEN cDNA 4930542G03 gene	1
R005194		chr11	+	70341506	U012857	4930544D05Rik	4930544D05Rik	4930544D05Rik	RIKEN cDNA 4930544D05 gene	1
R032216		chr6	+	66210431	U006969	4930544G11Rik	4930544G11Rik	4930544G11Rik	RIKEN cDNA 4930544G11 gene	1
R035587		chr7	+	129763987	U075899	4930544L04Rik	4930544L04Rik	4930544L04Rik	RIKEN cDNA 4930544L04 gene	1
R009976		chr13	+	111021630	U015267	4930544M13Rik	4930544M13Rik	4930544M13Rik	RIKEN cDNA 4930544M13 gene	1
R016034		chr17	+	15512718	U017548	4930546H06Rik	4930546H06Rik	4930546H06Rik	RIKEN cDNA 4930546H06 gene	1
R026500		chr4	+	52512153	U004324	4930547C10Rik	4930547C10Rik	4930547C10Rik	RIKEN cDNA 4930547C10 gene	1
R046163		chr10	-	88119381	U032100	4930547N16Rik	4930547N16Rik	4930547N16Rik	RIKEN cDNA 4930547N16 gene	1
R009556		chr13	+	31290784	U130277	4930548F15Rik	4930548F15Rik	4930548F15Rik	RIKEN cDNA 4930548F15 gene	1
R011425		chr14	+	51190396	U015681	4930548G07Rik	4930548G07Rik	4930548G07Rik	RIKEN cDNA 4930548G07 gene	1
R027085		chr4	+	135491691	U004977	4930549C01Rik	4930549C01Rik	4930549C01Rik	RIKEN cDNA 4930549C01 gene	1
R021037		chr2	+	69741128	U001876	4930550G17Rik	4930550G17Rik	4930550G17Rik	RIKEN cDNA 4930550G17 gene	1
R008097		chr12	+	67946436	U014049	4930553D19Rik,LOC435307	4930553D19Rik	4930553D19Rik	RIKEN cDNA 4930553D19 gene	1
R030651		chr5	-	29750055	U104372	4930553F24Rik	Ift172	4930553F24Rik	RIKEN cDNA 493055F24Rik	1
R028080		chr4	-	87854573	U025251	4930553M12Rik	4930553M12Rik	4930553M12Rik	RIKEN cDNA 4930553M12 gene	1
R022727		chr2	-	50455200	U022608	4930553M18Rik	Josd3	4930553M18Rik	RIKEN cDNA 4930553M18 gene	1
R002088		chr1	-	161875651	U021962	4930558K02Rik	4930558K02Rik	4930558K02Rik	RIKEN cDNA 4930558K02 gene	1
R024248		chr3	+	30054845	U003109	4930558O21Rik	4930558O21Rik	4930558O21Rik	RIKEN cDNA 4930558O21 gene	1
R016709		chr17	+	78024854	U018254	4930560E09Rik	4930560E09Rik	4930560E09Rik	RIKEN cDNA 4930560E09 gene	1
R031140		chr5	-	115514316	U026645	4930562A09Rik	4930562A09Rik	4930562A09Rik	RIKEN cDNA 4930562A09 gene	1
R006274		chr11	-	4041974	U032445	4930562D19Rik	4930562D19Rik	4930562D19Rik	RIKEN cDNA 4930562D19 gene	1
R006863		chr11	-	76863453	U053583	4930563A03Rik	Efcab5	4930563A03Rik	RIKEN cDNA 4930563A03 gene	1
R006755		chr11	-	70135693	U033001	4930563C04Rik	Pelp1	4930563C04Rik	RIKEN cDNA 4930563C04 gene	1
R009968		chr13	+	109449589	U053826	4930563N14Rik	4930563N14Rik	4930563N14Rik	RIKEN cDNA 4930563N14 gene	1
R032319		chr6	+	84106917	U040660	4930564N15Rik	Ankrd53	4930564N15Rik	RIKEN cDNA 4930564N15 gene	1
R029806		chr5	+	115952185	U006062	4930569F06Rik	4930569F06Rik	4930569F06Rik	RIKEN cDNA 4930569F06 gene	1
R044238		chrX	-	16700312	U039290	4930578C19Rik	4930578C19Rik	4930578C19Rik	RIKEN cDNA 4930578C19 gene	1
R021447		chr2	+	120653326	U002343	4930578F03Rik	Adal	4930578F03Rik	RIKEN cDNA 4930578F03 gene	1
R026416		chr4	+	42652447	U202174	4930578G10Rik	4930578G10Rik	4930578G10Rik	RIKEN cDNA 4930578G10 gene	1
R022826		chr2	-	69644978	U022714	4930578N16Rik	4930578N16Rik	4930578N16Rik	RIKEN cDNA 4930578N16 gene	1
R042082		chr9	-	89099885	U222684	4930579C12Rik	4930579C12Rik	4930579C12Rik	RIKEN cDNA 4930579C12 gene	1
R028095		chr4	-	93903916	U025268	4930579C15Rik	4930579C15Rik	4930579C15Rik	RIKEN cDNA 4930579C15 gene	1
R007999		chr12	+	32988547	U040762	4930579E17Rik	4930579E17Rik	4930579E17Rik	RIKEN cDNA 4930579E17 gene	1
R029964		chr5	+	129077775	U006237	4930579G22Rik	4930579G22Rik	4930579G22Rik	RIKEN cDNA 4930579G22 gene	1
R042122		chr9	-	98462970	U031225	4930579K19Rik	4930579K19Rik	4930579K19Rik	RIKEN cDNA 4930579K19 gene	1
R024851		chr3	+	121052689	U003804	4930588M11Rik	Dnttip2	4930588M11Rik	RIKEN cDNA 4930588M11 gene	1
R030176		chr5	+	148377907	U006477	4930588N13Rik	4930588N13Rik	4930588N13Rik	RIKEN cDNA 4930588N13 gene	1
R024440		chr3	+	79296217	U003346	4930589L23Rik	4930589L23Rik	4930589L23Rik	RIKEN cDNA 4930589L23 gene	1
R021953		chr2	+	179131894	U002941	4930591A17Rik	4930591A17Rik	4930591A17Rik	RIKEN cDNA 4930591A17 gene	1
R026020		chr3	-	156545045	U024794	4930592C13Rik	4930592C13Rik	4930592C13Rik	RIKEN cDNA 4930592C13 gene	1
R033392		chr6	-	67148878	U027407	4930597O21Rik	4930597O21Rik	4930597O21Rik	RIKEN cDNA 4930597O21 gene	1
R011147		chr14	+	22986599	U015393	4931403M11Rik	4931403M11Rik	4931403M11Rik	RIKEN cDNA 4931403M11 gene	1
R036546		chr7	-	37580704	U028477	4931406B18Rik	4931406B18Rik	4931406B18Rik	RIKEN cDNA 4931406B18 gene	1
R041481		chr9	-	15138699	U030497	4931406C07Rik	4931406C07Rik	4931406C07Rik	RIKEN cDNA 4931406C07 gene	1
R011152		chr14	+	23962002	U164403	4931406H21Rik	4931406H21Rik	4931406H21Rik	RIKEN cDNA 4931406H21 gene	1
R028236		chr4	-	116247359	U025431	4931406I20Rik	4931406I20Rik	4931406I20Rik	RIKEN cDNA 4931406I20 gene	1
R036488		chr7	-	29467349	U028426	4931406P16Rik	4931406P16Rik	4931406P16Rik	RIKEN cDNA 4931406P16 gene	1
R056228		chr15	-	83995199	U036481	4931407K02Rik	4931407K02Rik	4931407K02Rik	RIKEN cDNA 4931407K02 gene	1
R020221		chr19	-	36607149	U039001	4931408D14Rik	4931408D14Rik	4931408D14Rik	RIKEN cDNA 4931408D14 gene	1
R004058		chr10	-	78868002	U031979	4931413A09Rik	Ccdc105	4931413A09Rik	RIKEN cDNA 4931413A09 gene	1
R012230		chr14	-	49100869	U035556	4931414P19Rik	4931414P19Rik	4931414P19Rik	RIKEN cDNA 4931414P19 gene	1
R020667		chr2	+	25150907	U001477	4931415M17	BC061039	4931415M17	Mus musculus 4931415M17 mRNA (4931415M17), mRNA	1
R021300		chr2	+	104591078	U002197	4931417A20	Ccdc73	4931417A20	Mus musculus hypothetical protein 4931417A20 (4931417A20), mRNA	1
R033472		chr6	-	73803378	U027493	4931417E11Rik	4931417E11Rik	4931417E11Rik	RIKEN cDNA 4931417E11 gene	1
R019205		chr19	+	4627884	U038740	4931419P11Rik	Ccdc87	4931419P11Rik	RIKEN cDNA 4931419P11 gene	1
R020646		chr2	+	23139638	U001457	4931423N10Rik	4931423N10Rik	4931423N10Rik	RIKEN cDNA 4931423N10 gene	1
R023425		chr2	-	130701136	U023377	4931426K16Rik	Spef1	4931426K16Rik	RIKEN cDNA 4931426K16 gene	1
R024722		chr3	+	99297002	U003630	4931427F14Rik	Spag17	4931427F14Rik	RIKEN cDNA 4931427F14 gene	1
R039682		chr8	-	104585493	U030168	4931428F04Rik	4931428F04Rik	4931428F04Rik	RIKEN cDNA 4931428F04 gene	1
R001418		chr1	-	31494927	U021203	4931428L18Rik	4931428L18Rik	4931428L18Rik	RIKEN cDNA 4931428L18 gene	1
R030692		chr5	-	34076276	U026113	4931431C16Rik	4931431C16Rik	4931431C16Rik	RIKEN cDNA 4931431C16 gene	1
R026768		chr4	+	110434734	U004640	4931433A01Rik,LOC433744	4931433A01Rik	4931433A01Rik	RIKEN cDNA 4931433A01 gene	1
R025428		chr3	-	65202646	U024118	4931440P22Rik	4931440P22Rik	4931440P22Rik	RIKEN cDNA 4931440P22 gene	1
R033148		chr6	-	24564553	U027085	4932408B21Rik	4932408B21Rik	4932408B21Rik	RIKEN cDNA 4932408B21 gene	1
R004065		chr10	-	79735021	U031986	4932409I22Rik	4932409I22Rik	4932409I22Rik	RIKEN cDNA 4932409I22 gene	1
R007003		chr11	-	89240036	U033257	4932411E22Rik	4932411E22Rik	4932411E22Rik	Mus musculus RIKEN cDNA 4932411E22 gene (4932411E22Rik), mRNA	1
R009913		chr13	+	97570533	U015196	4932411K12Rik	4932411K12Rik	4932411K12Rik	RIKEN cDNA 4932411K12 gene	1
R029074		chr5	+	3851178	U025925	4932412H11Rik	4932412H11Rik	4932412H11Rik	RIKEN cDNA 4932412H11 gene	1
R056836		chr5	-	42949514	U026160	4932414K18Rik	4932414K18Rik	4932414K18Rik	RIKEN cDNA 4932414K18 gene	1
R004221		chr10	-	94662897	U032152	4932415G12Rik	4932415G12Rik	4932415G12Rik	RIKEN cDNA 4932415G12 gene	1
R008283		chr12	+	96850131	U014292	4932415G16Rik	4932415G16Rik	4932415G16Rik	RIKEN cDNA 4932415G16 gene	1
R028762		chr4	-	154267061	U025879	4932416A11Rik	Vwa1	4932416A11Rik	RIKEN cDNA 4932416A11 gene	1
R005505		chr11	+	95955306	U013237	4932418K24Rik	Ttll6	4932418K24Rik	RIKEN cDNA 4932418K24 gene	1
R001634		chr1	-	73002246	U021463	4932422E22Rik	4932422E22Rik	4932422E22Rik	RIKEN cDNA 4932422E22 gene	1
R029883		chr5	+	122292229	U178519	4932422M17Rik	4932422M17Rik	4932422M17Rik	RIKEN cDNA 4932422M17 gene	1
R036876		chr7	-	84315339	U028849	4932423M01Rik	Ccdc83	4932423M01Rik	RIKEN cDNA 4932423M01 gene	1
R011298		chr14	+	44154861	U015560	4932432K03Rik	4932432K03Rik	4932432K03Rik	RIKEN cDNA 4932432K03 gene	1
R009737		chr13	+	57034419	U014922	4932432N11Rik	Rmi1	4932432N11Rik	RIKEN cDNA 4932432N11 gene	1
R021920		chr2	+	172756000	U002914	4932434E15Rik	4932434E15Rik	4932434E15Rik	RIKEN cDNA 4932434E15 gene	1
R007370		chr11	-	114269954	U033602	4932435O22Rik	4932435O22Rik	4932435O22Rik	RIKEN cDNA 4932435O22 gene	1
R024288		chr3	+	36326704	U201537	4932438A13Rik	4932438A13Rik	4932438A13Rik	RIKEN cDNA 4932438A13 gene	1
R015728		chr16	-	90226182	U037296	4932438H23Rik	4932438H23Rik	4932438H23Rik	RIKEN cDNA 4932438H23 gene	1
R055788		chr10	+	75380016	U011656	4932439K10Rik	4932439K10Rik	4932439K10Rik	RIKEN cDNA 4932439K10 gene	1
R003317		chr10	+	118442218	U012055	4932442E05Rik	4932442E05Rik	4932442E05Rik	RIKEN cDNA 4932442E05 gene	1
R016023		chr17	+	13399854	U043562	4932442K08Rik	4932442K08Rik	4932442K08Rik	RIKEN cDNA 4932442K08 gene	1
R044545		chrX	-	89027436	U039536	4932442L08Rik	4932442L08Rik	4932442L08Rik	RIKEN cDNA 4932442L08 gene	1
R019478		chr19	+	28216517	U019336	4932443D16Rik	Ppapdc2	4932443D16Rik	RIKEN cDNA 4932443D16 gene	1
R039096		chr8	-	3561841	U029550	4932443L11Rik	4932443L11Rik	4932443L11Rik	RIKEN cDNA 4932443L11 gene	1
R017007		chr17	-	8310597	U037409	4932702K14Rik	4932702K14Rik	4932702K14Rik	RIKEN cDNA 4932702K14 gene	1
R008377		chr12	+	106171197	U014413	4932703K07Rik	4932703K07Rik	4932703K07Rik	RIKEN cDNA 4932703K07 gene	1
R044856		chrX	-	163379041	U039889	4933400A11Rik	4933400A11Rik	4933400A11Rik	RIKEN cDNA 4933400A11 gene	1
R038275		chr8	+	65620872	U009386	4933401I19Rik	Tktl2	4933401I19Rik	RIKEN cDNA 4933401I19 gene	1
R026277		chr4	+	9196468	U004055	4933402J24Rik	4933402J24Rik	4933402J24Rik	RIKEN cDNA 4933402J24 gene	1
R005682		chr11	+	102954448	U013412	4933402L21Rik	Hexim2	4933402L21Rik	RIKEN cDNA 4933402L21 gene	1
R037353		chr7	-	125457992	U029338	4933402N03Rik	4933402N03Rik	4933402N03Rik	RIKEN cDNA 4933402N03 gene	1
R006731		chr11	-	69544126	U032982	4933402P03Rik	4933402P03Rik	4933402P03Rik	RIKEN cDNA 4933402P03 gene	1
R038820		chr8	+	124957141	U009975	4933403G14Rik	4933403G14Rik	4933403G14Rik	RIKEN cDNA 4933403G14 gene	1
R034012		chr6	-	146467583	U152543	4933403M22Rik	4933403M22Rik	4933403M22Rik	RIKEN cDNA 4933403M22 gene	1
R015328		chr16	-	15486737	U036830	4933404G15Rik	4933404G15Rik	4933404G15Rik	RIKEN cDNA 4933404G15 gene	1
R056689		chr3	-	130273063	U024659	4933405A16Rik	4933405A16Rik	4933405A16Rik	RIKEN cDNA 4933405A16 gene	1
R034921		chr7	+	44757216	U072915	4933405O20Rik	4933405O20Rik	4933405O20Rik	RIKEN cDNA 4933405O20 gene	1
R037426		chr7	-	135189723	U029432	4933406J07Rik	Syce1	4933406J07Rik	RIKEN cDNA 4933406J07 gene	1
R024356		chr3	+	54816340	U003245	4933406N12Rik	Sohlh2	4933406N12Rik	RIKEN cDNA 4933406N12 gene	1
R006414		chr11	-	30848921	U032620	4933407N01Rik	4933407N01Rik	4933407N01Rik	RIKEN cDNA 4933407N01 gene	1
R018321		chr18	+	52833993	U018726	4933409D10Rik	Zfp474	4933409D10Rik	RIKEN cDNA 4933409D10 gene	1
R026417		chr4	+	42704619	U322748	4933409K07Rik	4933409K07Rik	4933409K07Rik	RIKEN cDNA 4933409K07 gene	1
R002047		chr1	-	155868597	U021923	4933409L06Rik	Cep350	4933409L06Rik	RIKEN cDNA 4933409L06 gene	1
R003863		chr10	-	51959056	U031773	4933411G06Rik	4933411G06Rik	4933411G06Rik	RIKEN cDNA 4933411G06 gene	1
R054140		chr8	+	45107029	U009312	4933411K20Rik	4933411K20Rik	4933411K20Rik	RIKEN cDNA 4933411K20 gene	1
R040551		chr9	+	54652123	U010508	4933412E14Rik	4933412E14Rik	4933412E14Rik	RIKEN cDNA 4933412E14 gene	1
R013823		chr15	-	60026452	U036216	4933412E24Rik	4933412E24Rik	4933412E24Rik	RIKEN cDNA 4933412E24 gene	1
R001789		chr1	-	93133401	U041398	4933412H03Rik	Mterfd2	4933412H03Rik	RIKEN cDNA 4933412H03 gene	1
R015267		chr16	-	4667633	U036756	4933413B09Rik	4933413B09Rik	4933413B09Rik	RIKEN cDNA 4933413B09 gene	1
R001391		chr1	-	23348694	U021174	4933415F23Rik	4933415F23Rik	4933415F23Rik	RIKEN cDNA 4933415F23 gene	1
R011583		chr14	+	71379252	U015875	4933415L06Rik	4933415L06Rik	4933415L06Rik	RIKEN cDNA 4933415L06 gene	1
R035493		chr7	+	121498367	U041652	4933416E05Rik	Zfp689	4933416E05Rik	RIKEN cDNA 4933416E05 gene	1
R009576		chr13	+	34456585	U014723	4933417A18Rik	4933417A18Rik	4933417A18Rik	RIKEN cDNA 4933417A18 gene	1
R003212		chr10	+	93527411	U011899	4933417K05Rik	Ccdc38	4933417K05Rik	RIKEN cDNA 4933417K05 gene	1
R019595		chr19	+	41800073	U019470	4933417O08Rik	4933417O08Rik	4933417O08Rik	RIKEN cDNA 4933417O08 gene	1
R024781		chr3	+	106480815	U003707	4933421E11Rik	4933421E11Rik	4933421E11Rik	RIKEN cDNA 4933421E11 gene	1
R021226		chr2	+	90183985	U089990	4933423P22Rik	4933423P22Rik	4933423P22Rik	RIKEN cDNA 4933423P22 gene	1
R044405		chrX	-	51577041	U039393	4933424A10Rik	4933424A10Rik	4933424A10Rik	RIKEN cDNA 4933424A10 gene	1
R034018		chr6	-	147498526	U028034	4933424B01Rik	4933424B01Rik	4933424B01Rik	RIKEN cDNA 4933424B01 gene	1
R000122		chr1	+	37004604	U000164	4933424G06Rik	4933424G06Rik	4933424G06Rik	RIKEN cDNA 4933424G06 gene	1
R053827		chr7	-	113669626	U029186	4933424N09Rik	Exod1	4933424N09Rik	RIKEN cDNA 4933424N09 gene	1
R011901		chr14	-	14739894	U035256	4933425A18Rik	Oxsm	4933425A18Rik	RIKEN cDNA 4933425A18 gene	1
R024907		chr3	+	134230959	U003886	4933425K02Rik	4933425K02Rik	4933425K02Rik	RIKEN cDNA 4933425K02 gene	1
R007910		chr12	+	12683810	U013773	4933425L03Rik	4933425L03Rik	4933425L03Rik	RIKEN cDNA 4933425L03 gene	1
R021546		chr2	+	129920331	U002474	4933425O20Rik	4933425O20Rik	4933425O20Rik	RIKEN cDNA 4933425O20 gene	1
R002222		chr1	-	176688143	U022111	4933426L22Rik	Cep170	4933426L22Rik	RIKEN cDNA 4933426L22 gene	1
R032165		chr6	+	56858824	U006913	4933427C19Rik,5830411G16Rik	4933427C19Rik	4933427C19Rik	RIKEN cDNA 4933427C19 gene	1
R032376		chr6	+	89531750	U007153	4933427D06Rik	4933427D06Rik	4933427D06Rik	RIKEN cDNA 4933427D06 gene	1
R006781		chr11	-	71932914	U033022	4933427D14Rik	4933427D14Rik	4933427D14Rik	RIKEN cDNA 4933427D14 gene	1
R029889		chr5	+	122445792	U006163	4933428F06Rik,5031404N07	Wdr66	4933428F06Rik,5031404N07	RIKEN cDNA 4933428F06 gene	1
R028064		chr4	-	87425133	U025240	4933428I03Rik	Ptplad2	4933428I03Rik	RIKEN cDNA 4933428I03 gene	1
R033568		chr6	-	89062874	U027595	4933428M03Rik	4933428M03Rik	4933428M03Rik	RIKEN cDNA 4933428M03 gene	1
R011296		chr14	+	43966950	U015559	4933429O19Rik	4933429O19Rik	4933429O19Rik	RIKEN cDNA 4933429O19 gene	1
R019253		chr19	+	5953060	U038697	4933430F08Rik	Batf2	4933430F08Rik	RIKEN cDNA 4933430F08 gene	1
R003245		chr10	+	99087698	U011952	4933430F16Rik	Wdr51b	4933430F16Rik	RIKEN cDNA 4933430F16 gene	1
R038413		chr8	+	82413388	U009549	4933431N12Rik	Tbc1d9	4933431N12Rik	RIKEN cDNA 4933431N12 gene	1
R015356		chr16	-	16984576	U036855	4933432I09Rik	4933432I09Rik	4933432I09Rik	RIKEN cDNA 4933432I09 gene	1
R006614		chr11	-	59513284	U032855	4933433K01Rik	4933433K01Rik	4933433K01Rik	RIKEN cDNA 4933433K01 gene	1
R008335		chr12	+	101131525	U014346	4933433P14Rik	4933433P14Rik	4933433P14Rik	RIKEN cDNA 4933433P14 gene	1
R024564		chr3	+	89863318	U003483	4933434E20Rik	4933434E20Rik	4933434E20Rik	RIKEN cDNA 4933434E20 gene	1
R022453		chr2	-	21247574	U022349	4933434I06Rik	4933434I06Rik	4933434I06Rik	RIKEN cDNA 4933434I06 gene	1
R025924		chr3	-	131982222	U024667	4933434L15Rik	Gstcd	4933434L15Rik	RIKEN cDNA 4933434L15 gene	1
R005765		chr11	+	112646272	U013511	4933434M16Rik	4933434M16Rik	4933434M16Rik	RIKEN cDNA 4933434M16 gene	1
R004777		chr11	+	23560766	U012389	4933435A13Rik	4933435A13Rik	4933435A13Rik	RIKEN cDNA 4933435A13 gene	1
R039610		chr8	-	91643239	U030094	4933436C20Rik	4933436C20Rik	4933436C20Rik	RIKEN cDNA 4933436C20 gene	1
R010328		chr13	-	36118994	U034688	4933436N17Rik	4933436N17Rik	4933436N17Rik	RIKEN cDNA 4933436N17 gene	1
R005027		chr11	+	59231291	U012683	4933439C10Rik	4933439C10Rik	4933439C10Rik	RIKEN cDNA 4933439C10 gene	1
R005677		chr11	+	102706258	U179955	4933439F11Rik	4933439F11Rik	4933439F11Rik	RIKEN cDNA 4933439F11 gene	1
R020839		chr2	+	32382619	U001620	4933440H19Rik	4933440H19Rik	4933440H19Rik	RIKEN cDNA 4933440H19 gene	1
R041585		chr9	-	25047031	U030625	5031400M07Rik	Herpud2	5031400M07Rik	RIKEN cDNA 5031400M07 gene	1
R024334		chr3	+	51192000	U003218	5031434O11Rik	5031434O11Rik	5031434O11Rik	RIKEN cDNA 5031434O11 gene	1
R038832		chr8	+	125806401	U009986	5031438A03Rik	5031438A03Rik	5031438A03Rik	RIKEN cDNA 5031438A03 gene	1
R025014		chr3	+	158855485	U004030	5031439A09Rik	Gpr177	5031439A09Rik	RIKEN cDNA 5031439A09 gene	1
R018720		chr18	-	21111775	U043886	5033403J15Rik,D030074E01Rik	D030074E01Rik	D030074E01Rik	RIKEN cDNA 5033403J15 gene	1
R052051		chr5	+	71696104	U026294	5033405K12Rik	5033405K12Rik	5033405K12Rik	RIKEN cDNA 5033405K12 gene	1
R036450		chr7	-	26138772	U028398	5033425B17Rik	Tmem147	5033425B17Rik	RIKEN cDNA 5033425B17 gene	1
R009637		chr13	+	45540394	U014793	5033430I15Rik	5033430I15Rik	5033430I15Rik	RIKEN cDNA 5033430I15 gene	1
R000211		chr1	+	52934362	U000269	5330401P04Rik	5330401P04Rik	5330401P04Rik	RIKEN cDNA 5330401P04 gene	1
R039432		chr8	-	69642392	U029917	5330410G16Rik	5330410G16Rik	5330410G16Rik	RIKEN cDNA 5330410G16 gene	1
R022008		chr2	+	181554819	U002995	5330414D10Rik	Pcmtd2	5330414D10Rik	RIKEN cDNA 5330414D10 gene	1
R056099		chr13	-	93935911	U035077	5330416C01Rik	5330416C01Rik	5330416C01Rik	RIKEN cDNA 5330416C01 gene	1
R034907		chr7	+	43361689	U008125	5330421F07Rik	5330421F07Rik	5330421F07Rik	RIKEN cDNA 5330421F07 gene	1
R010705		chr13	-	95693204	U113639	5330431K02Rik	5330431K02Rik	5330431K02Rik	RIKEN cDNA 5330431K02 gene	1
R025399		chr3	-	58470873	U150586	5330432B20Rik	5330432B20Rik	5330432B20Rik	RIKEN cDNA 5330432B20 gene	1
R018411		chr18	+	65931494	U018830	5330437I02Rik	5330437I02Rik	5330437I02Rik	RIKEN cDNA 5330437I02 gene	1
R003307		chr10	+	116270729	U012035	5330438D12Rik	5330438D12Rik	5330438D12Rik	RIKEN cDNA 5330438D12 gene	1
R002129		chr1	-	166231363	U237458	5330438I03Rik	5330438I03Rik	5330438I03Rik	RIKEN cDNA 5330438I03 gene	1
R032770		chr6	+	143457864	U007542	5330439B14Rik	5330439B14Rik	5330439B14Rik	RIKEN cDNA 5330439B14 gene	1
R003852		chr10	-	43280891	U031739	5330439J01Rik	5330439J01Rik	5330439J01Rik	RIKEN cDNA 5330439J01 gene	1
R003314		chr10	+	117806651	U012052	5330439M10Rik	5330439M10Rik	5330439M10Rik	RIKEN cDNA 5330439M10 gene	1
R035012		chr7	+	73822828	U008275	5430400N05Rik	Zfp710	5430400N05Rik	RIKEN cDNA 5430400N05 gene	1
R014665		chr16	+	13626246	U016846	5430404L10Rik	Efcab1	5430404L10Rik	RIKEN cDNA 5430404L10 gene	1
R007255		chr11	-	102377480	U033480	5430405G24Rik	5430405G24Rik	5430405G24Rik	RIKEN cDNA 5430405G24 gene	1
R023580		chr2	-	156319933	U044037	5430405H02Rik	5430405H02Rik	5430405H02Rik	RIKEN cDNA 5430405H02 gene	1
R024804		chr3	+	108179546	U003734	5430413I02Rik	Psrc1	5430413I02Rik	RIKEN cDNA 5430413I02 gene	1
R021388		chr2	+	118260357	U002282	5430417L22Rik	5430417L22Rik	5430417L22Rik	RIKEN cDNA 5430417L22 gene	1
R014791		chr16	+	24073947	U016971	5430420C16Rik	5430420C16Rik	5430420C16Rik	RIKEN cDNA 5430420C16 gene	1
R002797		chr10	+	43327846	U011458	5430420P03Rik	Pdss2	5430420P03Rik	RIKEN cDNA 5430420P03 gene	1
R040636		chr9	+	60830533	U010587	5430431G03Rik	Larp6	5430431G03Rik	RIKEN cDNA 5430431G03 gene	1
R023510		chr2	-	151430883	U023496	5430432M24Rik	5430432M24Rik	5430432M24Rik	RIKEN cDNA 5430432M24 gene	1
R021593		chr2	+	139190804	U002540	5430433G21Rik	5430433G21Rik	5430433G21Rik	RIKEN cDNA 5430433G21 gene	1
R000620		chr1	+	131538991	U000783	5430435G22Rik	5430435G22Rik	5430435G22Rik	RIKEN cDNA 5430435G22 gene	1
R038338		chr8	+	70546535	U321446	5430437P03Rik	5430437P03Rik	5430437P03Rik	RIKEN cDNA 5430437P03 gene	1
R023613		chr2	-	160441630	U023604	5430439G14Rik	Chd6	5430439G14Rik	RIKEN cDNA 5430439G14 gene	1
R011631		chr14	+	99970345	U015940	5430440P10Rik	5430440P10Rik	5430440P10Rik	RIKEN cDNA 5430440P10 gene	1
R044612		chrX	-	99680803	U041247	5530601H04Rik	5530601H04Rik	5530601H04Rik	RIKEN cDNA 5530601H04 gene	1
R035667		chr7	+	135729726	U008956	5530601I19Rik	Tmem80	5530601I19Rik	RIKEN cDNA 5530601I19 gene	1
R002092		chr1	-	162458284	U021965	5630401D24Rik	5630401D24Rik	5630401D24Rik	RIKEN cDNA 5630401D24 gene	1
R049609		chr18	-	9490225	U137773	5730405I09Rik	5730405I09Rik	5730405I09Rik	RIKEN cDNA 5730405I09 gene	1
R015720		chr16	-	89931398	U037290	5730405K23Rik,4921511H13Rik	4921511H13Rik	4921511H13Rik	RIKEN cDNA 5730405K23 gene	1
R002654		chr10	+	18394361	U011304	5730409E15Rik	5730409E15Rik	5730409E15Rik	RIKEN cDNA 5730409E15 gene	1
R013762		chr15	-	44698083	U036141	5730410E15Rik	5730410E15Rik	5730410E15Rik	Mus musculus RIKEN cDNA 5730410E15 gene (5730410E15Rik), transcript variant b, mRNA.	1
R008294		chr12	+	98203821	U014307	5730410I19Rik	5730410I19Rik	5730410I19Rik	RIKEN cDNA 5730410I19 gene	1
R004698		chr11	+	4994966	U012280	5730411O18Rik	Rhbdd3	5730411O18Rik	RIKEN cDNA 5730411O18 gene	1
R033997		chr6	-	143947180	U028009	5730419I09Rik	5730419I09Rik	5730419I09Rik	RIKEN cDNA 5730419I09 gene	1
R003227		chr10	+	95392842	U011919	5730420D15Rik	5730420D15Rik	5730420D15Rik	RIKEN cDNA 5730420D15 gene	1
R010680		chr13	-	93327203	U042076	5730427N09Rik	5730427N09Rik	5730427N09Rik	RIKEN cDNA 5730427N09 gene	1
R038481		chr8	+	87484564	U009618	5730445M16Rik	5730445M16Rik	5730445M16Rik	RIKEN cDNA 5730445M16 gene	1
R019431		chr19	+	20891112	U019283	5730446C15Rik	5730446C15Rik	5730446C15Rik	RIKEN cDNA 5730446C15 gene	1
R032130		chr6	+	52309170	U006866	5730446D14Rik	5730446D14Rik	5730446D14Rik	RIKEN cDNA 5730446D14 gene	1
R002010		chr1	-	152271167	U021891	5730449L18Rik	5730449L18Rik	5730449L18Rik	RIKEN cDNA 5730449L18 gene	1
R011919		chr14	-	18709434	U035272	5730461K03Rik	Ecd	5730461K03Rik	RIKEN cDNA 5730461K03 gene	1
R006363		chr11	-	17848669	U032539	5730466H23Rik	5730466H23Rik	5730466H23Rik	RIKEN cDNA 5730466H23 gene	1
R030931		chr5	-	92380702	U026415	5730467H21Rik	5730467H21Rik	5730467H21Rik	RIKEN cDNA 5730467H21 gene	1
R042047		chr9	-	80167734	U031131	5730485H21Rik	Filip1	5730485H21Rik	RIKEN cDNA 5730485H21 gene	1
R018737		chr18	-	25397174	U038266	5730494M16Rik	5730494M16Rik	5730494M16Rik	RIKEN cDNA 5730494M16 gene	1
R041852		chr9	-	54809590	U069030	5730494N06Rik	5730494N06Rik	5730494N06Rik	RIKEN cDNA 5730494N06 gene	1
R024919		chr3	+	136756702	U003898	5730496F10Rik	Dnajb14	5730496F10Rik	RIKEN cDNA 5730496F10 gene	1
R048317		chr15	+	89128011	U016550	5730502D15Rik	5730502D15Rik	5730502D15Rik	RIKEN cDNA 5730502D15 gene	1
R036717		chr7	-	59040575	U028673	5730507A09Rik	5730507A09Rik	5730507A09Rik	RIKEN cDNA 5730507A09 gene	1
R029363		chr5	+	44428572	U005560	5730507H05Rik	5730507H05Rik	5730507H05Rik	RIKEN cDNA 5730507H05 gene	1
R025896		chr3	-	126781233	U024632	5730508B09Rik	5730508B09Rik	5730508B09Rik	RIKEN cDNA 5730508B09 gene	1
R005590		chr11	+	98684721	U013316	5730509C05Rik	5730509C05Rik	5730509C05Rik	RIKEN cDNA 5730509C05 gene	1
R029349		chr5	+	42419430	U005544	5730509K17Rik	5730509K17Rik	5730509K17Rik	RIKEN cDNA 5730509K17 gene	1
R002831		chr10	+	52641484	U011505	5730521E12Rik	5730521E12Rik	5730521E12Rik	RIKEN cDNA 5730521E12 gene	1
R006397		chr11	-	26105556	U032584	5730522E02Rik	5730522E02Rik	5730522E02Rik	RIKEN cDNA 5730522E02 gene	1
R026491		chr4	+	48456001	U004306	5730528L13Rik	5730528L13Rik	5730528L13Rik	RIKEN cDNA 5730528L13 gene	1
R040693		chr9	+	66249938	U010653	5730536A07Rik	5730536A07Rik	5730536A07Rik	RIKEN cDNA 5730536A07 gene	1
R025469		chr3	-	79573080	U024176	5730537D05Rik	Tmem144	5730537D05Rik	RIKEN cDNA 5730537D05 gene	1
R040730		chr9	+	70683397	U010705	5730555F13Rik	Sltm	5730555F13Rik	RIKEN cDNA 5730555F13 gene	1
R001952		chr1	-	136081175	U021815	5730559C18Rik	5730559C18Rik	5730559C18Rik	RIKEN cDNA 5730559C18 gene	1
R041026		chr9	+	109129092	U011048	5730568A12Rik	Ccdc51	5730568A12Rik	RIKEN cDNA 5730568A12 gene	1
R040227		chr9	+	20480358	U058031	5730577I03Rik	5730577I03Rik	5730577I03Rik	RIKEN cDNA 5730577I03 gene	1
R014350		chr15	-	103119726	U036704	5730585A16Rik	5730585A16Rik	5730585A16Rik	RIKEN cDNA 5730585A16 gene	1
R020720		chr2	+	26572534	U001523	5730588L14Rik	5730588L14Rik	5730588L14Rik	RIKEN cDNA 5730588L14 gene	1
R005710		chr11	+	105410836	U149631	5730590C14Rik	Tanc2	5730590C14Rik	RIKEN cDNA 5730590C14 gene	1
R005495		chr11	+	95158102	U013219	5730593F17Rik	5730593F17Rik	5730593F17Rik	RIKEN cDNA 5730593F17 gene	1
R005914		chr11	+	120480250	U138429	5730593N15Rik	5730593N15Rik	5730593N15Rik	RIKEN cDNA 5730593N15 gene	1
R032132		chr6	+	52320994	U006868	5730596B20Rik	5730596B20Rik	5730596B20Rik	RIKEN cDNA 5730596B20 gene	1
R019286		chr19	+	7208283	U043697	5730596K20Rik	5730596K20Rik	5730596K20Rik	RIKEN cDNA 5730596K20 gene	1
R029629		chr5	+	99110536	U005858	5830403M04Rik	5830403M04Rik	5830403M04Rik	RIKEN cDNA 5830403M04 gene	1
R015784		chr16	-	97406938	U037355	5830404H04Rik	5830404H04Rik	5830404H04Rik	RIKEN cDNA 5830404H04 gene	1
R003454		chr10	+	130058385	U040745	5830405N20Rik	5830405N20Rik	5830405N20Rik	RIKEN cDNA 5830405N20 gene	1
R001511		chr1	-	51779344	U021305	5830411E10Rik	5830411E10Rik	5830411E10Rik	RIKEN cDNA 5830411E10 gene	1
R035628		chr7	+	134646191	U108496	5830411N06Rik	5830411N06Rik	5830411N06Rik	RIKEN cDNA 5830411N06 gene	1
R027862		chr4	-	46305360	U025032	5830415F09Rik	5830415F09Rik	5830415F09Rik	RIKEN cDNA 5830415F09 gene	1
R057264		chr9	-	15170641	U030498	5830418K08Rik	5830418K08Rik	5830418K08Rik	RIKEN cDNA 5830418K08 gene	1
R010262		chr13	-	24084673	U034624	5830431A10Rik	5830431A10Rik	5830431A10Rik	RIKEN cDNA 5830431A10 gene	1
R028091		chr4	-	93531869	U025265	5830433M19Rik	5830433M19Rik	5830433M19Rik	RIKEN cDNA 5830433M19 gene	1
R050505		chr2	-	59981098	U022662	5830435C13Rik	Baz2b	5830435C13Rik	RIKEN cDNA 5830435C13 gene	1
R047499		chr13	+	96840350	U015188	5830436D01Rik	5830436D01Rik	5830436D01Rik	RIKEN cDNA 5830436D01 gene	1
R015029		chr16	+	86500932	U017332	5830445C04Rik	Hemk2	5830445C04Rik	RIKEN cDNA 5830445C04 gene	1
R033558		chr6	-	88275461	U027585	5830446M03Rik	5830446M03Rik	5830446M03Rik	RIKEN cDNA 5830446M03 gene	1
R011657		chr14	+	115049732	U015983	5830461H18Rik	Rap2a	5830461H18Rik	RIKEN cDNA 5830461H18 gene	1
R023440		chr2	-	132459890	U023400	5830467P10Rik	5830467P10Rik	5830467P10Rik	RIKEN cDNA 5830467P10 gene	1
R045636		chr1	-	160974790	U021953	5830468K18Rik	Dars2	5830468K18Rik	RIKEN cDNA 5830468K18 gene	1
R050199		chr2	+	163059510	U002788	5830472M02Rik	5830472M02Rik	5830472M02Rik	RIKEN cDNA 5830472M02 gene	1
R008649		chr12	-	10619234	U044109	5830483C08Rik	5830483C08Rik	5830483C08Rik	RIKEN cDNA 5830483C08 gene	1
R041486		chr9	-	15194930	U232384	5832426L23Rik	5830418K08Rik	5832426L23Rik	RIKEN cDNA 5832426L23 gene	1
R002760		chr10	+	37211620	U011403	5930403N24Rik	5930403N24Rik	5930403N24Rik	RIKEN cDNA 5930403N24 gene	1
R001018		chr1	+	191311901	U001291	5930412E23Rik	Ints7	5930412E23Rik	RIKEN cDNA 5930412E23 gene	1
R033863		chr6	-	129053056	U041050	5930416I19Rik	5930416I19Rik	5930416I19Rik	RIKEN cDNA 5930416I19 gene	1
R038159		chr8	+	32234306	U009239	5930422O12Rik	5930422O12Rik	5930422O12Rik	RIKEN cDNA 5930422O12 gene	1
R025379		chr3	-	54550224	U024056	6030405A18	6030405A18	6030405A18	Mus musculus hypothetical protein 6030405A18 (6030405A18), mRNA	1
R024304		chr3	+	38451084	U146885	6030410K14Rik	Fat4	6030410K14Rik	RIKEN cDNA 6030410K14 gene	1
R007531		chr11	-	121494247	U033750	6030413G23Rik	6030413G23Rik	6030413G23Rik	RIKEN cDNA 6030413G23 gene	1
R000017		chr1	+	10013746	U000027	6030422M02Rik	6030422M02Rik	6030422M02Rik	RIKEN cDNA 6030422M02 gene	1
R019615		chr19	+	44475557	U019494	6030443O07Rik	6030443O07Rik	6030443O07Rik	RIKEN cDNA 6030443O07 gene	1
R027083		chr4	+	135343507	U004974	6030445D17Rik	6030445D17Rik	6030445D17Rik	RIKEN cDNA 6030445D17 gene	1
R022701		chr2	-	38219540	U022566	6030446I19Rik	Dennd1a	6030446I19Rik	RIKEN cDNA 6030446I19 gene	1
R039488		chr8	-	71643013	U029965	6030458H05	6030458H05	6030458H05	Mus musculus hypothetical protein 6030458H05 (6030458H05), mRNA	1
R023321		chr2	-	121578931	U023270	6030465E24Rik,LOC381179	6030465E24Rik	6030465E24Rik	RIKEN cDNA 6030465E24 gene	1
R007010		chr11	-	90300159	U060620	6030470M02Rik	Stxbp4	6030470M02Rik	RIKEN cDNA 6030470M02 gene	1
R017305		chr17	-	30652895	U151369	6030490I01Rik	6030490I01Rik	6030490I01Rik	RIKEN cDNA 6030490I01 gene	1
R043405		chrX	+	33293467	U019805	6030498E09Rik	6030498E09Rik	6030498E09Rik	RIKEN cDNA 6030498E09 gene	1
R050902		chr3	+	28484617	U003107	6130401L20Rik	6130401L20Rik	6130401L20Rik	RIKEN cDNA 6130401L20 gene	1
R011934		chr14	-	19064341	U035286	6230400D17Rik	6230400D17Rik	6230400D17Rik	RIKEN cDNA 6230400D17 gene	1
R053230		chr7	+	5365681	U007643	6230401O10Rik	Zfp444	6230401O10Rik	RIKEN cDNA 6230401O10 gene	1
R032200		chr6	+	61420342	U060075	6230405M12Rik	C130092O11Rik	6230405M12Rik	RIKEN cDNA 6230405M12 gene	1
R026329		chr4	+	22000654	U004123	6230409E13Rik	6230409E13Rik	6230409E13Rik	RIKEN cDNA 6230409E13 gene	1
R010368		chr13	-	43122632	U034725	6230416A05Rik	6230416A05Rik	6230416A05Rik	RIKEN cDNA 6230416A05 gene	1
R028056		chr4	-	85598250	U041414	6230416J20Rik	6230416J20Rik	6230416J20Rik	RIKEN cDNA 6230416J20 gene	1
R023348		chr2	-	125187356	U023294	6230417E10Rik	Shc4	6230417E10Rik	RIKEN cDNA 6230417E10 gene	1
R018970		chr18	-	67872123	U038522	6230425F05Rik	Cep76	6230425F05Rik	RIKEN cDNA 6230425F05 gene	1
R015467		chr16	-	30771255	U192999	6230429P13Rik	6230429P13Rik	6230429P13Rik	RIKEN cDNA 6230429P13 gene	1
R006773		chr11	-	70759338	U033015	6330403K07Rik	6330403K07Rik	6330403K07Rik	RIKEN cDNA 6330403K07 gene	1
R030065		chr5	+	137993114	U006353	6330403L08Rik	6330403L08Rik	6330403L08Rik	RIKEN cDNA 6330403L08 gene	1
R030174		chr5	+	148349996	U006476	6330406I15Rik	6330406I15Rik	6330406I15Rik	RIKEN cDNA 6330406I15 gene	1
R028323		chr4	-	122777458	U025496	6330407G11Rik	6330407G11Rik	6330407G11Rik	RIKEN cDNA 6330407G11 gene	1
R022630		chr2	-	32673179	U022508	6330409D20Rik	6330409D20Rik	6330409D20Rik	RIKEN cDNA 6330409D20 gene	1
R012331		chr14	-	56091599	U035654	6330409N04Rik	6330409N04Rik	6330409N04Rik	RIKEN cDNA 6330409N04 gene	1
R029164		chr5	+	23149429	U042617	6330412F12Rik	6330412F12Rik	6330412F12Rik	RIKEN cDNA 6330412F12 gene	1
R019576		chr19	+	40439077	U040843	6330417C12Rik	Zfp518	6330417C12Rik	RIKEN cDNA 6330417C12 gene	1
R030903		chr5	-	89180043	U026377	6330442E02Rik	Adamts3	6330442E02Rik	RIKEN cDNA 6330442E02 gene	1
R043465		chrX	+	51209553	U019863	6330505F04Rik	6330505F04Rik	6330505F04Rik	RIKEN cDNA 6330505F04 gene	1
R007133		chr11	-	99065383	U033384	6330509G02Rik	6330509G02Rik	6330509G02Rik	RIKEN cDNA 6330509G02 gene	1
R029920		chr5	+	123654477	U006186	6330548G22Rik	6330548G22Rik	6330548G22Rik	RIKEN cDNA 6330548G22 gene	1
R025693		chr3	-	96117657	U024390	6330549D23Rik	6330549D23Rik	6330549D23Rik	RIKEN cDNA 6330549D23 gene	1
R003804		chr10	-	32938651	U031660	6330571D19Rik	Tcba1	6330571D19Rik	RIKEN cDNA 6330571D19 gene	1
R019659		chr19	+	47282932	U040847	6330577E15Rik	6330577E15Rik	6330577E15Rik	RIKEN cDNA 6330577E15 gene	1
R055452		chrX	-	19301003	U039303	6330583I20Rik	Zfp182	6330583I20Rik	RIKEN cDNA 6330583I20 gene	1
R033152		chr6	-	25007614	U027088	6332401O19Rik	6332401O19Rik	6332401O19Rik	RIKEN cDNA 6332401O19 gene	1
R041844		chr9	-	54514270	U030881	6430411K14Rik	Dmxl2	6430411K14Rik	RIKEN cDNA 6430411K14 gene	1
R056531		chr2	-	37512003	U059938	6430510M02Rik	6430510M02Rik	6430510M02Rik	RIKEN cDNA 6430510M02 gene	1
R002067		chr1	-	158260042	U021936	6430517E21Rik	6430517E21Rik	6430517E21Rik	RIKEN cDNA 6430517E21 gene	1
R008928		chr12	-	83756969	U034200	6430527G18Rik	6430527G18Rik	6430527G18Rik	RIKEN cDNA 6430527G18 gene	1
R019723		chr19	+	58552734	U019621	6430537H07Rik	6430537H07Rik	6430537H07Rik	RIKEN cDNA 6430537H07 gene	1
R044334		chrX	-	32773317	U039325	6430550H21Rik	6430550H21Rik	6430550H21Rik	RIKEN cDNA 6430550H21 gene	1
R021273		chr2	+	96022554	U002155	6430556C10Rik	Lrrc4c	6430556C10Rik	RIKEN cDNA 6430556C10 gene	1
R038180		chr8	+	35262271	U009265	6430573F11Rik	6430573F11Rik	6430573F11Rik	RIKEN cDNA 6430573F11 gene	1
R024437		chr3	+	79015536	U003344	6430573P05Rik	6430573P05Rik	6430573P05Rik	RIKEN cDNA 6430573P05 gene	1
R015400		chr16	-	20104417	U036899	6430590I03Rik	6430590I03Rik	6430590I03Rik	RIKEN cDNA 6430590I03 gene	1
R057027		chr7	-	13446997	U028187	6430596G11Rik	Grlf1	6430596G11Rik	RIKEN cDNA 6430596G11 gene	1
R023242		chr2	-	113715310	U023184	6430601A21Rik	6430601A21Rik	6430601A21Rik	RIKEN cDNA 6430601A21 gene	1
R018851		chr18	-	43907419	U038382	6430702L21Rik,D930046L20Rik	D930046L20Rik	D930046L20Rik	RIKEN cDNA 6430702L21 gene	1
R027916		chr4	-	56933841	U025093	6430704M03Rik	6430704M03Rik	6430704M03Rik	RIKEN cDNA 6430704M03 gene	1
R008747		chr12	-	48758081	U033936	6530401N04Rik	6530401N04Rik	6530401N04Rik	RIKEN cDNA 6530401N04 gene	1
R012560		chr14	-	117020696	U035954	6530402A20	6530402A20	6530402A20	Mus musculus hypothetical protein 6530402A20 (6530402A20), mRNA	1
R009592		chr13	+	37743837	U014738	6530403A03Rik	6530403A03Rik	6530403A03Rik	RIKEN cDNA 6530403A03 gene	1
R025857		chr3	-	119660398	U024585	6530403H02Rik	6530403H02Rik	6530403H02Rik	RIKEN cDNA 6530403H02 gene	1
R001554		chr1	-	58274330	U021351	6530404F10Rik	Kctd18	6530404F10Rik	Mus musculus hypothetical protein 6530404F10Rik (6530404F10Rik), mRNA.	1
R005368		chr11	+	80535834	U013058	6530411B15Rik	Tmem98	6530411B15Rik	RIKEN cDNA 6530411B15 gene	1
R017006		chr17	-	7804997	U037406	6530411M01Rik	6530411M01Rik	6530411M01Rik	RIKEN cDNA 6530411M01 gene	1
R000751		chr1	+	153537725	U000928	6530413N01Rik	Rgs8	6530413N01Rik	RIKEN cDNA 6530413N01 gene	1
R024768		chr3	+	105500428	U042468	6530418L21Rik	6530418L21Rik	6530418L21Rik	RIKEN cDNA 6530418L21 gene	1
R042244		chr9	-	109120717	U031344	6620401K05Rik	6620401K05Rik	6620401K05Rik	RIKEN cDNA 6620401K05 gene	1
R022864		chr2	-	74448256	U022759	6720416L17Rik	6720416L17Rik	6720416L17Rik	RIKEN cDNA 6720416L17 gene	1
R011291		chr14	+	43561348	U015554	6720456H20Rik	6720456H20Rik	6720456H20Rik	RIKEN cDNA 6720456H20 gene	1
R042949		chrUn_random	-	15025151	U161005	6720457D02Rik	6720457D02Rik	6720457D02Rik	RIKEN cDNA 6720457D02 gene	1
R006990		chr11	-	87715526	U033248	6720463E02Rik	Dynll2	6720463E02Rik	Mus musculus RIKEN cDNA 6720463E02 gene (6720463E02Rik), mRNA	1
R027698		chr4	-	12098963	U024852	6720467C03Rik	6720467C03Rik	6720467C03Rik	RIKEN cDNA 6720467C03 gene	1
R007265		chr11	-	102838260	U033495	6720485C15Rik	Dcakd	6720485C15Rik	RIKEN cDNA 6720485C15 gene	1
R009782		chr13	+	64426274	U072758	6820416H06Rik	6820416H06Rik	6820416H06Rik	RIKEN cDNA 6820416H06 gene	1
R008121		chr12	+	72674686	U043294	6820443O06Rik	Syne2	6820443O06Rik	RIKEN cDNA 6820443O06 gene	1
R032423		chr6	+	97614532	U306098	7030402D04Rik	7030402D04Rik	7030402D04Rik	RIKEN cDNA 7030402D04 gene	1
R023537		chr2	-	153107223	U023518	7530422B04Rik	7530422B04Rik	7530422B04Rik	RIKEN cDNA 7530422B04 gene	1
R004190		chr10	-	88576427	U032105	8030451F13Rik	8030451F13Rik	8030451F13Rik	RIKEN cDNA 8030451F13 gene	1
R026580		chr4	+	63071045	U004413	8030463A06Rik	8030463A06Rik	8030463A06Rik	RIKEN cDNA 8030463A06 gene	1
R025932		chr3	-	134316977	U024681	8030475D13Rik	8030475D13Rik	8030475D13Rik	RIKEN cDNA 8030475D13 gene	1
R013808		chr15	-	58333436	U036198	8230402K04Rik	8230402K04Rik	8230402K04Rik	RIKEN cDNA 8230402K04 gene	1
R021605		chr2	+	143727840	U002567	8430406I07Rik	8430406I07Rik	8430406I07Rik	RIKEN cDNA 8430406I07 gene	1
R032364		chr6	+	88350600	U007140	8430410A17Rik	8430410A17Rik	8430410A17Rik	RIKEN cDNA 8430410A17 gene	1
R040148		chr9	+	4287011	U010009	8430410K20Rik	8430410K20Rik	8430410K20Rik	RIKEN cDNA 8430410K20 gene	1
R008306		chr12	+	98976225	U014318	8430415E04Rik	8430415E04Rik	8430415E04Rik	RIKEN cDNA 8430415E04 gene	1
R032414		chr6	+	93270147	U007198	8430417A20Rik	8430417A20Rik	8430417A20Rik	RIKEN cDNA 8430417A20 gene	1
R032728		chr6	+	135958733	U007486	8430419L09Rik	8430419L09Rik	8430419L09Rik	RIKEN cDNA 8430419L09 gene	1
R050647		chr2	-	152901484	U023516	8430427H17Rik	8430427H17Rik	8430427H17Rik	RIKEN cDNA 8430427H17 gene	1
R000168		chr1	+	43370433	U000222	8430432A02Rik	8430432A02Rik	8430432A02Rik	RIKEN cDNA 8430432A02 gene	1
R024390		chr3	+	62005769	U042432	8430436L14Rik,4631416L12Rik	4631416L12Rik	4631416L12Rik	RIKEN cDNA 8430436L14 gene	1
R033120		chr6	-	13595052	U027051	8430437G11Rik	8430437G11Rik	8430437G11Rik	RIKEN cDNA 8430437G11 gene	1
R004252		chr10	-	105466942	U032193	8430438D04Rik	Tmtc2	8430438D04Rik	RIKEN cDNA 8430438D04 gene	1
R048994		chr17	+	13026363	U017519	9030025P20Rik,2410011O22Rik	9030025P20Rik	9030025P20Rik	RIKEN cDNA 9030025P20 gene	1
R018905		chr18	-	60873633	U187114	9030217H17Rik	9030217H17Rik	9030217H17Rik	RIKEN cDNA 9030217H17 gene	1
R008639		chr12	-	7915377	U033793	9030221C07Rik	Slc7a15	9030221C07Rik	RIKEN cDNA 9030221C07 gene	1
R002779		chr10	+	40761990	U011426	9030224M15Rik	9030224M15Rik	9030224M15Rik	RIKEN cDNA 9030224M15 gene	1
R015447		chr16	-	28844641	U058312	9030404E10Rik	9030404E10Rik	9030404E10Rik	RIKEN cDNA 9030404E10 gene	1
R025906		chr3	-	128903078	U024643	9030408N13Rik	Ccdc109b	9030408N13Rik	RIKEN cDNA 9030408N13 gene	1
R030791		chr5	-	64499686	U005630	9030416H16Rik,LOC433895	9030416H16Rik	9030416H16Rik	RIKEN cDNA 9030416H16 gene	1
R043820		chrX	+	133229939	U020252	9030605E16Rik	9030605E16Rik	9030605E16Rik	RIKEN cDNA 9030605E16 gene	1
R004841		chr11	+	42908831	U146628	9030605H24Rik	9030605H24Rik	9030605H24Rik	RIKEN cDNA 9030605H24 gene	1
R056049		chr13	+	3943953	U014508	9030611N15Rik	Akr1c14	9030611N15Rik	RIKEN cDNA 9030611N15 gene	1
R007968		chr12	+	27650726	U013836	9030611O19Rik	9030611O19Rik	9030611O19Rik	RIKEN cDNA 9030611O19 gene	1
R002796		chr10	+	43281059	U011457	9030612E09Rik	9030612E09Rik	9030612E09Rik	RIKEN cDNA 9030612E09 gene	1
R021469		chr2	+	121812753	U002373	9030623N16Rik	9030623N16Rik	9030623N16Rik	RIKEN cDNA 9030623N16 gene	1
R007937		chr12	+	20714553	U074692	9030624G23Rik	9030624G23Rik	9030624G23Rik	RIKEN cDNA 9030624G23 gene	1
R035393		chr7	+	112616588	U008682	9030624J02Rik	9030624J02Rik	9030624J02Rik	RIKEN cDNA 9030624J02 gene	1
R012460		chr14	-	71379385	U035790	9030625A04Rik	9030625A04Rik	9030625A04Rik	RIKEN cDNA 9030625A04 gene	1
R004284		chr10	-	115072832	U032236	9030625G08Rik	Thap2	9030625G08Rik	RIKEN cDNA 9030625G08 gene	1
R041587		chr9	-	25147230	U030626	9130004C02Rik	9130004C02Rik	9130004C02Rik	RIKEN cDNA 9130004C02 gene	1
R029401		chr5	+	63771894	U005623	9130005N14Rik	9130005N14Rik	9130005N14Rik	RIKEN cDNA 9130005N14 gene	1
R017443		chr17	-	38394653	U037812	9130008F23Rik	9130008F23Rik	9130008F23Rik	RIKEN cDNA 9130008F23 gene	1
R029869		chr5	+	121436734	U006135	9130017A15Rik	Pptc7	9130017A15Rik	RIKEN cDNA 9130017A15 gene	1
R006375		chr11	-	20636375	U032557	9130023F12Rik	9130023F12Rik	9130023F12Rik	Mus musculus RIKEN cDNA 9130023F12 gene (9130023F12Rik), mRNA	1
R037335		chr7	-	122287800	U029319	9130023H24Rik	9130023H24Rik	9130023H24Rik	RIKEN cDNA 9130023H24 gene	1
R011454		chr14	+	55314424	U090752	9130217G22Rik	C1qtnf9	9130217G22Rik	RIKEN cDNA 9130217G22 gene	1
R011413		chr14	+	50402965	U015672	9130227C08Rik	9130227C08Rik	9130227C08Rik	RIKEN cDNA 9130227C08 gene	1
R039420		chr8	-	69194855	U029906	9130404D08Rik	9130404D08Rik	9130404D08Rik	RIKEN cDNA 9130404D08 gene	1
R020860		chr2	+	32843577	U001632	9130404D14Rik	9130404D14Rik	9130404D14Rik	RIKEN cDNA 9130404D14 gene	1
R003258		chr10	+	101595186	U058329	9130411I17Rik	Mgat4c	9130411I17Rik	RIKEN cDNA 9130411I17 gene	1
R028042		chr4	-	82211460	U025213	9130422G05Rik	9130422G05Rik	9130422G05Rik	RIKEN cDNA 9130422G05 gene	1
R023519		chr2	-	151947075	U023505	9230002F21Rik	9230002F21Rik	9230002F21Rik	RIKEN cDNA 9230002F21 gene	1
R025936		chr3	-	136442367	U024691	9230109N16	9230109N16	9230109N16	Mus musculus hypothetical protein 9230109N16 (9230109N16), mRNA	1
R020552		chr2	+	3250081	U001325	9230116B18Rik	9230116B18Rik	9230116B18Rik	RIKEN cDNA 9230116B18 gene	1
R019496		chr19	+	29177718	U019359	9230117N10Rik	9230117N10Rik	9230117N10Rik	RIKEN cDNA 9230117N10 gene	1
R036822		chr7	-	75412513	U028783	9330120H11Rik	9330120H11Rik	9330120H11Rik	RIKEN cDNA 9330120H11 gene	1
R019046		chr18	-	89441439	U038655	9330132A10Rik	9330132A10Rik	9330132A10Rik	RIKEN cDNA 9330132A10 gene	1
R001821		chr1	-	111866299	U021678	9330132E09Rik	9330132E09Rik	9330132E09Rik	RIKEN cDNA 9330132E09 gene	1
R020555		chr2	+	3430334	U001330	9330140G23	Armetl1	9330140G23	Mus musculus hypothetical protein 9330140G23 (9330140G23), mRNA	1
R000103		chr1	+	35001478	U042151	9330140K16Rik	Arhgef4	9330140K16Rik	Mus musculus RIKEN cDNA 9330140K16 gene (9330140K16Rik), mRNA	1
R006791		chr11	-	72521702	U208143	9330151E16Rik	Cyb5d2	9330151E16Rik	RIKEN cDNA 9330151E16 gene	1
R008077		chr12	+	66028972	U014016	9330151L19Rik	9330151L19Rik	9330151L19Rik	RIKEN cDNA 9330151L19 gene	1
R042065		chr9	-	86175346	U031155	9330154J02Rik	9330154J02Rik	9330154J02Rik	RIKEN cDNA 9330154J02 gene	1
R013800		chr15	-	57746412	U036192	9330154K18Rik	9330154K18Rik	9330154K18Rik	RIKEN cDNA 9330154K18 gene	1
R015651		chr16	-	66458981	U060972	9330155M09Rik	9330155M09Rik	9330155M09Rik	RIKEN cDNA 9330155M09 gene	1
R033207		chr6	-	36522244	U122528	9330158H04Rik	9330158H04Rik	9330158H04Rik	RIKEN cDNA 9330158H04 gene	1
R029569		chr5	+	92380470	U264593	9330159N05Rik	9330159N05Rik	9330159N05Rik	RIKEN cDNA 9330159N05 gene	1
R013717		chr15	-	34679262	U036081	9330161F08Rik	Npal2	9330161F08Rik	RIKEN cDNA 9330161F08 gene	1
R042671		chrUn_random	+	18711858	U020686	9330169L03Rik	9330169L03Rik	9330169L03Rik	RIKEN cDNA 9330169L03 gene	1
R013872		chr15	-	73633849	U036275	9330175B01Rik	Slc45a4	9330175B01Rik	RIKEN cDNA 9330175B01 gene	1
R001510		chr1	-	51634724	U021303	9330175M20Rik	9330175M20Rik	9330175M20Rik	RIKEN cDNA 9330175M20 gene	1
R029094		chr5	+	9273585	U025898	9330182L06Rik	9330182L06Rik	9330182L06Rik	RIKEN cDNA 9330182L06 gene	1
R027204		chr4	+	143435071	U005069	9430007A20Rik	9430007A20Rik	9430007A20Rik	RIKEN cDNA 9430007A20 gene	1
R039107		chr8	-	8056169	U029568	9430010O03Rik	9430010O03Rik	9430010O03Rik	RIKEN cDNA 9430010O03 gene	1
R027367		chr4	+	154602347	U005231	9430015G10Rik	9430015G10Rik	9430015G10Rik	RIKEN cDNA 9430015G10 gene	1
R015581		chr16	-	54235547	U037109	9430016A21Rik	Zpld1	9430016A21Rik	RIKEN cDNA 9430016A21 gene	1
R000235		chr1	+	57710278	U000298	9430016H08Rik	9430016H08Rik	9430016H08Rik	RIKEN cDNA 9430016H08 gene	1
R018684		chr18	-	9325380	U038197	9430022F06Rik	9430022F06Rik	9430022F06Rik	RIKEN cDNA 9430022F06 gene	1
R018679		chr18	-	7047487	U038187	9430023B20Rik	Mkx	9430023B20Rik	RIKEN cDNA 9430023B20 gene	1
R002016		chr1	-	152787131	U021897	9430023P16Rik	Smg7	9430023P16Rik	RIKEN cDNA 9430023P16 gene	1
R042278		chr9	-	110823170	U031372	9430025E04Rik	9430025E04Rik	9430025E04Rik	RIKEN cDNA 9430025E04 gene	1
R056403		chr18	-	63261822	U038487	9430028L06Rik	9430028L06Rik	9430028L06Rik	RIKEN cDNA 9430028L06 gene	1
R031933		chr6	+	32531157	U006652	9430029A11Rik	9430029A11Rik	9430029A11Rik	RIKEN cDNA 9430029A11 gene	1
R055692		chr1	+	81409044	U000494	9430031J16Rik	9430031J16Rik	9430031J16Rik	RIKEN cDNA 9430031J16 gene	1
R044316		chrX	-	31523529	U041237	9430034D17Rik	Nkrf	9430034D17Rik	RIKEN cDNA 9430034D17 gene	1
R037395		chr7	-	131779421	U029396	9430038I01Rik	9430038I01Rik	9430038I01Rik	RIKEN cDNA 9430038I01 gene	1
R036075		chr7	-	3341586	U028077	9430041J12Rik	9430041J12Rik	9430041J12Rik	RIKEN cDNA 9430041J12 gene	1
R038218		chr8	+	44628885	U009304	9430041O17Rik	Sorbs2	9430041O17Rik	RIKEN cDNA 9430041O17 gene	1
R048538		chr15	-	95722025	U036581	9430056A22Rik	9430056A22Rik	9430056A22Rik	RIKEN cDNA 9430056A22 gene	1
R052027		chr5	+	29347796	U005428	9430057O19Rik	9430057O19Rik	9430057O19Rik	RIKEN cDNA 9430057O19 gene	1
R025711		chr3	-	97254267	U024411	9430063L05Rik	Pde4dip	9430063L05Rik	RIKEN cDNA 9430063L05 gene	1
R001599		chr1	-	65222196	U021408	9430067K14Rik	9430067K14Rik	9430067K14Rik	RIKEN cDNA 9430067K14 gene	1
R002055		chr1	-	156327711	U021928	9430070O13Rik,Gm979	9430070O13Rik	9430070O13Rik	RIKEN cDNA 9430070O13 gene	1
R033214		chr6	-	38182017	U027178	9430071P14Rik	9430071P14Rik	9430071P14Rik	RIKEN cDNA 9430071P14 gene	1
R003861		chr10	-	51791410	U031771	9430073N08Rik	9430073N08Rik	9430073N08Rik	RIKEN cDNA 9430073N08 gene	1
R012032		chr14	-	30734854	U035394	9430077A04Rik	9430077A04Rik	9430077A04Rik	RIKEN cDNA 9430077A04 gene	1
R056580		chr2	+	128883749	U002459	9430083I22	9430083I22	9430083I22	Mus musculus hypothetical protein 9430083I22 (9430083I22), mRNA	1
R031968		chr6	+	38517678	U040653	9430097H08Rik	Ttc26	9430097H08Rik	RIKEN cDNA 9430097H08 gene	1
R018853		chr18	-	44394575	U038387	9530002K18Rik	9530002K18Rik	9530002K18Rik	RIKEN cDNA 9530002K18 gene	1
R004300		chr10	-	116928058	U032253	9530003J23Rik	9530003J23Rik	9530003J23Rik	RIKEN cDNA 9530003J23 gene	1
R010358		chr13	-	41377702	U034717	9530008L14Rik	9530008L14Rik	9530008L14Rik	RIKEN cDNA 9530008L14 gene	1
R055780		chr10	-	54195425	U061522	9530009G21Rik	9530009G21Rik	9530009G21Rik	RIKEN cDNA 9530009G21 gene	1
R043417		chrX	+	42433234	U019831	9530014D17Rik,Ocrl	Ocrl	Ocrl	RIKEN cDNA 9530014D17 gene	1
R033197		chr6	-	35005139	U027154	9530020G05Rik	9530020G05Rik	9530020G05Rik	RIKEN cDNA 9530020G05 gene	1
R008646		chr12	-	10557939	U033806	9530020I12Rik	9530020I12Rik	9530020I12Rik	RIKEN cDNA 9530020I12 gene	1
R032417		chr6	+	93394002	U007200	9530026P05Rik	9530026P05Rik	9530026P05Rik	Mus musculus RIKEN cDNA 9530026P05 gene (9530026P05Rik), mRNA	1
R039712		chr8	-	105430944	U030196	9530027K23Rik	Rbm35b	9530027K23Rik	RIKEN cDNA 9530027K23 gene	1
R056376		chr18	+	24567860	U018481	9530053H22	9530053H22	9530053H22	Mus musculus hypothetical protein 9530053H22 (9530053H22), mRNA	1
R006471		chr11	-	45919346	U032697	9530066K23Rik	9530066K23Rik	9530066K23Rik	Mus musculus RIKEN cDNA 9530066K23 gene (9530066K23Rik), mRNA	1
R004948		chr11	+	52149266	U012586	9530068E07Rik	9530068E07Rik	9530068E07Rik	Mus musculus RIKEN cDNA 9530068E07 gene (9530068E07Rik), mRNA	1
R040277		chr9	+	22301909	U010168	9530077C05Rik	9530077C05Rik	9530077C05Rik	RIKEN cDNA 9530077C05 gene	1
R028101		chr4	-	94942729	U025274	9530080O11Rik	9530080O11Rik	9530080O11Rik	RIKEN cDNA 9530080O11 gene	1
R041714		chr9	-	42571915	U064014	9530085L02Rik	9530085L02Rik	9530085L02Rik	RIKEN cDNA 9530085L02 gene	1
R040718		chr9	+	68886014	U010675	9530091C08Rik	9530091C08Rik	9530091C08Rik	RIKEN cDNA 9530091C08 gene	1
R015028		chr16	+	85000953	U017330	9530092O11Rik	9530092O11Rik	9530092O11Rik	RIKEN cDNA 9530092O11 gene	1
R029360		chr5	+	44398032	U239033	9630001P10Rik	9630001P10Rik	9630001P10Rik	RIKEN cDNA 9630001P10 gene	1
R028187		chr4	-	108616759	U025374	9630013D21Rik	9630013D21Rik	9630013D21Rik	RIKEN cDNA 9630013D21 gene	1
R002280		chr1	-	184940272	U022175	9630028B13Rik	9630028B13Rik	9630028B13Rik	RIKEN cDNA 9630028B13 gene	1
R030753		chr5	-	44398152	U026169	9630031F12Rik	9630031F12Rik	9630031F12Rik	RIKEN cDNA 9630031F12 gene	1
R033846		chr6	-	127782754	U027882	9630033F20Rik	9630033F20Rik	9630033F20Rik	RIKEN cDNA 9630033F20 gene	1
R006507		chr11	-	50594394	U052094	9630041N07Rik	9630041N07Rik	9630041N07Rik	RIKEN cDNA 9630041N07 gene	1
R044553		chrX	-	89628044	U039544	9630042H07Rik	9630042H07Rik	9630042H07Rik	RIKEN cDNA 9630042H07 gene	1
R011625		chr14	+	98194101	U113806	9630044O09Rik	9630044O09Rik	9630044O09Rik	RIKEN cDNA 9630044O09 gene	1
R004821		chr11	+	32350082	U012440	9630054F20Rik	9630054F20Rik	9630054F20Rik	RIKEN cDNA 9630054F20 gene	1
R002302		chr1	-	190762234	U122087	9630055N22Rik	9630055N22Rik	9630055N22Rik	RIKEN cDNA 9630055N22 gene	1
R000945		chr1	+	179500616	U001183	9630058J23Rik	9630058J23Rik	9630058J23Rik	RIKEN cDNA 9630058J23 gene	1
R012292		chr14	-	51334111	U035617	9830124H08Rik	9830124H08Rik	9830124H08Rik	RIKEN cDNA 9830124H08 gene	1
R023393		chr2	-	128740292	U023341	9830144P21Rik	9830144P21Rik	9830144P21Rik	RIKEN cDNA 9830144P21 gene	1
R040779		chr9	+	77796975	U010767	9830147P19Rik	9830147P19Rik	9830147P19Rik	RIKEN cDNA 9830147P19 gene	1
R036821		chr7	-	75375121	U083990	9830160G03Rik	Fsd2	9830160G03Rik	RIKEN cDNA 9830160G03 gene	1
R012398		chr14	-	64475492	U035740	9930012K11Rik	9930012K11Rik	9930012K11Rik	RIKEN cDNA 9930012K11 gene	1
R036840		chr7	-	77940460	U042830	9930013L23Rik	9930013L23Rik	9930013L23Rik	RIKEN cDNA 9930013L23 gene	1
R013009		chr15	+	60827658	U016284	9930014A18Rik	9930014A18Rik	9930014A18Rik	RIKEN cDNA 9930014A18 gene	1
R020175		chr19	-	29058778	U019356	9930021J03Rik	9930021J03Rik	9930021J03Rik	RIKEN cDNA 9930021J03 gene	1
R025500		chr3	-	84326077	U024214	9930021J17Rik,4732486J07Rik	9930021J17Rik	9930021J17Rik	RIKEN cDNA 9930021J17 gene	1
R041840		chr9	-	54173100	U030879	9930029P06Rik	Tnfaip8l3	9930029P06Rik	RIKEN cDNA 9930029P06 gene	1
R030875		chr5	-	85780615	U026350	9930032O22Rik	9930032O22Rik	9930032O22Rik	RIKEN cDNA 9930032O22 gene	1
R033329		chr6	-	52374306	U027311	9930038K12Rik	9930038K12Rik	9930038K12Rik	RIKEN cDNA 9930038K12 gene	1
R005130		chr11	+	68614211	U012795	9930039A11Rik	9930039A11Rik	9930039A11Rik	RIKEN cDNA 9930039A11 gene	1
R024466		chr3	+	84409651	U217109	9930117H01Rik	Tmem154	9930117H01Rik	RIKEN cDNA 9930117H01 gene	1
R021735		chr2	+	154248031	U002695	A,Raly	Raly	Raly	nonagouti	1
R028197		chr4	-	111733767	U025381	A030001H23Rik	A030001H23Rik	A030001H23Rik	RIKEN cDNA A030001H23 gene	1
R000309		chr1	+	66919260	U000390	A030001O10Rik	A030001O10Rik	A030001O10Rik	RIKEN cDNA A030001O10 gene	1
R006877		chr11	-	77758325	U033117	A030003K02Rik	A030003K02Rik	A030003K02Rik	RIKEN cDNA A030003K02 gene	1
R001712		chr1	-	83388617	U021540	A030005K14Rik	A030005K14Rik	A030005K14Rik	RIKEN cDNA A030005K14 gene	1
R007161		chr11	-	99814820	U159705	A030006P16Rik	A030006P16Rik	A030006P16Rik	RIKEN cDNA A030006P16 gene	1
R007530		chr11	-	121340436	U033749	A030007D23Rik	Zfp750	A030007D23Rik	RIKEN cDNA A030007D23 gene	1
R009607		chr13	+	41209558	U014761	A030008J09	A030008J09	A030008J09	Mus musculus hypothetical protein A030008J09 (A030008J09), mRNA	1
R011473		chr14	+	57966985	U015745	A030013D21	BC065085	A030013D21	Mus musculus hypothetical protein A030013D21 (A030013D21), mRNA	1
R056035		chr12	-	103442889	U034332	A130014H13Rik	A130014H13Rik	A130014H13Rik	RIKEN cDNA A130014H13 gene	1
R033640		chr6	-	97615371	U027671	A130022J15Rik	A130022J15Rik	A130022J15Rik	RIKEN cDNA A130022J15 gene	1
R009401		chr13	+	9111830	U164191	A130023E24Rik	A130023E24Rik	A130023E24Rik	RIKEN cDNA A130023E24 gene	1
R037382		chr7	-	128599784	U029380	A130023I24Rik	A130023I24Rik	A130023I24Rik	RIKEN cDNA A130023I24 gene	1
R043633		chrX	+	90313042	U020029	A130028J20Rik	A130028J20Rik	A130028J20Rik	RIKEN cDNA A130028J20 gene	1
R021038		chr2	+	69752713	U001880	A130030D10Rik	A130030D10Rik	A130030D10Rik	RIKEN cDNA A130030D10 gene	1
R017553		chr17	-	49995826	U037914	A130033B22	A130033B22	A130033B22	Mus musculus hypothetical protein A130033B22 (A130033B22), mRNA	1
R055722		chr1	+	137779072	U057619	A130050O07Rik	A130050O07Rik	A130050O07Rik	RIKEN cDNA A130050O07 gene	1
R041617		chr9	-	34843554	U030658	A130066N16Rik	A130066N16Rik	A130066N16Rik	RIKEN cDNA A130066N16 gene	1
R021657		chr2	+	150495920	U002622	A130094D17Rik	A130094D17Rik	A130094D17Rik	RIKEN cDNA A130094D17 gene	1
R014790		chr16	+	23841726	U183269	A230028O05Rik	A230028O05Rik	A230028O05Rik	RIKEN cDNA A230028O05 gene	1
R017704		chr17	-	76572773	U262924	A230048G03Rik	A230048G03Rik	A230048G03Rik	RIKEN cDNA A230048G03 gene	1
R030852		chr5	-	76121108	U026326	A230062G08Rik	A230062G08Rik	A230062G08Rik	RIKEN cDNA A230062G08 gene	1
R008390		chr12	+	106880177	U014428	A230065H16Rik	A230065H16Rik	A230065H16Rik	RIKEN cDNA A230065H16 gene	1
R012539		chr14	-	113661191	U035928	A230065J02Rik,1810064L21Rik	Ugcgl2	A230065J02Rik,1810064L21Rik	RIKEN cDNA A230065J02 gene	1
R023477		chr2	-	145968963	U023451	A230067G21Rik	A230067G21Rik	A230067G21Rik	RIKEN cDNA A230067G21 gene	1
R005426		chr11	+	86411869	U013128	A230072I16Rik	Ptrh2	A230072I16Rik	RIKEN cDNA A230072I16 gene	1
R000126		chr1	+	37321187	U000166	A230074B11Rik	A230074B11Rik	A230074B11Rik	RIKEN cDNA A230074B11 gene	1
R043727		chrX	+	107000011	U039676	A230078I01Rik	Zfp711	A230078I01Rik	RIKEN cDNA A230078I01 gene	1
R019416		chr19	+	16349664	U107061	A230083H22Rik	A230083H22Rik	A230083H22Rik	Mus musculus RIKEN cDNA A230083H22 gene (A230083H22Rik), mRNA	1
R038248		chr8	+	54038038	U056389	A230085B16Rik	A230085B16Rik	A230085B16Rik	RIKEN cDNA A230085B16 gene	1
R018390		chr18	+	62777723	U018805	A230091H23Rik	A230091H23Rik	A230091H23Rik	RIKEN cDNA A230091H23 gene	1
R036706		chr7	-	55982463	U028659	A230097C02	A230097C02	A230097C02	Mus musculus hypothetical protein A230097C02 (A230097C02), mRNA	1
R039565		chr8	-	84331187	U242179	A230103J11Rik	A230103J11Rik	A230103J11Rik	RIKEN cDNA A230103J11 gene	1
R002050		chr1	-	156100869	U021926	A230106N23	A230106N23	A230106N23	Mus musculus hypothetical protein A230106N23 (A230106N23), mRNA	1
R014613		chr16	+	5554456	U016775	A2bp1	A2bp1	A2bp1	ataxin 2 binding protein 1	1
R032581		chr6	+	122067808	U042766	A2m	A2m	A2m	alpha-2-macroglobulin	1
R038569		chr8	+	98707394	U009706	A330008L17Rik	A330008L17Rik	A330008L17Rik	RIKEN cDNA A330008L17 gene	1
R031012		chr5	-	105989030	U026511	A330009G12Rik	Hfm1	A330009G12Rik	RIKEN cDNA A330009G12 gene	1
R003805		chr10	-	33679788	U031672	A330019N05Rik	A330019N05Rik	A330019N05Rik	RIKEN cDNA A330019N05 gene	1
R030515		chr5	-	5670246	U005267	A330021E22Rik	A330021E22Rik	A330021E22Rik	RIKEN cDNA A330021E22 gene	1
R001037		chr1	+	194757773	U001315	A330023F24Rik	A330023F24Rik	A330023F24Rik	RIKEN cDNA A330023F24 gene	1
R010388		chr13	-	47860650	U072764	A330033J07Rik	A330033J07Rik	A330033J07Rik	RIKEN cDNA A330033J07 gene	1
R040820		chr9	+	87038478	U010824	A330041J22Rik	A330041J22Rik	A330041J22Rik	RIKEN cDNA A330041J22 gene	1
R031282		chr5	-	129558832	U026775	A330070K13Rik	A330070K13Rik	A330070K13Rik	RIKEN cDNA A330070K13 gene	1
R039814		chr8	-	119584168	U030328	A330074K22Rik	A330074K22Rik	A330074K22Rik	RIKEN cDNA A330074K22 gene	1
R018949		chr18	-	65121059	U038501	A330084C13Rik	A330084C13Rik	A330084C13Rik	RIKEN cDNA A330084C13 gene	1
R019413		chr19	+	16180216	U276062	A330102H22Rik	A330102H22Rik	A330102H22Rik	RIKEN cDNA A330102H22 gene	1
R021006		chr2	+	65701167	U001830	A330102K23Rik	A330102K23Rik	A330102K23Rik	RIKEN cDNA A330102K23 gene	1
R022753		chr2	-	57978406	U022649	A330104H05Rik	A330104H05Rik	A330104H05Rik	RIKEN cDNA A330104H05 gene	1
R027314		chr4	+	152449599	U005175	A430005L14Rik	A430005L14Rik	A430005L14Rik	RIKEN cDNA A430005L14 gene	1
R056962		chr6	+	67417693	U006981	A430010J10Rik	A430010J10Rik	A430010J10Rik	RIKEN cDNA A430010J10 gene	1
R015439		chr16	-	27718242	U044545	A430031N04	1600021P15Rik	A430031N04	Mus musculus hypothetical protein A430031N04 (A430031N04), mRNA	1
R030060		chr5	+	137594322	U113137	A430033K04Rik	A430033K04Rik	A430033K04Rik	RIKEN cDNA A430033K04 gene	1
R033109		chr6	-	8484485	U027038	A430035B10Rik,2810488G03Rik	2810488G03Rik	2810488G03Rik	RIKEN cDNA A430035B10 gene	1
R008067		chr12	+	61743789	U013998	A430041B07Rik	A430041B07Rik	A430041B07Rik	RIKEN cDNA A430041B07 gene	1
R040512		chr9	+	49285433	U010451	A430041E03	A430041E03	A430041E03	Mus musculus hypothetical protein A430041E03 (A430041E03), mRNA	1
R021576		chr2	+	132945922	U002512	A430048G15Rik	A430048G15Rik	A430048G15Rik	RIKEN cDNA A430048G15 gene	1
R011138		chr14	+	20213115	U015377	A430057M04Rik	A430057M04Rik	A430057M04Rik	RIKEN cDNA A430057M04 gene	1
R021045		chr2	+	70144742	U094139	A430065P19Rik	A430065P19Rik	A430065P19Rik	RIKEN cDNA A430065P19 gene	1
R025914		chr3	-	129957110	U024652	A430072C10Rik	A430072C10Rik	A430072C10Rik	RIKEN cDNA A430072C10 gene	1
R029683		chr5	+	106795608	U005934	A430072P03Rik	A430072P03Rik	A430072P03Rik	RIKEN cDNA A430072P03 gene	1
R011093		chr14	+	12130692	U015314	A430083B19Rik	A430083B19Rik	A430083B19Rik	RIKEN cDNA A430083B19 gene	1
R026778		chr4	+	111191150	U004647	A430090E18Rik	A430090E18Rik	A430090E18Rik	RIKEN cDNA A430090E18 gene	1
R010784		chr13	-	110565636	U064759	A430090L17Rik	A430090L17Rik	A430090L17Rik	RIKEN cDNA A430090L17 gene	1
R026674		chr4	+	100027888	U004543	A430091O22Rik	Raver2	A430091O22Rik	RIKEN cDNA A430091O22 gene	1
R016275		chr17	+	30215047	U322338	A430107D22Rik	A430107D22Rik	A430107D22Rik	RIKEN cDNA A430107D22 gene	1
R005125		chr11	+	68319713	U045799	A530001H01Rik	Ccdc42	A530001H01Rik	RIKEN cDNA A530001H01 gene	1
R008411		chr12	+	107968836	U014444	A530016L24Rik	A530016L24Rik	A530016L24Rik	RIKEN cDNA A530016L24 gene	1
R008001		chr12	+	33844410	U040764	A530016O06Rik	A530016O06Rik	A530016O06Rik	RIKEN cDNA A530016O06 gene	1
R024838		chr3	+	120310504	U003795	A530020G20Rik	A530020G20Rik	A530020G20Rik	RIKEN cDNA A530020G20 gene	1
R035049		chr7	+	77004993	U008314	A530021J07	A530021J07	A530021J07	Mus musculus hypothetical protein A530021J07 (A530021J07), mRNA	1
R012566		chr14	-	118187866	U035964	A530023G15Rik	Vgcnl1	A530023G15Rik	RIKEN cDNA A530023G15 gene	1
R037034		chr7	-	98470909	U115050	A530023O14Rik	A530023O14Rik	A530023O14Rik	RIKEN cDNA A530023O14 gene	1
R033381		chr6	-	60647376	U027381	A530053G22Rik	A530053G22Rik	A530053G22Rik	RIKEN cDNA A530053G22 gene	1
R021370		chr2	+	113568175	U059497	A530058N18Rik	A530058N18Rik	A530058N18Rik	RIKEN cDNA A530058N18 gene	1
R040468		chr9	+	45043675	U010409	A530065I17Rik	A530065I17Rik	A530065I17Rik	RIKEN cDNA A530065I17 gene	1
R003836		chr10	-	41410513	U031718	A530089I17Rik	A530089I17Rik	A530089I17Rik	RIKEN cDNA A530089I17 gene	1
R001723		chr1	-	85542992	U021550	A630001G21Rik	A630001G21Rik	A630001G21Rik	RIKEN cDNA A630001G21 gene	1
R035365		chr7	+	107093589	U061639	A630005I04Rik	A630005I04Rik	A630005I04Rik	RIKEN cDNA A630005I04 gene	1
R021710		chr2	+	153237816	U002670	A630008I04	A630008I04	A630008I04	Mus musculus hypothetical protein A630008I04 (A630008I04), mRNA	1
R043382		chrX	+	31669399	U019789	A630014H24Rik	A630014H24Rik	A630014H24Rik	RIKEN cDNA A630014H24 gene	1
R056881		chr5	+	109565373	U005976	A630023P12Rik	A630023P12Rik	A630023P12Rik	RIKEN cDNA A630023P12 gene	1
R032681		chr6	+	129733518	U007453	A630024B12Rik	Klrb1f	A630024B12Rik	RIKEN cDNA A630024B12 gene	1
R019578		chr19	+	41027009	U043727	A630025C20Rik	Lcor	A630025C20Rik	RIKEN cDNA A630025C20 gene	1
R026948		chr4	+	126572214	U004846	A630031M04Rik	A630031M04Rik	A630031M04Rik	RIKEN cDNA A630031M04 gene	1
R043709		chrX	+	101750292	U020130	A630033H20Rik	A630033H20Rik	A630033H20Rik	RIKEN cDNA A630033H20 gene	1
R032091		chr6	+	48722324	U006821	A630038D02	A630038D02	A630038D02	Mus musculus hypothetical protein A630038D02 (A630038D02), mRNA	1
R041645		chr9	-	37289932	U030687	A630039F14Rik	Ccdc15	A630039F14Rik	RIKEN cDNA A630039F14 gene	1
R018917		chr18	-	61402377	U038466	A630042L21Rik	A630042L21Rik	A630042L21Rik	RIKEN cDNA A630042L21 gene	1
R024892		chr3	+	131574540	U042484	A630047E20Rik	A630047E20Rik	A630047E20Rik	RIKEN cDNA A630047E20 gene	1
R028220		chr4	-	115514849	U025412	A630048M13Rik	Tmem69	A630048M13Rik	RIKEN cDNA A630048M13 gene	1
R006400		chr11	-	29068349	U032596	A630052C17Rik	A630052C17Rik	A630052C17Rik	RIKEN cDNA A630052C17 gene	1
R011162		chr14	+	24675727	U015410	A630054L15Rik	A630054L15Rik	A630054L15Rik	RIKEN cDNA A630054L15 gene	1
R003811		chr10	-	34188910	U031681	A630077B13Rik	A630077B13Rik	A630077B13Rik	RIKEN cDNA A630077B13 gene	1
R033231		chr6	-	39343267	U027200	A630082K20Rik	A630082K20Rik	A630082K20Rik	RIKEN cDNA A630082K20 gene	1
R026783		chr4	+	113122289	U004650	A630098G03Rik	A630098G03Rik	A630098G03Rik	RIKEN cDNA A630098G03 gene	1
R050424		chr2	-	25143562	U022376	A730008L03Rik	A730008L03Rik	A730008L03Rik	RIKEN cDNA A730008L03 gene	1
R033282		chr6	-	47954904	U027265	A730012O14Rik	A730012O14Rik	A730012O14Rik	RIKEN cDNA A730012O14 gene	1
R002320		chr1	-	192573978	U022214	A730013G03Rik	A730013G03Rik	A730013G03Rik	RIKEN cDNA A730013G03 gene	1
R006677		chr11	-	65231251	U043181	A730013G04,LOC432573	A730013G04	A730013G04	PREDICTED: Mus musculus hypothetical protein A730013G04 (A730013G04), mRNA	1
R004967		chr11	+	54191020	U043167	A730024A03Rik	A730024A03Rik	A730024A03Rik	RIKEN cDNA A730024A03 gene	1
R021534		chr2	+	128732822	U002457	A730036I17Rik	A730036I17Rik	A730036I17Rik	RIKEN cDNA A730036I17 gene	1
R016642		chr17	+	66541725	U018188	A730037L19Rik	A730037L19Rik	A730037L19Rik	RIKEN cDNA A730037L19 gene	1
R038119		chr8	+	22928518	U009186	A730045E13Rik	A730045E13Rik	A730045E13Rik	RIKEN cDNA A730045E13 gene	1
R005098		chr11	+	66750804	U012772	A730055C05Rik	A730055C05Rik	A730055C05Rik	RIKEN cDNA A730055C05 gene	1
R013117		chr15	+	78171699	U016400	A730060N03Rik	A730060N03Rik	A730060N03Rik	RIKEN cDNA A730060N03 gene	1
R012258		chr14	-	50078352	U035575	A730061H03Rik	A730061H03Rik	A730061H03Rik	RIKEN cDNA A730061H03 gene	1
R039276		chr8	-	35760349	U029743	A730069N07Rik	A730069N07Rik	A730069N07Rik	RIKEN cDNA A730069N07 gene	1
R035377		chr7	+	108807888	U008660	A730082K24Rik	A730082K24Rik	A730082K24Rik	RIKEN cDNA A730082K24 gene	1
R018442		chr18	+	69428890	U018865	A730085E03Rik	A730085E03Rik	A730085E03Rik	RIKEN cDNA A730085E03 gene	1
R038824		chr8	+	125179378	U009978	A730098A19Rik	A730098A19Rik	A730098A19Rik	RIKEN cDNA A730098A19 gene	1
R057357		chr9	-	121120229	U041112	A730098P15	Ulk4	A730098P15	Mus musculus hypothetical protein A730098P15 (A730098P15), mRNA	1
R000316		chr1	+	71020610	U000414	A830006F12Rik	A830006F12Rik	A830006F12Rik	RIKEN cDNA A830006F12 gene	1
R022472		chr2	-	25129049	U022375	A830007P12Rik	A830007P12Rik	A830007P12Rik	RIKEN cDNA A830007P12 gene	1
R032751		chr6	+	139215063	U007509	A830011K09Rik	A830011K09Rik	A830011K09Rik	RIKEN cDNA A830011K09 gene	1
R000030		chr1	+	11519744	U000041	A830018L16Rik	A830018L16Rik	A830018L16Rik	RIKEN cDNA A830018L16 gene	1
R020212		chr19	-	35267249	U038992	A830019P07Rik	A830019P07Rik	A830019P07Rik	RIKEN cDNA A830019P07 gene	1
R006394		chr11	-	23969845	U032580	A830031A19Rik	A830031A19Rik	A830031A19Rik	RIKEN cDNA A830031A19 gene	1
R011952		chr14	-	21657505	U035305	A830039N20Rik	A830039N20Rik	A830039N20Rik	RIKEN cDNA A830039N20 gene	1
R016061		chr17	+	19253175	U017583	A830058L05Rik	A830058L05Rik	A830058L05Rik	RIKEN cDNA A830058L05 gene	1
R035108		chr7	+	87122876	U028862	A830059I20Rik	A830059I20Rik	A830059I20Rik	RIKEN cDNA A830059I20 gene	1
R035427		chr7	+	115267097	U008717	A830061E14Rik	Hs3st2	A830061E14Rik	Mus musculus RIKEN cDNA A830061E14 gene (A830061E14Rik), mRNA	1
R034989		chr7	+	67632992	U008226	A830073O21Rik	A830073O21Rik	A830073O21Rik	RIKEN cDNA A830073O21 gene	1
R009832		chr13	+	74267238	U162239	A830082K12Rik	A830082K12Rik	A830082K12Rik	RIKEN cDNA A830082K12 gene	1
R006889		chr11	-	78223414	U033132	A830091I15Rik	A830091I15Rik	A830091I15Rik	RIKEN cDNA A830091I15 gene	1
R008629		chr12	-	3935462	U033770	A830093I24Rik	A830093I24Rik	A830093I24Rik	RIKEN cDNA A830093I24 gene	1
R021099		chr2	+	77935296	U001956	A830093M07	A830093M07	A830093M07	Mus musculus hypothetical protein A830093M07 (A830093M07), mRNA	1
R016176		chr17	+	24510472	U017710	A930001N09Rik	A930001N09Rik	A930001N09Rik	RIKEN cDNA A930001N09 gene	1
R010386		chr13	-	46746744	U034742	A930002C04Rik	A930002C04Rik	A930002C04Rik	RIKEN cDNA A930002C04 gene	1
R024785		chr3	+	106886709	U003710	A930002I21Rik	A930002I21Rik	A930002I21Rik	RIKEN cDNA A930002I21 gene	1
R023319		chr2	-	121320583	U023267	A930004K21Rik	A930004K21Rik	A930004K21Rik	RIKEN cDNA A930004K21 gene	1
R007196		chr11	-	100471781	U033430	A930006D11	A930006D11	A930006D11	Mus musculus hypothetical protein A930006D11 (A930006D11), mRNA	1
R041693		chr9	-	40326711	U030737	A930008A22Rik	Gramd1b	A930008A22Rik	RIKEN cDNA A930008A22 gene	1
R037368		chr7	-	127179863	U029354	A930008G19Rik	A930008G19Rik	A930008G19Rik	RIKEN cDNA A930008G19 gene	1
R026611		chr4	+	84500212	U004458	A930009N24	A930009N24	A930009N24	PREDICTED: Mus musculus hypothetical protein A930009N24 (A930009N24), mRNA	1
R024746		chr3	+	102567842	U003658	A930010I20Rik	Dennd2c	A930010I20Rik	RIKEN cDNA A930010I20 gene	1
R030961		chr5	-	98747705	U026438	A930011G23Rik	A930011G23Rik	A930011G23Rik	RIKEN cDNA A930011G23 gene	1
R025316		chr3	-	36813339	U023957	A930011G24	A930011G24	A930011G24	Mus musculus hypothetical protein A930011G24 (A930011G24), mRNA	1
R011486		chr14	+	59116329	U015765	A930011O12Rik	A930011O12Rik	A930011O12Rik	RIKEN cDNA A930011O12 gene	1
R021755		chr2	+	155637082	U002716	A930012N16Rik	A930012N16Rik	A930012N16Rik	RIKEN cDNA A930012N16 gene	1
R005465		chr11	+	88881802	U013177	A930013B10Rik	A930013B10Rik	A930013B10Rik	RIKEN cDNA A930013B10 gene	1
R023313		chr2	-	120970631	U023265	A930015D22Rik	Ell3	A930015D22Rik	RIKEN cDNA A930015D22 gene	1
R011187		chr14	+	27154433	U015429	A930016D02Rik	Lrtm1	A930016D02Rik	RIKEN cDNA A930016D02 gene	1
R012901		chr15	+	31602724	U016134	A930016P21Rik	A930016P21Rik	A930016P21Rik	RIKEN cDNA A930016P21 gene	1
R056184		chr15	+	44733407	U016230	A930017M01Rik	A930017M01Rik	A930017M01Rik	RIKEN cDNA A930017M01 gene	1
R030083		chr5	+	138904283	U006368	A930017N06Rik	A930017N06Rik	A930017N06Rik	RIKEN cDNA A930017N06 gene	1
R021296		chr2	+	103827523	U002190	A930018P22Rik	A930018P22Rik	A930018P22Rik	RIKEN cDNA A930018P22 gene	1
R029879		chr5	+	122142263	U006155	A930024E05Rik	A930024E05Rik	A930024E05Rik	RIKEN cDNA A930024E05 gene	1
R056352		chr17	-	56575334	U066316	A930025A13Rik	A930025A13Rik	A930025A13Rik	RIKEN cDNA A930025A13 gene	1
R023285		chr2	-	119917963	U023244	A930025J12Rik	Tmem87a	A930025J12Rik	RIKEN cDNA A930025J12 gene	1
R029140		chr5	+	21202766	U005344	A930031L14Rik	Lhfpl3	A930031L14Rik	RIKEN cDNA A930031L14 gene	1
R031265		chr5	-	127958873	U026758	A930033C01Rik	Rimbp2	A930033C01Rik	RIKEN cDNA A930033C01 gene	1
R030689		chr5	-	33887533	U026107	A930033C23Rik	A930033C23Rik	A930033C23Rik	RIKEN cDNA A930033C23 gene	1
R032083		chr6	+	48528464	U006816	A930040G15Rik	A930040G15Rik	A930040G15Rik	RIKEN cDNA A930040G15 gene	1
R004727		chr11	+	11008808	U012314	A930041G11Rik	A930041G11Rik	A930041G11Rik	RIKEN cDNA A930041G11 gene	1
R022713		chr2	-	39122897	U022576	A930041I02Rik	A930041I02Rik	A930041I02Rik	RIKEN cDNA A930041I02 gene	1
R023251		chr2	-	117790018	U023208	A930104D05Rik	A930104D05Rik	A930104D05Rik	RIKEN cDNA A930104D05 gene	1
R033157		chr6	-	28308934	U027100	AA407452	AA407452	AA407452	EST AA407452	1
R027264		chr4	+	147452722	U005096	AA408865	AA408865	AA408865	expressed sequence AA408865	1
R013421		chr15	+	102339753	U016703	AA409375	AA409375	AA409375	expressed sequence AA409375	1
R037149		chr7	-	103914197	U217853	AA474408	AA474408	AA474408	expressed sequence AA474408	1
R030699		chr5	-	34972070	U228431	AA474455	AA474455	AA474455	expressed sequence AA474455	1
R040597		chr9	+	57822466	U010553	AA517853	Lsm16	AA517853	expressed sequence AA517853	1
R030777		chr5	-	62766905	U026229	AA536743	AA536743	AA536743	expressed sequence AA536743	1
R005031		chr11	+	59386934	U012687	AA536749	AA536749	AA536749	expressed sequence AA536749	1
R030524		chr5	-	8429363	U124755	AA545217	Dbf4	AA545217	expressed sequence AA545217	1
R032253		chr6	+	71603613	U042745	AA792894	AA792894	AA792894	EST AA792894	1
R038557		chr8	+	94616173	U009685	AA960436	AA960436	AA960436	expressed sequence AA960436	1
R000606		chr1	+	130581411	U000772	AA986860	AA986860	AA986860	expressed sequence AA986860	1
R024233		chr3	+	26600388	U003093	Aadacl1	Aadacl1	Aadacl1	arylacetamide deacetylase-like 1	1
R032350		chr6	+	87283482	U007123	Aak1	Aak1	Aak1	Mus musculus AP2 associated kinase 1 (Aak1), mRNA.	1
R001647		chr1	-	74587206	U021477	Aamp	Aamp	Aamp	angio-associated migratory protein	1
R012970		chr15	+	52040354	U016242	Aard	Aard	Aard	alanine and arginine rich domain containing protein	1
R016477		chr17	+	43017278	U018023	Aarsl	Aarsl	Aarsl	alanyl-tRNA synthetase like	1
R054879		chr9	-	4217228	U030433	Aasdhppt	Aasdhppt	Aasdhppt	aminoadipate-semialdehyde dehydrogenase-phosphopantetheinyl transferase	1
R033136		chr6	-	23174442	U027077	Aass	Aass	Aass	aminoadipate-semialdehyde synthase	1
R007483		chr11	-	119837991	U033703	Aatk	Aatk	Aatk	apoptosis-associated tyrosine kinase	1
R033187		chr6	-	31258394	U027134	AB041803	AB041803	AB041803	cDNA sequence AB041803	1
R027112		chr4	+	137276459	U004998	AB041806	AB041806	AB041806	hypothetical protein, MNCb-2457	1
R030558		chr5	-	20153820	U025967	AB112350	AB112350	AB112350	cDNA sequence AB112350	1
R033760		chr6	-	120726576	U027804	AB114826	B4galnt3	AB114826	cDNA sequence AB114826	1
R014620		chr16	+	8186722	U043491	Abat	Abat	Abat	4-aminobutyrate aminotransferase	1
R027900		chr4	-	53075775	U025071	Abca1	Abca1	Abca1	ATP-binding cassette, sub-family A (ABC1), member 1	1
R001623		chr1	-	71601982	U021454	Abca12	Abca12	Abca12	ATP-binding cassette, sub-family A (ABC1), member 12	1
R004725		chr11	+	9086732	U012313	Abca13	Abca13	Abca13	ATP-binding cassette, sub-family A (ABC1), member 13	1
R035411		chr7	+	114285214	U076184	Abca16	Abca16	Abca16	ATP-binding cassette, sub-family A (ABC1), member 16	1
R020684		chr2	+	25375110	U001493	Abca2	Abca2	Abca2	ATP-binding cassette, sub-family A (ABC1), member 2	1
R024843		chr3	+	120825480	U003800	Abca4	Abca4	Abca4	ATP-binding cassette, sub-family A (ABC1), member 4	1
R046860		chr11	-	110158771	U033581	Abca5	Abca5	Abca5	ATP-binding cassette, sub-family A (ABC1), member 5	1
R029092		chr5	+	8900456	U025901	Abcb4	Abcb4	Abcb4	ATP-binding cassette, sub-family B (MDR/TAP), member 4	1
R009200		chr12	-	114738898	U034469	Abcb5	Abcb5	Abcb5	ATP-binding cassette, sub-family B (MDR/TAP), member 5	1
R001663		chr1	-	75468153	U021492	Abcb6	Abcb6	Abcb6	ATP-binding cassette, sub-family B (MDR/TAP), member 6	1
R044609		chrX	-	99015223	U039608	Abcb7	Abcb7	Abcb7	ATP-binding cassette, sub-family B (MDR/TAP), member 7	1
R056816		chr5	+	22858312	U005360	Abcb8	Abcb8	Abcb8	ATP-binding cassette, sub-family B (MDR/TAP), member 8	1
R031233		chr5	-	123243169	U026725	Abcb9	Abcb9	Abcb9	ATP-binding cassette, sub-family B (MDR/TAP), member 9	1
R039577		chr8	-	85863868	U030065	Abcc12	Abcc12	Abcc12	ATP-binding cassette, sub-family C (CFTR/MRP), member 12	1
R033992		chr6	-	143545585	U028007	Abcc9	Abcc9	Abcc9	ATP-binding cassette, sub-family C (CFTR/MRP), member 9	1
R014175		chr15	-	91244456	U118200	Abcd2	Abcd2	Abcd2	ATP-binding cassette, sub-family D (ALD), member 2	1
R025865		chr3	-	120594196	U024595	Abcd3	Abcd3	Abcd3	ATP-binding cassette, sub-family D (ALD), member 3	1
R047335		chr12	-	81485761	U034172	Abcd4	Abcd4	Abcd4	ATP-binding cassette, sub-family D (ALD), member 4	1
R039508		chr8	-	78925852	U029995	Abce1	Abce1	Abce1	ATP-binding cassette, sub-family E (OABP), member 1	1
R030589		chr5	-	23041365	U026000	Abcf2	Abcf2	Abcf2	ATP-binding cassette, sub-family F (GCN20), member 2	1
R014735		chr16	+	19320718	U016920	Abcf3	Abcf3	Abcf3	ATP-binding cassette, sub-family F (GCN20), member 3	1
R016255		chr17	+	28870927	U017793	Abcg1	Abcg1	Abcg1	ATP-binding cassette, sub-family G (WHITE), member 1	1
R041729		chr9	-	44277153	U030765	Abcg4	Abcg4	Abcg4	ATP-binding cassette, sub-family G (WHITE), member 4	1
R016728		chr17	+	82505944	U018289	Abcg8	Abcg8	Abcg8	ATP-binding cassette, sub-family G (WHITE), member 8	1
R015558		chr16	-	44627513	U042106	Abhd10	Abhd10	Abhd10	abhydrolase domain containing 10	1
R035004		chr7	+	73065308	U042822	Abhd2	Abhd2	Abhd2	abhydrolase domain containing 2	1
R018692		chr18	-	10752116	U038207	Abhd3	Abhd3	Abhd3	abhydrolase domain containing 3	1
R011366		chr14	+	48779160	U015619	Abhd4	Abhd4	Abhd4	abhydrolase domain containing 4	1
R041161		chr9	+	122371769	U011178	Abhd5	Abhd5	Abhd5	abhydrolase domain containing 5	1
R029675		chr5	+	106473953	U005928	Abhd7	Abhd7	Abhd7	abhydrolase domain containing 7	1
R054413		chr8	-	70613538	U137935	Abhd8	Abhd8	Abhd8	abhydrolase domain containing 8	1
R017291		chr17	-	29998316	U037660	Abhd9	Abhd9	Abhd9	abhydrolase domain containing 9	1
R022457		chr2	-	22972404	U022352	Abi1	Abi1	Abi1	abl-interactor 1	1
R000274		chr1	+	60712908	U000342	Abi2	Abi2	Abi2	abl-interactor 2	1
R007059		chr11	-	95663527	U033309	Abi3	Abi3	Abi3	ABI gene family, member 3	1
R014981		chr16	+	55525145	U017219	Abi3bp	Abi3bp	Abi3bp	ABI gene family, member 3 (NESH) binding protein	1
R020821		chr2	+	31620799	U001605	Abl1	Abl1	Abl1	v-abl Abelson murine leukemia oncogene 1	1
R000773		chr1	+	156464354	U042221	Abl2	Abl2	Abl2	v-abl Abelson murine leukemia viral oncogene 2 (arg, Abelson-related gene)	1
R020370		chr19	-	56783263	U039175	Ablim1	Ablim1	Ablim1	Mus musculus actin-binding LIM protein 1 (Ablim1), mRNA	1
R018931		chr18	-	62140692	U038481	Ablim3	Ablim3	Ablim3	actin binding LIM protein family, member 3	1
R036480		chr7	-	29167675	U059237	Abpb	Abpb	Abpb	androgen binding protein beta	1
R006856		chr11	-	76235078	U033100	Abr	Abr	Abr	active BCR-related gene	1
R010237		chr13	-	22903938	U034595	Abt1	Abt1	Abt1	activator of basal transcription	1
R018464		chr18	+	75014107	U018898	Acaa2	Acaa2	Acaa2	acetyl-Coenzyme A acyltransferase 2 (mitochondrial 3-oxoacyl-Coenzyme A thiolase)	1
R046393		chr11	+	83907821	U013109	Acaca	Acaca	Acaca	acetyl-Coenzyme A carboxylase alpha	1
R026011		chr3	-	152947138	U024783	Acadm	Acadm	Acadm	acetyl-Coenzyme A dehydrogenase, medium chain	1
R035566		chr7	+	125726300	U008855	Acadsb	Acadsb	Acadsb	acyl-Coenzyme A dehydrogenase, short/branched chain	1
R016000		chr17	+	11571657	U037433	Acat2	Acat2	Acat2	acetyl-Coenzyme A acetyltransferase 2	1
R016001		chr17	+	11591997	U195371	Acat3	Acat3	Acat3	acetyl-Coenzyme A acetyltransferase 3	1
R000766		chr1	+	155453461	U000941	Acbd6	Acbd6	Acbd6	acyl-Coenzyme A binding domain containing 6	1
R006917		chr11	-	80878563	U033166	Accn1	Accn1	Accn1	amiloride-sensitive cation channel 1, neuronal (degenerin)	1
R013362		chr15	+	99727584	U016645	Accn2	Accn2	Accn2	amiloride-sensitive cation channel 2, neuronal	1
R000370		chr1	+	75741422	U157871	Accn4	Accn4	Accn4	amiloride-sensitive cation channel 4, pituitary	1
R005713		chr11	+	105796297	U013459	Ace	Ace	Ace	angiotensin I converting enzyme (peptidyl-dipeptidase A) 1	1
R043970		chrX	+	157739964	U020383	Ace2	Ace2	Ace2	angiotensin I converting enzyme (peptidyl-dipeptidase A) 2	1
R048101		chr14	-	49170478	U035559	Acin1	Acin1	Acin1	apoptotic chromatin condensation inducer 1	1
R031830		chr6	+	6928761	U006523	Acn9	Acn9	Acn9	ACN9 homolog (S. cerevisiae)	1
R026372		chr4	+	40281932	U042522	Aco1	Aco1	Aco1	aconitase 1	1
R013681		chr15	-	20627689	U036032	Acot10	Acot10	Acot10	acyl-CoA thioesterase 10	1
R021517		chr2	+	127368481	U002442	Acoxl	Acoxl	Acoxl	acyl-Coenzyme A oxidase-like	1
R021244		chr2	+	90907658	U002120	Acp2	Acp2	Acp2	acid phosphatase 2, lysosomal	1
R024706		chr3	+	96643652	U003610	Acp6	Acp6	Acp6	acid phosphatase 6, lysophosphatidic	1
R042112		chr9	-	96754283	U031218	Acpl2	Acpl2	Acpl2	acid phosphatase-like 2	1
R042170		chr9	-	104315206	U031272	Acpp	Acpp	Acpp	acid phosphatase, prostate	1
R032639		chr6	+	125705927	U320468	Acrbp	Acrbp	Acrbp	proacrosin binding protein	1
R054141		chr8	+	45437743	U042901	Acsl1	Acsl1	Acsl1	acyl-CoA synthetase long-chain family member 1	1
R055551		chrX	-	135830579	U039748	Acsl4	Acsl4	Acsl4	acyl-CoA synthetase long-chain family member 4	1
R039868		chr8	-	123181843	U030382	Acta1	Acta1	Acta1	actin, alpha 1, skeletal muscle	1
R014896		chr16	+	36688085	U017089	Actb	Actb	Actb	actin, beta, cytoplasmic	1
R023239		chr2	-	113566728	U023182	Actc1	Actc1	Actc1	actin, alpha, cardiac	1
R033496		chr6	-	83880497	U027531	Actg2	Actg2	Actg2	actin, gamma 2, smooth muscle, enteric	1
R026522		chr4	+	56686861	U004359	Actl7a	Actl7a	Actl7a	actin-like 7a	1
R027909		chr4	-	56684861	U025083	Actl7b	Actl7b	Actl7b	actin-like 7b	1
R010162		chr13	-	12379585	U034512	Actn2	Actn2	Actn2	actinin alpha 2	1
R036389		chr7	-	24368805	U084977	Actn4	Actn4	Actn4	actinin alpha 4	1
R045510		chr1	-	37004614	U021235	Actr1b	Actr1b	Actr1b	ARP1 actin-related protein 1 homolog B (yeast)	1
R006368		chr11	-	20007745	U032550	Actr2	Actr2	Actr2	Mus musculus ARP2 actin-related protein 2 homolog (yeast) (Actr2), mRNA	1
R001847		chr1	-	125262485	U021717	Actr3	Actr3	Actr3	ARP3 actin-related protein 3 homolog (yeast)	1
R029174		chr5	+	24230162	U156721	Actr3b	Actr3b	Actr3b	ARP3 actin-related protein 3 homolog B (yeast)	1
R004206		chr10	-	89703620	U032120	Actr6	Actr6	Actr6	ARP6 actin-related protein 6 homolog (yeast)	1
R043416		chrX	+	40849803	U019828	Actrt1	Actrt1	Actrt1	actin-related protein T1	1
R022759		chr2	-	58441840	U022654	Acvr1	Acvr1	Acvr1	activin A receptor, type 1	1
R013397		chr15	+	101231274	U016682	Acvr1b	Acvr1b	Acvr1b	activin A receptor, type 1B	1
R022757		chr2	-	58221705	U022653	Acvr1c	Acvr1c	Acvr1c	activin A receptor, type IC	1
R020936		chr2	+	48746098	U001727	Acvr2a	Acvr2a	Acvr2a	activin receptor IIA	1
R006413		chr11	-	30544256	U032615	Acyp2	Acyp2	Acyp2	acylphosphatase 2, muscle type	1
R024547		chr3	+	89094578	U235465	Adam15	Adam15	Adam15	a disintegrin and metallopeptidase domain 15 (metargidin)	1
R007935		chr12	+	18771948	U113451	Adam17	Adam17	Adam17	a disintegrin and metallopeptidase domain 17	1
R031183		chr5	-	120673502	U041031	Adam1a	Adam1a	Adam1a	a disintegrin and metallopeptidase domain 1a	1
R012364		chr14	-	60605190	U035699	Adam2	Adam2	Adam2	a disintegrin and metallopeptidase domain 2	1
R008882		chr12	-	78428692	U034140	Adam21	Adam21	Adam21	a disintegrin and metallopeptidase domain 21	1
R000287		chr1	+	63738909	U000370	Adam23	Adam23	Adam23	a disintegrin and metallopeptidase domain 23	1
R048132		chr14	-	63185620	U035723	Adam28	Adam28	Adam28	a disintegrin and metallopeptidase domain 28	1
R057256		chr8_random	+	10365777	U047910	Adam29	Adam29	Adam29	a disintegrin and metallopeptidase domain 29	1
R039207		chr8	-	23481104	U029654	Adam3	Adam3	Adam3	a disintegrin and metallopeptidase domain 3 (cyritestin)	1
R039211		chr8	-	23671433	U029656	Adam32	Adam32	Adam32	a disintegrin and metallopeptidase domain 32	1
R039212		chr8	-	23740023	U029657	Adam9	Adam9	Adam9	a disintegrin and metallopeptidase domain 9 (meltrin gamma)	1
R015682		chr16	-	84901683	U037242	Adamts1	Adamts1	Adamts1	a disintegrin-like and metallopeptidse (reprolysin type) with thrombospondin type 1 motif, 1	1
R012847		chr15	+	10873753	U095627	Adamts12	Adamts12	Adamts12	a disintegrin-like and metallopeptidase (reprolysin type) with thrombospondin type 1 motif, 12	1
R039780		chr8	-	113148606	U131701	Adamts18	Adamts18	Adamts18	a disintegrin-like and metallopeptidase (reprolysin type) with thrombospondin type 1 motif, 18	1
R004918		chr11	+	50420851	U012554	Adamts2	Adamts2	Adamts2	a disintegrin-like and metallopeptidase (reprolysin type) with thrombospondin type 1 motif, 2	1
R014184		chr15	-	94399349	U036573	Adamts20	Adamts20	Adamts20	a disintegrin-like and metallopeptidase (reprolysin type) with thrombospondin type 1 motif, 20	1
R000858		chr1	+	171179260	U001081	Adamts4	Adamts4	Adamts4	a disintegrin-like and metallopeptidase (reprolysin type) with thrombospondin type 1 motif, 4	1
R015684		chr16	-	85000489	U037244	Adamts5	Adamts5	Adamts5	a disintegrin-like and metallopeptidase (reprolysin type) with thrombospondin type 1 motif, 5 (aggrecanase-2)	1
R047502		chr13	+	100505560	U015212	Adamts6	Adamts6	Adamts6	a disintegrin-like and metalloprotease (reprolysin type) with thrombospondin type 1 motif, 6	1
R033622		chr6	-	93397162	U103821	Adamts9	Adamts9	Adamts9	a disintegrin-like and metalloprotease (reprolysin type) with thrombospondin type 1 motif, 9	1
R026612		chr4	+	85040120	U004459	Adamtsl1	Adamtsl1	Adamtsl1	ADAMTS-like 1	1
R020727		chr2	+	27011306	U001530	Adamtsl2	Adamtsl2	Adamtsl2	ADAMTS-like 2	1
R024559		chr3	+	89471787	U042455	Adar	Adar	Adar	adenosine deaminase, RNA-specific	1
R004030		chr10	-	77529702	U031956	Adarb1	Adarb1	Adarb1	adenosine deaminase, RNA-specific, B1	1
R009396		chr13	+	8160036	U014525	Adarb2	Adarb2	Adarb2	adenosine deaminase, RNA-specific, B2	1
R056047		chr12_random	-	19456847	U014231	Adck1	Adck1	Adck1	aarF domain containing kinase 1	1
R004716		chr11	+	6958281	U012305	Adcy1	Adcy1	Adcy1	adenylate cyclase 1	1
R007869		chr12	+	3285199	U013713	Adcy3	Adcy3	Adcy3	adenylate cyclase 3	1
R014871		chr16	+	33939136	U043517	Adcy5	Adcy5	Adcy5	adenylate cyclase 5	1
R048545		chr15	-	98663100	U036624	Adcy6	Adcy6	Adcy6	adenylate cyclase 6	1
R038484		chr8	+	87579555	U042919	Adcy7	Adcy7	Adcy7	adenylate cyclase 7	1
R056191		chr15	-	64946861	U036237	Adcy8	Adcy8	Adcy8	adenylate cyclase 8	1
R015250		chr16	-	4091731	U036736	Adcy9	Adcy9	Adcy9	adenylate cyclase 9	1
R016760		chr17	+	91181547	U018344	Adcyap1	Adcyap1	Adcyap1	adenylate cyclase activating polypeptide 1	1
R019666		chr19	+	52708313	U019567	Add3	Add3	Add3	adducin 3 (gamma)	1
R028057		chr4	-	85656280	U025230	Adfp	Adfp	Adfp	adipose differentiation related protein	1
R024932		chr3	+	137304722	U003911	Adh4	Adh4	Adh4	alcohol dehydrogenase 4 (class II), pi polypeptide	1
R000663		chr1	+	134265641	U042208	Adipor1	Adipor1	Adipor1	adiponectin receptor 1	1
R011130		chr14	+	19417230	U015371	Adk	Adk	Adk	adenosine kinase	1
R035344		chr7	+	104480539	U008631	Adm	Adm	Adm	adrenomedullin	1
R004367		chr10	-	127486737	U089245	Admr	Admr	Admr	adrenomedullin receptor	1
R023712		chr2	-	167693522	U023688	Adnp	Adnp	Adnp	activity-dependent neuroprotective protein	1
R002962		chr10	+	75418617	U011657	Adora2a	Adora2a	Adora2a	adenosine A2a receptor	1
R005070		chr11	+	61974626	U012730	Adora2b	Adora2b	Adora2b	adenosine A2b receptor	1
R054345		chr8	-	12632798	U029598	Adprhl1	Adprhl1	Adprhl1	ADP-ribosylhydrolase like 1	1
R051782		chr4	-	125348823	U025518	Adprhl2	Adprhl2	Adprhl2	ADP-ribosylhydrolase like 2	1
R011505		chr14	+	61163095	U015787	Adra1a	Adra1a	Adra1a	adrenergic receptor, alpha 1a	1
R006465		chr11	-	43589641	U032682	Adra1b	Adra1b	Adra1b	adrenergic receptor, alpha 1b	1
R023427		chr2	-	131076139	U040973	Adra1d	Adra1d	Adra1d	adrenergic receptor, alpha 1d	1
R018932		chr18	-	62408791	U038482	Adrb2	Adrb2	Adrb2	adrenergic receptor, beta 2	1
R054363		chr8	-	25962550	U029687	Adrb3	Adrb3	Adrb3	adrenergic receptor, beta 3	1
R049892		chr19	-	4094968	U019093	Adrbk1	Adrbk1	Adrbk1	adrenergic receptor kinase, beta 1	1
R013175		chr15	+	81001112	U016459	Adsl	Adsl	Adsl	adenylosuccinate lyase	1
R002229		chr1	-	177734176	U022123	Adss	Adss	Adss	adenylosuccinate synthetase, non muscle	1
R004703		chr11	+	5756495	U012290	Aebp1	Aebp1	Aebp1	AE binding protein 1	1
R030184		chr5	+	149056901	U006486	AF346502,9330186A19Rik	Fry	AF346502,9330186A19Rik	expressed sequence AF346502	1
R039146		chr8	-	13217273	U029606	AF366264	AF366264	AF366264	cDNA sequence AF366264	1
R010175		chr13	-	17158485	U044116	AF397014	AF397014	AF397014	cDNA sequence AF397014	1
R042084		chr9	-	89511039	U031172	AF529169	AF529169	AF529169	cDNA sequence AF529169	1
R043502		chrX	+	64028927	U019904	Aff2	Aff2	Aff2	AF4/FMR2 family, member 2	1
R001470		chr1	-	38488104	U021256	Aff3	Aff3	Aff3	AF4/FMR2 family, member 3	1
R018963		chr18	-	67680099	U038519	Afg3l2	Afg3l2	Afg3l2	AFG3(ATPase family gene 3)-like 2 (yeast)	1
R029540		chr5	+	89788136	U046009	Afp	Afp	Afp	alpha fetoprotein	1
R038242		chr8	+	52476572	U009340	Aga	Aga	Aga	aspartylglucosaminidase	1
R021230		chr2	+	90487476	U002104	Agbl2	Agbl2	Agbl2	ATP/GTP binding protein-like 2	1
R031945		chr6	+	34874694	U006664	Agbl3	Agbl3	Agbl3	ATP/GTP binding protein-like 3	1
R021092		chr2	+	75529926	U042317	Agps	Agps	Agps	alkylglycerone phosphate synthase	1
R007995		chr12	+	32599085	U013867	Agr2	Agr2	Agr2	anterior gradient 2 (Xenopus laevis)	1
R028778		chr4	-	154663884	U025890	Agrn	Agrn	Agrn	agrin	1
R039694		chr8	-	104932979	U030178	Agrp	Agrp	Agrp	agouti related protein	1
R009545		chr13	+	29816007	U014693	Agtr1	Agtr1a	Agtr1	angiotensin receptor 1	1
R043340		chrX	+	19723484	U019760	Agtr2	Agtr2	Agtr2	angiotensin II receptor, type 2	1
R000947		chr1	+	179757622	U321823	Ahctf1	Ahctf1	Ahctf1	AT hook containing transciption factor 1	1
R023551		chr2	-	154531435	U023529	Ahcy	Ahcy	Ahcy	S-adenosylhomocysteine hydrolase	1
R025789		chr3	-	107491773	U024501	Ahcyl1	Ahcyl1	Ahcyl1	S-adenosylhomocysteine hydrolase-like 1	1
R027009		chr4	+	131972159	U042587	Ahdc1	Ahdc1	Ahdc1	AT hook, DNA binding motif, containing 1	1
R024626		chr3	+	93160911	U042457	Ahf	Tchh	Ahf	Mus musculus mRNA for hair follicle protein AHF, partial cds.	1
R002675		chr10	+	20882166	U154298	Ahi1	Ahi1	Ahi1	Abelson helper integration site	1
R008722		chr12	-	32147969	U013861	Ahr	Ahr	Ahr	aryl-hydrocarbon receptor	1
R008243		chr12	+	84146377	U014227	Ahsa1	Ahsa1	Ahsa1	AHA1, activator of heat shock 90kDa protein ATPase homolog 1 (yeast)	1
R014769		chr16	+	21675505	U016951	Ahsg	Ahsg	Ahsg	alpha-2-HS-glycoprotein	1
R040563		chr9	+	55440633	U010519	AI118078	AI118078	AI118078	expressed sequence AI118078	1
R022668		chr2	-	35032848	U022537	AI182371	AI182371	AI182371	expressed sequence AI182371	1
R023146		chr2	-	101891069	U023076	AI194318	Ldlrad3	AI194318	expressed sequence AI194318	1
R014829		chr16	+	31141602	U062592	AI196514	Ubxd7	AI196514	expressed sequence AI196514	1
R010606		chr13	-	72075672	U034981	AI256775	AI256775	AI256775	expressed sequence AI256775	1
R027937		chr4	-	58855377	U025116	AI314180	AI314180	AI314180	expressed sequence AI314180	1
R023175		chr2	-	104831292	U023111	AI314831	AI314831	AI314831	expressed sequence AI314831	1
R016547		chr17	+	45940051	U040823	AI314976	AI314976	AI314976	expressed sequence AI314976	1
R014761		chr16	+	20194154	U016940	AI315068	AI315068	AI315068	expressed sequence AI315068	1
R006890		chr11	-	78237832	U033133	AI316787	AI316787	AI316787	expressed sequence AI316787	1
R013371		chr15	+	100211934	U016664	AI317237	AI317237	AI317237	expressed sequence AI317237	1
R003826		chr10	-	40102307	U031707	AI317395	AI317395	AI317395	expressed sequence AI317395	1
R008934		chr12	-	84146052	U034210	AI413782	AI413782	AI413782	expressed sequence AI413782	1
R042100		chr9	-	95748856	U031202	AI427122	AI427122	AI427122	expressed sequence AI427122	1
R029727		chr5	+	110273448	U005990	AI428795	AI428795	AI428795	expressed sequence AI428795	1
R034690		chr7	+	25727429	U007925	AI428936	AI428936	AI428936	expressed sequence AI428936	1
R038184		chr8	+	35801481	U247090	AI429214	AI429214	AI429214	expressed sequence AI429214	1
R054697		chr9	+	65709425	U010641	AI449441	AI449441	AI449441	expressed sequence AI449441	1
R030974		chr5	-	99517218	U026451	AI461788	AI461788	AI461788	expressed sequence AI461788	1
R022921		chr2	-	84425055	U022814	AI462438	AI462438	AI462438	expressed sequence AI462438	1
R036582		chr7	-	39092253	U028509	AI480556	AI480556	AI480556	expressed sequence AI480556	1
R015458		chr16	-	29870304	U036962	AI480653	AI480653	AI480653	expressed sequence AI480653	1
R023695		chr2	-	166495396	U023672	AI481105	AI481105	AI481105	expressed sequence AI481105	1
R024784		chr3	+	106835333	U003709	AI504432	AI504432	AI504432	expressed sequence AI504432	1
R029502		chr5	+	85333756	U005734	AI586015	AI586015	AI586015	expressed sequence AI586015	1
R033335		chr6	-	53212957	U027322	AI591476	AI591476	AI591476	expressed sequence AI591476	1
R041829		chr9	-	52758517	U030867	AI593442	AI593442	AI593442	expressed sequence AI593442	1
R003159		chr10	+	84997356	U011829	AI597468	AI597468	AI597468	expressed sequence AI597468	1
R019581		chr19	+	41137727	U019455	AI606181	AI606181	AI606181	expressed sequence AI606181	1
R037386		chr7	-	129896248	U128730	AI649392	Tmem12	AI649392	expressed sequence AI649392	1
R013847		chr15	-	66585229	U036243	AI661017	Tmem71	AI661017	expressed sequence AI661017	1
R017595		chr17	-	54406695	U037955	AI662250	AI662250	AI662250	expressed sequence AI662250	1
R013328		chr15	+	98243222	U016619	AI836003	AI836003	AI836003	expressed sequence AI836003	1
R029446		chr5	+	72270941	U005679	AI836376	Dcun1d4	AI836376	expressed sequence AI836376	1
R019224		chr19	+	5213947	U038723	AI837181	AI837181	AI837181	Mus musculus expressed sequence AI837181 (AI837181), mRNA	1
R034689		chr7	+	25721615	U007924	AI839550	Alkbh6	AI839550	Mus musculus expressed sequence AI839550 (AI839550), mRNA	1
R024504		chr3	+	87922053	U235431	AI849053	AI849053	AI849053	expressed sequence AI849053	1
R006862		chr11	-	76804095	U044103	AI851076	Ccdc55	AI851076	expressed sequence AI851076	1
R023345		chr2	-	125080917	U040970	AI851464	Cep152	AI851464	expressed sequence AI851464	1
R004219		chr10	-	94009142	U032147	AI854408	Vezt	AI854408	expressed sequence AI854408	1
R035116		chr7	+	90992627	U008398	AI875199	Nars2	AI875199	expressed sequence AI875199	1
R033083		chr6	-	3439952	U041037	AI987662	AI987662	AI987662	expressed sequence AI987662	1
R056992		chr6	+	123155612	U007374	Aicda	Aicda	Aicda	activation-induced cytidine deaminase	1
R003738		chr10	-	13762214	U031550	Aig1	Aig1	Aig1	androgen-induced 1	1
R003855		chr10	-	44113816	U031746	Aim1	Aim1	Aim1	Mus musculus absent in melanoma 1 (Aim1), mRNA	1
R034946		chr7	+	57218477	U008172	AJ430384	Otud7	AJ430384	cDNA sequence AJ430384	1
R009818		chr13	+	72155887	U015034	AK129128	AK129128	AK129128	cDNA sequence AK129128	1
R044560		chrX	-	90259871	U039549	AK129302	AK129302	AK129302	cDNA sequence AK129302	1
R041458		chr9	-	8140438	U030452	AK129341	AK129341	AK129341	cDNA sequence AK129341	1
R024436		chr3	+	78645830	U051241	AK190093	AK190093	AK190093	cDNA sequence AK190093	1
R046402		chr11	+	87581207	U013151	AK190930,LOC380718	Mks1	AK190930,LOC380718	cDNA sequence AK190930	1
R018047		chr18	+	10370481	U068788	AK220484	AK220484	AK220484	cDNA sequence AK220484	1
R020167		chr19	-	28300559	U038953	Ak3	Ak3	Ak3	adenylate kinase 3	1
R021069		chr2	+	72274399	U045818	Ak3l1	Ak3l1	Ak3l1	adenylate kinase 3 alpha-like 1	1
R026000		chr3	-	151649084	U024772	Ak5	Ak5	Ak5	adenylate kinase 5	1
R008336		chr12	+	101152976	U014347	Ak7	Ak7	Ak7	adenylate kinase 7	1
R006997		chr11	-	88685674	U033252	Akap1	Akap1	Akap1	A kinase (PRKA) anchor protein 1	1
R006653		chr11	-	61655895	U032897	Akap10	Akap10	Akap10	A kinase (PRKA) anchor protein 10	1
R012469		chr14	-	72889277	U035800	Akap11	Akap11	Akap11	A kinase (PRKA) anchor protein 11	1
R003691		chr10	-	6151295	U078142	Akap12	Akap12	Akap12	A kinase (PRKA) anchor protein (gravin) 12	1
R037955		chr7_random	-	22815687	U162890	Akap13	Akap13	Akap13	A kinase (PRKA) anchor protein 13	1
R026528		chr4	+	57653224	U042535	Akap2,Palm2	Akap2	Akap2	A kinase (PRKA) anchor protein 2	1
R043231		chrX	+	5306450	U019654	Akap4	Akap4	Akap4	A kinase (PRKA) anchor protein 4	1
R017298		chr17	-	30162482	U037663	Akap8l	Akap8l	Akap8l	A kinase (PRKA) anchor protein 8-like	1
R029075		chr5	+	3934183	U043845	Akap9	Akap9	Akap9	A kinase (PRKA) anchor protein (yotiao) 9	1
R028526		chr4	-	136677646	U025683	Akp2	Akp2	Akp2	alkaline phosphatase 2, liver	1
R028224		chr4	-	115610577	U025416	Akr1a4	Akr1a4	Akr1a4	aldo-keto reductase family 1, member A4 (aldehyde reductase)	1
R031941		chr6	+	34506602	U129919	Akr1b7	Akr1b7	Akr1b7	aldo-keto reductase family 1, member B7	1
R031939		chr6	+	34448387	U089644	Akr1b8	Akr1b8	Akr1b8	aldo-keto reductase family 1, member B8	1
R010137		chr13	-	4163814	U034481	Akr1c12	Akr1c12	Akr1c12	aldo-keto reductase family 1, member C12	1
R056943		chr6	+	37674837	U006680	Akr1d1	Akr1d1	Akr1d1	aldo-keto reductase family 1, member D1	1
R010140		chr13	-	4496635	U152472	Akr1e1	Akr1e1	Akr1e1	aldo-keto reductase family 1, member E1	1
R009105		chr12	-	108147502	U034387	Akt1	Akt1	Akt1	thymoma viral proto-oncogene 1	1
R053255		chr7	+	22966504	U007859	Akt2	Akt2	Akt2	thymoma viral proto-oncogene 2	1
R001537		chr1	-	54745717	U021330	AL022818	Gtf3c3	AL022818	expressed sequence AL022818	1
R001714		chr1	-	84618603	U021543	AL024069	AL024069	AL024069	Mus musculus expressed sequence AL024069 (AL024069), mRNA.	1
R031887		chr6	+	28527338	U006608	AL033314	AL033314	AL033314	expressed sequence AL033314	1
R042185		chr9	-	106237230	U031289	Alas1	Alas1	Alas1	aminolevulinic acid synthase 1	1
R029538		chr5	+	89758298	U101337	Alb1	Alb1	Alb1	albumin 1	1
R015579		chr16	-	51370923	U037107	Alcam	Alcam	Alcam	activated leukocyte cell adhesion molecule	1
R019429		chr19	+	19842330	U019275	Aldh1a1	Aldh1a1	Aldh1a1	aldehyde dehydrogenase family 1, subfamily A1	1
R040736		chr9	+	71359618	U010710	Aldh1a2	Aldh1a2	Aldh1a2	aldehyde dehydrogenase family 1, subfamily A2	1
R036729		chr7	-	60311742	U028683	Aldh1a3	Aldh1a3	Aldh1a3	aldehyde dehydrogenase family 1, subfamily A3	1
R027139		chr4	+	138504127	U005019	Aldh4a1	Aldh4a1	Aldh4a1	aldehyde dehydrogenase 4 family, member A1	1
R018889		chr18	-	56791035	U058287	Aldh7a1	Aldh7a1	Aldh7a1	aldehyde dehydrogenase family 7, member A1	1
R028008		chr4	-	71943828	U025184	Aldoa	Aldoa	Aldoa	aldolase 1, A isoform	1
R008047		chr12	+	52285586	U013965	Aldoa-ps1	Aldoa-ps1	Aldoa-ps1	aldolase 1, A isoform, pseudogene 1	1
R051688		chr4	-	49465380	U025056	Aldob	Aldob	Aldob	aldolase 2, B isoform	1
R024350		chr3	+	54369732	U003240	Alg5	Alg5	Alg5	asparagine-linked glycosylation 5 homolog (yeast, dolichyl-phosphate beta-glucosyltransferase)	1
R026666		chr4	+	98690688	U004534	Alg6	Alg6	Alg6	asparagine-linked glycosylation 6 homolog (yeast, alpha-1,3,-glucosyltransferase)	1
R017685		chr17	-	70379635	U038044	Alk	Alk	Alk	anaplastic lymphoma kinase	1
R008245		chr12	+	84553546	U034213	Alkbh	Alkbh1	Alkbh	alkB, alkylation repair homolog (E. coli)	1
R032335		chr6	+	85937643	U007105	Alms1	Alms1	Alms1	Alstrom syndrome 1 homolog (human)	1
R006751		chr11	-	69981029	U032998	Alox12	Alox12	Alox12	arachidonate 12-lipoxygenase	1
R006754		chr11	-	70077690	U033000	Alox15	Alox15	Alox15	arachidonate 15-lipoxygenase	1
R033722		chr6	-	116898714	U027769	Alox5	Alox5	Alox5	arachidonate 5-lipoxygenase	1
R030171		chr5	+	148164781	U080384	Alox5ap	Alox5ap	Alox5ap	arachidonate 5-lipoxygenase activating protein	1
R001568		chr1	-	59399840	U021365	Als2cr11	Als2cr11	Als2cr11	amyotrophic lateral sclerosis 2 (juvenile) chromosome region, candidate 11 (human)	1
R001578		chr1	-	60346556	U021374	Als2cr15	Ica1l	Als2cr15	amyotrophic lateral sclerosis 2 (juvenile) chromosome region, candidate 15	1
R000280		chr1	+	61931843	U000354	Als2cr19	Als2cr19	Als2cr19	amyotrophic lateral sclerosis 2 (juvenile) chromosome region, candidate 19	1
R000253		chr1	+	59278494	U000315	Als2cr2	Als2cr2	Als2cr2	amyotrophic lateral sclerosis 2 (juvenile) chromosome region, candidate 2 (human)	1
R001564		chr1	-	59278410	U021363	Als2cr3	Trak2	Als2cr3	amyotrophic lateral sclerosis 2 (juvenile) chromosome region, candidate 3 (human)	1
R001570		chr1	-	59424744	U021366	Als2cr4	Als2cr4	Als2cr4	amyotrophic lateral sclerosis 2 (juvenile) chromosome region, candidate 4	1
R024791		chr3	+	107390860	U003719	Alx3	Alx3	Alx3	aristaless 3	1
R006726		chr11	-	69487627	U032978	Amac1	Amac1	Amac1	acyl-malonyl condensing enzyme 1	1
R019709		chr19	+	56460046	U019605	Amaco	Vwa2	Amaco	VWA-like domains, matrilins and collagens	1
R012845		chr15	+	10790805	U016080	Amacr	Amacr	Amacr	alpha-methylacyl-CoA racemase	1
R029522		chr5	+	87721821	U005754	Ambn	Ambn	Ambn	ameloblastin	1
R027982		chr4	-	62245365	U025147	Ambp	Ambp	Ambp	alpha 1 microglobulin/bikunin	1
R046072		chr10	-	40378166	U031712	Amd1	Amd1	Amd1	S-adenosylmethionine decarboxylase 1	1
R044854		chrX	-	162786615	U039885	Amelx	Amelx	Amelx	amelogenin X chromosome	1
R013428		chr15	+	102505655	U016717	Amhr2	Amhr2	Amhr2	anti-Mullerian hormone type 2 receptor	1
R040469		chr9	+	45068045	U010408	Amica1	Amica1	Amica1	adhesion molecule, interacts with CXADR antigen 1	1
R024798		chr3	+	107982077	U003726	Amigo1	Amigo1	Amigo1	adhesion molecule with Ig like domain 1	1
R014200		chr15	-	97323931	U036600	Amigo2	Amigo2	Amigo2	adhesion molecule with Ig like domain 2	1
R040983		chr9	+	108121146	U011013	Amigo3	Amigo3	Amigo3	adhesion molecule with Ig like domain 3	1
R044742		chrX	-	136406772	U039754	Ammecr1	Ammecr1	Ammecr1	Alport syndrome, mental retardation, midface hypoplasia and elliptocytosis chromosomal region gene 1 homolog (human)	1
R057419		chrX	-	138945190	U039763	Amot	Amot	Amot	angiomotin	1
R025801		chr3	-	107881306	U024515	Ampd2	Ampd2	Ampd2	adenosine monophosphate deaminase 2 (isoform L)	1
R035346		chr7	+	104626554	U008634	Ampd3	Ampd3	Ampd3	AMP deaminase 3	1
R056703		chr3_random	+	21500179	U024556	Amy1	Amy1	Amy1	amylase 1, salivary	1
R023388		chr2	-	128201249	U023334	Anapc1	Anapc1	Anapc1	anaphase promoting complex subunit 1	1
R038401		chr8	+	78925874	U040710	Anapc10	Anapc10	Anapc10	anaphase promoting complex subunit 10	1
R040903		chr9	+	102575634	U041499	Anapc13	Anapc13	Anapc13	anaphase promoting complex subunit 13	1
R008927		chr12	-	83600405	U034197	Angel1	Angel1	Angel1	angel homolog 1 (Drosophila)	1
R056181		chr15	-	42587632	U036134	Angpt1	Angpt1	Angpt1	angiopoietin 1	1
R039160		chr8	-	18686563	U029620	Angpt2	Angpt2	Angpt2	angiopoietin 2	1
R020864		chr2	+	33148108	U042279	Angptl2	Angptl2	Angptl2	angiopoietin-like 2	1
R026658		chr4	+	98005996	U004527	Angptl3	Angptl3	Angptl3	angiopoietin-like 3	1
R012888		chr15	+	27455858	U016123	Ank	Ank	Ank	progressive ankylosis	1
R038111		chr8	+	21812854	U009178	Ank1	Ank1	Ank1	ankyrin 1, erythroid	1
R025888		chr3	-	126045649	U024623	Ank2	Ank2	Ank2	ankyrin 2, brain	1
R002937		chr10	+	69589140	U011625	Ank3	Ank3	Ank3	ankyrin 3, epithelial	1
R005216		chr11	+	72415631	U012885	Ankfy1	Ankfy1	Ankfy1	ankyrin repeat and FYVE domain containing 1	1
R018182		chr18	+	36784413	U085068	Ankhd1	Ankhd1	Ankhd1	ankyrin repeat and KH domain containing 1	1
R052280		chr5	-	3808284	U005280	Ankib1	Ankib1	Ankib1	ankyrin repeat and IBR domain containing 1	1
R041791		chr9	-	49465144	U030829	Ankk1	Ankk1	Ankk1	ankyrin repeat and kinase domain containing 1	1
R007997		chr12	+	32764209	U013869	Ankmy2	Ankmy2	Ankmy2	ankyrin repeat and MYND domain containing 2	1
R009903		chr13	+	94451620	U015169	Ankra2	Ankra2	Ankra2	ankyrin repeat, family A (RFXANK-like), 2	1
R020214		chr19	-	35462772	U038994	Ankrd1	Ankrd1	Ankrd1	ankyrin repeat domain 1 (cardiac muscle)	1
R039122		chr8	-	11007463	U029585	Ankrd10	Ankrd10	Ankrd10	ankyrin repeat domain 10	1
R039854		chr8	-	122279913	U030366	Ankrd11,3010027A04Rik	Ankrd11	Ankrd11	ankyrin repeat domain 11	1
R017644		chr17	-	63785903	U038011	Ankrd12	Ankrd12	Ankrd12	ankyrin repeat domain 12	1
R055913		chr11	-	77198539	U033107	Ankrd13b	Ankrd13b	Ankrd13b	ankyrin repeat domain 13b	1
R050985		chr3	+	156956812	U004025	Ankrd13c	Ankrd13c	Ankrd13c	ankyrin repeat domain 13c	1
R019454		chr19	+	24476947	U019320	Ankrd15	Ankrd15	Ankrd15	ankyrin repeat domain 15	1
R030909		chr5	-	89637207	U043848	Ankrd17	Ankrd17	Ankrd17	ankyrin repeat domain 17	1
R003124		chr10	+	81770416	U011790	Ankrd24	Ankrd24	Ankrd24	ankyrin repeat domain 24	1
R034736		chr7	+	30750467	U042803	Ankrd27	Ankrd27	Ankrd27	ankyrin repeat domain 27 (VPS9 domain)	1
R018698		chr18	-	12483591	U038215	Ankrd29	Ankrd29	Ankrd29	ankyrin repeat domain 29	1
R024697		chr3	+	96157967	U003605	Ankrd35	Ankrd35	Ankrd35	ankyrin repeat domain 35	1
R005479		chr11	+	94149100	U043215	Ankrd40	Ankrd40	Ankrd40	ankyrin repeat domain 40	1
R053769		chr7	-	86677148	U158755	Ankrd42	Ankrd42	Ankrd42	ankyrin repeat domain 42	1
R006542		chr11	-	53232921	U032762	Ankrd43	Ankrd43	Ankrd43	ankyrin repeat domain 43	1
R021584		chr2	+	136015844	U002530	Ankrd5	Ankrd5	Ankrd5	ankyrin repeat domain 5	1
R016201		chr17	+	25837655	U017739	Anks1	Anks1	Anks1	ankyrin repeat and SAM domain containing 1	1
R041574		chr9	-	22279603	U030611	Anln	Anln	Anln	anillin, actin binding protein (scraps homolog, Drosophila)	1
R040645		chr9	+	62461379	U010596	Anp32a	Anp32a	Anp32a	acidic (leucine-rich) nuclear phosphoprotein 32 family, member A	1
R024674		chr3	+	95417089	U003584	Anp32e	Anp32e	Anp32e	acidic (leucine-rich) nuclear phosphoprotein 32 family, member E	1
R033546		chr6	-	87769617	U054961	Antxr1	Antxr1	Antxr1	anthrax toxin receptor 1	1
R030955		chr5	-	97050962	U041026	Antxr2	Antxr2	Antxr2	anthrax toxin receptor 2	1
R032523		chr6	+	116704067	U007305	Anubl1	Anubl1	Anubl1	AN1, ubiquitin-like, homolog (Xenopus laevis)	1
R020126		chr19	-	19636265	U038902	Anxa1	Anxa1	Anxa1	annexin A1	1
R039382		chr8	-	61189273	U029867	Anxa10	Anxa10	Anxa10	annexin A10	1
R011156		chr14	+	24217520	U015403	Anxa11	Anxa11	Anxa11	annexin A11	1
R013809		chr15	-	58398539	U036199	Anxa13	Anxa13	Anxa13	annexin A13	1
R005641		chr11	+	101146150	U013364	Aoc2	Aoc2	Aoc2	amine oxidase, copper containing 2 (retina-specific)	1
R005642		chr11	+	101151692	U013365	Aoc3	Aoc3	Aoc3	amine oxidase, copper containing 3	1
R000239		chr1	+	58334736	U000301	Aox1	Aox1	Aox1	aldehyde oxidase 1	1
R000240		chr1	+	58417935	U000302	Aox3	Aox3	Aox3	aldehyde oxidase 3	1
R000242		chr1	+	58515202	U000304	Aox4	Aox4	Aox4	aldehyde oxidase 4	1
R004695		chr11	+	4881611	U012278	Ap1b1	Ap1b1	Ap1b1	adaptor protein complex AP-1, beta 1 subunit	1
R038666		chr8	+	109076230	U042928	Ap1g1	Ap1g1	Ap1g1	adaptor protein complex AP-1, gamma 1 subunit	1
R005409		chr11	+	83713241	U043206	Ap1gbp1	Ap1gbp1	Ap1gbp1	AP1 gamma subunit binding protein 1	1
R041546		chr9	-	21198599	U030577	Ap1m2	Ap1m2	Ap1m2	adaptor protein complex AP-1, mu 2 subunit	1
R043966		chrX	+	157508422	U020380	Ap1s2	Ap1s2	Ap1s2	adaptor-related protein complex 1, sigma 2 subunit	1
R001687		chr1	-	80010037	U021515	Ap1s3	Ap1s3	Ap1s3	adaptor-related protein complex AP-1, sigma 3	1
R035680		chr7	+	136022336	U008965	Ap2a2	Ap2a2	Ap2a2	adaptor protein complex AP-2, alpha 2 subunit	1
R005394		chr11	+	83026981	U013085	Ap2b1	Ap2b1	Ap2b1	adaptor-related protein complex 2, beta 1 subunit	1
R014733		chr16	+	19307594	U043506	Ap2m1	Ap2m1	Ap2m1	adaptor protein complex AP-2, mu1	1
R034417		chr7	+	13688717	U007716	Ap2s1	Ap2s1	Ap2s1	adaptor-related protein complex 2, sigma 1 subunit	1
R036816		chr7	-	75298012	U028779	Ap3b2	Ap3b2	Ap3b2	adaptor-related protein complex 3, beta 2 subunit	1
R048062		chr14	-	19417129	U035291	Ap3m1	Ap3m1	Ap3m1	adaptor-related protein complex 3, mu 1 subunit	1
R038527		chr8	+	93689278	U018701	Ap3s1	Ap3s1	Ap3s1	adaptor-related protein complex 3, sigma 1 subunit	1
R024753		chr3	+	103236908	U003672	Ap4b1	Ap4b1	Ap4b1	Mus musculus adaptor-related protein complex AP-4, beta 1 (Ap4b1), mRNA	1
R030051		chr5	+	137144830	U042703	Ap4m1	Ap4m1	Ap4m1	adaptor-related protein complex AP-4, mu 1	1
R019447		chr19	+	23142625	U019308	Apba1	Apba1	Apba1	amyloid beta (A4) precursor protein binding, family A, member 1	1
R034958		chr7	+	58579877	U008180	Apba2	Apba2	Apba2	amyloid beta (A4) precursor protein-binding, family A, member 2	1
R003109		chr10	+	81403090	U011777	Apba3	Apba3	Apba3	amyloid beta (A4) precursor protein-binding, family A, member 3	1
R053795		chr7	-	99694000	U029038	Apbb1	Apbb1	Apbb1	amyloid beta (A4) precursor protein-binding, family B, member 1	1
R020640		chr2	+	22735894	U001451	Apbb1ip	Apbb1ip	Apbb1ip	amyloid beta (A4) precursor protein-binding, family B, member 1 interacting protein	1
R018142		chr18	+	34443944	U018534	Apc	Apc	Apc	adenomatosis polyposis coli	1
R000364		chr1	+	75666020	U000472	Apeg1	Speg	Apeg1	aortic preferentially expressed gene 1	1
R010636		chr13	-	87356655	U035010	Apg10l	Atg10	Apg10l	autophagy 10-like (S. cerevisiae)	1
R018868		chr18	-	46963336	U038413	Apg12l	Atg12	Apg12l	autophagy 12-like (S. cerevisiae)	1
R041967		chr9	-	66920643	U031022	Aph1b	Aph1b	Aph1b	anterior pharynx defective 1b homolog (C. elegans)	1
R041968		chr9	-	66959879	U031025	Aph1c	Aph1c	Aph1c	anterior pharynx defective 1c homolog (C. elegans)	1
R023137		chr2	-	94142836	U023063	Api5	Api5	Api5	apoptosis inhibitor 5	1
R021285		chr2	+	102778429	U002177	Apip	Apip	Apip	APAF1 interacting protein	1
R044353		chrX	-	42555650	U039348	Apln	Apln	Apln	apelin	1
R041609		chr9	-	31130801	U030644	Aplp2	Aplp2	Aplp2	amyloid beta (A4) precursor-like protein 2	1
R000857		chr1	+	171153893	U001080	Apoa2	Apoa2	Apoa2	apolipoprotein A-II	1
R047104		chr12	+	7223027	U013736	Apob	Apob	Apob	apolipoprotein B	1
R033779		chr6	-	123256344	U027825	Apobec1	Apobec1	Apobec1	apolipoprotein B editing complex 1	1
R048863		chr16	-	30123870	U036966	Apod	Apod	Apod	apolipoprotein D	1
R005737		chr11	+	108164443	U013484	Apoh	Apoh	Apoh	apolipoprotein H	1
R003399		chr10	+	127991043	U012180	Apon	Apon	Apon	apolipoprotein N	1
R039672		chr8	-	103827773	U030158	Appbp1	Appbp1	Appbp1	amyloid beta precursor protein binding protein 1	1
R006959		chr11	-	84962824	U033215	Appbp2	Appbp2	Appbp2	Mus musculus amyloid beta precursor protein (cytoplasmic tail) binding protein 2 (Appbp2), mRNA	1
R036892		chr7	-	91784541	U028878	Aqp11	Aqp11	Aqp11	aquaporin 11	1
R056372		chr18	-	15597676	U038230	Aqp4	Aqp4	Aqp4	aquaporin 4	1
R027763		chr4	-	41186955	U024965	Aqp7	Aqp7	Aqp7	aquaporin 7	1
R057321		chr9	-	71309046	U149101	Aqp9	Aqp9	Aqp9	aquaporin 9	1
R023240		chr2	-	113632739	U023183	Aqr	Aqr	Aqr	aquarius	1
R043641		chrX	+	92751023	U020040	Ar	Ar	Ar	androgen receptor	1
R043335		chrX	+	19087483	U019753	Araf	Araf	Araf	v-raf murine sarcoma 3611 viral oncogene homolog	1
R029791		chr5	+	114672350	U006052	Arbp	Arbp	Arbp	acidic ribosomal phosphoprotein P0	1
R041749		chr9	-	44756701	U030782	Arcn1	Arcn1	Arcn1	archain 1	1
R029556		chr5	+	90461082	U005794	Areg	Areg	Areg	amphiregulin	1
R005690		chr11	+	103787814	U013426	Arf2	Arf2	Arf2	ADP-ribosylation factor 2	1
R011164		chr14	+	24734338	U015411	Arf4	Arf4	Arf4	ADP-ribosylation factor 4	1
R031885		chr6	+	28470572	U230908	Arf5	Arf5	Arf5	ADP-ribosylation factor 5	1
R008080		chr12	+	66203934	U014025	Arf6	Arf6	Arf6	ADP-ribosylation factor 6	1
R050216		chr2	+	180684189	U002972	Arfgap1	Arfgap1	Arfgap1	ADP-ribosylation factor GTPase activating protein 1	1
R037067		chr7	-	99755329	U029041	Arfip2	Arfip2	Arfip2	ADP-ribosylation factor interacting protein 2	1
R009974		chr13	+	110208548	U015265	Arfrp2	Arl15	Arfrp2	ADP-ribosylation factor related protein 2	1
[truncated: 7,327 more rows]
