# Supplementary material for: Dissecting Oct3/4-Regulated Gene Networks in Embryonic Stem Cells by Expression Profiling
Source: PLoS One. 2006 Dec 20;1(1):e26. doi: 10.1371/journal.pone.0000026 (PMC1762406; doi:10.1371/journal.pone.0000026)
Supplement: Table S7 — At least 5 sites with conservation >50%, and mismatch score <0.05. (1.04 MB XLS) [file pone.0000026.s013.xls]

## Sheet: oct4conserv5mismatch005
							Current Symbol	Old Symbol
R038272		chr8	+	64726943	U072954	2006-03-01	March1	2006-03-01	membrane-associated ring finger (C3HC4) 1	1
R018892		chr18	-	57143468	U038439	2006-03-03	March3	2006-03-03	membrane-associated ring finger (C3HC4) 3	1
R019539		chr19	+	36550387	U019406	2006-03-05	March5	2006-03-05	membrane-associated ring finger (C3HC4) 5	1
R013706		chr15	-	31531804	U036062	2006-03-06	March6	2006-03-06	membrane-associated ring finger (C3HC4) 6	1
R032527		chr6	+	116775562	U007306	2006-03-08	March8	2006-03-08	membrane-associated ring finger (C3HC4) 8	1
R044317		chrX	-	31610250	U069017	2006-09-06	Sept6	2006-09-06	septin 6	1
R040288		chr9	+	25146940	U010177	2006-09-07	Sept7	2006-09-07	septin 7	1
R005838		chr11	+	117053781	U013591	2006-09-09	Sept9	2006-09-09	septin 9	1
R050980		chr3	+	143542101	U003937	2006-09-15	Sep15	2006-09-15	selenoprotein	1
R033975		chr6	-	138865157	U027984	983000000000	9830102E05	983010200000	Mus musculus hypothetical protein 9830102E05 (9830102E05), mRNA	1
R032438		chr6	+	102250781	U007236	0610005I04	0610005I04	0610005I04	Mus musculus hypothetical protein 0610005I04 (0610005I04), mRNA	1
R049011		chr17	+	23046059	U017669	0610007P22Rik	0610007P22Rik	0610007P22Rik	RIKEN cDNA 0610007P22 gene	1
R043630		chrX	+	89027812	U020020	0610008C08Rik	0610008C08Rik	0610008C08Rik	RIKEN cDNA 0610008C08 gene	1
R010694		chr13	-	94825875	U035087	0610009B10Rik	0610009B10Rik	0610009B10Rik	RIKEN cDNA 0610009B10 gene	1
R008873		chr12	-	77553722	U034129	0610009B14Rik	0610009B14Rik	0610009B14Rik	RIKEN cDNA 0610009B14 gene	1
R006521		chr11	-	51441571	U032743	0610009B22Rik	0610009B22Rik	0610009B22Rik	RIKEN cDNA 0610009B22 gene	1
R004680		chr11	+	4029947	U012267	0610009J22Rik	0610009J22Rik	0610009J22Rik	RIKEN cDNA 0610009J22 gene	1
R018258		chr18	+	38473961	U018638	0610009O20Rik	0610009O20Rik	0610009O20Rik	RIKEN cDNA 0610009O20 gene	1
R006390		chr11	-	23528426	U032574	0610010F05Rik	0610010F05Rik	0610010F05Rik	RIKEN cDNA 0610010F05 gene	1
R035424		chr7	+	114911172	U008715	0610012D09Rik	0610012D09Rik	0610012D09Rik	RIKEN cDNA 0610012D09 gene	1
R032267		chr6	+	72679291	U007033	0610030E20Rik	0610030E20Rik	0610030E20Rik	RIKEN cDNA 0610030E20 gene	1
R056755		chr4	+	115667501	U320855	0610037D15Rik	0610037D15Rik	0610037D15Rik	RIKEN cDNA 0610037D15 gene	1
R015546		chr16	-	43629403	U037065	0610037H22Rik	Gtpbp8	0610037H22Rik	RIKEN cDNA 0610037H22 gene	1
R019277		chr19	+	6623802	U018990	0610038D11Rik	0610038D11Rik	0610038D11Rik	RIKEN cDNA 0610038D11 gene	1
R033675		chr6	-	109163934	U027709	0610040F04Rik	0610040F04Rik	0610040F04Rik	RIKEN cDNA 0610040F04 gene	1
R029393		chr5	+	62611035	U005614	0610040J01Rik	0610040J01Rik	0610040J01Rik	RIKEN cDNA 0610040J01 gene	1
R024205		chr3	+	13474174	U003031	0710005M24Rik	0710005M24Rik	0710005M24Rik	RIKEN cDNA 0710005M24 gene	1
R013837		chr15	-	64014251	U036233	0910001A06Rik	0910001A06Rik	0910001A06Rik	RIKEN cDNA 0910001A06 gene	1
R040925		chr9	+	105377501	U010961	1100001A21Rik	Aste1	1100001A21Rik	RIKEN cDNA 1100001A21 gene	1
R043430		chrX	+	43991246	U019847	1100001E04Rik	1100001E04Rik	1100001E04Rik	RIKEN cDNA 1100001E04 gene	1
R025912		chr3	-	129660954	U044048	1100001I22Rik	1100001I22Rik	1100001I22Rik	RIKEN cDNA 1100001I22 gene	1
R005427		chr11	+	86837181	U013133	1110001A07Rik	1110001A07Rik	1110001A07Rik	RIKEN cDNA 1110001A07 gene	1
R036878		chr7	-	84525740	U028851	1110001A23Rik	Tmem126b	1110001A23Rik	RIKEN cDNA 1110001A23 gene	1
R005304		chr11	+	77411465	U012994	1110001M19Rik	Nufip2	1110001M19Rik	RIKEN cDNA 1110001M19 gene	1
R006911		chr11	-	79867830	U033159	1110002N22Rik	1110002N22Rik	1110002N22Rik	RIKEN cDNA 1110002N22 gene	1
R034678		chr7	+	25322940	U188718	1110003H10Rik	Zfp383	1110003H10Rik	RIKEN cDNA 1110003H10 gene	1
R035380		chr7	+	109895306	U008666	1110004F10Rik	1110004F10Rik	1110004F10Rik	RIKEN cDNA 1110004F10 gene	1
R003419		chr10	+	128558854	U019298	1110005A23Rik	1110005A23Rik	1110005A23Rik	RIKEN cDNA 1110005A23 gene	1
R035379		chr7	+	109802180	U008665	1110006G14Rik	1110006G14Rik	1110006G14Rik	RIKEN cDNA 1110006G14 gene	1
R033438		chr6	-	71772596	U041042	1110007A06Rik	Rmnd5a	1110007A06Rik	RIKEN cDNA 1110007A06 gene	1
R028489		chr4	-	133814249	U041012	1110007C24Rik	Tmem57	1110007C24Rik	RIKEN cDNA 1110007C24 gene	1
R004398		chr10	-	128538517	U032375	1110012D08Rik	1110012D08Rik	1110012D08Rik	RIKEN cDNA 1110012D08 gene	1
R017646		chr17	-	64062099	U038015	1110012J17Rik	1110012J17Rik	1110012J17Rik	RIKEN cDNA 1110012J17 gene	1
R038344		chr8	+	70692166	U141400	1110012M11Rik	1110012M11Rik	1110012M11Rik	RIKEN cDNA 1110012M11 gene	1
R024895		chr3	+	132200469	U003872	1110013G13Rik	Ppa2	1110013G13Rik	RIKEN cDNA 1110013G13 gene	1
R050928		chr3	+	88940053	U003455	1110013L07Rik	1110013L07Rik	1110013L07Rik	RIKEN cDNA 1110013L07 gene	1
R019971		chr19	-	5859859	U196558	1110014N23Rik	1110014N23Rik	1110014N23Rik	RIKEN cDNA 1110014N23 gene	1
R031399		chr5	-	138750548	U026884	1110015K06Rik	1110015K06Rik	1110015K06Rik	RIKEN cDNA 1110015K06 gene	1
R027771		chr4	-	41656185	U024972	1110017D15Rik	1110017D15Rik	1110017D15Rik	RIKEN cDNA 1110017D15 gene	1
R016755		chr17	+	86391668	U018333	1110018J12Rik	1110018J12Rik	1110018J12Rik	RIKEN cDNA 1110018J12 gene	1
R023189		chr2	-	109986951	U023140	1110018M03Rik	1110018M03Rik	1110018M03Rik	RIKEN cDNA 1110018M03 gene	1
R000046		chr1	+	16850461	U000073	1110020A09Rik	Tmem70	1110020A09Rik	RIKEN cDNA 1110020A09 gene	1
R040324		chr9	+	33640433	U010234	1110032D12Rik	Tmed2	1110032D12Rik	RIKEN cDNA 1110032D12 gene	1
R024420		chr3	+	68540007	U003318	1110032F04Rik	1110032F04Rik	1110032F04Rik	RIKEN cDNA 1110032F04 gene	1
R007153		chr11	-	99456172	U033402	1110033F04Rik	1110033F04Rik	1110033F04Rik	RIKEN cDNA 1110033F04 gene	1
R008793		chr12	-	66030219	U034030	1110034A24Rik	1110034A24Rik	1110034A24Rik	RIKEN cDNA 1110034A24 gene	1
R027363		chr4	+	154454667	U005226	1110035L05Rik	C1qdc2	1110035L05Rik	RIKEN cDNA 1110035L05 gene	1
R023096		chr2	-	91149464	U023022	1110051M20Rik	1110051M20Rik	1110051M20Rik	RIKEN cDNA 1110051M20 gene	1
R005927		chr11	+	121080635	U013686	1110054H05Rik	Foxk2	1110054H05Rik	RIKEN cDNA 1110054H05 gene	1
R020132		chr19	-	20890866	U038911	1110059E24Rik	1110059E24Rik	1110059E24Rik	RIKEN cDNA 1110059E24 gene	1
R046626		chr11	-	23392821	U032571	1110064P04Rik	1110064P04Rik	1110064P04Rik	RIKEN cDNA 1110064P04 gene	1
R037996		chr8	+	9345221	U009065	1110065L07Rik	Abhd13	1110065L07Rik	RIKEN cDNA 1110065L07 gene	1
R028330		chr4	-	123877821	U025507	1110065P20Rik	1110065P20Rik	1110065P20Rik	RIKEN cDNA 1110065P20 gene	1
R006376		chr11	-	20725918	U032558	1110067D22Rik	1110067D22Rik	1110067D22Rik	RIKEN cDNA 1110067D22 gene	1
R000740		chr1	+	151284392	U053171	1190005F20Rik	1190005F20Rik	1190005F20Rik	RIKEN cDNA 1190005F20 gene	1
R020981		chr2	+	59467444	U001802	1200003E16Rik	Tanc1	1200003E16Rik	RIKEN cDNA 1200003E16 gene	1
R056305		chr17	+	24356395	U017708	1200007D18Rik	1200007D18Rik	1200007D18Rik	RIKEN cDNA 1200007D18 gene	1
R053087		chr6	-	149145825	U028050	1200009B18Rik	Ergic2	1200009B18Rik	RIKEN cDNA 1200009B18 gene	1
R006976		chr11	-	86813625	U033235	1200011M11Rik	1200011M11Rik	1200011M11Rik	RIKEN cDNA 1200011M11 gene	1
R016744		chr17	+	84882343	U018315	1200020A08Rik	1200020A08Rik	1200020A08Rik	RIKEN cDNA 1200020A08 gene	1
R033702		chr6	-	115473268	U027747	1500001M20Rik	1500001M20Rik	1500001M20Rik	RIKEN cDNA 1500001M20 gene	1
R028760		chr4	-	154227288	U025877	1500002C15Rik	1500002C15Rik	1500002C15Rik	RIKEN cDNA 1500002C15 gene	1
R048051		chr14	-	12417705	U035247	1500006O09Rik,9230101K24Rik	Thoc7	1500006O09Rik,9230101K24Rik	RIKEN cDNA 1500006O09 gene	1
R025930		chr3	-	134306507	U024679	1500009M05Rik	1500009M05Rik	1500009M05Rik	RIKEN cDNA 1500009M05 gene	1
R031229		chr5	-	122920604	U026720	1500011J06Rik	1500011J06Rik	1500011J06Rik	RIKEN cDNA 1500011J06 gene	1
R019427		chr19	+	19650923	U019272	1500015L24Rik	1500015L24Rik	1500015L24Rik	RIKEN cDNA 1500015L24 gene	1
R003194		chr10	+	89657687	U218298	1500026H17Rik	1500026H17Rik	1500026H17Rik	RIKEN cDNA 1500026H17 gene	1
R001463		chr1	-	38184886	U021252	1500032H18Rik	1500032H18Rik	1500032H18Rik	RIKEN cDNA 1500032H18 gene	1
R021310		chr2	+	105609385	U002206	1500034J20Rik	Immp1l	1500034J20Rik	RIKEN cDNA 1500034J20 gene	1
R047611		chr13	-	17456834	U034534	1600012F09Rik	1600012F09Rik	1600012F09Rik	RIKEN cDNA 1600012F09 gene	1
R034744		chr7	+	33347978	U074786	1600014C10Rik	1600014C10Rik	1600014C10Rik	RIKEN cDNA 1600014C10 gene	1
R017484		chr17	-	43244375	U037840	1600014C23Rik	1600014C23Rik	1600014C23Rik	RIKEN cDNA 1600014C23 gene	1
R028369		chr4	-	127288007	U074751	1700001F22Rik	Hmgb4	1700001F22Rik	RIKEN cDNA 1700001F22 gene	1
R000084		chr1	+	33938773	U000132	1700001G17Rik	1700001G17Rik	1700001G17Rik	RIKEN cDNA 1700001G17 gene	1
R040420		chr9	+	40000666	U235586	1700001J11Rik	1700001J11Rik	1700001J11Rik	RIKEN cDNA 1700001J11 gene	1
R014366		chr15	-	103493501	U036714	1700006H03Rik	1700006H03Rik	1700006H03Rik	RIKEN cDNA 1700006H03 gene	1
R003324		chr10	+	119941854	U012096	1700006J14Rik	1700006J14Rik	1700006J14Rik	RIKEN cDNA 1700006J14 gene	1
R029621		chr5	+	97348913	U005846	1700007G11Rik	1700007G11Rik	1700007G11Rik	RIKEN cDNA 1700007G11 gene	1
R026371		chr4	+	39589149	U004192	1700009N14Rik	1700009N14Rik	1700009N14Rik	RIKEN cDNA 1700009N14 gene	1
R020885		chr2	+	35981620	U001660	1700010A17Rik	1700010A17Rik	1700010A17Rik	RIKEN cDNA 1700010A17 gene	1
R044561		chrX	-	90334683	U039550	1700010D01Rik	1700010D01Rik	1700010D01Rik	RIKEN cDNA 1700010D01 gene	1
R015986		chr17	+	7625176	U017476	1700010I14Rik	1700010I14Rik	1700010I14Rik	RIKEN cDNA 1700010I14 gene	1
R019717		chr19	+	58111737	U019614	1700011F14Rik	1700011F14Rik	1700011F14Rik	RIKEN cDNA 1700011F14 gene	1
R012122		chr14	-	44335189	U035491	1700011H14Rik	1700011H14Rik	1700011H14Rik	RIKEN cDNA 1700011H14 gene	1
R021071		chr2	+	72677173	U001915	1700011J10Rik	1700011J10Rik	1700011J10Rik	RIKEN cDNA 1700011J10 gene	1
R007895		chr12	+	8346299	U013749	1700013G20Rik	1700013G20Rik	1700013G20Rik	RIKEN cDNA 1700013G20 gene	1
R038451		chr8	+	84139227	U009578	1700013H19Rik	Syce2	1700013H19Rik	RIKEN cDNA 1700013H19 gene	1
R029684		chr5	+	106900548	U005935	1700013N18Rik	1700013N18Rik	1700013N18Rik	RIKEN cDNA 1700013N18 gene	1
R022394		chr2	-	6240353	U219197	1700014B07Rik	1700014B07Rik	1700014B07Rik	RIKEN cDNA 1700014B07 gene	1
R043807		chrX	+	130472264	U020232	1700014N06Rik	1700014N06Rik	1700014N06Rik	RIKEN cDNA 1700014N06 gene	1
R039124		chr8	-	11073490	U029586	1700016D06Rik	1700016D06Rik	1700016D06Rik	RIKEN cDNA 1700016D06 gene	1
R009511		chr13	+	24221091	U014662	1700016G14Rik	1700016G14Rik	1700016G14Rik	RIKEN cDNA 1700016G14 gene	1
R030992		chr5	-	102690524	U026477	1700016H13Rik	1700016H13Rik	1700016H13Rik	RIKEN cDNA 1700016H13 gene	1
R025325		chr3	-	39992574	U023969	1700017G19Rik	1700017G19Rik	1700017G19Rik	RIKEN cDNA 1700017G19 gene	1
R044161		chrX	-	3243629	U114611	1700017G21Rik	1700017G21Rik	1700017G21Rik	RIKEN cDNA 1700017G21 gene	1
R025339		chr3	-	48201011	U023998	1700018B24Rik	1700018B24Rik	1700018B24Rik	RIKEN cDNA 1700018B24 gene	1
R001526		chr1	-	53255693	U021320	1700019D03Rik	1700019D03Rik	1700019D03Rik	RIKEN cDNA 1700019D03 gene	1
R020378		chr19	-	58394019	U039184	1700019N19Rik	1700019N19Rik	1700019N19Rik	RIKEN cDNA 1700019N19 gene	1
R008642		chr12	-	8886274	U033801	1700022H16Rik	1700022H16Rik	1700022H16Rik	RIKEN cDNA 1700022H16 gene	1
R022844		chr2	-	73010451	U023068	1700023B02Rik	1700023B02Rik	1700023B02Rik	RIKEN cDNA 1700023B02 gene	1
R008965		chr12	-	94001970	U034248	1700024D23Rik	1700024D23Rik	1700024D23Rik	RIKEN cDNA 1700024D23 gene	1
R026707		chr4	+	103872395	U004575	1700024P16Rik	1700024P16Rik	1700024P16Rik	RIKEN cDNA 1700024P16 gene	1
R056940		chr6	+	30560740	U006632	1700025E21Rik	1700025E21Rik	1700025E21Rik	RIKEN cDNA 1700025E21 gene	1
R002009		chr1	-	151974676	U021889	1700025G04Rik	1700025G04Rik	1700025G04Rik	RIKEN cDNA 1700025G04 gene	1
R025772		chr3	-	105797327	U024481	1700027A23Rik	1700027A23Rik	1700027A23Rik	RIKEN cDNA 1700027A23 gene	1
R002989		chr10	+	76663262	U011680	1700027D21Rik	1700027D21Rik	1700027D21Rik	RIKEN cDNA 1700027D21 gene	1
R028585		chr4	-	140604681	U025731	1700027M01Rik	Ddi2	1700027M01Rik	Mus musculus RIKEN cDNA 1700027M01 gene (1700027M01Rik), mRNA	1
R000889		chr1	+	172450047	U001113	1700028D05Rik	Ccdc19	1700028D05Rik	RIKEN cDNA 1700028D05 gene	1
R020138		chr19	-	22890991	U038919	1700028P14Rik	1700028P14Rik	1700028P14Rik	RIKEN cDNA 1700028P14 gene	1
R029139		chr5	+	21004834	U041323	1700030G06Rik,6030443J06Rik	1700030G06Rik	1700030G06Rik	RIKEN cDNA 1700030G06 gene	1
R011530		chr14	+	64605168	U015819	1700031C06Rik	1700031C06Rik	1700031C06Rik	RIKEN cDNA 1700031C06 gene	1
R004796		chr11	+	29442740	U012410	1700034F02Rik	1700034F02Rik	1700034F02Rik	RIKEN cDNA 1700034F02 gene	1
R049686		chr18	-	85119394	U038648	1700034H14Rik	1700034H14Rik	1700034H14Rik	RIKEN cDNA 1700034H14 gene	1
R025329		chr3	-	40282764	U249994	1700034I23Rik	1700034I23Rik	1700034I23Rik	RIKEN cDNA 1700034I23 gene	1
R031817		chr6	+	3450904	U006501	1700034M03Rik	1700034M03Rik	1700034M03Rik	RIKEN cDNA 1700034M03 gene	1
R040637		chr9	+	60860664	U010588	1700036A12Rik	1700036A12Rik	1700036A12Rik	RIKEN cDNA 1700036A12 gene	1
R005676		chr11	+	102702293	U013403	1700039D13Rik	Ccdc103	1700039D13Rik	RIKEN cDNA 1700039D13 gene	1
R025642		chr3	-	93900816	U024335	1700040D17Rik	1700040D17Rik	1700040D17Rik	RIKEN cDNA 1700040D17 gene	1
R003969		chr10	-	68597179	U041118	1700040L02Rik	1700040L02Rik	1700040L02Rik	RIKEN cDNA 1700040L02 gene	1
R039607		chr8	-	90599661	U030089	1700047E16Rik	1700047E16Rik	1700047E16Rik	RIKEN cDNA 1700047E16 gene	1
R003165		chr10	+	85889408	U011835	1700054F16Rik	1700054F16Rik	1700054F16Rik	RIKEN cDNA 1700054F16 gene	1
R026453		chr4	+	44928752	U004266	1700055D18Rik	1700055D18Rik	1700055D18Rik	RIKEN cDNA 1700055D18 gene	1
R008913		chr12	-	81975126	U041161	1700058C01Rik	1700058C01Rik	1700058C01Rik	RIKEN cDNA 1700058C01 gene	1
R026820		chr4	+	115954222	U004702	1700064K09Rik	Hectd3	1700064K09Rik	RIKEN cDNA 1700064K09 gene	1
R026384		chr4	+	41656288	U004214	1700066J24Rik	1700066J24Rik	1700066J24Rik	RIKEN cDNA 1700066J24 gene	1
R042172		chr9	-	105126552	U031274	1700080E11Rik	1700080E11Rik	1700080E11Rik	RIKEN cDNA 1700080E11 gene	1
R007289		chr11	-	104263381	U033518	1700081L11Rik	1700081L11Rik	1700081L11Rik	RIKEN cDNA 1700081L11 gene	1
R008118		chr12	+	71141006	U014091	1700086L19Rik	1700086L19Rik	1700086L19Rik	RIKEN cDNA 1700086L19 gene	1
R006732		chr11	-	69547839	U032983	1700095G12Rik	1700095G12Rik	1700095G12Rik	RIKEN cDNA 1700095G12 gene	1
R035337		chr7	+	103291489	U008616	1700095J03Rik	1700095J03Rik	1700095J03Rik	RIKEN cDNA 1700095J03 gene	1
R016733		chr17	+	83225210	U018294	1700106N22Rik	1700106N22Rik	1700106N22Rik	RIKEN cDNA 1700106N22 gene	1
R022863		chr2	-	74410276	U022758	1700109F18Rik	1700109F18Rik	1700109F18Rik	RIKEN cDNA 1700109F18 gene	1
R015004		chr16	+	64835301	U017251	1700110N18Rik	1700110N18Rik	1700110N18Rik	RIKEN cDNA 1700110N18 gene	1
R035017		chr7	+	74045878	U008278	1700111A04Rik	1700111A04Rik	1700111A04Rik	RIKEN cDNA 1700111A04 gene	1
R022438		chr2	-	18038969	U022315	1700113O17Rik	1700113O17Rik	1700113O17Rik	RIKEN cDNA 1700113O17 gene	1
R033637		chr6	-	96627884	U027669	1700123L14Rik	1700123L14Rik	1700123L14Rik	RIKEN cDNA 1700123L14 gene	1
R026293		chr4	+	11893530	U264856	1700123M08Rik	1700123M08Rik	1700123M08Rik	RIKEN cDNA 1700123M08 gene	1
R011376		chr14	+	49203053	U015633	1700123O20Rik	1700123O20Rik	1700123O20Rik	RIKEN cDNA 1700123O20 gene	1
R026974		chr4	+	128518303	U004868	1700125D06Rik	1700125D06Rik	1700125D06Rik	RIKEN cDNA 1700125D06 gene	1
R046395		chr11	+	84898396	U013116	1700125H20Rik	1700125H20Rik	1700125H20Rik	RIKEN cDNA 1700125H20 gene	1
R031038		chr5	-	107871579	U026539	1810008K16Rik	1810008K16Rik	1810008K16Rik	RIKEN cDNA 1810008K16 gene	1
R006895		chr11	-	78477298	U033140	1810009O10Rik	1810009O10Rik	1810009O10Rik	Mus musculus RIKEN cDNA 1810009O10 gene (1810009O10Rik), mRNA	1
R037296		chr7	-	121101714	U029276	1810010M01Rik	1810010M01Rik	1810010M01Rik	RIKEN cDNA 1810010M01 gene	1
R039201		chr8	-	23193774	U029650	1810011O10Rik	1810011O10Rik	1810011O10Rik	RIKEN cDNA 1810011O10 gene	1
R008752		chr12	-	51450608	U033949	1810011O16Rik	1810011O16Rik	1810011O16Rik	RIKEN cDNA 1810011O16 gene	1
R029378		chr5	+	52023049	U042634	1810013D10Rik	1810013D10Rik	1810013D10Rik	RIKEN cDNA 1810013D10 gene	1
R014680		chr16	+	15915637	U016863	1810015A11Rik	1810015A11Rik	1810015A11Rik	RIKEN cDNA 1810015A11 gene	1
R023132		chr2	-	93713205	U023057	1810020C19Rik	Alkbh3	1810020C19Rik	RIKEN cDNA 1810020C19 gene	1
R036877		chr7	-	84507140	U028850	1810020E01Rik	Tmem126a	1810020E01Rik	RIKEN cDNA 1810020E01 gene	1
R040339		chr9	+	37149487	U010254	1810021J13Rik	1810021J13Rik	1810021J13Rik	RIKEN cDNA 1810021J13 gene	1
R025233		chr3	-	14608126	U023843	1810022K09Rik	1810022K09Rik	1810022K09Rik	RIKEN cDNA 1810022K09 gene	1
R005161		chr11	+	69564167	U012832	1810027O10Rik	1810027O10Rik	1810027O10Rik	RIKEN cDNA 1810027O10 gene	1
R039395		chr8	-	65595654	U029883	1810029B16Rik	1810029B16Rik	1810029B16Rik	RIKEN cDNA 1810029B16 gene	1
R028226		chr4	-	115667292	U025417	1810037K07Rik	Mmachc	1810037K07Rik	RIKEN cDNA 1810037K07 gene	1
R038170		chr8	+	32955342	U009250	1810045K07Rik	Tmem66	1810045K07Rik	RIKEN cDNA 1810045K07 gene	1
R028045		chr4	-	82271362	U025214	1810054D07Rik	1810054D07Rik	1810054D07Rik	RIKEN cDNA 1810054D07 gene	1
R049634		chr18	-	35722595	U038320	1810057E01Rik	Sil1	1810057E01Rik	RIKEN cDNA 1810057E01 gene	1
R032800		chr6	+	148460597	U007589	1810060J02Rik	Ccdc91	1810060J02Rik	RIKEN cDNA 1810060J02 gene	1
R011122		chr14	+	18907538	U015362	1810062O18Rik	1810062O18Rik	1810062O18Rik	RIKEN cDNA 1810062O18 gene	1
R007489		chr11	-	119931291	U033706	1810073N04Rik	1810073N04Rik	1810073N04Rik	RIKEN cDNA 1810073N04 gene	1
R010382		chr13	-	46609242	U014799	2010001K21Rik	2010001K21Rik	2010001K21Rik	RIKEN cDNA 2010001K21 gene	1
R026373		chr4	+	40408420	U004197	2010003O02Rik	2010003O02Rik	2010003O02Rik	RIKEN cDNA 2010003O02 gene	1
R023367		chr2	-	126447089	U023311	2010106G01Rik	2010106G01Rik	2010106G01Rik	RIKEN cDNA 2010106G01 gene	1
R011998		chr14	-	29260894	U035366	2010107H07Rik	2010107H07Rik	2010107H07Rik	RIKEN cDNA 2010107H07 gene	1
R007974		chr12	+	28981394	U013843	2010109K11Rik	2010109K11Rik	2010109K11Rik	RIKEN cDNA 2010109K11 gene	1
R042313		chr9	-	118144051	U031416	2010110K16Rik	2010110K16Rik	2010110K16Rik	RIKEN cDNA 2010110K16 gene	1
R009752		chr13	+	60350196	U014944	2010111I01Rik,2300006M17Rik	2010111I01Rik	2010111I01Rik	RIKEN cDNA 2010111I01 gene	1
R051643		chr4	-	3502000	U024802	2010300G19Rik	Tmem68	2010300G19Rik	RIKEN cDNA 2010300G19 gene	1
R006402		chr11	-	29409824	U032602	2010316F05Rik	2010316F05Rik	2010316F05Rik	RIKEN cDNA 2010316F05 gene	1
R021588		chr2	+	136406137	U002532	2210009G21Rik	2210009G21Rik	2210009G21Rik	RIKEN cDNA 2210009G21 gene	1
R015304		chr16	-	12638995	U163130	2210010A19Rik	2210010A19Rik	2210010A19Rik	RIKEN cDNA 2210010A19 gene	1
R001522		chr1	-	52966182	U021315	2210010L05Rik	2210010L05Rik	2210010L05Rik	RIKEN cDNA 2210010L05 gene	1
R036908		chr7	-	92748031	U028887	2210018M11Rik	2210018M11Rik	2210018M11Rik	RIKEN cDNA 2210018M11 gene	1
R031495		chr5	-	146163017	U026962	2210019I11Rik	2210019I11Rik	2210019I11Rik	RIKEN cDNA 2210019I11 gene	1
R032793		chr6	+	147959103	U007584	2210417D09Rik	2210417D09Rik	2210417D09Rik	RIKEN cDNA 2210417D09 gene	1
R041935		chr9	-	63519660	U030987	2300009A05Rik	2300009A05Rik	2300009A05Rik	RIKEN cDNA 2300009A05 gene	1
R023495		chr2	-	150065504	U023480	2310001A20Rik	2310001A20Rik	2310001A20Rik	RIKEN cDNA 2310001A20 gene	1
R041142		chr9	+	121313992	U011163	2310001H13Rik	Trak1	2310001H13Rik	RIKEN cDNA 2310001H13 gene	1
R021506		chr2	+	126761777	U002432	2310003P10Rik	Tmem127	2310003P10Rik	RIKEN cDNA 2310003P10 gene	1
R031940		chr6	+	34478490	U006659	2310005E10Rik	2310005E10Rik	2310005E10Rik	RIKEN cDNA 2310005E10 gene	1
R024202		chr3	+	10368454	U003027	2310010I16Rik	2310010I16Rik	2310010I16Rik	Mus musculus RIKEN cDNA 2310010I16 gene (2310010I16Rik), mRNA	1
R016394		chr17	+	33584057	U041372	2310014H01Rik	2310014H01Rik	2310014H01Rik	RIKEN cDNA 2310014H01 gene	1
R011196		chr14	+	28957057	U015450	2310014H19Rik	Tmem110	2310014H19Rik	RIKEN cDNA 2310014H19 gene	1
R014695		chr16	+	16417438	U016877	2310015A05Rik	2310015A05Rik	2310015A05Rik	RIKEN cDNA 2310015A05 gene	1
R029723		chr5	+	109930155	U005983	2310015L07Rik	2310015L07Rik	2310015L07Rik	RIKEN cDNA 2310015L07 gene	1
R010777		chr13	-	109441332	U035185	2310016C16Rik	2310016C16Rik	2310016C16Rik	RIKEN cDNA 2310016C16 gene	1
R021720		chr2	+	153619533	U002679	2310021H06Rik	2310021H06Rik	2310021H06Rik	RIKEN cDNA 2310021H06 gene	1
R011127		chr14	+	19068907	U015366	2310021P13Rik	2310021P13Rik	2310021P13Rik	RIKEN cDNA 2310021P13 gene	1
R026767		chr4	+	110373911	U004641	2310026E23Rik	2310026E23Rik	2310026E23Rik	RIKEN cDNA 2310026E23 gene	1
R020980		chr2	+	59340053	U001798	2310032F03Rik	2310032F03Rik	2310032F03Rik	RIKEN cDNA 2310032F03 gene	1
R000544		chr1	+	105555125	U000674	2310035C23Rik	2310035C23Rik	2310035C23Rik	RIKEN cDNA 2310035C23 gene	1
R034985		chr7	+	66555854	U252764	2310037I24Rik	2310037I24Rik	2310037I24Rik	RIKEN cDNA 2310037I24 gene	1
R026494		chr4	+	48579436	U004308	2310039E09Rik	2310039E09Rik	2310039E09Rik	RIKEN cDNA 2310039E09 gene	1
R023752		chr2	-	173897989	U023744	2310042G06Rik	2310042G06Rik	2310042G06Rik	RIKEN cDNA 2310042G06 gene	1
R022918		chr2	-	84376578	U022813	2310042M24Rik	Txndc14	2310042M24Rik	RIKEN cDNA 2310042M24 gene	1
R030772		chr5	-	52023650	U026211	2310045A20Rik	2310045A20Rik	2310045A20Rik	RIKEN cDNA 2310045A20 gene	1
R021667		chr2	+	151453443	U002632	2310046K01Rik	2310046K01Rik	2310046K01Rik	RIKEN cDNA 2310046K01 gene	1
R029628		chr5	+	99058634	U005857	2310057D15Rik	2310057D15Rik	2310057D15Rik	RIKEN cDNA 2310057D15 gene	1
R046058		chr10	-	29017411	U031636	2310057J18Rik	2310057J18Rik	2310057J18Rik	RIKEN cDNA 2310057J18 gene	1
R028032		chr4	-	81444292	U048994	2310067E19Rik	2310067E19Rik	2310067E19Rik	RIKEN cDNA 2310067E19 gene	1
R004988		chr11	+	57527266	U012644	2310079P12Rik	Sap30l	2310079P12Rik	RIKEN cDNA 2310079P12 gene	1
R021684		chr2	+	152144005	U002651	2400002F11Rik	2400002F11Rik	2400002F11Rik	RIKEN cDNA 2400002F11 gene	1
R006699		chr11	-	68699515	U032950	2400006H24Rik	2400006H24Rik	2400006H24Rik	RIKEN cDNA 2400006H24 gene	1
R005201		chr11	+	70695764	U012868	2400006N03Rik	Rpain	2400006N03Rik	RIKEN cDNA 2400006N03 gene	1
R010740		chr13	-	100396654	U035135	2410002O22Rik	2410002O22Rik	2410002O22Rik	RIKEN cDNA 2410002O22 gene	1
R039379		chr8	-	60825280	U029865	2410003B16Rik	Palld	2410003B16Rik	RIKEN cDNA 2410003B16 gene	1
R040755		chr9	+	73235076	U188888	2410004A20Rik	2410004A20Rik	2410004A20Rik	RIKEN cDNA 2410004A20 gene	1
R053248		chr7	+	19682622	U007798	2410005H09Rik	2410005H09Rik	2410005H09Rik	RIKEN cDNA 2410005H09 gene	1
R021440		chr2	+	120123231	U042351	2410007P03Rik	Cep27	2410007P03Rik	RIKEN cDNA 2410007P03 gene	1
R038120		chr8	+	23740358	U009189	2410018G23Rik	Tm2d2	2410018G23Rik	RIKEN cDNA 2410018G23 gene	1
R021359		chr2	+	112002447	U002255	2410042D21Rik	2410042D21Rik	2410042D21Rik	RIKEN cDNA 2410042D21 gene	1
R046060		chr10	-	30643491	U031646	2410075D05Rik	2410075D05Rik	2410075D05Rik	RIKEN cDNA 2410075D05 gene	1
R041903		chr9	-	58857741	U030941	2410076I21Rik	2410076I21Rik	2410076I21Rik	RIKEN cDNA 2410076I21 gene	1
R040660		chr9	+	64623538	U010615	2410080H04Rik	Megf11	2410080H04Rik	RIKEN cDNA 2410080H04 gene	1
R048268		chr15	+	8030958	U016054	2410089E03Rik	2410089E03Rik	2410089E03Rik	RIKEN cDNA 2410089E03 gene	1
R016702		chr17	+	76759370	U018241	2410091C18Rik	2410091C18Rik	2410091C18Rik	RIKEN cDNA 2410091C18 gene	1
R005171		chr11	+	69721424	U107114	2410141M05Rik	Phf23	2410141M05Rik	RIKEN cDNA 2410141M05 gene	1
R038395		chr8	+	77722448	U009525	2410193C02Rik	2410193C02Rik	2410193C02Rik	RIKEN cDNA 2410193C02 gene	1
R036881		chr7	-	86709895	U028859	2500001H09Rik	Pcf11	2500001H09Rik	RIKEN cDNA 2500001H09 gene	1
R000579		chr1	+	119277607	U000721	2500001K11Rik	2500001K11Rik	2500001K11Rik	RIKEN cDNA 2500001K11 gene	1
R051161		chr3	-	90320306	U024301	2500003M10Rik	2500003M10Rik	2500003M10Rik	RIKEN cDNA 2500003M10 gene	1
R030828		chr5	-	71952659	U043847	2510002A14Rik,9030227G01Rik	9030227G01Rik	9030227G01Rik	RIKEN cDNA 2510002A14 gene	1
R006415		chr11	-	30881156	U032621	2510006C20Rik	2510006C20Rik	2510006C20Rik	RIKEN cDNA 2510006C20 gene	1
R011203		chr14	+	29260745	U015458	2510015F01Rik,B930019K04Rik	B930019K04Rik	B930019K04Rik	RIKEN cDNA 2510015F01 gene	1
R007234		chr11	-	102006375	U033469	2600001B17Rik	2600001B17Rik	2600001B17Rik	RIKEN cDNA 2600001B17 gene	1
R046449		chr11	+	116674926	U013583	2600014M03Rik	2600014M03Rik	2600014M03Rik	RIKEN cDNA 2600014M03 gene	1
R006709		chr11	-	69123893	U032961	2600017H02Rik	Tmem88	2600017H02Rik	RIKEN cDNA 2600017H02 gene	1
R033124		chr6	-	13858417	U027055	2610001J05Rik	2610001J05Rik	2610001J05Rik	RIKEN cDNA 2610001J05 gene	1
R002673		chr10	+	20275023	U011320	2610016C23Rik	2610016C23Rik	2610016C23Rik	RIKEN cDNA 2610016C23 gene	1
R056122		chr14	+	29221514	U043388	2610016F04Rik	Pb1	2610016F04Rik	RIKEN cDNA 2610016F04 gene	1
R001486		chr1	-	42989559	U021277	2610017I09Rik	2610017I09Rik	2610017I09Rik	RIKEN cDNA 2610017I09 gene	1
R043433		chrX	+	45361843	U043758	2610018G03Rik	2610018G03Rik	2610018G03Rik	RIKEN cDNA 2610018G03 gene	1
R003843		chr10	-	42106428	U031725	2610018I05Rik,LOC213402	Armc2	2610018I05Rik,LOC213402	RIKEN cDNA 2610018I05 gene	1
R035404		chr7	+	113669573	U008689	2610020H08Rik	2610020H08Rik	2610020H08Rik	RIKEN cDNA 2610020H08 gene	1
R011478		chr14	+	58390889	U015756	2610028A01Rik	2610028A01Rik	2610028A01Rik	RIKEN cDNA 2610028A01 gene	1
R028337		chr4	-	124926096	U267042	2610028E06Rik	2610028E06Rik	2610028E06Rik	RIKEN cDNA 2610028E06 gene	1
R043696		chrX	+	99681126	U020115	2610029G23Rik	2610029G23Rik	2610029G23Rik	RIKEN cDNA 2610029G23 gene	1
R023593		chr2	-	157485404	U023586	2610036D13Rik	2610036D13Rik	2610036D13Rik	RIKEN cDNA 2610036D13 gene	1
R007302		chr11	-	106037445	U270058	2610204L23Rik	2610204L23Rik	2610204L23Rik	RIKEN cDNA 2610204L23 gene	1
R035058		chr7	+	78543554	U008327	2610206C17Rik	2610206C17Rik	2610206C17Rik	RIKEN cDNA 2610206C17 gene	1
R042299		chr9	-	114480661	U031397	2610206G21Rik	2610206G21Rik	2610206G21Rik	RIKEN cDNA 2610206G21 gene	1
R025336		chr3	-	41247398	U023989	2610207F23Rik	2610207F23Rik	2610207F23Rik	RIKEN cDNA 2610207F23 gene	1
R011466		chr14	+	56866268	U015733	2610207P08Rik	Dleu8	2610207P08Rik	RIKEN cDNA 2610207P08 gene	1
R033540		chr6	-	87118760	U027571	2610209M04Rik	2610209M04Rik	2610209M04Rik	RIKEN cDNA 2610209M04 gene	1
R005319		chr11	+	77757939	U013003	2610209N15Rik	2610209N15Rik	2610209N15Rik	RIKEN cDNA 2610209N15 gene	1
R021523		chr2	+	128331971	U002447	2610301K12Rik	2610301K12Rik	2610301K12Rik	RIKEN cDNA 2610301K12 gene	1
R042121		chr9	-	98174731	U031224	2610303G11Rik	2610303G11Rik	2610303G11Rik	RIKEN cDNA 2610303G11 gene	1
R021783		chr2	+	157485466	U002744	2610304G08Rik	2610304G08Rik	2610304G08Rik	RIKEN cDNA 2610304G08 gene	1
R020217		chr19	-	36262286	U038999	2610306H15Rik	2610306H15Rik	2610306H15Rik	RIKEN cDNA 2610306H15 gene	1
R024780		chr3	+	106343522	U003705	2610318G18Rik	Tmem77	2610318G18Rik	RIKEN cDNA 2610318G18 gene	1
R023226		chr2	-	111991270	U023173	2610318K02Rik	Tmem85	2610318K02Rik	RIKEN cDNA 2610318K02 gene	1
R015335		chr16	-	15896389	U036838	2610318N02Rik	2610318N02Rik	2610318N02Rik	RIKEN cDNA 2610318N02 gene	1
R005332		chr11	+	77997986	U013014	2610507B11Rik	2610507B11Rik	2610507B11Rik	RIKEN cDNA 2610507B11 gene	1
R027148		chr4	+	139581253	U005025	2610510H01Rik	Rcc2	2610510H01Rik	RIKEN cDNA 2610510H01 gene	1
R021378		chr2	+	116763587	U002273	2610510H03Rik	2610510H03Rik	2610510H03Rik	RIKEN cDNA 2610510H03 gene	1
R009714		chr13	+	53930913	U014884	2610524G07Rik	2610524G07Rik	2610524G07Rik	RIKEN cDNA 2610524G07 gene	1
R017445		chr17	-	38449142	U037813	2610528M18Rik	Cenpq	2610528M18Rik	RIKEN cDNA 2610528M18 gene	1
R046195		chr10	-	122748859	U032308	2610528O22Rik	Mon2	2610528O22Rik	RIKEN cDNA 2610528O22 gene	1
R050573		chr2	-	106598212	U023129	2700007P21Rik	2700007P21Rik	2700007P21Rik	RIKEN cDNA 2700007P21 gene	1
R005403		chr11	+	83481081	U013096	2700008B19Rik	2700008B19Rik	2700008B19Rik	RIKEN cDNA 2700008B19 gene	1
R004908		chr11	+	49884201	U012545	2700008N14Rik	2700008N14Rik	2700008N14Rik	RIKEN cDNA 2700008N14 gene	1
R046064		chr10	-	34011200	U031675	2700019D07Rik	2700019D07Rik	2700019D07Rik	RIKEN cDNA 2700019D07 gene	1
R021987		chr2	+	180904204	U002976	2700038C09Rik	2700038C09Rik	2700038C09Rik	RIKEN cDNA 2700038C09 gene	1
R008098		chr12	+	67971858	U014051	2700049A03Rik	2700049A03Rik	2700049A03Rik	RIKEN cDNA 2700049A03 gene	1
R000617		chr1	+	131378229	U000780	2700049P18Rik	2700049P18Rik	2700049P18Rik	RIKEN cDNA 2700049P18 gene	1
R040520		chr9	+	50689647	U010463	2700059L22Rik	2700059L22Rik	2700059L22Rik	RIKEN cDNA 2700059L22 gene	1
R047154		chr12	+	94173887	U014256	2700069A02Rik	Zc3h14	2700069A02Rik	RIKEN cDNA 2700069A02 gene	1
R053896		chr7	-	136473861	U029470	2700078K21Rik	2700078K21Rik	2700078K21Rik	RIKEN cDNA 2700078K21 gene	1
R006850		chr11	-	75969384	U042048	2700085E05Rik	2700085E05Rik	2700085E05Rik	RIKEN cDNA 2700085E05 gene	1
R050590		chr2	-	120123370	U023248	2810002D13Rik	Lrrc57	2810002D13Rik	RIKEN cDNA 2810002D13 gene	1
R008400		chr12	+	107191901	U014434	2810002N01Rik	2810002N01Rik	2810002N01Rik	RIKEN cDNA 2810002N01 gene	1
R044558		chrX	-	90046234	U039546	2810002O09Rik	2810002O09Rik	2810002O09Rik	RIKEN cDNA 2810002O09 gene	1
R023088		chr2	-	90623066	U023010	2810004N20Rik	Ptpmt1	2810004N20Rik	RIKEN cDNA 2810004N20Rik	1
R029915		chr5	+	123499409	U006184	2810006K23Rik	2810006K23Rik	2810006K23Rik	RIKEN cDNA 2810006K23 gene	1
R009421		chr13	+	17159108	U014569	2810021B07Rik	2810021B07Rik	2810021B07Rik	RIKEN cDNA 2810021B07 gene	1
R000778		chr1	+	157317920	U000963	2810025M15Rik	2810025M15Rik	2810025M15Rik	RIKEN cDNA 2810025M15 gene	1
R021330		chr2	+	109641604	U002224	2810027O19Rik	2810027O19Rik	2810027O19Rik	RIKEN cDNA 2810027O19 gene	1
R022440		chr2	-	18090460	U022317	2810030E01Rik	2810030E01Rik	2810030E01Rik	RIKEN cDNA 2810030E01 gene	1
R023466		chr2	-	143984335	U023438	2810039F03Rik	2810039F03Rik	2810039F03Rik	RIKEN cDNA 2810039F03 gene	1
R014688		chr16	+	16260645	U016873	2810401C16Rik	2810401C16Rik	2810401C16Rik	RIKEN cDNA 2810401C16 gene	1
R033825		chr6	-	125835952	U027863	2810406C15Rik	2810406C15Rik	2810406C15Rik	RIKEN cDNA 2810406C15 gene	1
R033287		chr6	-	48211441	U046692	2810407L07Rik,2500002G23Rik	2500002G23Rik	2500002G23Rik	RIKEN cDNA 2810407L07 gene	1
R022843		chr2	-	72912197	U022741	2810409H07Rik	2810409H07Rik	2810409H07Rik	RIKEN cDNA 2810409H07 gene	1
R040690		chr9	+	66013564	U010644	2810417H13Rik	2810417H13Rik	2810417H13Rik	RIKEN cDNA 2810417H13 gene	1
R016717		chr17	+	78777250	U018262	2810417M05Rik	2810417M05Rik	2810417M05Rik	RIKEN cDNA 2810417M05 gene	1
R000812		chr1	+	163912482	U001012	2810422O20Rik	2810422O20Rik	2810422O20Rik	RIKEN cDNA 2810422O20 gene	1
R009844		chr13	+	80317139	U015075	2810446P07Rik	2810446P07Rik	2810446P07Rik	RIKEN cDNA 2810446P07 gene	1
R017565		chr17	-	53351099	U037930	2810458H16Rik	2810458H16Rik	2810458H16Rik	RIKEN cDNA 2810458H16 gene	1
R005549		chr11	+	97565996	U013279	2810474C18Rik	2810474C18Rik	2810474C18Rik	RIKEN cDNA 2810474C18 gene	1
R012796		chr15	+	4971123	U016023	2900001O04Rik	2900001O04Rik	2900001O04Rik	RIKEN cDNA 2900001O04 gene	1
R008198		chr12	+	81277415	U303311	2900006K08Rik	2900006K08Rik	2900006K08Rik	RIKEN cDNA 2900006K08 gene	1
R056467		chr19	-	23717488	U038928	2900009I07Rik	2900009I07Rik	2900009I07Rik	RIKEN cDNA 2900009I07 gene	1
R017207		chr17	-	24929835	U037588	2900010M23Rik	2900010M23Rik	2900010M23Rik	RIKEN cDNA 2900010M23 gene	1
R031024		chr5	-	107057682	U026523	2900024C23Rik	2900024C23Rik	2900024C23Rik	RIKEN cDNA 2900024C23 gene	1
R026729		chr4	+	106212803	U004601	2900042B11Rik	2900042B11Rik	2900042B11Rik	RIKEN cDNA 2900042B11 gene	1
R033636		chr6	-	96579046	U027668	2900060L22Rik	2900060L22Rik	2900060L22Rik	RIKEN cDNA 2900060L22 gene	1
R043791		chrX	+	129538753	U043791	2900062L11Rik	2900062L11Rik	2900062L11Rik	RIKEN cDNA 2900062L11 gene	1
R021360		chr2	+	112078234	U002256	2900064A13Rik	2900064A13Rik	2900064A13Rik	RIKEN cDNA 2900064A13 gene	1
R008323		chr12	+	100476787	U014335	2900070E19Rik	Glrx5	2900070E19Rik	RIKEN cDNA 2900070E19 gene	1
R017675		chr17	-	68774238	U005647	2900073G15Rik	2900073G15Rik	2900073G15Rik	RIKEN cDNA 2900073G15 gene	1
R003188		chr10	+	88172924	U011858	2900091E11Rik	Ccdc53	2900091E11Rik	RIKEN cDNA 2900091E11 gene	1
R007263		chr11	-	102746214	U033491	3000004C01Rik	3000004C01Rik	3000004C01Rik	RIKEN cDNA 3000004C01 gene	1
R029696		chr5	+	107705985	U005955	3010001K23Rik	3010001K23Rik	3010001K23Rik	RIKEN cDNA 3010001K23 gene	1
R032805		chr6	+	149881354	U007597	3010003L21Rik	3010003L21Rik	3010003L21Rik	RIKEN cDNA 3010003L21 gene	1
R041631		chr9	-	35482563	U030670	3010015K02Rik	Hyls1	3010015K02Rik	RIKEN cDNA 3010015K02 gene	1
R028018		chr4	-	74339525	U025193	3110001D03Rik	3110001D03Rik	3110001D03Rik	RIKEN cDNA 3110001D03 gene	1
R050601		chr2	-	125296724	U068937	3110001I20Rik	3110001I20Rik	3110001I20Rik	RIKEN cDNA 3110001I20 gene	1
R041464		chr9	-	13655736	U030477	3110002L15Rik	Cep57	3110002L15Rik	RIKEN cDNA 3110002L15 gene	1
R010315		chr13	-	33879105	U034677	3110004L20Rik	3110004L20Rik	3110004L20Rik	RIKEN cDNA 3110004L20 gene	1
R009830		chr13	+	74235766	U015048	3110006O06Rik	3110006O06Rik	3110006O06Rik	RIKEN cDNA 3110006O06 gene	1
R032557		chr6	+	120280618	U007330	3110021A11Rik	3110021A11Rik	3110021A11Rik	RIKEN cDNA 3110021A11 gene	1
R056415		chr18	-	77169012	U038576	3110023G01Rik	3110023G01Rik	3110023G01Rik	RIKEN cDNA 3110023G01 gene	1
R009928		chr13	+	101034932	U015215	3110031B13Rik	3110031B13Rik	3110031B13Rik	RIKEN cDNA 3110031B13 gene	1
R027746		chr4	-	35364948	U024941	3110043O21Rik	3110043O21Rik	3110043O21Rik	RIKEN cDNA 3110043O21 gene	1
R029392		chr5	+	62606469	U005613	3110047P20Rik	3110047P20Rik	3110047P20Rik	RIKEN cDNA 3110047P20 gene	1
R013239		chr15	+	85102296	U016515	3110048E14Rik	3110048E14Rik	3110048E14Rik	RIKEN cDNA 3110048E14 gene	1
R002902		chr10	+	62990033	U011590	3110049J23Rik	3110049J23Rik	3110049J23Rik	RIKEN cDNA 3110049J23 gene	1
R033140		chr6	-	23299846	U027079	3110069A13Rik	3110069A13Rik	3110069A13Rik	RIKEN cDNA 3110069A13 gene	1
R016456		chr17	+	39829482	U017988	3110082D06Rik	3110082D06Rik	3110082D06Rik	RIKEN cDNA 3110082D06 gene	1
R042144		chr9	-	101200274	U031245	3222402P14Rik,C530025M11Rik	3222402P14Rik	3222402P14Rik	RIKEN cDNA 3222402P14 gene	1
R004966		chr11	+	54153793	U211418	3230401D17Rik	3230401D17Rik	3230401D17Rik	RIKEN cDNA 3230401D17 gene	1
R037232		chr7	-	115945122	U029210	3230401I01Rik	3230401I01Rik	3230401I01Rik	RIKEN cDNA 3230401I01 gene	1
R013376		chr15	+	100361717	U016668	3300001H21Rik	Mettl7a	3300001H21Rik	RIKEN cDNA 3300001H21 gene	1
R023438		chr2	-	132329909	U023397	3300001M20Rik	3300001M20Rik	3300001M20Rik	RIKEN cDNA 3300001M20 gene	1
R033272		chr6	-	42853534	U027247	3321401G04Rik	3321401G04Rik	3321401G04Rik	RIKEN cDNA 3321401G04 gene	1
R011089		chr14	+	10742061	U015307	3830406C13Rik	3830406C13Rik	3830406C13Rik	RIKEN cDNA 3830406C13 gene	1
R035372		chr7	+	108604940	U008659	3830422K02Rik	3830422K02Rik	3830422K02Rik	RIKEN cDNA 3830422K02 gene	1
R008164		chr12	+	77553846	U186016	3830431G21Rik	3830431G21Rik	3830431G21Rik	RIKEN cDNA 3830431G21 gene	1
R057214		chr8	+	80225534	U009540	4631402N15Rik	4631402N15Rik	4631402N15Rik	Mus musculus RIKEN cDNA 4631402N15 gene (4631402N15Rik), mRNA (possibly wrong strand)	1
R025414		chr3	-	62007300	U145887	4631416L12Rik	4631416L12Rik	4631416L12Rik	RIKEN cDNA 4631416L12 gene	1
R044384		chrX	-	47789959	U039389	4632404H22Rik	4632404H22Rik	4632404H22Rik	RIKEN cDNA 4632404H22 gene	1
R028177		chr4	-	107792461	U025365	4632412E09Rik	Btf3l4	4632412E09Rik	RIKEN cDNA 4632412E09 gene	1
R037058		chr7	-	99512412	U029035	4632419K20Rik	4632419K20Rik	4632419K20Rik	RIKEN cDNA 4632419K20 gene	1
R000588		chr1	+	121194254	U160960	4633402D15Rik	Ccdc93	4633402D15Rik	RIKEN cDNA 4633402D15 gene	1
R004372		chr10	-	127948654	U032349	4633402N23Rik	Spryd4	4633402N23Rik	RIKEN cDNA 4633402N23 gene	1
R007137		chr11	-	99159054	U033387	4732407F15Rik	4732407F15Rik	4732407F15Rik	RIKEN cDNA 4732407F15 gene	1
R026799		chr4	+	114696649	U042568	4732418C07Rik	4732418C07Rik	4732418C07Rik	RIKEN cDNA 4732418C07 gene	1
R021314		chr2	+	106088434	U002208	4732421G10Rik	Dcdc5	4732421G10Rik	RIKEN cDNA 4732421G10 gene	1
R005440		chr11	+	87391079	U013145	4732452J19Rik	Rnf43	4732452J19Rik	Mus musculus RIKEN cDNA 4732452J19 gene (4732452J19Rik), mRNA	1
R023171		chr2	-	104521572	U023102	4732486I23Rik	Qser1	4732486I23Rik	RIKEN cDNA 4732486I23 gene	1
R009951		chr13	+	107504072	U015243	4732495G21Rik	4732495G21Rik	4732495G21Rik	RIKEN cDNA 4732495G21 gene	1
R005732		chr11	+	106610348	U013473	4732496G21Rik	Ccdc45	4732496G21Rik	RIKEN cDNA 4732496G21 gene	1
R042238		chr9	-	108616413	U031337	4733401H18Rik	4733401H18Rik	4733401H18Rik	RIKEN cDNA 4733401H18 gene	1
R002132		chr1	-	166611723	U022012	4831428F09	4831428F09	4831428F09	Mus musculus hypothetical protein 4831428F09 (4831428F09), mRNA	1
R029172		chr5	+	23968432	U111700	4831440E17Rik	4831440E17Rik	4831440E17Rik	RIKEN cDNA 4831440E17 gene	1
R001499		chr1	-	44514751	U021289	4832428D23Rik	4832428D23Rik	4832428D23Rik	RIKEN cDNA 4832428D23 gene	1
R050110		chr2	+	70753501	U001888	4833418A01Rik	4833418A01Rik	4833418A01Rik	RIKEN cDNA 4833418A01 gene	1
R035038		chr7	+	75800139	U008306	4833418N17Rik	4833418N17Rik	4833418N17Rik	RIKEN cDNA 4833418N17 gene	1
R047852		chr13_random	+	16951485	U043373	4833420G17Rik	4833420G17Rik	4833420G17Rik	RIKEN cDNA 4833420G17 gene	1
R041821		chr9	-	51174405	U030853	4833427G06Rik	4833427G06Rik	4833427G06Rik	RIKEN cDNA 4833427G06 gene	1
R006374		chr11	-	20589735	U057163	4833432P19Rik	4833432P19Rik	4833432P19Rik	RIKEN cDNA 4833432P19 gene	1
R041003		chr9	+	108616531	U260214	4833445I07Rik	4833445I07Rik	4833445I07Rik	RIKEN cDNA 4833445I07 gene	1
R010197		chr13	-	20948557	U034560	4921504I05Rik	4921504I05Rik	4921504I05Rik	RIKEN cDNA 4921504I05 gene	1
R026222		chr3_random	+	2810244	U003536	4921507I02Rik	Them4	4921507I02Rik	RIKEN cDNA 4921507I02 gene	1
R008147		chr12	+	75548134	U014130	4921509E07Rik	4921509E07Rik	4921509E07Rik	RIKEN cDNA 4921509E07 gene	1
R003242		chr10	+	97673704	U011940	4921510H08Rik	4921510H08Rik	4921510H08Rik	RIKEN cDNA 4921510H08 gene	1
R043758		chrX	+	120930012	U020172	4921511C20Rik	4921511C20Rik	4921511C20Rik	RIKEN cDNA 4921511C20 gene	1
R038234		chr8	+	46680931	U320588	4921511I16Rik	4921511I16Rik	4921511I16Rik	RIKEN cDNA 4921511I16 gene	1
R036873		chr7	-	83894044	U028845	4921513D09Rik	Ccdc81	4921513D09Rik	RIKEN cDNA 4921513D09 gene	1
R035133		chr7	+	91966693	U008422	4921513O04	Gdpd4	4921513O04	Mus musculus hypothetical protein 4921513O04 (4921513O04), mRNA	1
R002862		chr10	+	59178756	U011545	4921515A04Rik	Sept10	4921515A04Rik	RIKEN cDNA 4921515A04 gene	1
R037992		chr8	+	8027658	U009057	4921522P10Rik	4921522P10Rik	4921522P10Rik	RIKEN cDNA 4921522P10 gene	1
R039573		chr8	-	84706098	U030056	4921524J17Rik	4921524J17Rik	4921524J17Rik	RIKEN cDNA 4921524J17 gene	1
R043607		chrX	+	80234678	U019991	4921526G09Rik	4921526G09Rik	4921526G09Rik	RIKEN cDNA 4921526G09 gene	1
R012960		chr15	+	43423057	U016220	4921531G14Rik	4921531G14Rik	4921531G14Rik	RIKEN cDNA 4921531G14 gene	1
R003226		chr10	+	94662974	U043104	4921537D05Rik	4921537D05Rik	4921537D05Rik	RIKEN cDNA 4921537D05 gene	1
R042075		chr9	-	87600398	U031164	4922501C03Rik	4922501C03Rik	4922501C03Rik	RIKEN cDNA 4922501C03 gene	1
R050617		chr2	-	130245032	U023364	4930402H24Rik	4930402H24Rik	4930402H24Rik	RIKEN cDNA 4930402H24 gene	1
R004965		chr11	+	54123464	U040752	4930404A10Rik	4930404A10Rik	4930404A10Rik	RIKEN cDNA 4930404A10 gene	1
R035405		chr7	+	113771859	U008692	4930404J24Rik	4930404J24Rik	4930404J24Rik	RIKEN cDNA 4930404J24 gene	1
R043199		chrUn_random	-	78275068	U291566	4930408F14Rik	4930408F14Rik	4930408F14Rik	RIKEN cDNA 4930408F14 gene	1
R037220		chr7	-	114545911	U029193	4930408O21Rik	4930408O21Rik	4930408O21Rik	RIKEN cDNA 4930408O21 gene	1
R020578		chr2	+	9797366	U001375	4930412O13Rik	4930412O13Rik	4930412O13Rik	RIKEN cDNA 4930412O13 gene	1
R000390		chr1	+	82651566	U000497	4930418P06Rik	Rhbdd1	4930418P06Rik	RIKEN cDNA 4930418P06 gene	1
R010732		chr13	-	99546741	U072844	4930420O11Rik	Mast4	4930420O11Rik	RIKEN cDNA 4930420O11 gene	1
R015655		chr16	-	69450162	U037187	4930423O20Rik	4930423O20Rik	4930423O20Rik	RIKEN cDNA 4930423O20 gene	1
R019444		chr19	+	22925560	U019299	4930428J16Rik	Ptar1	4930428J16Rik	RIKEN cDNA 4930428J16 gene	1
R051788		chr4	-	128216841	U025548	4930429A08Rik	S100pbp	4930429A08Rik	RIKEN cDNA 4930429A08 gene	1
R000533		chr1	+	97550265	U000654	4930429M06Rik	4930429M06Rik	4930429M06Rik	RIKEN cDNA 4930429M06Rik	1
R000641		chr1	+	132363298	U000804	4930429O20Rik	Tmem81	4930429O20Rik	RIKEN cDNA 4930429O20 gene	1
R000284		chr1	+	63566287	U000367	4930431J08Rik	4930431J08Rik	4930431J08Rik	RIKEN cDNA 4930431J08 gene	1
R039372		chr8	-	57944326	U029856	4930431L04Rik	4930431L04Rik	4930431L04Rik	RIKEN cDNA 4930431L04 gene	1
R043440		chrX	+	47794220	U019857	4930432H15Rik	4930432H15Rik	4930432H15Rik	RIKEN cDNA 4930432H15 gene	1
R015337		chr16	-	15915392	U036840	4930432J16Rik	4930432J16Rik	4930432J16Rik	RIKEN cDNA 4930432J16 gene	1
R013810		chr15	-	58834234	U036202	4930438D12Rik	Tmem65	4930438D12Rik	RIKEN cDNA 4930438D12 gene	1
R019725		chr19	+	58771325	U019622	4930442E04Rik	4930442E04Rik	4930442E04Rik	RIKEN cDNA 4930442E04 gene	1
R015529		chr16	-	37341392	U037038	4930455C21Rik	4930455C21Rik	4930455C21Rik	RIKEN cDNA 4930455C21 gene	1
R029671		chr5	+	105413168	U005921	4930458A03Rik	4930458A03Rik	4930458A03Rik	RIKEN cDNA 4930458A03 gene	1
R025736		chr3	-	101349550	U024441	4930477M19,LOC545558	Slc22a15	4930477M19,LOC545558	Mus musculus hypothetical protein 4930477M19 (4930477M19), mRNA.	1
R013179		chr15	+	81241279	U016461	4930483J18Rik	4930483J18Rik	4930483J18Rik	RIKEN cDNA 4930483J18 gene	1
R004215		chr10	-	93053679	U032136	4930485B16Rik,Gm872	Gm872	Gm872	RIKEN cDNA 4930485B16 gene	1
R050630		chr2	-	139580670	U023417	4930485D02Rik	Tasp1	4930485D02Rik	RIKEN cDNA 4930485D02 gene	1
R028055		chr4	-	85544521	U025228	4930500O09Rik	4930500O09Rik	4930500O09Rik	RIKEN cDNA 4930500O09 gene	1
R030810		chr5	-	70329585	U026282	4930503B16Rik	4930503B16Rik	4930503B16Rik	RIKEN cDNA 4930503B16 gene	1
R051244		chr3	-	145627869	U024744	4930503B20Rik	4930503B20Rik	4930503B20Rik	RIKEN cDNA 4930503B20 gene	1
R018980		chr18	-	70705179	U038541	4930503L19Rik	4930503L19Rik	4930503L19Rik	RIKEN cDNA 4930503L19 gene	1
R024659		chr3	+	94769163	U003565	4930504E06Rik	4930504E06Rik	4930504E06Rik	RIKEN cDNA 4930504E06 gene	1
R004322		chr10	-	120967444	U041123	4930505D03Rik	4930505D03Rik	4930505D03Rik	RIKEN cDNA 4930505D03 gene	1
R022872		chr2	-	75679519	U047428	4930506L13Rik	4930506L13Rik	4930506L13Rik	RIKEN cDNA 4930506L13 gene	1
R020381		chr19	-	58675658	U039189	4930506M07Rik	4930506M07Rik	4930506M07Rik	RIKEN cDNA 4930506M07 gene	1
R000924		chr1	+	175699747	U001147	4930511H01Rik	4930511H01Rik	4930511H01Rik	RIKEN cDNA 4930511H01 gene	1
R043812		chrX	+	132631182	U020246	4930513O06Rik	4930513O06Rik	4930513O06Rik	RIKEN cDNA 4930513O06 gene	1
R023783		chr2	-	178124644	U040977	4930518F03Rik	4930518F03Rik	4930518F03Rik	RIKEN cDNA 4930518F03 gene	1
R000081		chr1	+	31495104	U000124	4930521A18Rik	4930521A18Rik	4930521A18Rik	RIKEN cDNA 4930521A18 gene	1
R013205		chr15	+	82349671	U016483	4930521I23Rik	4930521I23Rik	4930521I23Rik	RIKEN cDNA 4930521I23 gene	1
R029627		chr5	+	98997700	U005856	4930524J08Rik	4930524J08Rik	4930524J08Rik	RIKEN cDNA 4930524J08 gene	1
R043233		chrX	+	5813432	U019659	4930524L23Rik	4930524L23Rik	4930524L23Rik	RIKEN cDNA 4930524L23 gene	1
R028325		chr4	-	122944410	U025499	4930535I16Rik	4930535I16Rik	4930535I16Rik	RIKEN cDNA 4930535I16 gene	1
R011964		chr14	-	22986341	U035315	4930542C16Rik	4930542C16Rik	4930542C16Rik	RIKEN cDNA 4930542C16 gene	1
R032216		chr6	+	66210431	U006969	4930544G11Rik	4930544G11Rik	4930544G11Rik	RIKEN cDNA 4930544G11 gene	1
R035587		chr7	+	129763987	U075899	4930544L04Rik	4930544L04Rik	4930544L04Rik	RIKEN cDNA 4930544L04 gene	1
R009976		chr13	+	111021630	U015267	4930544M13Rik	4930544M13Rik	4930544M13Rik	RIKEN cDNA 4930544M13 gene	1
R016034		chr17	+	15512718	U017548	4930546H06Rik	4930546H06Rik	4930546H06Rik	RIKEN cDNA 4930546H06 gene	1
R026500		chr4	+	52512153	U004324	4930547C10Rik	4930547C10Rik	4930547C10Rik	RIKEN cDNA 4930547C10 gene	1
R046163		chr10	-	88119381	U032100	4930547N16Rik	4930547N16Rik	4930547N16Rik	RIKEN cDNA 4930547N16 gene	1
R009556		chr13	+	31290784	U130277	4930548F15Rik	4930548F15Rik	4930548F15Rik	RIKEN cDNA 4930548F15 gene	1
R011425		chr14	+	51190396	U015681	4930548G07Rik	4930548G07Rik	4930548G07Rik	RIKEN cDNA 4930548G07 gene	1
R030651		chr5	-	29750055	U104372	4930553F24Rik	Ift172	4930553F24Rik	RIKEN cDNA 493055F24Rik	1
R028080		chr4	-	87854573	U025251	4930553M12Rik	4930553M12Rik	4930553M12Rik	RIKEN cDNA 4930553M12 gene	1
R022727		chr2	-	50455200	U022608	4930553M18Rik	Josd3	4930553M18Rik	RIKEN cDNA 4930553M18 gene	1
R016709		chr17	+	78024854	U018254	4930560E09Rik	4930560E09Rik	4930560E09Rik	RIKEN cDNA 4930560E09 gene	1
R006864		chr11	-	76877630	U053583	4930563A03Rik	Efcab5	4930563A03Rik	RIKEN cDNA 4930563A03 gene	1
R009968		chr13	+	109449589	U053826	4930563N14Rik	4930563N14Rik	4930563N14Rik	RIKEN cDNA 4930563N14 gene	1
R044238		chrX	-	16700312	U039290	4930578C19Rik	4930578C19Rik	4930578C19Rik	RIKEN cDNA 4930578C19 gene	1
R021447		chr2	+	120653326	U002343	4930578F03Rik	Adal	4930578F03Rik	RIKEN cDNA 4930578F03 gene	1
R042082		chr9	-	89099885	U222684	4930579C12Rik	4930579C12Rik	4930579C12Rik	RIKEN cDNA 4930579C12 gene	1
R028095		chr4	-	93903916	U025268	4930579C15Rik	4930579C15Rik	4930579C15Rik	RIKEN cDNA 4930579C15 gene	1
R007999		chr12	+	32988547	U040762	4930579E17Rik	4930579E17Rik	4930579E17Rik	RIKEN cDNA 4930579E17 gene	1
R029964		chr5	+	129077775	U006237	4930579G22Rik	4930579G22Rik	4930579G22Rik	RIKEN cDNA 4930579G22 gene	1
R042122		chr9	-	98462970	U031225	4930579K19Rik	4930579K19Rik	4930579K19Rik	RIKEN cDNA 4930579K19 gene	1
R024851		chr3	+	121052689	U003804	4930588M11Rik	Dnttip2	4930588M11Rik	RIKEN cDNA 4930588M11 gene	1
R024440		chr3	+	79296217	U003346	4930589L23Rik	4930589L23Rik	4930589L23Rik	RIKEN cDNA 4930589L23 gene	1
R011147		chr14	+	22986599	U015393	4931403M11Rik	4931403M11Rik	4931403M11Rik	RIKEN cDNA 4931403M11 gene	1
R028236		chr4	-	116247359	U025431	4931406I20Rik	4931406I20Rik	4931406I20Rik	RIKEN cDNA 4931406I20 gene	1
R036488		chr7	-	29467349	U028426	4931406P16Rik	4931406P16Rik	4931406P16Rik	RIKEN cDNA 4931406P16 gene	1
R012230		chr14	-	49100869	U035556	4931414P19Rik	4931414P19Rik	4931414P19Rik	RIKEN cDNA 4931414P19 gene	1
R020667		chr2	+	25150907	U001477	4931415M17	BC061039	4931415M17	Mus musculus 4931415M17 mRNA (4931415M17), mRNA	1
R021300		chr2	+	104591078	U002197	4931417A20	Ccdc73	4931417A20	Mus musculus hypothetical protein 4931417A20 (4931417A20), mRNA	1
R033472		chr6	-	73803378	U027493	4931417E11Rik	4931417E11Rik	4931417E11Rik	RIKEN cDNA 4931417E11 gene	1
R020646		chr2	+	23139638	U001457	4931423N10Rik	4931423N10Rik	4931423N10Rik	RIKEN cDNA 4931423N10 gene	1
R024722		chr3	+	99297002	U003630	4931427F14Rik	Spag17	4931427F14Rik	RIKEN cDNA 4931427F14 gene	1
R039682		chr8	-	104585493	U030168	4931428F04Rik	4931428F04Rik	4931428F04Rik	RIKEN cDNA 4931428F04 gene	1
R001418		chr1	-	31494927	U021203	4931428L18Rik	4931428L18Rik	4931428L18Rik	RIKEN cDNA 4931428L18 gene	1
R026768		chr4	+	110434734	U004640	4931433A01Rik,LOC433744	4931433A01Rik	4931433A01Rik	RIKEN cDNA 4931433A01 gene	1
R025428		chr3	-	65202646	U024118	4931440P22Rik	4931440P22Rik	4931440P22Rik	RIKEN cDNA 4931440P22 gene	1
R033148		chr6	-	24564553	U027085	4932408B21Rik	4932408B21Rik	4932408B21Rik	RIKEN cDNA 4932408B21 gene	1
R007003		chr11	-	89240036	U033257	4932411E22Rik	4932411E22Rik	4932411E22Rik	Mus musculus RIKEN cDNA 4932411E22 gene (4932411E22Rik), mRNA	1
R029074		chr5	+	3851178	U025925	4932412H11Rik	4932412H11Rik	4932412H11Rik	RIKEN cDNA 4932412H11 gene	1
R004221		chr10	-	94662897	U032152	4932415G12Rik	4932415G12Rik	4932415G12Rik	RIKEN cDNA 4932415G12 gene	1
R009737		chr13	+	57034419	U014922	4932432N11Rik	Rmi1	4932432N11Rik	RIKEN cDNA 4932432N11 gene	1
R007370		chr11	-	114269954	U033602	4932435O22Rik	4932435O22Rik	4932435O22Rik	RIKEN cDNA 4932435O22 gene	1
R015728		chr16	-	90226182	U037296	4932438H23Rik	4932438H23Rik	4932438H23Rik	RIKEN cDNA 4932438H23 gene	1
R003317		chr10	+	118442218	U012055	4932442E05Rik	4932442E05Rik	4932442E05Rik	RIKEN cDNA 4932442E05 gene	1
R044545		chrX	-	89027436	U039536	4932442L08Rik	4932442L08Rik	4932442L08Rik	RIKEN cDNA 4932442L08 gene	1
R017007		chr17	-	8310597	U037409	4932702K14Rik	4932702K14Rik	4932702K14Rik	RIKEN cDNA 4932702K14 gene	1
R008377		chr12	+	106171197	U014413	4932703K07Rik	4932703K07Rik	4932703K07Rik	RIKEN cDNA 4932703K07 gene	1
R044856		chrX	-	163379041	U039889	4933400A11Rik	4933400A11Rik	4933400A11Rik	RIKEN cDNA 4933400A11 gene	1
R038275		chr8	+	65620872	U009386	4933401I19Rik	Tktl2	4933401I19Rik	RIKEN cDNA 4933401I19 gene	1
R005682		chr11	+	102954448	U013412	4933402L21Rik	Hexim2	4933402L21Rik	RIKEN cDNA 4933402L21 gene	1
R038820		chr8	+	124957141	U009975	4933403G14Rik	4933403G14Rik	4933403G14Rik	RIKEN cDNA 4933403G14 gene	1
R056689		chr3	-	130273063	U024659	4933405A16Rik	4933405A16Rik	4933405A16Rik	RIKEN cDNA 4933405A16 gene	1
R024356		chr3	+	54816340	U003245	4933406N12Rik	Sohlh2	4933406N12Rik	RIKEN cDNA 4933406N12 gene	1
R006414		chr11	-	30848921	U032620	4933407N01Rik	4933407N01Rik	4933407N01Rik	RIKEN cDNA 4933407N01 gene	1
R002047		chr1	-	155868597	U021923	4933409L06Rik	Cep350	4933409L06Rik	RIKEN cDNA 4933409L06 gene	1
R003863		chr10	-	51959056	U031773	4933411G06Rik	4933411G06Rik	4933411G06Rik	RIKEN cDNA 4933411G06 gene	1
R013823		chr15	-	60026452	U036216	4933412E24Rik	4933412E24Rik	4933412E24Rik	RIKEN cDNA 4933412E24 gene	1
R001789		chr1	-	93133401	U041398	4933412H03Rik	Mterfd2	4933412H03Rik	RIKEN cDNA 4933412H03 gene	1
R011583		chr14	+	71379252	U015875	4933415L06Rik	4933415L06Rik	4933415L06Rik	RIKEN cDNA 4933415L06 gene	1
R035493		chr7	+	121498367	U041652	4933416E05Rik	Zfp689	4933416E05Rik	RIKEN cDNA 4933416E05 gene	1
R009576		chr13	+	34456585	U014723	4933417A18Rik	4933417A18Rik	4933417A18Rik	RIKEN cDNA 4933417A18 gene	1
R019595		chr19	+	41800073	U019470	4933417O08Rik	4933417O08Rik	4933417O08Rik	RIKEN cDNA 4933417O08 gene	1
R024782		chr3	+	106517510	U003707	4933421E11Rik	4933421E11Rik	4933421E11Rik	RIKEN cDNA 4933421E11 gene	1
R034018		chr6	-	147498526	U028034	4933424B01Rik	4933424B01Rik	4933424B01Rik	RIKEN cDNA 4933424B01 gene	1
R053827		chr7	-	113669626	U029186	4933424N09Rik	Exod1	4933424N09Rik	RIKEN cDNA 4933424N09 gene	1
R011901		chr14	-	14739894	U035256	4933425A18Rik	Oxsm	4933425A18Rik	RIKEN cDNA 4933425A18 gene	1
R007910		chr12	+	12683810	U013773	4933425L03Rik	4933425L03Rik	4933425L03Rik	RIKEN cDNA 4933425L03 gene	1
R002222		chr1	-	176688143	U022111	4933426L22Rik	Cep170	4933426L22Rik	RIKEN cDNA 4933426L22 gene	1
R032376		chr6	+	89531750	U007153	4933427D06Rik	4933427D06Rik	4933427D06Rik	RIKEN cDNA 4933427D06 gene	1
R029890		chr5	+	122462049	U006163	4933428F06Rik,5031404N07	Wdr66	4933428F06Rik,5031404N07	RIKEN cDNA 4933428F06 gene	1
R033568		chr6	-	89062874	U027595	4933428M03Rik	4933428M03Rik	4933428M03Rik	RIKEN cDNA 4933428M03 gene	1
R006614		chr11	-	59513284	U032855	4933433K01Rik	4933433K01Rik	4933433K01Rik	RIKEN cDNA 4933433K01 gene	1
R025924		chr3	-	131982222	U024667	4933434L15Rik	Gstcd	4933434L15Rik	RIKEN cDNA 4933434L15 gene	1
R005765		chr11	+	112646272	U013511	4933434M16Rik	4933434M16Rik	4933434M16Rik	RIKEN cDNA 4933434M16 gene	1
R004777		chr11	+	23560766	U012389	4933435A13Rik	4933435A13Rik	4933435A13Rik	RIKEN cDNA 4933435A13 gene	1
R039610		chr8	-	91643239	U030094	4933436C20Rik	4933436C20Rik	4933436C20Rik	RIKEN cDNA 4933436C20 gene	1
R020839		chr2	+	32382619	U001620	4933440H19Rik	4933440H19Rik	4933440H19Rik	RIKEN cDNA 4933440H19 gene	1
R041585		chr9	-	25047031	U030625	5031400M07Rik	Herpud2	5031400M07Rik	RIKEN cDNA 5031400M07 gene	1
R025014		chr3	+	158855485	U004030	5031439A09Rik	Gpr177	5031439A09Rik	RIKEN cDNA 5031439A09 gene	1
R018720		chr18	-	21111775	U043886	5033403J15Rik,D030074E01Rik	D030074E01Rik	D030074E01Rik	RIKEN cDNA 5033403J15 gene	1
R009637		chr13	+	45540394	U014793	5033430I15Rik	5033430I15Rik	5033430I15Rik	RIKEN cDNA 5033430I15 gene	1
R056099		chr13	-	93935911	U035077	5330416C01Rik	5330416C01Rik	5330416C01Rik	RIKEN cDNA 5330416C01 gene	1
R034909		chr7	+	43457198	U008125	5330421F07Rik	5330421F07Rik	5330421F07Rik	RIKEN cDNA 5330421F07 gene	1
R010705		chr13	-	95693204	U113639	5330431K02Rik	5330431K02Rik	5330431K02Rik	RIKEN cDNA 5330431K02 gene	1
R025399		chr3	-	58470873	U150586	5330432B20Rik	5330432B20Rik	5330432B20Rik	RIKEN cDNA 5330432B20 gene	1
R018411		chr18	+	65931494	U018830	5330437I02Rik	5330437I02Rik	5330437I02Rik	RIKEN cDNA 5330437I02 gene	1
R003307		chr10	+	116270729	U012035	5330438D12Rik	5330438D12Rik	5330438D12Rik	RIKEN cDNA 5330438D12 gene	1
R003852		chr10	-	43280891	U031739	5330439J01Rik	5330439J01Rik	5330439J01Rik	RIKEN cDNA 5330439J01 gene	1
R007255		chr11	-	102377480	U033480	5430405G24Rik	5430405G24Rik	5430405G24Rik	RIKEN cDNA 5430405G24 gene	1
R002797		chr10	+	43327846	U011458	5430420P03Rik	Pdss2	5430420P03Rik	RIKEN cDNA 5430420P03 gene	1
R023614		chr2	-	160566306	U023604	5430439G14Rik	Chd6	5430439G14Rik	RIKEN cDNA 5430439G14 gene	1
R011631		chr14	+	99970345	U015940	5430440P10Rik	5430440P10Rik	5430440P10Rik	RIKEN cDNA 5430440P10 gene	1
R044612		chrX	-	99680803	U041247	5530601H04Rik	5530601H04Rik	5530601H04Rik	RIKEN cDNA 5530601H04 gene	1
R002654		chr10	+	18394361	U011304	5730409E15Rik	5730409E15Rik	5730409E15Rik	RIKEN cDNA 5730409E15 gene	1
R013762		chr15	-	44698083	U036141	5730410E15Rik	5730410E15Rik	5730410E15Rik	Mus musculus RIKEN cDNA 5730410E15 gene (5730410E15Rik), transcript variant b, mRNA.	1
R003228		chr10	+	95393932	U011919	5730420D15Rik	5730420D15Rik	5730420D15Rik	RIKEN cDNA 5730420D15 gene	1
R010680		chr13	-	93327203	U042076	5730427N09Rik	5730427N09Rik	5730427N09Rik	RIKEN cDNA 5730427N09 gene	1
R019431		chr19	+	20891112	U019283	5730446C15Rik	5730446C15Rik	5730446C15Rik	RIKEN cDNA 5730446C15 gene	1
R032130		chr6	+	52309170	U006866	5730446D14Rik	5730446D14Rik	5730446D14Rik	RIKEN cDNA 5730446D14 gene	1
R002010		chr1	-	152271167	U021891	5730449L18Rik	5730449L18Rik	5730449L18Rik	RIKEN cDNA 5730449L18 gene	1
R006363		chr11	-	17848669	U032539	5730466H23Rik	5730466H23Rik	5730466H23Rik	RIKEN cDNA 5730466H23 gene	1
R042047		chr9	-	80167734	U031131	5730485H21Rik	Filip1	5730485H21Rik	RIKEN cDNA 5730485H21 gene	1
R029349		chr5	+	42419430	U005544	5730509K17Rik	5730509K17Rik	5730509K17Rik	RIKEN cDNA 5730509K17 gene	1
R006397		chr11	-	26105556	U032584	5730522E02Rik	5730522E02Rik	5730522E02Rik	RIKEN cDNA 5730522E02 gene	1
R040730		chr9	+	70683397	U010705	5730555F13Rik	Sltm	5730555F13Rik	RIKEN cDNA 5730555F13 gene	1
R040227		chr9	+	20480358	U058031	5730577I03Rik	5730577I03Rik	5730577I03Rik	RIKEN cDNA 5730577I03 gene	1
R014350		chr15	-	103119726	U036704	5730585A16Rik	5730585A16Rik	5730585A16Rik	RIKEN cDNA 5730585A16 gene	1
R005710		chr11	+	105410836	U149631	5730590C14Rik	Tanc2	5730590C14Rik	RIKEN cDNA 5730590C14 gene	1
R005495		chr11	+	95158102	U013219	5730593F17Rik	5730593F17Rik	5730593F17Rik	RIKEN cDNA 5730593F17 gene	1
R007510		chr11	-	120481991	U033729	5730593N15Rik	5730593N15Rik	5730593N15Rik	RIKEN cDNA 5730593N15 gene	1
R032132		chr6	+	52320994	U006868	5730596B20Rik	5730596B20Rik	5730596B20Rik	RIKEN cDNA 5730596B20 gene	1
R015784		chr16	-	97406938	U037355	5830404H04Rik	5830404H04Rik	5830404H04Rik	RIKEN cDNA 5830404H04 gene	1
R003454		chr10	+	130058385	U040745	5830405N20Rik	5830405N20Rik	5830405N20Rik	RIKEN cDNA 5830405N20 gene	1
R001511		chr1	-	51779344	U021305	5830411E10Rik	5830411E10Rik	5830411E10Rik	RIKEN cDNA 5830411E10 gene	1
R027862		chr4	-	46305360	U025032	5830415F09Rik	5830415F09Rik	5830415F09Rik	RIKEN cDNA 5830415F09 gene	1
R050505		chr2	-	59981098	U022662	5830435C13Rik	Baz2b	5830435C13Rik	RIKEN cDNA 5830435C13 gene	1
R011657		chr14	+	115049732	U015983	5830461H18Rik	Rap2a	5830461H18Rik	RIKEN cDNA 5830461H18 gene	1
R023440		chr2	-	132459890	U023400	5830467P10Rik	5830467P10Rik	5830467P10Rik	RIKEN cDNA 5830467P10 gene	1
R008649		chr12	-	10619234	U044109	5830483C08Rik	5830483C08Rik	5830483C08Rik	RIKEN cDNA 5830483C08 gene	1
R002760		chr10	+	37211620	U011403	5930403N24Rik	5930403N24Rik	5930403N24Rik	RIKEN cDNA 5930403N24 gene	1
R038159		chr8	+	32234306	U009239	5930422O12Rik	5930422O12Rik	5930422O12Rik	RIKEN cDNA 5930422O12 gene	1
R024304		chr3	+	38451084	U146885	6030410K14Rik	Fat4	6030410K14Rik	RIKEN cDNA 6030410K14 gene	1
R000017		chr1	+	10013746	U000027	6030422M02Rik	6030422M02Rik	6030422M02Rik	RIKEN cDNA 6030422M02 gene	1
R019615		chr19	+	44475557	U019494	6030443O07Rik	6030443O07Rik	6030443O07Rik	RIKEN cDNA 6030443O07 gene	1
R022701		chr2	-	38219540	U022566	6030446I19Rik	Dennd1a	6030446I19Rik	RIKEN cDNA 6030446I19 gene	1
R007010		chr11	-	90300159	U060620	6030470M02Rik	Stxbp4	6030470M02Rik	RIKEN cDNA 6030470M02 gene	1
R043405		chrX	+	33293467	U019805	6030498E09Rik	6030498E09Rik	6030498E09Rik	RIKEN cDNA 6030498E09 gene	1
R050902		chr3	+	28484617	U003107	6130401L20Rik	6130401L20Rik	6130401L20Rik	RIKEN cDNA 6130401L20 gene	1
R011934		chr14	-	19064341	U035286	6230400D17Rik	6230400D17Rik	6230400D17Rik	RIKEN cDNA 6230400D17 gene	1
R053230		chr7	+	5365681	U007643	6230401O10Rik	Zfp444	6230401O10Rik	RIKEN cDNA 6230401O10 gene	1
R032200		chr6	+	61420342	U060075	6230405M12Rik	C130092O11Rik	6230405M12Rik	RIKEN cDNA 6230405M12 gene	1
R026329		chr4	+	22000654	U004123	6230409E13Rik	6230409E13Rik	6230409E13Rik	RIKEN cDNA 6230409E13 gene	1
R028056		chr4	-	85598250	U041414	6230416J20Rik	6230416J20Rik	6230416J20Rik	RIKEN cDNA 6230416J20 gene	1
R018970		chr18	-	67872123	U038522	6230425F05Rik	Cep76	6230425F05Rik	RIKEN cDNA 6230425F05 gene	1
R015467		chr16	-	30771255	U192999	6230429P13Rik	6230429P13Rik	6230429P13Rik	RIKEN cDNA 6230429P13 gene	1
R006773		chr11	-	70759338	U033015	6330403K07Rik	6330403K07Rik	6330403K07Rik	RIKEN cDNA 6330403K07 gene	1
R028323		chr4	-	122777458	U025496	6330407G11Rik	6330407G11Rik	6330407G11Rik	RIKEN cDNA 6330407G11 gene	1
R012331		chr14	-	56091599	U035654	6330409N04Rik	6330409N04Rik	6330409N04Rik	RIKEN cDNA 6330409N04 gene	1
R049778		chr19	+	40438570	U040843	6330417C12Rik	Zfp518	6330417C12Rik	RIKEN cDNA 6330417C12 gene	1
R043465		chrX	+	51209553	U019863	6330505F04Rik	6330505F04Rik	6330505F04Rik	RIKEN cDNA 6330505F04 gene	1
R007133		chr11	-	99065383	U033384	6330509G02Rik	6330509G02Rik	6330509G02Rik	RIKEN cDNA 6330509G02 gene	1
R025693		chr3	-	96117657	U024390	6330549D23Rik	6330549D23Rik	6330549D23Rik	RIKEN cDNA 6330549D23 gene	1
R019659		chr19	+	47282932	U040847	6330577E15Rik	6330577E15Rik	6330577E15Rik	RIKEN cDNA 6330577E15 gene	1
R055452		chrX	-	19301003	U039303	6330583I20Rik	Zfp182	6330583I20Rik	RIKEN cDNA 6330583I20 gene	1
R041844		chr9	-	54514270	U030881	6430411K14Rik	Dmxl2	6430411K14Rik	RIKEN cDNA 6430411K14 gene	1
R056531		chr2	-	37512003	U059938	6430510M02Rik	6430510M02Rik	6430510M02Rik	RIKEN cDNA 6430510M02 gene	1
R002067		chr1	-	158260042	U021936	6430517E21Rik	6430517E21Rik	6430517E21Rik	RIKEN cDNA 6430517E21 gene	1
R008928		chr12	-	83756969	U034200	6430527G18Rik	6430527G18Rik	6430527G18Rik	RIKEN cDNA 6430527G18 gene	1
R044334		chrX	-	32773317	U039325	6430550H21Rik	6430550H21Rik	6430550H21Rik	RIKEN cDNA 6430550H21 gene	1
R021273		chr2	+	96022554	U002155	6430556C10Rik	Lrrc4c	6430556C10Rik	RIKEN cDNA 6430556C10 gene	1
R038180		chr8	+	35262271	U009265	6430573F11Rik	6430573F11Rik	6430573F11Rik	RIKEN cDNA 6430573F11 gene	1
R057027		chr7	-	13446997	U028187	6430596G11Rik	Grlf1	6430596G11Rik	RIKEN cDNA 6430596G11 gene	1
R023242		chr2	-	113715310	U023184	6430601A21Rik	6430601A21Rik	6430601A21Rik	RIKEN cDNA 6430601A21 gene	1
R018851		chr18	-	43907419	U038382	6430702L21Rik,D930046L20Rik	D930046L20Rik	D930046L20Rik	RIKEN cDNA 6430702L21 gene	1
R027916		chr4	-	56933841	U025093	6430704M03Rik	6430704M03Rik	6430704M03Rik	RIKEN cDNA 6430704M03 gene	1
R008747		chr12	-	48758081	U033936	6530401N04Rik	6530401N04Rik	6530401N04Rik	RIKEN cDNA 6530401N04 gene	1
R025857		chr3	-	119660398	U024585	6530403H02Rik	6530403H02Rik	6530403H02Rik	RIKEN cDNA 6530403H02 gene	1
R045309		chr1	+	153549910	U000928	6530413N01Rik	Rgs8	6530413N01Rik	RIKEN cDNA 6530413N01 gene	1
R024768		chr3	+	105500428	U042468	6530418L21Rik	6530418L21Rik	6530418L21Rik	RIKEN cDNA 6530418L21 gene	1
R042244		chr9	-	109120717	U031344	6620401K05Rik	6620401K05Rik	6620401K05Rik	RIKEN cDNA 6620401K05 gene	1
R022864		chr2	-	74448256	U022759	6720416L17Rik	6720416L17Rik	6720416L17Rik	RIKEN cDNA 6720416L17 gene	1
R011291		chr14	+	43561348	U015554	6720456H20Rik	6720456H20Rik	6720456H20Rik	RIKEN cDNA 6720456H20 gene	1
R027698		chr4	-	12098963	U024852	6720467C03Rik	6720467C03Rik	6720467C03Rik	RIKEN cDNA 6720467C03 gene	1
R007266		chr11	-	102849423	U033495	6720485C15Rik	Dcakd	6720485C15Rik	RIKEN cDNA 6720485C15 gene	1
R004190		chr10	-	88576427	U032105	8030451F13Rik	8030451F13Rik	8030451F13Rik	RIKEN cDNA 8030451F13 gene	1
R025932		chr3	-	134316977	U024681	8030475D13Rik	8030475D13Rik	8030475D13Rik	RIKEN cDNA 8030475D13 gene	1
R040148		chr9	+	4287011	U010009	8430410K20Rik	8430410K20Rik	8430410K20Rik	RIKEN cDNA 8430410K20 gene	1
R032414		chr6	+	93270147	U007198	8430417A20Rik	8430417A20Rik	8430417A20Rik	RIKEN cDNA 8430417A20 gene	1
R032728		chr6	+	135958733	U007486	8430419L09Rik	8430419L09Rik	8430419L09Rik	RIKEN cDNA 8430419L09 gene	1
R050647		chr2	-	152901484	U023516	8430427H17Rik	8430427H17Rik	8430427H17Rik	RIKEN cDNA 8430427H17 gene	1
R033120		chr6	-	13595052	U027051	8430437G11Rik	8430437G11Rik	8430437G11Rik	RIKEN cDNA 8430437G11 gene	1
R048994		chr17	+	13026363	U017519	9030025P20Rik,2410011O22Rik	9030025P20Rik	9030025P20Rik	RIKEN cDNA 9030025P20 gene	1
R018905		chr18	-	60873633	U187114	9030217H17Rik	9030217H17Rik	9030217H17Rik	RIKEN cDNA 9030217H17 gene	1
R043820		chrX	+	133229939	U020252	9030605E16Rik	9030605E16Rik	9030605E16Rik	RIKEN cDNA 9030605E16 gene	1
R056049		chr13	+	3943953	U014508	9030611N15Rik	Akr1c14	9030611N15Rik	RIKEN cDNA 9030611N15 gene	1
R002796		chr10	+	43281059	U011457	9030612E09Rik	9030612E09Rik	9030612E09Rik	RIKEN cDNA 9030612E09 gene	1
R035393		chr7	+	112616588	U008682	9030624J02Rik	9030624J02Rik	9030624J02Rik	RIKEN cDNA 9030624J02 gene	1
R012460		chr14	-	71379385	U035790	9030625A04Rik	9030625A04Rik	9030625A04Rik	RIKEN cDNA 9030625A04 gene	1
R004284		chr10	-	115072832	U032236	9030625G08Rik	Thap2	9030625G08Rik	RIKEN cDNA 9030625G08 gene	1
R041587		chr9	-	25147230	U030626	9130004C02Rik	9130004C02Rik	9130004C02Rik	RIKEN cDNA 9130004C02 gene	1
R006375		chr11	-	20636375	U032557	9130023F12Rik	9130023F12Rik	9130023F12Rik	Mus musculus RIKEN cDNA 9130023F12 gene (9130023F12Rik), mRNA	1
R037335		chr7	-	122287800	U029319	9130023H24Rik	9130023H24Rik	9130023H24Rik	RIKEN cDNA 9130023H24 gene	1
R003258		chr10	+	101595186	U058329	9130411I17Rik	Mgat4c	9130411I17Rik	RIKEN cDNA 9130411I17 gene	1
R028042		chr4	-	82211460	U025213	9130422G05Rik	9130422G05Rik	9130422G05Rik	RIKEN cDNA 9130422G05 gene	1
R020552		chr2	+	3250081	U001325	9230116B18Rik	9230116B18Rik	9230116B18Rik	RIKEN cDNA 9230116B18 gene	1
R019046		chr18	-	89441439	U038655	9330132A10Rik	9330132A10Rik	9330132A10Rik	RIKEN cDNA 9330132A10 gene	1
R001821		chr1	-	111866299	U021678	9330132E09Rik	9330132E09Rik	9330132E09Rik	RIKEN cDNA 9330132E09 gene	1
R006791		chr11	-	72521702	U208143	9330151E16Rik	Cyb5d2	9330151E16Rik	RIKEN cDNA 9330151E16 gene	1
R008077		chr12	+	66028972	U014016	9330151L19Rik	9330151L19Rik	9330151L19Rik	RIKEN cDNA 9330151L19 gene	1
R042065		chr9	-	86175346	U031155	9330154J02Rik	9330154J02Rik	9330154J02Rik	RIKEN cDNA 9330154J02 gene	1
R013800		chr15	-	57746412	U036192	9330154K18Rik	9330154K18Rik	9330154K18Rik	RIKEN cDNA 9330154K18 gene	1
R042671		chrUn_random	+	18711858	U020686	9330169L03Rik	9330169L03Rik	9330169L03Rik	RIKEN cDNA 9330169L03 gene	1
R029094		chr5	+	9273585	U025898	9330182L06Rik	9330182L06Rik	9330182L06Rik	RIKEN cDNA 9330182L06 gene	1
R039107		chr8	-	8056169	U029568	9430010O03Rik	9430010O03Rik	9430010O03Rik	RIKEN cDNA 9430010O03 gene	1
R015581		chr16	-	54235547	U037109	9430016A21Rik	Zpld1	9430016A21Rik	RIKEN cDNA 9430016A21 gene	1
R018679		chr18	-	7047487	U038187	9430023B20Rik	Mkx	9430023B20Rik	RIKEN cDNA 9430023B20 gene	1
R002016		chr1	-	152787131	U021897	9430023P16Rik	Smg7	9430023P16Rik	RIKEN cDNA 9430023P16 gene	1
R031933		chr6	+	32531157	U006652	9430029A11Rik	9430029A11Rik	9430029A11Rik	RIKEN cDNA 9430029A11 gene	1
R055692		chr1	+	81409044	U000494	9430031J16Rik	9430031J16Rik	9430031J16Rik	RIKEN cDNA 9430031J16 gene	1
R044316		chrX	-	31523529	U041237	9430034D17Rik	Nkrf	9430034D17Rik	RIKEN cDNA 9430034D17 gene	1
R054134		chr8	+	44448103	U009304	9430041O17Rik	Sorbs2	9430041O17Rik	RIKEN cDNA 9430041O17 gene	1
R048538		chr15	-	95722025	U036581	9430056A22Rik	9430056A22Rik	9430056A22Rik	RIKEN cDNA 9430056A22 gene	1
R012032		chr14	-	30734854	U035394	9430077A04Rik	9430077A04Rik	9430077A04Rik	RIKEN cDNA 9430077A04 gene	1
R056580		chr2	+	128883749	U002459	9430083I22	9430083I22	9430083I22	Mus musculus hypothetical protein 9430083I22 (9430083I22), mRNA	1
R031968		chr6	+	38517678	U040653	9430097H08Rik	Ttc26	9430097H08Rik	RIKEN cDNA 9430097H08 gene	1
R004300		chr10	-	116928058	U032253	9530003J23Rik	9530003J23Rik	9530003J23Rik	RIKEN cDNA 9530003J23 gene	1
R010358		chr13	-	41377702	U034717	9530008L14Rik	9530008L14Rik	9530008L14Rik	RIKEN cDNA 9530008L14 gene	1
R055780		chr10	-	54195425	U061522	9530009G21Rik	9530009G21Rik	9530009G21Rik	RIKEN cDNA 9530009G21 gene	1
R043417		chrX	+	42433234	U019831	9530014D17Rik,Ocrl	Ocrl	Ocrl	RIKEN cDNA 9530014D17 gene	1
R032417		chr6	+	93394002	U007200	9530026P05Rik	9530026P05Rik	9530026P05Rik	Mus musculus RIKEN cDNA 9530026P05 gene (9530026P05Rik), mRNA	1
R028101		chr4	-	94942729	U025274	9530080O11Rik	9530080O11Rik	9530080O11Rik	RIKEN cDNA 9530080O11 gene	1
R040718		chr9	+	68886014	U010675	9530091C08Rik	9530091C08Rik	9530091C08Rik	RIKEN cDNA 9530091C08 gene	1
R015028		chr16	+	85000953	U017330	9530092O11Rik	9530092O11Rik	9530092O11Rik	RIKEN cDNA 9530092O11 gene	1
R029360		chr5	+	44398032	U239033	9630001P10Rik	9630001P10Rik	9630001P10Rik	RIKEN cDNA 9630001P10 gene	1
R028187		chr4	-	108616759	U025374	9630013D21Rik	9630013D21Rik	9630013D21Rik	RIKEN cDNA 9630013D21 gene	1
R030753		chr5	-	44398152	U026169	9630031F12Rik	9630031F12Rik	9630031F12Rik	RIKEN cDNA 9630031F12 gene	1
R006507		chr11	-	50594394	U052094	9630041N07Rik	9630041N07Rik	9630041N07Rik	RIKEN cDNA 9630041N07 gene	1
R044553		chrX	-	89628044	U039544	9630042H07Rik	9630042H07Rik	9630042H07Rik	RIKEN cDNA 9630042H07 gene	1
R011625		chr14	+	98194101	U113806	9630044O09Rik	9630044O09Rik	9630044O09Rik	RIKEN cDNA 9630044O09 gene	1
R040779		chr9	+	77796975	U010767	9830147P19Rik	9830147P19Rik	9830147P19Rik	RIKEN cDNA 9830147P19 gene	1
R036840		chr7	-	77940460	U042830	9930013L23Rik	9930013L23Rik	9930013L23Rik	RIKEN cDNA 9930013L23 gene	1
R013009		chr15	+	60827658	U016284	9930014A18Rik	9930014A18Rik	9930014A18Rik	RIKEN cDNA 9930014A18 gene	1
R056472		chr19	-	28970136	U141452	9930021J03Rik	9930021J03Rik	9930021J03Rik	RIKEN cDNA 9930021J03 gene	1
R030875		chr5	-	85780615	U026350	9930032O22Rik	9930032O22Rik	9930032O22Rik	RIKEN cDNA 9930032O22 gene	1
R033329		chr6	-	52374306	U027311	9930038K12Rik	9930038K12Rik	9930038K12Rik	RIKEN cDNA 9930038K12 gene	1
R021735		chr2	+	154248031	U002695	A,Raly	Raly	Raly	nonagouti	1
R028197		chr4	-	111733767	U025381	A030001H23Rik	A030001H23Rik	A030001H23Rik	RIKEN cDNA A030001H23 gene	1
R000310		chr1	+	66969827	U000390	A030001O10Rik	A030001O10Rik	A030001O10Rik	RIKEN cDNA A030001O10 gene	1
R006877		chr11	-	77758325	U033117	A030003K02Rik	A030003K02Rik	A030003K02Rik	RIKEN cDNA A030003K02 gene	1
R009607		chr13	+	41209558	U014761	A030008J09	A030008J09	A030008J09	Mus musculus hypothetical protein A030008J09 (A030008J09), mRNA	1
R011473		chr14	+	57966985	U015745	A030013D21	BC065085	A030013D21	Mus musculus hypothetical protein A030013D21 (A030013D21), mRNA	1
R056035		chr12	-	103442889	U034332	A130014H13Rik	A130014H13Rik	A130014H13Rik	RIKEN cDNA A130014H13 gene	1
R037382		chr7	-	128599784	U029380	A130023I24Rik	A130023I24Rik	A130023I24Rik	RIKEN cDNA A130023I24 gene	1
R043633		chrX	+	90313042	U020029	A130028J20Rik	A130028J20Rik	A130028J20Rik	RIKEN cDNA A130028J20 gene	1
R021038		chr2	+	69752713	U001880	A130030D10Rik	A130030D10Rik	A130030D10Rik	RIKEN cDNA A130030D10 gene	1
R017553		chr17	-	49995826	U037914	A130033B22	A130033B22	A130033B22	Mus musculus hypothetical protein A130033B22 (A130033B22), mRNA	1
R055722		chr1	+	137779072	U057619	A130050O07Rik	A130050O07Rik	A130050O07Rik	RIKEN cDNA A130050O07 gene	1
R041617		chr9	-	34843554	U030658	A130066N16Rik	A130066N16Rik	A130066N16Rik	RIKEN cDNA A130066N16 gene	1
R014790		chr16	+	23841726	U183269	A230028O05Rik	A230028O05Rik	A230028O05Rik	RIKEN cDNA A230028O05 gene	1
R017704		chr17	-	76572773	U262924	A230048G03Rik	A230048G03Rik	A230048G03Rik	RIKEN cDNA A230048G03 gene	1
R030852		chr5	-	76121108	U026326	A230062G08Rik	A230062G08Rik	A230062G08Rik	RIKEN cDNA A230062G08 gene	1
R008390		chr12	+	106880177	U014428	A230065H16Rik	A230065H16Rik	A230065H16Rik	RIKEN cDNA A230065H16 gene	1
R000126		chr1	+	37321187	U000166	A230074B11Rik	A230074B11Rik	A230074B11Rik	RIKEN cDNA A230074B11 gene	1
R019416		chr19	+	16349664	U107061	A230083H22Rik	A230083H22Rik	A230083H22Rik	Mus musculus RIKEN cDNA A230083H22 gene (A230083H22Rik), mRNA	1
R014615		chr16	+	6709396	U016775	A2bp1	A2bp1	A2bp1	ataxin 2 binding protein 1	1
R038569		chr8	+	98707394	U009706	A330008L17Rik	A330008L17Rik	A330008L17Rik	RIKEN cDNA A330008L17 gene	1
R031012		chr5	-	105989030	U026511	A330009G12Rik	Hfm1	A330009G12Rik	RIKEN cDNA A330009G12 gene	1
R003805		chr10	-	33679788	U031672	A330019N05Rik	A330019N05Rik	A330019N05Rik	RIKEN cDNA A330019N05 gene	1
R001037		chr1	+	194757773	U001315	A330023F24Rik	A330023F24Rik	A330023F24Rik	RIKEN cDNA A330023F24 gene	1
R010388		chr13	-	47860650	U072764	A330033J07Rik	A330033J07Rik	A330033J07Rik	RIKEN cDNA A330033J07 gene	1
R040820		chr9	+	87038478	U010824	A330041J22Rik	A330041J22Rik	A330041J22Rik	RIKEN cDNA A330041J22 gene	1
R019413		chr19	+	16180216	U276062	A330102H22Rik	A330102H22Rik	A330102H22Rik	RIKEN cDNA A330102H22 gene	1
R021006		chr2	+	65701167	U001830	A330102K23Rik	A330102K23Rik	A330102K23Rik	RIKEN cDNA A330102K23 gene	1
R022753		chr2	-	57978406	U022649	A330104H05Rik	A330104H05Rik	A330104H05Rik	RIKEN cDNA A330104H05 gene	1
R015439		chr16	-	27718242	U044545	A430031N04	1600021P15Rik	A430031N04	Mus musculus hypothetical protein A430031N04 (A430031N04), mRNA	1
R033109		chr6	-	8484485	U027038	A430035B10Rik,2810488G03Rik	2810488G03Rik	2810488G03Rik	RIKEN cDNA A430035B10 gene	1
R008067		chr12	+	61743789	U013998	A430041B07Rik	A430041B07Rik	A430041B07Rik	RIKEN cDNA A430041B07 gene	1
R040512		chr9	+	49285433	U010451	A430041E03	A430041E03	A430041E03	Mus musculus hypothetical protein A430041E03 (A430041E03), mRNA	1
R021576		chr2	+	132945922	U002512	A430048G15Rik	A430048G15Rik	A430048G15Rik	RIKEN cDNA A430048G15 gene	1
R011138		chr14	+	20213115	U015377	A430057M04Rik	A430057M04Rik	A430057M04Rik	RIKEN cDNA A430057M04 gene	1
R021045		chr2	+	70144742	U094139	A430065P19Rik	A430065P19Rik	A430065P19Rik	RIKEN cDNA A430065P19 gene	1
R025914		chr3	-	129957110	U024652	A430072C10Rik	A430072C10Rik	A430072C10Rik	RIKEN cDNA A430072C10 gene	1
R011093		chr14	+	12130692	U015314	A430083B19Rik	A430083B19Rik	A430083B19Rik	RIKEN cDNA A430083B19 gene	1
R026778		chr4	+	111191150	U004647	A430090E18Rik	A430090E18Rik	A430090E18Rik	RIKEN cDNA A430090E18 gene	1
R026674		chr4	+	100027888	U004543	A430091O22Rik	Raver2	A430091O22Rik	RIKEN cDNA A430091O22 gene	1
R008001		chr12	+	33844410	U040764	A530016O06Rik	A530016O06Rik	A530016O06Rik	RIKEN cDNA A530016O06 gene	1
R035049		chr7	+	77004993	U008314	A530021J07	A530021J07	A530021J07	Mus musculus hypothetical protein A530021J07 (A530021J07), mRNA	1
R033381		chr6	-	60647376	U027381	A530053G22Rik	A530053G22Rik	A530053G22Rik	RIKEN cDNA A530053G22 gene	1
R001723		chr1	-	85542992	U021550	A630001G21Rik	A630001G21Rik	A630001G21Rik	RIKEN cDNA A630001G21 gene	1
R035365		chr7	+	107093589	U061639	A630005I04Rik	A630005I04Rik	A630005I04Rik	RIKEN cDNA A630005I04 gene	1
R021710		chr2	+	153237816	U002670	A630008I04	A630008I04	A630008I04	Mus musculus hypothetical protein A630008I04 (A630008I04), mRNA	1
R056881		chr5	+	109565373	U005976	A630023P12Rik	A630023P12Rik	A630023P12Rik	RIKEN cDNA A630023P12 gene	1
R019578		chr19	+	41027009	U043727	A630025C20Rik	Lcor	A630025C20Rik	RIKEN cDNA A630025C20 gene	1
R026948		chr4	+	126572214	U004846	A630031M04Rik	A630031M04Rik	A630031M04Rik	RIKEN cDNA A630031M04 gene	1
R043709		chrX	+	101750292	U020130	A630033H20Rik	A630033H20Rik	A630033H20Rik	RIKEN cDNA A630033H20 gene	1
R056691		chr3	+	131729213	U042484	A630047E20Rik	A630047E20Rik	A630047E20Rik	RIKEN cDNA A630047E20 gene	1
R028220		chr4	-	115514849	U025412	A630048M13Rik	Tmem69	A630048M13Rik	RIKEN cDNA A630048M13 gene	1
R006400		chr11	-	29068349	U032596	A630052C17Rik	A630052C17Rik	A630052C17Rik	RIKEN cDNA A630052C17 gene	1
R026783		chr4	+	113122289	U004650	A630098G03Rik	A630098G03Rik	A630098G03Rik	RIKEN cDNA A630098G03 gene	1
R033282		chr6	-	47954904	U027265	A730012O14Rik	A730012O14Rik	A730012O14Rik	RIKEN cDNA A730012O14 gene	1
R002320		chr1	-	192573978	U022214	A730013G03Rik	A730013G03Rik	A730013G03Rik	RIKEN cDNA A730013G03 gene	1
R006677		chr11	-	65231251	U043181	A730013G04,LOC432573	A730013G04	A730013G04	PREDICTED: Mus musculus hypothetical protein A730013G04 (A730013G04), mRNA	1
R016642		chr17	+	66541725	U018188	A730037L19Rik	A730037L19Rik	A730037L19Rik	RIKEN cDNA A730037L19 gene	1
R013117		chr15	+	78171699	U016400	A730060N03Rik	A730060N03Rik	A730060N03Rik	RIKEN cDNA A730060N03 gene	1
R039276		chr8	-	35760349	U029743	A730069N07Rik	A730069N07Rik	A730069N07Rik	RIKEN cDNA A730069N07 gene	1
R018442		chr18	+	69428890	U018865	A730085E03Rik	A730085E03Rik	A730085E03Rik	RIKEN cDNA A730085E03 gene	1
R057357		chr9	-	121120229	U041112	A730098P15	Ulk4	A730098P15	Mus musculus hypothetical protein A730098P15 (A730098P15), mRNA	1
R000316		chr1	+	71020610	U000414	A830006F12Rik	A830006F12Rik	A830006F12Rik	RIKEN cDNA A830006F12 gene	1
R032751		chr6	+	139215063	U007509	A830011K09Rik	A830011K09Rik	A830011K09Rik	RIKEN cDNA A830011K09 gene	1
R000030		chr1	+	11519744	U000041	A830018L16Rik	A830018L16Rik	A830018L16Rik	RIKEN cDNA A830018L16 gene	1
R020212		chr19	-	35267249	U038992	A830019P07Rik	A830019P07Rik	A830019P07Rik	RIKEN cDNA A830019P07 gene	1
R006394		chr11	-	23969845	U032580	A830031A19Rik	A830031A19Rik	A830031A19Rik	RIKEN cDNA A830031A19 gene	1
R011952		chr14	-	21657505	U035305	A830039N20Rik	A830039N20Rik	A830039N20Rik	RIKEN cDNA A830039N20 gene	1
R035108		chr7	+	87122876	U028862	A830059I20Rik	A830059I20Rik	A830059I20Rik	RIKEN cDNA A830059I20 gene	1
R035427		chr7	+	115267097	U008717	A830061E14Rik	Hs3st2	A830061E14Rik	Mus musculus RIKEN cDNA A830061E14 gene (A830061E14Rik), mRNA	1
R009832		chr13	+	74267238	U162239	A830082K12Rik	A830082K12Rik	A830082K12Rik	RIKEN cDNA A830082K12 gene	1
R008629		chr12	-	3935462	U033770	A830093I24Rik	A830093I24Rik	A830093I24Rik	RIKEN cDNA A830093I24 gene	1
R021099		chr2	+	77935296	U001956	A830093M07	A830093M07	A830093M07	Mus musculus hypothetical protein A830093M07 (A830093M07), mRNA	1
R024785		chr3	+	106886709	U003710	A930002I21Rik	A930002I21Rik	A930002I21Rik	RIKEN cDNA A930002I21 gene	1
R023319		chr2	-	121320583	U023267	A930004K21Rik	A930004K21Rik	A930004K21Rik	RIKEN cDNA A930004K21 gene	1
R041697		chr9	-	40481673	U030737	A930008A22Rik	Gramd1b	A930008A22Rik	RIKEN cDNA A930008A22 gene	1
R037368		chr7	-	127179863	U029354	A930008G19Rik	A930008G19Rik	A930008G19Rik	RIKEN cDNA A930008G19 gene	1
R026611		chr4	+	84500212	U004458	A930009N24	A930009N24	A930009N24	PREDICTED: Mus musculus hypothetical protein A930009N24 (A930009N24), mRNA	1
R024746		chr3	+	102567842	U003658	A930010I20Rik	Dennd2c	A930010I20Rik	RIKEN cDNA A930010I20 gene	1
R011486		chr14	+	59116329	U015765	A930011O12Rik	A930011O12Rik	A930011O12Rik	RIKEN cDNA A930011O12 gene	1
R021755		chr2	+	155637082	U002716	A930012N16Rik	A930012N16Rik	A930012N16Rik	RIKEN cDNA A930012N16 gene	1
R011187		chr14	+	27154433	U015429	A930016D02Rik	Lrtm1	A930016D02Rik	RIKEN cDNA A930016D02 gene	1
R056184		chr15	+	44733407	U016230	A930017M01Rik	A930017M01Rik	A930017M01Rik	RIKEN cDNA A930017M01 gene	1
R021296		chr2	+	103827523	U002190	A930018P22Rik	A930018P22Rik	A930018P22Rik	RIKEN cDNA A930018P22 gene	1
R029879		chr5	+	122142263	U006155	A930024E05Rik	A930024E05Rik	A930024E05Rik	RIKEN cDNA A930024E05 gene	1
R023285		chr2	-	119917963	U023244	A930025J12Rik	Tmem87a	A930025J12Rik	RIKEN cDNA A930025J12 gene	1
R032083		chr6	+	48528464	U006816	A930040G15Rik	A930040G15Rik	A930040G15Rik	RIKEN cDNA A930040G15 gene	1
R022713		chr2	-	39122897	U022576	A930041I02Rik	A930041I02Rik	A930041I02Rik	RIKEN cDNA A930041I02 gene	1
R023251		chr2	-	117790018	U023208	A930104D05Rik	A930104D05Rik	A930104D05Rik	RIKEN cDNA A930104D05 gene	1
R033157		chr6	-	28308934	U027100	AA407452	AA407452	AA407452	EST AA407452	1
R027264		chr4	+	147452722	U005096	AA408865	AA408865	AA408865	expressed sequence AA408865	1
R037149		chr7	-	103914197	U217853	AA474408	AA474408	AA474408	expressed sequence AA474408	1
R030777		chr5	-	62766905	U026229	AA536743	AA536743	AA536743	expressed sequence AA536743	1
R012970		chr15	+	52040354	U016242	Aard	Aard	Aard	alanine and arginine rich domain containing protein	1
R054879		chr9	-	4217228	U030433	Aasdhppt	Aasdhppt	Aasdhppt	aminoadipate-semialdehyde dehydrogenase-phosphopantetheinyl transferase	1
R033187		chr6	-	31258394	U027134	AB041803	AB041803	AB041803	cDNA sequence AB041803	1
R027112		chr4	+	137276459	U004998	AB041806	AB041806	AB041806	hypothetical protein, MNCb-2457	1
R030558		chr5	-	20153820	U025967	AB112350	AB112350	AB112350	cDNA sequence AB112350	1
R035411		chr7	+	114285214	U076184	Abca16	Abca16	Abca16	ATP-binding cassette, sub-family A (ABC1), member 16	1
R046860		chr11	-	110158771	U033581	Abca5	Abca5	Abca5	ATP-binding cassette, sub-family A (ABC1), member 5	1
R044609		chrX	-	99015223	U039608	Abcb7	Abcb7	Abcb7	ATP-binding cassette, sub-family B (MDR/TAP), member 7	1
R056816		chr5	+	22858312	U005360	Abcb8	Abcb8	Abcb8	ATP-binding cassette, sub-family B (MDR/TAP), member 8	1
R014175		chr15	-	91244456	U118200	Abcd2	Abcd2	Abcd2	ATP-binding cassette, sub-family D (ALD), member 2	1
R039508		chr8	-	78925852	U029995	Abce1	Abce1	Abce1	ATP-binding cassette, sub-family E (OABP), member 1	1
R018692		chr18	-	10752116	U038207	Abhd3	Abhd3	Abhd3	abhydrolase domain containing 3	1
R011366		chr14	+	48779160	U015619	Abhd4	Abhd4	Abhd4	abhydrolase domain containing 4	1
R041161		chr9	+	122371769	U011178	Abhd5	Abhd5	Abhd5	abhydrolase domain containing 5	1
R029675		chr5	+	106473953	U005928	Abhd7	Abhd7	Abhd7	abhydrolase domain containing 7	1
R017291		chr17	-	29998316	U037660	Abhd9	Abhd9	Abhd9	abhydrolase domain containing 9	1
R000274		chr1	+	60712908	U000342	Abi2	Abi2	Abi2	abl-interactor 2	1
R007059		chr11	-	95663527	U033309	Abi3	Abi3	Abi3	ABI gene family, member 3	1
R020821		chr2	+	31620799	U001605	Abl1	Abl1	Abl1	v-abl Abelson murine leukemia oncogene 1	1
R020370		chr19	-	56783263	U039175	Ablim1	Ablim1	Ablim1	Mus musculus actin-binding LIM protein 1 (Ablim1), mRNA	1
R018464		chr18	+	75014107	U018898	Acaa2	Acaa2	Acaa2	acetyl-Coenzyme A acyltransferase 2 (mitochondrial 3-oxoacyl-Coenzyme A thiolase)	1
R046393		chr11	+	83907821	U013109	Acaca	Acaca	Acaca	acetyl-Coenzyme A carboxylase alpha	1
R035566		chr7	+	125726300	U008855	Acadsb	Acadsb	Acadsb	acyl-Coenzyme A dehydrogenase, short/branched chain	1
R016000		chr17	+	11571657	U037433	Acat2	Acat2	Acat2	acetyl-Coenzyme A acetyltransferase 2	1
R000766		chr1	+	155453461	U000941	Acbd6	Acbd6	Acbd6	acyl-Coenzyme A binding domain containing 6	1
R006919		chr11	-	81708069	U033166	Accn1	Accn1	Accn1	amiloride-sensitive cation channel 1, neuronal (degenerin)	1
R013362		chr15	+	99727584	U016645	Accn2	Accn2	Accn2	amiloride-sensitive cation channel 2, neuronal	1
R000370		chr1	+	75741422	U157871	Accn4	Accn4	Accn4	amiloride-sensitive cation channel 4, pituitary	1
R043970		chrX	+	157739964	U020383	Ace2	Ace2	Ace2	angiotensin I converting enzyme (peptidyl-dipeptidase A) 2	1
R048102		chr14	-	49203769	U035559	Acin1	Acin1	Acin1	apoptotic chromatin condensation inducer 1	1
R031830		chr6	+	6928761	U006523	Acn9	Acn9	Acn9	ACN9 homolog (S. cerevisiae)	1
R013681		chr15	-	20627689	U036032	Acot10	Acot10	Acot10	acyl-CoA thioesterase 10	1
R021517		chr2	+	127368481	U002442	Acoxl	Acoxl	Acoxl	acyl-Coenzyme A oxidase-like	1
R021244		chr2	+	90907658	U002120	Acp2	Acp2	Acp2	acid phosphatase 2, lysosomal	1
R055026		chr9	-	96788833	U031218	Acpl2	Acpl2	Acpl2	acid phosphatase-like 2	1
R055551		chrX	-	135830579	U039748	Acsl4	Acsl4	Acsl4	acyl-CoA synthetase long-chain family member 4	1
R050502		chr2	-	58492789	U022654	Acvr1	Acvr1	Acvr1	activin A receptor, type 1	1
R050501		chr2	-	58250347	U022653	Acvr1c	Acvr1c	Acvr1c	activin A receptor, type IC	1
R020936		chr2	+	48746098	U001727	Acvr2a	Acvr2a	Acvr2a	activin receptor IIA	1
R024547		chr3	+	89094578	U235465	Adam15	Adam15	Adam15	a disintegrin and metallopeptidase domain 15 (metargidin)	1
R007935		chr12	+	18771948	U113451	Adam17	Adam17	Adam17	a disintegrin and metallopeptidase domain 17	1
R057256		chr8_random	+	10365777	U047910	Adam29	Adam29	Adam29	a disintegrin and metallopeptidase domain 29	1
R039211		chr8	-	23671433	U029656	Adam32	Adam32	Adam32	a disintegrin and metallopeptidase domain 32	1
R039212		chr8	-	23740023	U029657	Adam9	Adam9	Adam9	a disintegrin and metallopeptidase domain 9 (meltrin gamma)	1
R015682		chr16	-	84901683	U037242	Adamts1	Adamts1	Adamts1	a disintegrin-like and metallopeptidse (reprolysin type) with thrombospondin type 1 motif, 1	1
R015684		chr16	-	85000489	U037244	Adamts5	Adamts5	Adamts5	a disintegrin-like and metallopeptidase (reprolysin type) with thrombospondin type 1 motif, 5 (aggrecanase-2)	1
R047502		chr13	+	100505560	U015212	Adamts6	Adamts6	Adamts6	a disintegrin-like and metalloprotease (reprolysin type) with thrombospondin type 1 motif, 6	1
R033622		chr6	-	93397162	U103821	Adamts9	Adamts9	Adamts9	a disintegrin-like and metalloprotease (reprolysin type) with thrombospondin type 1 motif, 9	1
R026612		chr4	+	85040120	U004459	Adamtsl1	Adamtsl1	Adamtsl1	ADAMTS-like 1	1
R009396		chr13	+	8160036	U014525	Adarb2	Adarb2	Adarb2	adenosine deaminase, RNA-specific, B2	1
R056047		chr12_random	-	19456847	U014231	Adck1	Adck1	Adck1	aarF domain containing kinase 1	1
R056191		chr15	-	64946861	U036237	Adcy8	Adcy8	Adcy8	adenylate cyclase 8	1
R016760		chr17	+	91181547	U018344	Adcyap1	Adcyap1	Adcyap1	adenylate cyclase activating polypeptide 1	1
R019666		chr19	+	52708313	U019567	Add3	Add3	Add3	adducin 3 (gamma)	1
R047888		chr14	+	19440817	U015371	Adk	Adk	Adk	adenosine kinase	1
R023712		chr2	-	167693522	U023688	Adnp	Adnp	Adnp	activity-dependent neuroprotective protein	1
R011505		chr14	+	61163095	U015787	Adra1a	Adra1a	Adra1a	adrenergic receptor, alpha 1a	1
R006465		chr11	-	43589641	U032682	Adra1b	Adra1b	Adra1b	adrenergic receptor, alpha 1b	1
R018932		chr18	-	62408791	U038482	Adrb2	Adrb2	Adrb2	adrenergic receptor, beta 2	1
R013175		chr15	+	81001112	U016459	Adsl	Adsl	Adsl	adenylosuccinate lyase	1
R002229		chr1	-	177734176	U022123	Adss	Adss	Adss	adenylosuccinate synthetase, non muscle	1
R010175		chr13	-	17158485	U044116	AF397014	AF397014	AF397014	cDNA sequence AF397014	1
R042084		chr9	-	89511039	U031172	AF529169	AF529169	AF529169	cDNA sequence AF529169	1
R001470		chr1	-	38488104	U021256	Aff3	Aff3	Aff3	AF4/FMR2 family, member 3	1
R038242		chr8	+	52476572	U009340	Aga	Aga	Aga	aspartylglucosaminidase	1
R021230		chr2	+	90487476	U002104	Agbl2	Agbl2	Agbl2	ATP/GTP binding protein-like 2	1
R031945		chr6	+	34874694	U006664	Agbl3	Agbl3	Agbl3	ATP/GTP binding protein-like 3	1
R028778		chr4	-	154663884	U025890	Agrn	Agrn	Agrn	agrin	1
R039694		chr8	-	104932979	U030178	Agrp	Agrp	Agrp	agouti related protein	1
R009545		chr13	+	29816007	U014693	Agtr1	Agtr1a	Agtr1	angiotensin receptor 1	1
R043340		chrX	+	19723484	U019760	Agtr2	Agtr2	Agtr2	angiotensin II receptor, type 2	1
R025789		chr3	-	107491773	U024501	Ahcyl1	Ahcyl1	Ahcyl1	S-adenosylhomocysteine hydrolase-like 1	1
R027009		chr4	+	131972159	U042587	Ahdc1	Ahdc1	Ahdc1	AT hook, DNA binding motif, containing 1	1
R024626		chr3	+	93160911	U042457	Ahf	Tchh	Ahf	Mus musculus mRNA for hair follicle protein AHF, partial cds.	1
R002675		chr10	+	20882166	U154298	Ahi1	Ahi1	Ahi1	Abelson helper integration site	1
R040563		chr9	+	55440633	U010519	AI118078	AI118078	AI118078	expressed sequence AI118078	1
R022668		chr2	-	35032848	U022537	AI182371	AI182371	AI182371	expressed sequence AI182371	1
R014829		chr16	+	31141602	U062592	AI196514	Ubxd7	AI196514	expressed sequence AI196514	1
R010606		chr13	-	72075672	U034981	AI256775	AI256775	AI256775	expressed sequence AI256775	1
R027937		chr4	-	58855377	U025116	AI314180	AI314180	AI314180	expressed sequence AI314180	1
R014761		chr16	+	20194154	U016940	AI315068	AI315068	AI315068	expressed sequence AI315068	1
R013371		chr15	+	100211934	U016664	AI317237	AI317237	AI317237	expressed sequence AI317237	1
R003826		chr10	-	40102307	U031707	AI317395	AI317395	AI317395	expressed sequence AI317395	1
R038184		chr8	+	35801481	U247090	AI429214	AI429214	AI429214	expressed sequence AI429214	1
R056872		chr5	-	99504495	U026451	AI461788	AI461788	AI461788	expressed sequence AI461788	1
R022921		chr2	-	84425055	U022814	AI462438	AI462438	AI462438	expressed sequence AI462438	1
R053714		chr7	-	39092906	U028509	AI480556	AI480556	AI480556	expressed sequence AI480556	1
R023698		chr2	-	166519675	U023672	AI481105	AI481105	AI481105	expressed sequence AI481105	1
R024784		chr3	+	106835333	U003709	AI504432	AI504432	AI504432	expressed sequence AI504432	1
R033335		chr6	-	53212957	U027322	AI591476	AI591476	AI591476	expressed sequence AI591476	1
R041829		chr9	-	52758517	U030867	AI593442	AI593442	AI593442	expressed sequence AI593442	1
R003159		chr10	+	84997356	U011829	AI597468	AI597468	AI597468	expressed sequence AI597468	1
R019581		chr19	+	41137727	U019455	AI606181	AI606181	AI606181	expressed sequence AI606181	1
R035116		chr7	+	90992627	U008398	AI875199	Nars2	AI875199	expressed sequence AI875199	1
R033083		chr6	-	3439952	U041037	AI987662	AI987662	AI987662	expressed sequence AI987662	1
R003739		chr10	-	13769682	U031550	Aig1	Aig1	Aig1	androgen-induced 1	1
R003855		chr10	-	44113816	U031746	Aim1	Aim1	Aim1	Mus musculus absent in melanoma 1 (Aim1), mRNA	1
R034946		chr7	+	57218477	U008172	AJ430384	Otud7	AJ430384	cDNA sequence AJ430384	1
R044560		chrX	-	90259871	U039549	AK129302	AK129302	AK129302	cDNA sequence AK129302	1
R041458		chr9	-	8140438	U030452	AK129341	AK129341	AK129341	cDNA sequence AK129341	1
R024436		chr3	+	78645830	U051241	AK190093	AK190093	AK190093	cDNA sequence AK190093	1
R021069		chr2	+	72274399	U045818	Ak3l1	Ak3l1	Ak3l1	adenylate kinase 3 alpha-like 1	1
R008336		chr12	+	101152976	U014347	Ak7	Ak7	Ak7	adenylate kinase 7	1
R012469		chr14	-	72889277	U035800	Akap11	Akap11	Akap11	A kinase (PRKA) anchor protein 11	1
R003691		chr10	-	6151295	U078142	Akap12	Akap12	Akap12	A kinase (PRKA) anchor protein (gravin) 12	1
R026528		chr4	+	57653224	U042535	Akap2,Palm2	Akap2	Akap2	A kinase (PRKA) anchor protein 2	1
R056943		chr6	+	37674837	U006680	Akr1d1	Akr1d1	Akr1d1	aldo-keto reductase family 1, member D1	1
R001537		chr1	-	54745717	U021330	AL022818	Gtf3c3	AL022818	expressed sequence AL022818	1
R029538		chr5	+	89758298	U101337	Alb1	Alb1	Alb1	albumin 1	1
R015579		chr16	-	51370923	U037107	Alcam	Alcam	Alcam	activated leukocyte cell adhesion molecule	1
R040736		chr9	+	71359618	U010710	Aldh1a2	Aldh1a2	Aldh1a2	aldehyde dehydrogenase family 1, subfamily A2	1
R028008		chr4	-	71943828	U025184	Aldoa	Aldoa	Aldoa	aldolase 1, A isoform	1
R008047		chr12	+	52285586	U013965	Aldoa-ps1	Aldoa-ps1	Aldoa-ps1	aldolase 1, A isoform, pseudogene 1	1
R017685		chr17	-	70379635	U038044	Alk	Alk	Alk	anaplastic lymphoma kinase	1
R001568		chr1	-	59399840	U021365	Als2cr11	Als2cr11	Als2cr11	amyotrophic lateral sclerosis 2 (juvenile) chromosome region, candidate 11 (human)	1
R001578		chr1	-	60346556	U021374	Als2cr15	Ica1l	Als2cr15	amyotrophic lateral sclerosis 2 (juvenile) chromosome region, candidate 15	1
R001570		chr1	-	59424744	U021366	Als2cr4	Als2cr4	Als2cr4	amyotrophic lateral sclerosis 2 (juvenile) chromosome region, candidate 4	1
R024791		chr3	+	107390860	U003719	Alx3	Alx3	Alx3	aristaless 3	1
R029522		chr5	+	87721821	U005754	Ambn	Ambn	Ambn	ameloblastin	1
R044854		chrX	-	162786615	U039885	Amelx	Amelx	Amelx	amelogenin X chromosome	1
R014200		chr15	-	97323931	U036600	Amigo2	Amigo2	Amigo2	adhesion molecule with Ig like domain 2	1
R044742		chrX	-	136406772	U039754	Ammecr1	Ammecr1	Ammecr1	Alport syndrome, mental retardation, midface hypoplasia and elliptocytosis chromosomal region gene 1 homolog (human)	1
R057419		chrX	-	138945190	U039763	Amot	Amot	Amot	angiomotin	1
R056703		chr3_random	+	21500179	U024556	Amy1	Amy1	Amy1	amylase 1, salivary	1
R023388		chr2	-	128201249	U023334	Anapc1	Anapc1	Anapc1	anaphase promoting complex subunit 1	1
R038401		chr8	+	78925874	U040710	Anapc10	Anapc10	Anapc10	anaphase promoting complex subunit 10	1
R008927		chr12	-	83600405	U034197	Angel1	Angel1	Angel1	angel homolog 1 (Drosophila)	1
R056181		chr15	-	42587632	U036134	Angpt1	Angpt1	Angpt1	angiopoietin 1	1
R039160		chr8	-	18686563	U029620	Angpt2	Angpt2	Angpt2	angiopoietin 2	1
R025888		chr3	-	126045649	U024623	Ank2	Ank2	Ank2	ankyrin 2, brain	1
R002937		chr10	+	69589140	U011625	Ank3	Ank3	Ank3	ankyrin 3, epithelial	1
R005216		chr11	+	72415631	U012885	Ankfy1	Ankfy1	Ankfy1	ankyrin repeat and FYVE domain containing 1	1
R052280		chr5	-	3808284	U005280	Ankib1	Ankib1	Ankib1	ankyrin repeat and IBR domain containing 1	1
R007997		chr12	+	32764209	U013869	Ankmy2	Ankmy2	Ankmy2	ankyrin repeat and MYND domain containing 2	1
R009903		chr13	+	94451620	U015169	Ankra2	Ankra2	Ankra2	ankyrin repeat, family A (RFXANK-like), 2	1
R039857		chr8	-	122423555	U030366	Ankrd11,3010027A04Rik	Ankrd11	Ankrd11	ankyrin repeat domain 11	1
R017644		chr17	-	63785903	U038011	Ankrd12	Ankrd12	Ankrd12	ankyrin repeat domain 12	1
R030909		chr5	-	89637207	U043848	Ankrd17	Ankrd17	Ankrd17	ankyrin repeat domain 17	1
R034736		chr7	+	30750467	U042803	Ankrd27	Ankrd27	Ankrd27	ankyrin repeat domain 27 (VPS9 domain)	1
R018698		chr18	-	12483591	U038215	Ankrd29	Ankrd29	Ankrd29	ankyrin repeat domain 29	1
R005479		chr11	+	94149100	U043215	Ankrd40	Ankrd40	Ankrd40	ankyrin repeat domain 40	1
R006542		chr11	-	53232921	U032762	Ankrd43	Ankrd43	Ankrd43	ankyrin repeat domain 43	1
R056585		chr2	+	136029372	U002530	Ankrd5	Ankrd5	Ankrd5	ankyrin repeat domain 5	1
R040645		chr9	+	62461379	U010596	Anp32a	Anp32a	Anp32a	acidic (leucine-rich) nuclear phosphoprotein 32 family, member A	1
R024674		chr3	+	95417089	U003584	Anp32e	Anp32e	Anp32e	acidic (leucine-rich) nuclear phosphoprotein 32 family, member E	1
R033546		chr6	-	87769617	U054961	Antxr1	Antxr1	Antxr1	anthrax toxin receptor 1	1
R030955		chr5	-	97050962	U041026	Antxr2	Antxr2	Antxr2	anthrax toxin receptor 2	1
R032523		chr6	+	116704067	U007305	Anubl1	Anubl1	Anubl1	AN1, ubiquitin-like, homolog (Xenopus laevis)	1
R039382		chr8	-	61189273	U029867	Anxa10	Anxa10	Anxa10	annexin A10	1
R005641		chr11	+	101146150	U013364	Aoc2	Aoc2	Aoc2	amine oxidase, copper containing 2 (retina-specific)	1
R005642		chr11	+	101151692	U013365	Aoc3	Aoc3	Aoc3	amine oxidase, copper containing 3	1
R038666		chr8	+	109076230	U042928	Ap1g1	Ap1g1	Ap1g1	adaptor protein complex AP-1, gamma 1 subunit	1
R005409		chr11	+	83713241	U043206	Ap1gbp1	Ap1gbp1	Ap1gbp1	AP1 gamma subunit binding protein 1	1
R043966		chrX	+	157508422	U020380	Ap1s2	Ap1s2	Ap1s2	adaptor-related protein complex 1, sigma 2 subunit	1
R036816		chr7	-	75298012	U028779	Ap3b2	Ap3b2	Ap3b2	adaptor-related protein complex 3, beta 2 subunit	1
R038527		chr8	+	93689278	U018701	Ap3s1	Ap3s1	Ap3s1	adaptor-related protein complex 3, sigma 1 subunit	1
R053795		chr7	-	99694000	U029038	Apbb1	Apbb1	Apbb1	amyloid beta (A4) precursor protein-binding, family B, member 1	1
R020640		chr2	+	22735894	U001451	Apbb1ip	Apbb1ip	Apbb1ip	amyloid beta (A4) precursor protein-binding, family B, member 1 interacting protein	1
R018147		chr18	+	34539641	U018534	Apc	Apc	Apc	adenomatosis polyposis coli	1
R010636		chr13	-	87356655	U035010	Apg10l	Atg10	Apg10l	autophagy 10-like (S. cerevisiae)	1
R018868		chr18	-	46963336	U038413	Apg12l	Atg12	Apg12l	autophagy 12-like (S. cerevisiae)	1
R023137		chr2	-	94142836	U023063	Api5	Api5	Api5	apoptosis inhibitor 5	1
R021285		chr2	+	102778429	U002177	Apip	Apip	Apip	APAF1 interacting protein	1
R044353		chrX	-	42555650	U039348	Apln	Apln	Apln	apelin	1
R041609		chr9	-	31130801	U030644	Aplp2	Aplp2	Aplp2	amyloid beta (A4) precursor-like protein 2	1
R033779		chr6	-	123256344	U027825	Apobec1	Apobec1	Apobec1	apolipoprotein B editing complex 1	1
R005737		chr11	+	108164443	U013484	Apoh	Apoh	Apoh	apolipoprotein H	1
R056372		chr18	-	15597676	U038230	Aqp4	Aqp4	Aqp4	aquaporin 4	1
R057321		chr9	-	71309046	U149101	Aqp9	Aqp9	Aqp9	aquaporin 9	1
R023240		chr2	-	113632739	U023183	Aqr	Aqr	Aqr	aquarius	1
R043641		chrX	+	92751023	U020040	Ar	Ar	Ar	androgen receptor	1
R041749		chr9	-	44756701	U030782	Arcn1	Arcn1	Arcn1	archain 1	1
R011164		chr14	+	24734338	U015411	Arf4	Arf4	Arf4	ADP-ribosylation factor 4	1
R008080		chr12	+	66203934	U014025	Arf6	Arf6	Arf6	ADP-ribosylation factor 6	1
R009974		chr13	+	110208548	U015265	Arfrp2	Arl15	Arfrp2	ADP-ribosylation factor related protein 2	1
R037238		chr7	-	117343453	U029221	Arhgap17	Arhgap17	Arhgap17	Rho GTPase activating protein 17	1
R002729		chr10	+	26772273	U011365	Arhgap18	Arhgap18	Arhgap18	Rho GTPase activating protein 18	1
R011230		chr14	+	31453879	U015487	Arhgap22	Arhgap22	Arhgap22	Rho GTPase activating protein 22	1
R029638		chr5	+	101228655	U005878	Arhgap24	Arhgap24	Arhgap24	Rho GTPase activating protein 24	1
R018265		chr18	+	39216867	U043670	Arhgap26	Arhgap26	Arhgap26	Rho GTPase activating protein 26	1
R050962		chr3	+	120746723	U042478	Arhgap29	Arhgap29	Arhgap29	Rho GTPase activating protein 29	1
R000864		chr1	+	171317785	U001087	Arhgap30	Arhgap30	Arhgap30	Rho GTPase activating protein 30	1
R008034		chr12	+	49254608	U043276	Arhgap5	Arhgap5	Arhgap5	Rho GTPase activating protein 5	1
R043983		chrX	+	162394504	U020407	Arhgap6	Arhgap6	Arhgap6	Rho GTPase activating protein 6	1
R041716		chr9	-	43064367	U030755	Arhgef12	Arhgef12	Arhgef12	Rho guanine nucleotide exchange factor (GEF) 12	1
R024521		chr3	+	88364970	U042452	Arhgef2	Arhgef2	Arhgef2	rho/rac guanine nucleotide exchange factor (GEF) 2	1
R044408		chrX	-	52093444	U039394	Arhgef6	Arhgef6	Arhgef6	Rac/Cdc42 guanine nucleotide exchange factor (GEF) 6	1
R044554		chrX	-	89767901	U039545	Arhgef9	Arhgef9	Arhgef9	Cdc42 guanine nucleotide exchange factor (GEF) 9	1
R028464		chr4	-	132713674	U025625	Arid1a	Arid1a	Arid1a	AT rich interactive domain 1A (Swi1 like)	1
R015947		chr17	+	4902368	U293666	Arid1b	Arid1b	Arid1b	AT rich interactive domain 1B (Swi1 like)	1
R013312		chr15	+	96354818	U016607	Arid2	Arid2	Arid2	AT rich interactive domain 2 (Arid-rfx like)	1
R009415		chr13	+	13636265	U014560	Arid4b	Arid4b	Arid4b	AT rich interactive domain 4B (Rbp1 like)	1
R003968		chr10	-	68334025	U031895	Arid5b	Arid5b	Arid5b	AT rich interactive domain 5B (Mrf1 like)	1
R041906		chr9	-	59603374	U030945	Arih1	Arih1	Arih1	ariadne ubiquitin-conjugating enzyme E2 binding protein homolog 1 (Drosophila)	1
R038535		chr8	+	93950766	U009670	Arl2bp	Arl2bp	Arl2bp	ADP-ribosylation factor-like 2 binding protein	1
R020319		chr19	-	46120257	U039113	Arl3	Arl3	Arl3	ADP-ribosylation factor-like 3	1
R008728		chr12	-	36636169	U033910	Arl4	Arl4a	Arl4	ADP-ribosylation factor-like 4	1
R053822		chr7	-	112005520	U041080	Arl6ip1	Arl6ip1	Arl6ip1	ADP-ribosylation factor-like 6 interacting protein 1	1
R017717		chr17	-	77713518	U038078	Arl6ip2	Arl6ip2	Arl6ip2	ADP-ribosylation factor-like 6 interacting protein 2	1
R020959		chr2	+	53124236	U001777	Arl6ip6	Arl6ip6	Arl6ip6	ADP-ribosylation factor-like 6 interacting protein 6	1
R001754		chr1	-	88521328	U021577	Arl7	Arl4c	Arl7	ADP-ribosylation factor-like 7	1
R035532		chr7	+	122290383	U008830	Armc5	Armc5	Armc5	armadillo repeat containing 5	1
R042132		chr9	-	99469889	U031235	Armc8	Armc8	Armc8	armadillo repeat containing 8	1
R037333		chr7	-	122092684	U163511	Armcx3	Armcx3	Armcx3	armadillo repeat containing, X-linked 3	1
R042202		chr9	-	106957749	U031310	Armet	Armet	Armet	arginine-rich, mutated in early stage tumors	1
R035364		chr7	+	107060975	U008650	Arntl	Arntl	Arntl	aryl hydrocarbon receptor nuclear translocator-like	1
R000747		chr1	+	152651178	U000921	Arpc5	Arpc5	Arpc5	actin related protein 2/3 complex, subunit 5	1
R055077		chr9	-	112227169	U031383	Arpp21	Arpp21	Arpp21	cyclic AMP-regulated phosphoprotein, 21	1
R043653		chrX	+	95206858	U020056	Arr3	Arr3	Arr3	arrestin 3, retinal	1
R005184		chr11	+	70158065	U012849	Arrb2	Arrb2	Arrb2	arrestin, beta 2	1
R056860		chr5	+	91723507	U005805	Art3	Art3	Art3	ADP-ribosyltransferase 3	1
R043622		chrX	+	87947159	U020009	Arx	Arx	Arx	aristaless related homeobox gene (Drosophila)	1
R030921		chr5	-	91613982	U026406	Asahl	Asahl	Asahl	N-acylsphingosine amidohydrolase (acid ceramidase)-like	1
R043974		chrX	+	158036399	U020389	Asb11	Asb11	Asb11	ankyrin repeat and SOCS box-containing protein 11	1
R044559		chrX	-	90079494	U039547	Asb12	Asb12	Asb12	ankyrin repeat and SOCS box-containing protein 12	1
R024999		chr3	+	152846701	U004000	Asb17	Asb17	Asb17	ankyrin repeat and SOCS box-containing protein 17	1
R004805		chr11	+	30849188	U012421	Asb3	Asb3	Asb3	ankyrin repeat and SOCS box-containing protein 3	1
R031827		chr6	+	5362912	U006515	Asb4	Asb4	Asb4	ankyrin repeat and SOCS box-containing protein 4	1
R036731		chr7	-	60573767	U028684	Asb7	Asb7	Asb7	ankyrin repeat and SOCS box-containing protein 7	1
R004185		chr10	-	87466045	U032097	Ascl1	Ascl1	Ascl1	achaete-scute complex homolog-like 1 (Drosophila)	1
R046731		chr11	-	73050293	U033039	Aspa	Aspa	Aspa	aspartoacylase (aminoacylase) 2	1
R027686		chr4	-	9596037	U024836	Asph	Asph	Asph	Mus musculus aspartate-beta-hydroxylase (Asph), transcript variant 1, mRNA.	1
R009666		chr13	+	49143955	U014828	Aspn	Aspn	Aspn	asporin	1
R033130		chr6	-	18092510	U027067	Asz1	Asz1	Asz1	ankyrin repeat, SAM and basic leucine zipper domain containing 1	1
R020189		chr19	-	32038515	U038973	Atad1	Atad1	Atad1	ATPase family, AAA domain containing 1	1
R048460		chr15	-	58128331	U036196	Atad2	Atad2	Atad2	ATPase family, AAA domain containing 2	1
R038659		chr8	+	108012331	U009800	Atbf1	Atbf1	Atbf1	AT motif binding factor 1	1
R032734		chr6	+	137280473	U007497	Atf7ip	Atf7ip	Atf7ip	activating transcription factor 7 interacting protein	1
R026660		chr4	+	98168892	U004528	Atg4cl	Atg4c	Atg4cl	autophagy-related 4C-like (yeast)	1
R015444		chr16	-	28340532	U036943	Atp13a4	Atp13a4	Atp13a4	ATPase type 13A4	1
R002112		chr1	-	164376239	U021983	Atp1b1	Atp1b1	Atp1b1	ATPase, Na+/K+ transporting, beta 1 polypeptide	1
R043401		chrX	+	32836918	U019800	Atp1b4	Atp1b4	Atp1b4	ATPase, (Na+)/K+ transporting, beta 4 polypeptide	1
R031203		chr5	-	121654707	U006144	Atp2a2	Atp2a2	Atp2a2	ATPase, Ca++ transporting, cardiac muscle, slow twitch 2	1
R042174		chr9	-	105477243	U031277	Atp2c1	Atp2c1	Atp2c1	ATPase, Ca++-sequestering	1
R003389		chr10	+	127819983	U012171	Atp5b	Atp5b	Atp5b	ATP synthase, H+ transporting mitochondrial F1 complex, beta subunit	1
R023751		chr2	-	173888957	U023743	Atp5e	Atp5e	Atp5e	ATP synthase, H+ transporting, mitochondrial F1 complex, epsilon subunit	1
R007066		chr11	-	95896719	U033317	Atp5g1	Atp5g1	Atp5g1	ATP synthase, H+ transporting, mitochondrial F0 complex, subunit c (subunit 9), isoform 1	1
R022860		chr2	-	73609075	U022750	Atp5g3	Atp5g3	Atp5g3	ATP synthase, H+ transporting, mitochondrial F0 complex, subunit c (subunit 9), isoform 3	1
R046870		chr11	-	115240969	U033619	Atp5h	Atp5h	Atp5h	ATP synthase, H+ transporting, mitochondrial F0 complex, subunit d	1
R041755		chr9	-	44909598	U030786	Atp5l	Atp5l	Atp5l	ATP synthase, H+ transporting, mitochondrial F0 complex, subunit g	1
R043297		chrX	+	10826691	U019711	Atp6ap2	Atp6ap2	Atp6ap2	ATPase, H+ transporting, lysosomal accessory protein 2	1
R015542		chr16	-	43022636	U037061	Atp6v1a1	Atp6v1a	Atp6v1a1	ATPase, H+ transporting, V1 subunit A, isoform 1	1
R043702		chrX	+	100628641	U020124	Atp7a	Atp7a	Atp7a	ATPase, Cu++ transporting, alpha polypeptide	1
R021626		chr2	+	145762483	U069136	Atpaf1	Atpaf1	Atpaf1	ATP synthase mitochondrial F1 complex assembly factor 1	1
R007240		chr11	-	102114532	U033471	Atxn7l3	Atxn7l3	Atxn7l3	ataxin 7-like 3	1
R007982		chr12	+	29923120	U013849	Atxn7l4	Atxn7l4	Atxn7l4	ataxin 7-like 4	1
R041802		chr9	-	50689642	U030843	AU019823	AU019823	AU019823	expressed sequence AU019823	1
R013648		chr15	-	7185962	U035988	AU040377	AU040377	AU040377	expressed sequence AU040377	1
R031286		chr5	-	130728708	U026778	Auts2	Auts2	Auts2	autism susceptibility candidate 2	1
R004757		chr11	+	21467028	U012364	AV249152	AV249152	AV249152	expressed sequence AV249152	1
R041947		chr9	-	64462778	U030995	AV340375	AV340375	AV340375	expressed sequence AV340375	1
R017728		chr17	-	79209336	U038092	AV344025	AV344025	AV344025	expressed sequence AV344025	1
R020265		chr19	-	41673432	U039048	Avpi1	Avpi1	Avpi1	arginine vasopressin-induced 1	1
R043553		chrX	+	68552757	U019949	Avpr2	Avpr2	Avpr2	Mus musculus arginine vasopressin receptor 2 (Avpr2), mRNA	1
R000289		chr1	+	63886980	U246505	AW046396	Adam23	AW046396	expressed sequence AW046396	1
R023301		chr2	-	120684975	U023258	AW125441	Zfp690	AW125441	expressed sequence AW125441	1
R008657		chr12	-	13509429	U033823	AW125753	AW125753	AW125753	expressed sequence AW125753	1
R010390		chr13	-	48223723	U034752	AW456874	AW456874	AW456874	expressed sequence AW456874	1
R010691		chr13	-	94451541	U035082	AW544865	Utp15	AW544865	expressed sequence AW544865	1
R043839		chrX	+	136120436	U020274	AW547186	AW547186	AW547186	expressed sequence AW547186	1
R013636		chr15	-	3778302	U035971	AW549877	AW549877	AW549877	Mus musculus expressed sequence AW549877 (AW549877), mRNA	1
R041679		chr9	-	39546504	U030722	AW551984	AW551984	AW551984	expressed sequence AW551984	1
R001803		chr1	-	97550495	U021640	AW555814	Hisppd1	AW555814	expressed sequence AW555814	1
R015705		chr16	-	88089698	U037271	AY026312	AY026312	AY026312	cDNA sequence AY026312	1
R018167		chr18	+	35803921	U103644	AY223547	AY223547	AY223547	cDNA sequence AY223547	1
R030861		chr5	-	76755897	U172612	AY487415	AY487415	AY487415	cDNA sequence AY487415	1
R044390		chrX	-	48361028	U104801	AY661338	Zfp36l3	AY661338	cDNA sequence AY661338	1
R005500		chr11	+	95544415	U013225	B130006D01Rik	B130006D01Rik	B130006D01Rik	Mus musculus RIKEN cDNA B130006D01 gene (B130006D01Rik), mRNA	1
R015573		chr16	-	48890261	U037099	B130050K08	B130050K08	B130050K08	Mus musculus hypothetical protein B130050K08 (B130050K08), mRNA	1
R041913		chr9	-	60259221	U073739	B230114P05Rik	Thsd4	B230114P05Rik	RIKEN cDNA B230114P05 gene	1
R021066		chr2	+	71983454	U001910	B230120H23Rik	B230120H23Rik	B230120H23Rik	RIKEN cDNA B230120H23 gene	1
R026597		chr4	+	77272738	U093798	B230208B08Rik	B230208B08Rik	B230208B08Rik	RIKEN cDNA B230208B08 gene	1
R001426		chr1	-	34176930	U021213	B230209C24Rik	B230209C24Rik	B230209C24Rik	RIKEN cDNA B230209C24 gene	1
R056632		chr3	+	33551841	U003144	B230215L15Rik	B230215L15Rik	B230215L15Rik	RIKEN cDNA B230215L15 gene	1
R042086		chr9	-	89625583	U059144	B230218L05Rik	B230218L05Rik	B230218L05Rik	RIKEN cDNA B230218L05 gene	1
R022395		chr2	-	6458748	U128959	B230218O03	B230218O03	B230218O03	Mus musculus hypothetical protein B230218O03 (B230218O03), mRNA	1
R012868		chr15	+	23007460	U016109	B230220E17Rik	B230220E17Rik	B230220E17Rik	RIKEN cDNA B230220E17 gene	1
R009902		chr13	+	93748463	U159421	B230311A21	B230311A21	B230311A21	PREDICTED: Mus musculus hypothetical protein B230311A21 (B230311A21), mRNA	1
R034677		chr7	+	25274696	U049872	B230312I18Rik	B230312I18Rik	B230312I18Rik	RIKEN cDNA B230312I18 gene	1
R040724		chr9	+	69889780	U010697	B230323A14Rik	B230323A14Rik	B230323A14Rik	RIKEN cDNA B230323A14 gene	1
R035522		chr7	+	122032889	U043949	B230325K18Rik	B230325K18Rik	B230325K18Rik	RIKEN cDNA B230325K18 gene	1
R021788		chr2	+	157866845	U002750	B230339M05Rik	B230339M05Rik	B230339M05Rik	RIKEN cDNA B230339M05 gene	1
R057397		chrX	+	68952044	U019956	B230340J04Rik	B230340J04Rik	B230340J04Rik	RIKEN cDNA B230340J04 gene	1
R031519		chr5	-	149517443	U026989	B230342M21Rik	B230342M21Rik	B230342M21Rik	RIKEN cDNA B230342M21 gene	1
R002220		chr1	-	176207985	U022109	B230365F16Rik	Pld5	B230365F16Rik	RIKEN cDNA B230365F16 gene	1
R041993		chr9	-	70797729	U031058	B230380D07Rik	B230380D07Rik	B230380D07Rik	RIKEN cDNA B230380D07 gene	1
R021016		chr2	+	67960072	U001855	B3galt1	B3galt1	B3galt1	UDP-Gal:betaGlcNAc beta 1,3-galactosyltransferase, polypeptide 1	1
R040291		chr9	+	26627702	U010182	B3gat1	B3gat1	B3gat1	beta-1,3-glucuronyltransferase 1 (glucuronosyltransferase P)	1
R039474		chr8	-	70852175	U029955	B3gnt3	B3gnt3	B3gnt3	UDP-GlcNAc:betaGal beta-1,3-N-acetylglucosaminyltransferase 3	1
R038202		chr8	+	39953363	U009286	B430010I23Rik	Mtus1	B430010I23Rik	RIKEN cDNA B430010I23 gene	1
R025819		chr3	-	108823340	U024539	B430201A12Rik	B430201A12Rik	B430201A12Rik	RIKEN cDNA B430201A12 gene	1
R013342		chr15	+	99011842	U016631	B430209F14Rik	B430209F14Rik	B430209F14Rik	RIKEN cDNA B430209F14 gene	1
R000233		chr1	+	57272309	U252629	B530002L08	B530002L08	B530002L08	PREDICTED: Mus musculus hypothetical protein B530002L08 (B530002L08), mRNA	1
R033121		chr6	-	13664918	U027052	B630005N14Rik	B630005N14Rik	B630005N14Rik	RIKEN cDNA B630005N14 gene	1
R000724		chr1	+	146328234	U000895	B830045N13Rik	B830045N13Rik	B830045N13Rik	RIKEN cDNA B830045N13 gene	1
R035174		chr7	+	94813324	U042844	B930006L02Rik	B930006L02Rik	B930006L02Rik	RIKEN cDNA B930006L02 gene	1
R044694		chrX	-	128554151	U051828	B930008K04Rik	B930008K04Rik	B930008K04Rik	RIKEN cDNA B930008K04 gene	1
R009585		chr13	+	37395571	U170592	B930013M22Rik	Rreb1	B930013M22Rik	RIKEN cDNA B930013M22 gene	1
R041894		chr9	-	58310971	U030935	B930052A04Rik	Islr2	B930052A04Rik	RIKEN cDNA B930052A04 gene	1
R006978		chr11	-	86836758	U033236	B930067F20Rik	Prr11	B930067F20Rik	RIKEN cDNA B930067F20 gene	1
R056166		chr14	+	115821361	U052323	B930095G15Rik	B930095G15Rik	B930095G15Rik	RIKEN cDNA B930095G15 gene	1
R027760		chr4	-	41087146	U024964	Bag1	Bag1	Bag1	Bcl2-associated athanogene 1	1
R035536		chr7	+	122573046	U008833	Bag3	Bag3	Bag3	Bcl2-associated athanogene 3	1
R009093		chr12	-	107191890	U034376	Bag5	Bag5	Bag5	BCL2-associated athanogene 5	1
R026979		chr4	+	129012000	U004880	Bai2	Bai2	Bai2	brain-specific angiogenesis inhibitor 2	1
R001405		chr1	-	25477882	U021184	Bai3	Bai3	Bai3	brain-specific angiogenesis inhibitor 3	1
R031465		chr5	-	143399726	U026933	Baiap2l1	Baiap2l1	Baiap2l1	BAI1-associated protein 2-like 1	1
R018023		chr18	+	3512509	U018352	Bambi	Bambi	Bambi	BMP and activin membrane-bound inhibitor, homolog (Xenopus laevis)	1
R011208		chr14	+	29383288	U015462	Bap1	Bap1	Bap1	Brca1 associated protein 1	1
R022570		chr2	-	28844672	U022456	Barhl1	Barhl1	Barhl1	BarH-like 1 (Drosophila)	1
R013685		chr15	-	25353946	U036041	Basp1	Basp1	Basp1	brain abundant, membrane attached signal protein 1	1
R016363		chr17	+	32825263	U017890	Bat4	Bat4	Bat4	HLA-B associated transcript 4	1
R003810		chr10	-	34157447	U031680	BB146404	BB146404	BB146404	expressed sequence BB146404	1
R039630		chr8	-	93382984	U030117	Bbs2	Bbs2	Bbs2	Bardet-Biedl syndrome 2 homolog (human)	1
R015574		chr16	-	49275625	U037100	Bbx	Bbx	Bbx	bobby sox homolog (Drosophila)	1
R025894		chr3	-	126692844	U024628	BC002199	BC002199	BC002199	cDNA sequence BC002199	1
R028768		chr4	-	154361815	U025885	BC002216	BC002216	BC002216	cDNA sequence BC002216	1
R039400		chr8	-	67211423	U029888	BC003498,4931420C21Rik	4931420C21Rik	4931420C21Rik	cDNA sequence BC00398	1
R022896		chr2	-	77622278	U022788	BC003993	BC003993	BC003993	cDNA sequence BC003993	1
R022832		chr2	-	70753350	U022725	BC004636	Mettl8	BC004636	cDNA sequence BC004636	1
R007355		chr11	-	112532452	U162720	BC006965	BC006965	BC006965	cDNA sequence BC006965	1
R027704		chr4	-	15940854	U024865	BC010311	BC010311	BC010311	cDNA sequence BC010311	1
R001586		chr1	-	63406250	U021390	BC010584	BC010584	BC010584	cDNA sequence BC010584	1
R002629		chr10	+	7645747	U011243	BC013529	BC013529	BC013529	cDNA sequence BC013529	1
R038269		chr8	+	60993268	U042906	BC013672	BC013672	BC013672	cDNA sequence BC013672	1
R038233		chr8	+	46500187	U009323	BC016198	Rwdd4a	BC016198	cDNA sequence BC016198	1
R010130		chr13	-	3495489	U059751	BC016423	BC016423	BC016423	Mus musculus cDNA sequence BC016423 (BC016423), mRNA	1
R033505		chr6	-	84175755	U095435	BC017133	BC017133	BC017133	cDNA sequence BC017133	1
R005323		chr11	+	77841285	U013007	BC017647	BC017647	BC017647	cDNA sequence BC017647	1
R021978		chr2	+	180441998	U042404	BC019537	BC019537	BC019537	cDNA sequence BC019537	1
R006298		chr11	-	5339612	U032458	BC019575,Gm1167	Znrf3	BC019575,Gm1167	cDNA sequence BC019575	1
R023330		chr2	-	121827631	U023275	BC019755	Duoxa1	BC019755	cDNA sequence BC019755	1
R011214		chr14	+	30217895	U015470	BC019806	Oxnad1	BC019806	cDNA sequence BC019806	1
R051419		chr4	+	98804513	U086001	BC020077	BC020077	BC020077	cDNA sequence BC020077	1
R041751		chr9	-	44791928	U030784	BC021608	BC021608	BC021608	cDNA sequence BC021608	1
R020264		chr19	-	41630743	U067812	BC023055	BC023055	BC023055	cDNA sequence BC023055	1
R044433		chrX	-	65145672	U039438	BC023829	BC023829	BC023829	cDNA sequence BC023829	1
R042063		chr9	-	85656843	U031151	BC023892	BC023892	BC023892	cDNA sequence BC023892	1
R031094		chr5	-	112911771	U026592	BC025600	Tmem119	BC025600	cDNA sequence BC025600	1
R013798		chr15	-	57273700	U036190	BC026439	BC026439	BC026439	cDNA sequence BC026439	1
R020629		chr2	+	20764388	U001436	BC026657	BC026657	BC026657	cDNA sequence BC026657	1
R024578		chr3	+	90076932	U003491	BC026996	Dennd4b	BC026996	cDNA sequence BC026996	1
R017684		chr17	-	69530186	U038043	BC027072	BC027072	BC027072	cDNA sequence BC027072	1
R004734		chr11	+	16152390	U012324	BC027127	BC027127	BC027127	cDNA sequence BC027127	1
R041152		chr9	+	121774547	U070533	BC030045	Zfp651	BC030045	cDNA sequence BC030045	1
R037214		chr7	-	113771281	U029187	BC030335	Dcun1d3	BC030335	cDNA sequence BC030335	1
R038257		chr8	+	57944453	U059548	BC030500	BC030500	BC030500	cDNA sequence BC030500	1
R018466		chr18	+	75240454	U018900	BC031181	BC031181	BC031181	cDNA sequence BC031181	1
R040761		chr9	+	75091696	U010741	BC031353	BC031353	BC031353	cDNA sequence BC031353	1
R000960		chr1	+	180804941	U001198	BC031781	BC031781	BC031781	cDNA sequence BC031781	1
R005928		chr11	+	121242494	U013689	BC032265	BC032265	BC032265	cDNA sequence BC032265	1
R041727		chr9	-	44257090	U030764	BC034204	BC034204	BC034204	cDNA sequence BC034204	1
R010326		chr13	-	35653002	U052968	BC034664	BC034664	BC034664	cDNA sequence BC034664	1
R029884		chr5	+	122295568	U208900	BC035291	Setd1b	BC035291	cDNA sequence BC035291	1
R039313		chr8	-	44307115	U029777	BC035537	BC035537	BC035537	cDNA sequence BC035537	1
R027262		chr4	+	147440973	U063038	BC035954	BC035954	BC035954	cDNA sequence BC035954	1
R011251		chr14	+	32808410	U015499	BC037674	Wapal	BC037674	cDNA sequence BC037674	1
R002857		chr10	+	58456119	U011543	BC042726,6230424H07Rik	6230424H07Rik	6230424H07Rik	cDNA sequence BC042726	1
R045504		chr1	-	35112393	U021223	BC043098	BC043098	BC043098	cDNA sequence BC043098	1
R042104		chr9	-	96337127	U031210	BC043934	BC043934	BC043934	cDNA sequence BC043934	1
R004329		chr10	-	121406990	U321746	BC048403	BC048403	BC048403	cDNA sequence BC048403	1
R014367		chr15	-	103511552	U153615	BC048502	BC048502	BC048502	cDNA sequence BC048502	1
R025354		chr3	-	51490663	U043841	BC049812	Maml3	BC049812	cDNA sequence BC049812	1
R041570		chr9	-	22150586	U151202	BC050092	BC050092	BC050092	cDNA sequence BC050092	1
R005217		chr11	+	72521912	U279145	BC051585	Zzef1	BC051585	cDNA sequence BC051585	1
R021371		chr2	+	115095527	U002264	BC052040	BC052040	BC052040	cDNA sequence BC052040	1
R021790		chr2	+	157959581	U002751	BC054059	BC054059	BC054059	cDNA sequence BC054059	1
R026622		chr4	+	87080722	U004478	BC057079	BC057079	BC057079	cDNA sequence BC057079	1
R030967		chr5	-	99178448	U026445	BC062109	BC062109	BC062109	cDNA sequence BC062109	1
R009665		chr13	+	49104236	U075583	BC065151	Ecm2	BC065151	cDNA sequence BC065151	1
R037235		chr7	-	116010805	U029212	BC066140	BC066140	BC066140	cDNA sequence BC066140	1
R004253		chr10	-	105692512	U032194	BC067068	BC067068	BC067068	cDNA sequence BC067068	1
R039766		chr8	-	111029744	U030269	Bcar1	Bcar1	Bcar1	breast cancer anti-estrogen resistance 1	1
R024853		chr3	+	121200851	U003806	Bcar3	Bcar3	Bcar3	breast cancer anti-estrogen resistance 3	1
R041799		chr9	-	50627508	U030840	Bcdo2	Bcdo2	Bcdo2	beta-carotene 9', 10'-dioxygenase 2	1
R025450		chr3	-	73460892	U024155	Bche	Bche	Bche	butyrylcholinesterase	1
R004778		chr11	+	23972617	U012391	Bcl11a	Bcl11a	Bcl11a	B-cell CLL/lymphoma 11A (zinc finger protein)	1
R009057		chr12	-	103474679	U034331	Bcl11b	Bcl11b	Bcl11b	B-cell leukemia/lymphoma 11B	1
R001812		chr1	-	106655084	U046923	Bcl2	Bcl2	Bcl2	B-cell leukemia/lymphoma 2	1
R036269		chr7	-	16681852	U028242	Bcl3	Bcl3	Bcl3	B-cell leukemia/lymphoma 3	1
R015424		chr16	-	22772792	U036928	Bcl6	Bcl6	Bcl6	B-cell leukemia/lymphoma 6	1
R025704		chr3	-	96785106	U024400	Bcl9	Bcl9	Bcl9	B-cell CLL/lymphoma 9	1
R044217		chrX	-	10319494	U039264	Bcor	Bcor	Bcor	Bcl6 interacting corepressor	1
R057386		chrX	+	42889575	U019839	Bcorl1	Bcorl1	Bcorl1	BCL6 co-repressor-like 1	1
R000348		chr1	+	74890756	U000455	Bcs1l	Bcs1l	Bcs1l	BCS1-like (yeast)	1
R014813		chr16	+	30231555	U016998	Bdh	Bdh1	Bdh	3-hydroxybutyrate dehydrogenase (heart, mitochondrial)	1
R021322		chr2	+	109298487	U002219	Bdnf	Bdnf	Bdnf	brain derived neurotrophic factor	1
R044703		chrX	-	129613176	U039715	Bex2	Bex2	Bex2	brain expressed X-linked 2	1
R023457		chr2	-	143320110	U023432	Bfsp1	Bfsp1	Bfsp1	beaded filament structural protein in lens-CP94	1
R032454		chr6	+	109163628	U007250	Bhlhb2	Bhlhb2	Bhlhb2	basic helix-loop-helix domain containing, class B2	1
R034013		chr6	-	146798381	U028029	Bhlhb3	Bhlhb3	Bhlhb3	basic helix-loop-helix domain containing, class B3	1
R023805		chr2	-	180493708	U023768	Bhlhb4	Bhlhb4	Bhlhb4	basic helix-loop-helix domain containing, class B4	1
R024218		chr3	+	17384742	U003055	Bhlhb5	Bhlhb5	Bhlhb5	basic helix-loop-helix domain containing, class B5	1
R043789		chrX	+	129383974	U020214	Bhlhb9,Gprasp2	Bhlhb9	Bhlhb9	basic helix-loop-helix domain containing, class B9	1
R057014		chr6_random	+	25887485	U304339	Bicd1	Bicd1	Bicd1	bicaudal D homolog 1 (Drosophila)	1
R053033		chr6	-	121348828	U027813	Bid	Bid	Bid	BH3 interacting domain death agonist	1
R043407		chrX	+	36588663	U019817	Birc4	Birc4	Birc4	baculoviral IAP repeat-containing 4	1
R000180		chr1	+	44415993	U040565	Bivm	Bivm	Bivm	basic, immunoglobulin-like variable motif containing	1
R005294		chr11	+	76671163	U012971	Blmh	Blmh	Blmh	bleomycin hydrolase	1
R021502		chr2	+	126584507	U002428	Blvra	Blvra	Blvra	biliverdin reductase A	1
R002111		chr1	-	164225985	U021982	Blzf1	Blzf1	Blzf1	basic leucine zipper nuclear factor 1	1
R009068		chr12	-	104539211	U034346	BM948371	BM948371	BM948371	expressed sequence BM948371	1
R044762		chrX	-	143757806	U072921	Bmi1	Bmi1	Bmi1	B lymphoma Mo-MLV insertion region 1	1
R050054		chr2	+	18714420	U064606	Bmi1,Commd3	Bmi1	Bmi1	B lymphoma Mo-MLV insertion region 1	1
R021577		chr2	+	133066861	U002513	Bmp2	Bmp2	Bmp2	bone morphogenetic protein 2	1
R029622		chr5	+	97873695	U005847	Bmp3	Bmp3	Bmp3	bone morphogenetic protein 3	1
R012103		chr14	-	41470550	U035456	Bmp4	Bmp4	Bmp4	bone morphogenetic protein 4	1
R057326		chr9	+	75914281	U010757	Bmp5	Bmp5	Bmp5	bone morphogenetic protein 5	1
R023740		chr2	-	172400789	U023723	Bmp7	Bmp7	Bmp7	bone morphogenetic protein 7	1
R040283		chr9	+	23116165	U010170	Bmper	Bmper	Bmper	BMP-binding endothelial regulator	1
R012050		chr14	-	32638736	U035410	Bmpr1a	Bmpr1a	Bmpr1a	bone morphogenetic protein receptor, type 1A	1
R025952		chr3	-	141138240	U024712	Bmpr1b	Bmpr1b	Bmpr1b	bone morphogenetic protein receptor, type 1B	1
R033735		chr6	-	118852019	U027788	Bms1l	Bms1l	Bms1l	BMS1-like, ribosome assembly protein (yeast)	1
R044836		chrX	-	157857599	U039857	Bmx	Bmx	Bmx	BMX non-receptor tyrosine kinase	1
R036830		chr7	-	75800512	U028791	Bnc1	Bnc1	Bnc1	basonuclin 1	1
R051712		chr4	-	83661437	U025224	Bnc2	Bnc2	Bnc2	basonuclin 2	1
R016177		chr17	+	24576276	U017713	Bnip1	Bnip1	Bnip1	BCL2/adenovirus E1B 19kDa-interacting protein 1, NIP1	1
R040725		chr9	+	70120322	U010698	Bnip2	Bnip2	Bnip2	BCL2/adenovirus E1B 19kDa-interacting protein 1, NIP2	1
R025663		chr3	-	94738984	U024359	Bnipl	Bnipl	Bnipl	BCL2/adenovirus E1B 19kD interacting protein like	1
R031942		chr6	+	34570491	U006660	Bpgm	Bpgm	Bpgm	2,3-bisphosphoglycerate mutase	1
R004172		chr10	-	85972840	U032087	Bpil2	Bpil2	Bpil2	bactericidal/permeability-increasing protein-like 2	1
R033241		chr6	-	39861143	U027208	B-raf,Braf	Braf	Braf	B-raf=proto-oncogene {exon 8-9 junction} [mice, brain, mRNA Partial, 97 nt].	1
R007220		chr11	-	101373043	U033456	Brca1	Brca1	Brca1	breast cancer 1	1
R017332		chr17	-	31820686	U037705	Brd2	Brd2	Brd2	bromodomain containing 2	1
R018774		chr18	-	34834221	U038309	Brd8	Brd8	Brd8	Mus musculus bromodomain containing 8 (Brd8), mRNA.	1
R029674		chr5	+	106430082	U005927	Brdt	Brdt	Brdt	bromodomain, testis-specific	1
R049748		chr19	+	4830144	U038732	Brms1,Rin1	Brms1	Brms1	breast cancer metastasis-suppressor 1	1
R000827		chr1	+	165382949	U001033	Brp44	Brp44	Brp44	brain protein 44	1
R016219		chr17	+	26602351	U017756	Brpf3	Brpf3	Brpf3	bromodomain and PHD finger containing, 3	1
R018740		chr18	-	25982700	U038267	Brunol4	Brunol4	Brunol4	bruno-like 4, RNA binding protein (Drosophila)	1
R040624		chr9	+	59706047	U010581	Brunol6	Brunol6	Brunol6	bruno-like 6, RNA binding protein (Drosophila)	1
R019299		chr19	+	8034060	U019129	Bscl2	Bscl2	Bscl2	Bernardinelli-Seip congenital lipodystrophy 2 homolog (human)	1
R039465		chr8	-	70686615	U154931	Bst2	Bst2	Bst2	bone marrow stromal cell antigen 2	1
R040429		chr9	+	40826617	U080390	Bsx	Bsx	Bsx	brain specific homeobox	1
R036827		chr7	-	75637611	U028788	Btbd1	Btbd1	Btbd1	BTB (POZ) domain containing 1	1
R053812		chr7	-	107223242	U029140	Btbd10	Btbd10	Btbd10	BTB (POZ) domain containing 10	1
R021590		chr2	+	137770418	U042378	Btbd3	Btbd3	Btbd3	BTB (POZ) domain containing 3	1
R008783		chr12	-	61743643	U033998	Btbd5	Btbd5	Btbd5	BTB (POZ) domain containing 5	1
R009000		chr12	-	98324609	U034283	Btbd7	Btbd7	Btbd7	BTB (POZ) domain containing 7	1
R017261		chr17	-	28102373	U037638	Btbd9	Btbd9	Btbd9	BTB (POZ) domain containing 9	1
R010692		chr13	-	94505504	U035083	Btf3	Btf3	Btf3	basic transcription factor 3	1
R003233		chr10	+	96594632	U011929	Btg1	Btg1	Btg1	B-cell translocation gene 1, anti-proliferative	1
R001918		chr1	-	133929424	U021782	Btg2	Btg2	Btg2	B-cell translocation gene 2, anti-proliferative	1
R040529		chr9	+	51188456	U010473	Btg4	Btg4	Btg4	B-cell translocation gene 4	1
R044686		chrX	-	128128084	U039703	Btk	Btk	Btk	Bruton agammaglobulinemia tyrosine kinase	1
R023384		chr2	-	127345713	U023328	Bub1	Bub1	Bub1	budding uninhibited by benzimidazoles 1 homolog (S. cerevisiae)	1
R002814		chr10	+	45453937	U011487	Bves	Bves	Bves	blood vessel epicardial substance	1
R046070		chr10	-	40323019	U031710	Bxdc1	Bxdc1	Bxdc1	brix domain containing 1	1
R005444		chr11	+	87492677	U057066	Bzrap1	Bzrap1	Bzrap1	Mus musculus benzodiazapine receptor associated protein 1 (Bzrap1), mRNA	1
R008725		chr12	-	32763918	U033903	Bzw2	Bzw2	Bzw2	basic leucine zipper and W2 domains 2	1
R055870		chr11	+	42384312	U012469	C030002O17Rik	C030002O17Rik	C030002O17Rik	RIKEN cDNA C030002O17 gene	1
R013954		chr15	-	76775220	U036358	C030006K11Rik	C030006K11Rik	C030006K11Rik	RIKEN cDNA C030006K11 gene	1
R009954		chr13	+	108677064	U015248	C030011J08Rik	C030011J08Rik	C030011J08Rik	RIKEN cDNA C030011J08 gene	1
R019475		chr19	+	26670137	U019332	C030016D13Rik	C030016D13Rik	C030016D13Rik	RIKEN cDNA C030016D13 gene	1
R000306		chr1	+	66760405	U000389	C030018G13Rik	C030018G13Rik	C030018G13Rik	RIKEN cDNA C030018G13 gene	1
R052105		chr5	+	120614959	U006122	C030022K24Rik	Tmem116	C030022K24Rik	RIKEN cDNA C030022K24 gene	1
R003196		chr10	+	89844344	U011888	C030032C09Rik	Anks1b	C030032C09Rik	RIKEN cDNA C030032C09 gene	1
R011601		chr14	+	78802224	U043414	C030033F14Rik	Pcdh17	C030033F14Rik	RIKEN cDNA C030033F14 gene	1
R038479		chr8	+	87423192	U009616	C030036P15Rik	Heatr3	C030036P15Rik	RIKEN cDNA C030036P15 gene	1
R005461		chr11	+	88539689	U013170	C030037D09Rik	C030037D09Rik	C030037D09Rik	RIKEN cDNA C030037D09 gene	1
R033380		chr6	-	59670475	U027378	C030038J10Rik	C030038J10Rik	C030038J10Rik	RIKEN cDNA C030038J10 gene	1
R026751		chr4	+	107793506	U004630	C030043A13Rik,0610040B21Rik	C030043A13Rik	C030043A13Rik	RIKEN cDNA C030043A13 gene	1
R033212		chr6	-	37434252	U027171	C130010K08Rik	Dgki	C130010K08Rik	RIKEN cDNA C130010K08 gene	1
R020865		chr2	+	33573493	U001637	C130021I20	C130021I20	C130021I20	Mus musculus hypothetical protein C130021I20 (C130021I20), mRNA	1
R011282		chr14	+	42383095	U015546	C130032J12Rik	C130032J12Rik	C130032J12Rik	RIKEN cDNA C130032J12 gene	1
R000417		chr1	+	86165885	U000537	C130036L24Rik	C130036L24Rik	C130036L24Rik	RIKEN cDNA C130036L24 gene	1
R012822		chr15	+	8758201	U016063	C130037N17Rik	C130037N17Rik	C130037N17Rik	RIKEN cDNA C130037N17 gene	1
R008899		chr12	-	81083786	U034163	C130039O16Rik	C130039O16Rik	C130039O16Rik	RIKEN cDNA C130039O16 gene	1
R013751		chr15	-	41771500	U036132	C130068O12Rik	Abra	C130068O12Rik	RIKEN cDNA C130068O12 gene	1
R009843		chr13	+	79834708	U015070	C130071C03Rik	C130071C03Rik	C130071C03Rik	RIKEN cDNA C130071C03 gene	1
R032636		chr6	+	125665109	U007405	C130073D16Rik	Zfp384	C130073D16Rik	RIKEN cDNA C130073D16 gene	1
R004742		chr11	+	17152347	U012339	C1d	C1d	C1d	nuclear DNA binding protein	1
R028514		chr4	-	135767465	U025672	C1qb	C1qb	C1qb	complement component 1, q subcomponent, beta polypeptide	1
R006770		chr11	-	70708685	U033012	C1qbp	C1qbp	C1qbp	complement component 1, q subcomponent binding protein	1
R022423		chr2	-	12927757	U022295	C1ql3	C1ql3	C1ql3	Mus musculus C1q-like 3 (C1ql3), mRNA	1
R040445		chr9	+	44090697	U010378	C1qtnf5	C1qtnf5	C1qtnf5	C1q and tumor necrosis factor related protein 5	1
R029347		chr5	+	42271660	U005543	C1qtnf7	C1qtnf7	C1qtnf7	C1q and tumor necrosis factor related protein 7	1
R043490		chrX	+	55784982	U019884	C230004F18Rik	C230004F18Rik	C230004F18Rik	RIKEN cDNA C230004F18 gene	1
R022651		chr2	-	34039892	U022525	C230014O12Rik	C230014O12Rik	C230014O12Rik	RIKEN cDNA C230014O12 gene	1
R019656		chr19	+	46813467	U019544	C230050L11	C230050L11	C230050L11	Mus musculus hypothetical protein C230050L11 (C230050L11), mRNA	1
R018091		chr18	+	22565695	U018472	C230079D11Rik	Asxl3	C230079D11Rik	RIKEN cDNA C230079D11 gene	1
R041866		chr9	-	56353212	U051787	C230081A13Rik	C230081A13Rik	C230081A13Rik	RIKEN cDNA C230081A13 gene	1
R006406		chr11	-	29920824	U032605	C230094A16Rik	C230094A16Rik	C230094A16Rik	RIKEN cDNA C230094A16 gene	1
R014635		chr16	+	10164204	U016793	C2ta	C2ta	C2ta	class II transactivator	1
R056115		chr14	+	24313874	U015405	C330003B14Rik	C330003B14Rik	C330003B14Rik	RIKEN cDNA C330003B14 gene	1
R056340		chr17	-	43953617	U079660	C330008L01Rik	C330008L01Rik	C330008L01Rik	RIKEN cDNA C330008L01 gene	1
R015408		chr16	-	20936144	U036909	C330012H03Rik	Igf2bp2	C330012H03Rik	RIKEN cDNA C330012H03 gene	1
R018893		chr18	-	57193329	U038440	C330018D20Rik	C330018D20Rik	C330018D20Rik	RIKEN cDNA C330018D20 gene	1
R007867		chr12	+	3234671	U013712	C330021A05Rik	C330021A05Rik	C330021A05Rik	RIKEN cDNA C330021A05 gene	1
R018507		chr18	+	83078865	U018958	C330029B10Rik	Zfp516	C330029B10Rik	RIKEN cDNA C330029B10 gene	1
R001610		chr1	-	67109367	U021421	C430010P07Rik	1110028C15Rik	C430010P07Rik	Mus musculus RIKEN cDNA C430010P07 gene (C430010P07Rik), mRNA	1
R029479		chr5	+	76054228	U005712	C530008M17Rik,LOC433910	C530008M17Rik	C530008M17Rik	RIKEN cDNA C530008M17 gene	1
R015296		chr16	-	10648143	U036796	C530044N13Rik	C530044N13Rik	C530044N13Rik	RIKEN cDNA C530044N13 gene	1
R043582		chrX	+	70077310	U041814	C6.1a	Brcc3	C6.1a	c6.1a protein	1
R032421		chr6	+	96574975	U007210	C630007B19Rik	C630007B19Rik	C630007B19Rik	RIKEN cDNA C630007B19 gene	1
R021111		chr2	+	81751407	U001982	C630007C17Rik	C630007C17Rik	C630007C17Rik	RIKEN cDNA C630007C17 gene	1
R040556		chr9	+	55035610	U010513	C630028N24Rik	C630028N24Rik	C630028N24Rik	RIKEN cDNA C630028N24 gene	1
R020669		chr2	+	25187613	U078682	C730025P13Rik	C730025P13Rik	C730025P13Rik	RIKEN cDNA C730025P13 gene	1
R008072		chr12	+	61853293	U014001	C730036B14Rik	Fancm	C730036B14Rik	RIKEN cDNA C730036B14 gene	1
R044608		chrX	-	98802551	U039607	C77370	C77370	C77370	expressed sequence C77370	1
R036514		chr7	-	33183927	U028448	C80913	C80913	C80913	expressed sequence C80913	1
R032347		chr6	+	86827909	U007117	C87436	C87436	C87436	expressed sequence C87436	1
R028138		chr4	-	103835301	U025316	C8a	C8a	C8a	complement component 8, alpha polypeptide	1
R012800		chr15	+	6234150	U016031	C9	C9	C9	complement component 9	1
R040790		chr9	+	78344746	U010776	C920006O11Rik	C920006O11Rik	C920006O11Rik	RIKEN cDNA C920006O11 gene	1
R011354		chr14	+	48238861	U020805	C920008G01Rik	C920008G01Rik	C920008G01Rik	RIKEN cDNA C920008G01 gene	1
R011991		chr14	-	28486234	U035355	Cacna1d	Cacna1d	Cacna1d	calcium channel, voltage-dependent, L type, alpha 1D subunit	1
R002030		chr1	-	154615540	U021910	Cacna1e	Cacna1e	Cacna1e	calcium channel, voltage-dependent, R type, alpha 1E subunit	1
R007023		chr11	-	94237159	U033279	Cacna1g	Cacna1g	Cacna1g	calcium channel, voltage-dependent, T type, alpha 1G subunit	1
R011986		chr14	-	27858327	U035350	Cacna2d3	Cacna2d3	Cacna2d3	calcium channel, voltage-dependent, alpha2/delta subunit 3	1
R020602		chr2	+	14530262	U001410	Cacnb2	Cacnb2	Cacnb2	calcium channel, voltage-dependent, beta 2 subunit	1
R022737		chr2	-	52490721	U022630	Cacnb4	Cacnb4	Cacnb4	calcium channel, voltage-dependent, beta 4 subunit	1
R013981		chr15	-	78172022	U036376	Cacng2	Cacng2	Cacng2	calcium channel, voltage-dependent, gamma subunit 2	1
R002073		chr1	-	160117523	U021948	Cacybp	Cacybp	Cacybp	calcyclin binding protein	1
R033144		chr6	-	23885594	U027080	Cadps2	Cadps2	Cadps2	Ca2+-dependent activator protein for secretion 2	1
R026309		chr4	+	15808224	U004096	Calb1	Calb1	Calb1	calbindin-28K	1
R035370		chr7	+	108577837	U008658	Calcb	Calcb	Calcb	calcitonin-related polypeptide, beta	1
R033085		chr6	-	3716191	U027007	Calcr	Calcr	Calcr	calcitonin receptor	1
R022909		chr2	-	84123016	U022806	Calcrl	Calcrl	Calcrl	calcitonin receptor-like	1
R008277		chr12	+	95642831	U043305	Calm1	Calm1	Calm1	calmodulin 1	1
R017767		chr17	-	85303740	U038137	Calm2	Calm2	Calm2	calmodulin 2	1
R000714		chr1	+	139301496	U042215	Calmbp1	Aspm	Calmbp1	calmodulin binding protein 1	1
R053014		chr6	-	113911775	U027728	Camk1	Camk1	Camk1	Mus musculus calcium/calmodulin-dependent protein kinase I (Camk1), mRNA	1
R024867		chr3	+	125480202	U003824	Camk2d	Camk2d	Camk2d	calcium/calmodulin-dependent protein kinase II, delta	1
R011939		chr14	-	19155399	U035289	Camk2g	Camk2g	Camk2g	calcium/calmodulin-dependent protein kinase II gamma	1
R040972		chr9	+	108003867	U130531	Camkv	Camkv	Camkv	CaM kinase-like vesicle-associated	1
R001953		chr1	-	136192999	U021820	Camsap1l1	Camsap1l1	Camsap1l1	calmodulin regulated spectrin-associated protein 1-like 1	1
R050151		chr2	+	119918612	U002332	Capn3	Capn3	Capn3	calpain 3	1
R038810		chr8	+	123896203	U009957	Capn9	Capn9	Capn9	calpain 9 (nCL-4)	1
R000543		chr1	+	105347225	U064633	Capza1	Capza1	Capza1	capping protein (actin filament) muscle Z-line, alpha 1	1
R032755		chr6	+	140833562	U007512	Capza3	Capza3	Capza3	capping protein (actin filament) muscle Z-line, alpha 3	1
R005471		chr11	+	92919495	U013187	Car10	Car10	Car10	carbonic anhydrase 10	1
R024214		chr3	+	14902087	U003042	Car2	Car2	Car2	carbonic anhydrase 2	1
R044834		chrX	-	157627416	U039855	Car5b	Car5b	Car5b	carbonic anhydrase 5b, mitochondrial	1
R040258		chr9	+	21456861	U010147	Carm1	Prmt4	Carm1	coactivator-associated arginine methyltransferase 1	1
R004246		chr10	-	102942803	U032185	Cart1	Cart1	Cart1	cartilage homeo protein 1	1
R005588		chr11	+	98631142	U013311	Casc3	Casc3	Casc3	cancer susceptibility candidate 3	1
R021461		chr2	+	121380823	U002357	Casc4	Casc4	Casc4	cancer susceptibility candidate 4	1
R021402		chr2	+	118560968	U042346	Casc5	Casc5	Casc5	cancer susceptibility candidate 5	1
R055446		chrX	-	12085497	U043892	Cask	Cask	Cask	calcium/calmodulin-dependent serine protein kinase (MAGUK family)	1
R015509		chr16	-	35379560	U159133	Casr	Casr	Casr	calcium-sensing receptor	1
R010603		chr13	-	70827812	U034974	Cast	Cast	Cast	calpastatin	1
R031822		chr6	+	4553826	U006507	Cast1	Casd1	Cast1	O-acetyltransferase	1
R031853		chr6	+	17264646	U006563	Cav2	Cav2	Cav2	caveolin 2	1
R026300		chr4	+	13670375	U004087	Cbfa2t1h	Runx1t1	Cbfa2t1h	CBFA2T1 identified gene homolog (human)	1
R054923		chr9	-	44222905	U030762	Cbl	Cbl	Cbl	Casitas B-lineage lymphoma	1
R023736		chr2	-	171552200	U135782	Cbln4	Cbln4	Cbln4	cerebellin 4 precursor protein	1
R020154		chr19	-	24201632	U038933	Cbwd1	Cbwd1	Cbwd1	COBW domain containing 1	1
R032125		chr6	+	51617808	U035767	Cbx3	Cbx3	Cbx3	chromobox homolog 3 (Drosophila HP1 gamma)	1
R007472		chr11	-	118907331	U033691	Cbx4	Cbx4	Cbx4	chromobox homolog 4 (Drosophila Pc class)	1
R014355		chr15	-	103277327	U073403	Cbx5	Cbx5	Cbx5	chromobox homolog 5 (Drosophila HP1a)	1
R007470		chr11	-	118862043	U033689	Cbx8	Cbx8	Cbx8	chromobox homolog 8 (Drosophila Pc class)	1
R003941		chr10	-	62738371	U031856	Ccar1	Ccar1	Ccar1	cell division cycle and apoptosis regulator 1	1
R052087		chr5	+	107204885	U005942	Ccdc18	Ccdc18	Ccdc18	coiled-coil domain containing 18	1
R026639		chr4	+	93589563	U004507	Ccdc2	Ift74	Ccdc2	coiled-coil domain containing 2	1
R011498		chr14	+	60364722	U015782	Ccdc25	Ccdc25	Ccdc25	coiled-coil domain containing 25	1
R026445		chr4	+	43899426	U004254	Ccin	Ccin	Ccin	calicin	1
R042348		chr9	-	121512135	U031447	Cck	Cck	Cck	cholecystokinin	1
R056841		chr5	-	52517699	U026213	Cckar	Cckar	Cckar	cholecystokinin A receptor	1
R027784		chr4	-	41932511	U311687	Ccl19	Ccl19	Ccl19	chemokine (C-C motif) ligand 19	1
R000400		chr1	+	83446003	U000512	Ccl20	Ccl20	Ccl20	chemokine (C-C motif) ligand 20	1
R026402		chr4	+	42215979	U261746	Ccl27	Ccl27	Ccl27	chemokine (C-C motif) ligand 27	1
R006939		chr11	-	83258513	U033194	Ccl5	Ccl5	Ccl5	chemokine (C-C motif) ligand 5	1
R025308		chr3	-	36035706	U023949	Ccna2	Ccna2	Ccna2	cyclin A2	1
R047730		chr13	-	96956899	U035118	Ccnb1	Ccnb1	Ccnb1	Mus musculus cyclin B1 (Ccnb1), mRNA.	1
R026323		chr4	+	21797072	U004119	Ccnc	Ccnc	Ccnc	cyclin C	1
R037524		chr7	-	139352953	U068737	Ccnd1	Ccnd1	Ccnd1	cyclin D1	1
R033847		chr6	-	127803387	U043852	Ccnd2	Ccnd2	Ccnd2	cyclin D2	1
R021446		chr2	+	120522250	U002342	Ccndbp1	Ccndbp1	Ccndbp1	cyclin D-type binding-protein 1	1
R029574		chr5	+	92603007	U005817	Ccng2	Ccng2	Ccng2	cyclin G2	1
R008348		chr12	+	103650791	U014365	Ccnk	Ccnk	Ccnk	cyclin K	1
R024406		chr3	+	65631209	U003301	Ccnl1	Ccnl1	Ccnl1	cyclin L1	1
R040751		chr9	+	73118264	U010731	Ccpg1	Ccpg1	Ccpg1	cell cycle progression 1	1
R041184		chr9	+	124128348	U011204	Ccr2	Ccr2	Ccr2	chemokine (C-C motif) receptor 2	1
R004296		chr10	-	116753305	U032248	Cct2	Cct2	Cct2	chaperonin subunit 2 (beta)	1
R004763		chr11	+	22885367	U012373	Cct4	Cct4	Cct4	chaperonin subunit 4 (delta)	1
R013707		chr15	-	31594968	U036065	Cct5	Cct5	Cct5	chaperonin subunit 5 (epsilon)	1
R048900		chr16	-	86645354	U037252	Cct8	Cct8	Cct8	chaperonin subunit 8 (theta)	1
R032621		chr6	+	124917328	U007391	Cd163	Cd163	Cd163	CD163 antigen	1
R009916		chr13	+	98891881	U015200	Cd180	Cd180	Cd180	CD180 antigen	1
R015549		chr16	-	44293079	U037070	Cd200	Cd200	Cd200	Cd200 antigen	1
R014931		chr16	+	43648770	U017167	Cd200r1	Cd200r1	Cd200r1	CD200 receptor 1	1
R014932		chr16	+	43694775	U089384	Cd200r4	Cd200r4	Cd200r4	Cd200 receptor 4	1
R017451		chr17	-	40376494	U037819	Cd2ap	Cd2ap	Cd2ap	CD2-associated protein	1
R015564		chr16	-	45006269	U037081	Cd96	Cd96	Cd96	CD96 antigen	1
R002774		chr10	+	40425287	U011422	Cdc2l6	Cdc2l6	Cdc2l6	cell division cycle 2-like 6 (CDK8-like)	1
R000948		chr1	+	179913740	U001186	Cdc42bpa	Cdc42bpa	Cdc42bpa	Cdc42 binding protein kinase alpha	1
R017715		chr17	-	77176517	U038074	Cdc42ep3	Cdc42ep3	Cdc42ep3	CDC42 effector protein (Rho GTPase binding) 3	1
R024658		chr3	+	94716783	U003562	Cdc42se1	Cdc42se1	Cdc42se1	CDC42 small effector 1	1
R015371		chr16	-	17583023	U036865	Cdc45l	Cdc45l	Cdc45l	cell division cycle 45 homolog (S. cerevisiae)-like	1
R049310		chr17	-	42944139	U037832	Cdc5l	Cdc5l	Cdc5l	cell division cycle 5-like (S. pombe)	1
R005591		chr11	+	98729134	U013318	Cdc6	Cdc6	Cdc6	cell division cycle 6 homolog (S. cerevisiae)	1
R002142		chr1	-	169465632	U022024	Cdca1	Cdca1	Cdca1	cell division cycle associated 1	1
R015531		chr16	-	37534122	U037040	Cdgap	Cdgap	Cdgap	Cdc42 GTPase-activating protein	1
R039661		chr8	-	102075134	U030147	Cdh11	Cdh11	Cdh11	cadherin 11	1
R012865		chr15	+	21072518	U117084	Cdh12	Cdh12	Cdh12	cadherin 12	1
R038719		chr8	+	117618026	U009871	Cdh13	Cdh13	Cdh13	cadherin 13	1
R018715		chr18	-	17004018	U038234	Cdh2	Cdh2	Cdh2	cadherin 2	1
R000541		chr1	+	104659221	U000671	Cdh20	Cdh20	Cdh20	cadherin 20	1
R056615		chr2	+	178177587	U002938	Cdh26	Cdh26	Cdh26	cadherin-like 26	1
R013679		chr15	-	12847352	U036025	Cdh6	Cdh6	Cdh6	cadherin 6	1
R000562		chr1	+	109971989	U000695	Cdh7	Cdh7	Cdh7	cadherin 7, type 2	1
R039660		chr8	-	98707418	U030145	Cdh8	Cdh8	Cdh8	cadherin 8	1
R004395		chr10	-	128442142	U032372	Cdk2	Cdk2	Cdk2	cyclin-dependent kinase 2	1
R030582		chr5	-	22887486	U025994	Cdk5	Cdk5	Cdk5	cyclin-dependent kinase 5	1
R029064		chr5	+	3347490	U197982	Cdk6	Cdk6	Cdk6	cyclin-dependent kinase 6	1
R030916		chr5	-	91378860	U026399	Cdkl2	Cdkl2	Cdkl2	cyclin-dependent kinase-like 2 (CDC2-related kinase)	1
R044820		chrX	-	154594110	U039834	Cdkl5	Cdkl5	Cdkl5	cyclin-dependent kinase-like 5	1
R053901		chr7	-	137873456	U029509	Cdkn1c	Cdkn1c	Cdkn1c	cyclin-dependent kinase inhibitor 1C (P57)	1
R028082		chr4	-	88268385	U025252	Cdkn2a	Cdkn2a	Cdkn2a	cyclin-dependent kinase inhibitor 2A	1
R028188		chr4	-	108624278	U025375	Cdkn2c	Cdkn2c	Cdkn2c	cyclin-dependent kinase inhibitor 2C (p18, inhibits CDK4)	1
R018867		chr18	-	46950152	U038412	Cdo1	Cdo1	Cdo1	cysteine dioxygenase 1, cytosolic	1
R040332		chr9	+	35369932	U010244	Cdon	Cdon	Cdon	cell adhesion molecule-related/down-regulated by oncogenes	1
R042157		chr9	-	103340447	U041110	Cdv3	Cdv3	Cdv3	carnitine deficiency-associated gene expressed in ventricle 3	1
R026509		chr4	+	53356233	U004332	Cdw92	Slc44a1	Cdw92	CDW92 antigen	1
R031496		chr5	-	146198745	U026963	Cdx2	Cdx2	Cdx2	caudal type homeo box 2	1
R043688		chrX	+	97922763	U020094	Cdx4	Cdx4	Cdx4	caudal type homeo box 4	1
R036494		chr7	-	30211829	U028433	Cebpg	Cebpg	Cebpg	CCAAT/enhancer binding protein (C/EBP), gamma	1
R017711		chr17	-	76759326	U038072	Cebpz	Cebpz	Cebpz	CCAAT/enhancer binding protein zeta	1
R018818		chr18	-	38199605	U038356	Centd3	Centd3	Centd3	centaurin, delta 3	1
R020874		chr2	+	35064372	U001652	Cep1	Cep110	Cep1	centrosomal protein 1	1
R025779		chr3	-	106343632	U024486	Cept1	Cept1	Cept1	choline/ethanolaminephosphotransferase 1	1
R028037		chr4	-	81871344	U025208	Cer1	Cer1	Cer1	cerberus 1 homolog (Xenopus laevis)	1
R038588		chr8	+	104139505	U297816	Ces2	Ces2	Ces2	carboxylesterase 2	1
R044440		chrX	-	67579086	U039445	Cetn2	Cetn2	Cetn2	centrin 2	1
R009837		chr13	+	77863324	U015059	Cetn3	Cetn3	Cetn3	centrin 3	1
R051089		chr3	-	36776307	U023956	Cetn4	Cetn4	Cetn4	Mus musculus centrin 4 (Cetn4), mRNA	1
R001978		chr1	-	140062454	U021841	Cfh,Cfhrb_4/2	Cfh	Cfh	Mus musculus complement component factor h (Cfh), mRNA.	1
R008754		chr12	-	51568339	U033952	Cfl2	Cfl2	Cfl2	cofilin 2, muscle	1
R025324		chr3	-	38829197	U000311	Cflar	Cflar	Cflar	CASP8 and FADD-like apoptosis regulator	1
R025649		chr3	-	94274928	U024342	Cgn	Cgn	Cgn	cingulin	1
R015077		chr16	+	93055266	U017405	Chaf1b	Chaf1b	Chaf1b	chromatin assembly factor 1, subunit B (p60)	1
R011126		chr14	+	19064360	U015368	Chchd1	Chchd1	Chchd1	coiled-coil-helix-coiled-coil-helix domain containing 1	1
R026361		chr4	+	34624794	U004180	Chchd2	Chchd2	Chchd2	coiled-coil-helix-coiled-coil-helix domain containing 2	1
R033581		chr6	-	90031293	U027604	Chchd6	Chchd6	Chchd6	coiled-coil-helix-coiled-coil-helix domain containing 6	1
R026263		chr4	+	3866057	U004037	Chchd7	Chchd7	Chchd7	coiled-coil-helix-coiled-coil-helix domain containing 7	1
R006707		chr11	-	69095065	U032957	Chd3	Chd3	Chd3	chromodomain helicase DNA binding protein 3	1
R041637		chr9	-	36663548	U030680	Chek1	Chek1	Chek1	checkpoint kinase 1 homolog (S. pombe)	1
R008977		chr12	-	94990655	U034255	Ches1	Ches1	Ches1	checkpoint supressor 1	1
R021572		chr2	+	132295301	U002508	Chgb	Chgb	Chgb	chromogranin B	1
R024774		chr3	+	105797196	U003703	Chia	Chia	Chia	chitinase, acidic	1
R043689		chrX	+	97957868	U020095	Chic1	Chic1	Chic1	cysteine-rich hydrophobic domain 1	1
R032439		chr6	+	103991578	U007238	Chl1	Chl1	Chl1	cell adhesion molecule with homology to L1CAM	1
R044646		chrX	-	107585003	U020165	Chm	Chm	Chm	choroidermia	1
R002216		chr1	-	175621063	U187166	Chml	Chml	Chml	choroideremia-like	1
R015649		chr16	-	64566963	U037179	Chmp2b	Chmp2b	Chmp2b	chromatin modifying protein 2B	1
R026378		chr4	+	41087258	U004204	Chmp5	Chmp5	Chmp5	chromatin modifying protein 5	1
R012391		chr14	-	64048499	U035736	Chmp7	Chmp7	Chmp7	CHMP family, member 7	1
R021075		chr2	+	73294275	U060004	Chn1	Chn1	Chn1	chimerin (chimaerin) 1	1
R032140		chr6	+	54183873	U006885	Chn2	Chn2	Chn2	chimerin (chimaerin) 2	1
R040196		chr9	+	18133217	U042952	Chordc1	Chordc1	Chordc1	cysteine and histidine-rich domain (CHORD)-containing, zinc-binding protein 1	1
R014572		chr15_random	-	1078906	U232442	Chrac1	Chrac1	Chrac1	chromatin accessibility complex 1	1
R044743		chrX	-	136834269	U042136	Chrdl1	Chrdl1	Chrdl1	chordin-like 1	1
R022851		chr2	-	73278088	U022747	Chrna1	Chrna1	Chrna1	cholinergic receptor, nicotinic, alpha polypeptide 1 (muscle)	1
R039239		chr8	-	26183612	U029688	Chrna6	Chrna6	Chrna6	cholinergic receptor, nicotinic, alpha polypeptide 6	1
R038148		chr8	+	26137431	U009221	Chrnb3	Chrnb3	Chrnb3	cholinergic receptor, nicotinic, beta polypeptide 3	1
R018714		chr18	-	15940374	U038231	Chst9	Chst9	Chst9	carbohydrate (N-acetylgalactosamine 4-0) sulfotransferase 9	1
R034965		chr7	+	59993739	U008189	Chsy1	Chsy1	Chsy1	carbohydrate (chondroitin) synthase 1	1
R008141		chr12	+	73566193	U014122	Churc1	Churc1	Churc1	Mus musculus churchill domain containing 1, mRNA (cDNA clone MGC:90793 IMAGE:6815558), complete cds.	1
R029799		chr5	+	115027316	U040645	Cit	Cit	Cit	citron	1
R026863		chr4	+	119689032	U004751	Cited4	Cited4	Cited4	Cbp/p300-interacting transactivator, with Glu/Asp-rich carboxy-terminal domain, 4	1
R021250		chr2	+	91231456	U002126	Ckap5	Ckap5	Ckap5	cytoskeleton associated protein 5	1
R041077		chr9	+	113846140	U040728	Clasp2	Clasp2	Clasp2	CLIP associating protein 2	1
R025962		chr3	-	143791192	U223579	Clca2,Clca1	Clca1	Clca1	chloride channel calcium activated 2	1
R039375		chr8	-	60002437	U029860	Clcn3	Clcn3	Clcn3	chloride channel 3	1
R057369		chrX	-	5427626	U039222	Clcn5	Clcn5	Clcn5	chloride channel 5	1
R015428		chr16	-	25158652	U036934	Cldn1	Cldn1	Cldn1	claudin 1	1
R015690		chr16	-	87664114	U037257	Cldn17	Cldn17	Cldn17	claudin 17	1
R042134		chr9	-	99618378	U031236	Cldn18	Cldn18	Cldn18	claudin 18	1
R043822		chrX	+	133345747	U020254	Cldn2	Cldn2	Cldn2	claudin 2	1
R015691		chr16	-	87720288	U037258	Cldn8	Cldn8	Cldn8	claudin 8	1
R033882		chr6	-	130160372	U054047	Clec7a	Clec7a	Clec7a	C-type lectin domain family 7, member a	1
R001557		chr1	-	58728850	U021353	Clk1	Clk1	Clk1	CDC-like kinase 1	1
R004932		chr11	+	51024641	U012567	Clk4	Clk4	Clk4	Mus musculus CDC like kinase 4 (Clk4), mRNA	1
R030726		chr5	-	37624668	U026141	Clnk	Clnk	Clnk	cytokine-dependent hematopoietic cell linker	1
R035129		chr7	+	91742918	U008419	Clns1a	Clns1a	Clns1a	chloride channel, nucleotide-sensitive, 1A	1
R052369		chr5	-	75550063	U026318	Clock	Clock	Clock	circadian locomoter output cycles kaput	1
R042120		chr9	-	97932540	U031223	Clstn2	Clstn2	Clstn2	calsyntenin 2	1
R006972		chr11	-	86485566	U033227	Cltc	Cltc	Cltc	clathrin, heavy polypeptide (Hc)	1
R028203		chr4	-	113946148	U025391	Cmpk	Cmpk	Cmpk	cytidylate kinase	1
R033559		chr6	-	88287762	U027586	Cnbp1	Cnbp1	Cnbp1	cellular nucleic acid binding protein 1	1
R030820		chr5	-	71425143	U160272	Cnga1	Cnga1	Cnga1	cyclic nucleotide gated channel alpha 1	1
R012106		chr14	-	41868239	U035459	Cnih	Cnih	Cnih	cornichon homolog (Drosophila)	1
R019933		chr19	-	4887312	U019066	Cnih2	Cnih2	Cnih2	cornichon homolog 2 (Drosophila)	1
R044815		chrX	-	151642705	U039826	Cnksr2	Cnksr2	Cnksr2	connector enhancer of kinase suppressor of Ras 2	1
R002610		chr10	+	3289639	U031504	Cnksr3	Cnksr3	Cnksr3	Cnksr family member 3	1
R000119		chr1	+	36806458	U000160	Cnnm3	Cnnm3	Cnnm3	cyclin M3	1
R046184		chr10	-	116270881	U032242	Cnot2	Cnot2	Cnot2	CCR4-NOT transcription complex, subunit 2	1
R026359		chr4	+	34203386	U004178	Cnr1	Cnr1	Cnr1	cannabinoid receptor 1 (brain)	1
R032441		chr6	+	104975000	U007239	Cntn6	Cntn6	Cntn6	contactin 6	1
R038695		chr8	+	111866933	U009842	Cntnap4	Cntnap4	Cntnap4	contactin associated protein 4	1
R050516		chr2	-	65094497	U022687	Cobll1	Cobll1	Cobll1	Cobl-like 1	1
R025363		chr3	-	52649054	U024043	Cog6	Cog6	Cog6	component of oligomeric golgi complex 6	1
R042043		chr9	-	79924423	U031126	Col12a1	Col12a1	Col12a1	procollagen, type XII, alpha 1	1
R026981		chr4	+	129074932	U004881	Col16a1	Col16a1	Col16a1	procollagen, type XVI, alpha 1	1
R020334		chr19	-	47203480	U039137	Col17a1	Col17a1	Col17a1	procollagen, type XVII, alpha 1	1
R005484		chr11	+	94757237	U013212	Col1a1	Col1a1	Col1a1	procollagen, type I, alpha 1	1
R056931		chr6	+	4458586	U006505	Col1a2	Col1a2	Col1a2	procollagen, type I, alpha 2	1
R004933		chr11	+	51042584	U012569	Col23a1	Col23a1	Col23a1	Mus musculus procollagen, type XXIII, alpha 1 (Col23a1), mRNA	1
R024964		chr3	+	144266365	U070552	Col24a1	Col24a1	Col24a1	procollagen, type XXIV, alpha 1	1
R024884		chr3	+	129110882	U003851	Col25a1	Col25a1	Col25a1	procollagen, type XXV, alpha 1	1
R000183		chr1	+	45615286	U000236	Col3a1	Col3a1	Col3a1	Mus musculus procollagen, type III, alpha 1 (Col3a1), mRNA	1
R043832		chrX	+	134915434	U043796	Col4a5	Col4a5	Col4a5	procollagen, type IV, alpha 5	1
R044733		chrX	-	134914119	U039742	Col4a6	Col4a6	Col4a6	procollagen, type IV, alpha 6	1
R001502		chr1	-	45806855	U021294	Col5a2	Col5a2	Col5a2	procollagen, type V, alpha 2	1
R001763		chr1	-	90663562	U021584	Col6a3	Col6a3	Col6a3	procollagen, type VI, alpha 3	1
R015603		chr16	-	56663494	U037132	Col8a1	Col8a1	Col8a1	procollagen, type VIII, alpha 1	1
R000071		chr1	+	24439851	U000107	Col9a1	Col9a1	Col9a1	procollagen, type IX, alpha 1	1
R018304		chr18	+	47180570	U018704	Commd10	Commd10	Commd10	COMM domain containing 10	1
R013106		chr15	+	76950668	U016386	Commd5	Commd5	Commd5	COMM domain containing 5	1
R021278		chr2	+	101590929	U002165	Commd9	Commd9	Commd9	COMM domain containing 9	1
R011947		chr14	-	20213646	U035297	Comtd1	Comtd1	Comtd1	catechol-O-methyltransferase domain containing 1	1
R037170		chr7	-	108111479	U029148	Copb1	Copb1	Copb1	coatomer protein complex, subunit beta 1	1
R040878		chr9	+	98463044	U010896	Copb2	Copb2	Copb2	coatomer protein complex, subunit beta 2 (beta prime)	1
R050602		chr2	-	125373034	U023297	Cops2	Cops2	Cops2	COP9 (constitutive photomorphogenic) homolog, subunit 2 (Arabidopsis thaliana)	1
R045277		chr1	+	86388758	U000544	Cops7b	Cops7b	Cops7b	COP9 (constitutive photomorphogenic) homolog, subunit 7b (Arabidopsis thaliana)	1
R026328		chr4	+	21949028	U004122	Coq3	Coq3	Coq3	coenzyme Q3 homolog, methyltransferase (yeast)	1
R030814		chr5	-	71161165	U026287	Corin	Corin	Corin	corin	1
R031096		chr5	-	113019385	U134303	Coro1c	Coro1c	Coro1c	coronin, actin binding protein 1C	1
R005301		chr11	+	77188044	U040755	Coro6	Coro6	Coro6	coronin, actin binding protein 6	1
R044362		chrX	-	43794314	U039361	Cova1	Cova1	Cova1	cytosolic ovarian carcinoma antigen 1	1
R014900		chr16	+	37164784	U062573	Cox17	Cox17	Cox17	cytochrome c oxidase, subunit XVII assembly protein homolog (yeast)	1
R013720		chr15	-	35939774	U036087	Cox6c	Cox6c	Cox6c	cytochrome c oxidase, subunit VIc	1
R026812		chr4	+	115555559	U004691	Cox7b	Cox7b	Cox7b	cytochrome c oxidase subunit VIIb	1
R008295		chr12	+	98327526	U014308	Cox8c	Cox8c	Cox8c	cytochrome c oxidase, subunit VIIIc	1
R025249		chr3	-	19583354	U023867	Cpa3	Cpa3	Cpa3	carboxypeptidase A3, mast cell	1
R031922		chr6	+	30615292	U006634	Cpa4	Cpa4	Cpa4	carboxypeptidase A4	1
R046740		chr11	-	76572656	U033104	Cpd	Cpd	Cpd	carboxypeptidase D	1
R020218		chr19	-	36517656	U039000	Cpeb3	Cpeb3	Cpeb3	cytoplasmic polyadenylation element binding protein 3	1
R004809		chr11	+	31767468	U012430	Cpeb4	Cpeb4	Cpeb4	cytoplasmic polyadenylation element binding protein 4	1
R023572		chr2	-	155555313	U023551	Cpne1,Rbm12	Rbm12	Rbm12	copine I	1
R038533		chr8	+	93817150	U009668	Cpne2	Cpne2	Cpne2	copine II	1
R014171		chr15	-	90732387	U036545	Cpne8	Cpne8	Cpne8	copine VIII	1
R000312		chr1	+	67415321	U000403	Cps1	Cps1	Cps1	carbamoyl-phosphate synthetase 1	1
R027359		chr4	+	154361908	U005223	Cpsf3l	Cpsf3l	Cpsf3l	Mus musculus cleavage and polyadenylation specific factor 3-like (Cpsf3l), mRNA.	1
R004304		chr10	-	117066425	U032256	Cpsf6	Cpsf6	Cpsf6	cleavage and polyadenylation specific factor 6	1
R036577		chr7	-	39051394	U123195	Cpt1c	Cpt1c	Cpt1c	carnitine palmitoyltransferase 1c	1
R033337		chr6	-	54122999	U027331	Cpvl	Cpvl	Cpvl	carboxypeptidase, vitellogenic-like	1
R002336		chr1	-	194917088	U022233	Cr2	Cr2	Cr2	complement receptor 2	1
R055808		chr10	-	95299756	U032155	Cradd	Cradd	Cradd	Mus musculus CASP2 and RIPK1 domain containing adaptor with death domain (Cradd), mRNA	1
R001967		chr1	-	139102935	U021836	Crb1	Crb1	Crb1	crumbs homolog 1 (Drosophila)	1
R033672		chr6	-	107296092	U027701	Crbn	Crbn	Crbn	cereblon	1
R055683		chr1	+	64893611	U042169	Creb1,3526402H21Rik	Creb1	Creb1	cAMP responsive element binding protein 1	1
R026435		chr4	+	43478442	U004236	Creb3	Creb3	Creb3	cAMP responsive element binding protein 3	1
R032139		chr6	+	53717625	U006881	Creb5	Creb5	Creb5	cAMP responsive element binding protein 5	1
R015248		chr16	-	3884704	U036732	Crebbp	Crebbp	Crebbp	CREB binding protein	1
R018663		chr18	-	3285783	U038164	Crem	Crem	Crem	cAMP responsive element modulator	1
R025245		chr3	-	19036605	U056192	Crh	Crh	Crh	corticotropin releasing hormone	1
R006910		chr11	-	79806651	U033158	Crlf3	Crlf3	Crlf3	cytokine receptor-like factor 3	1
R002714		chr10	+	24846242	U011349	Crsp3	Crsp3	Crsp3	cofactor required for Sp1 transcriptional activation, subunit 3	1
R001605		chr1	-	65397964	U268958	Cryga	Cryga	Cryga	crystallin, gamma A	1
R001603		chr1	-	65358015	U021412	Crygd	Crygd	Crygd	crystallin, gamma D	1
R000301		chr1	+	66219726	U000386	Crygf	Crygf	Crygf	crystallin, gamma F	1
R005579		chr11	+	98522350	U013308	Csf3	Csf3	Csf3	colony stimulating factor 3 (granulocyte)	1
R057307		chr9	-	57759111	U030926	Csk	Csk	Csk	c-src tyrosine kinase	1
R004239		chr10	-	99739673	U032175	Csl	Csl	Csl	citrate synthase like	1
R039157		chr8	-	17464343	U029617	Csmd1	Csmd1	Csmd1	CUB and Sushi multiple domains 1	1
R026950		chr4	+	127086095	U063472	Csmd2	Csmd2	Csmd2	CUB and Sushi multiple domains 2	1
R052378		chr5	-	86961245	U026367	Csnb	Csnb	Csnb	casein beta	1
R000772		chr1	+	156429539	U000951	Csnk2a1	Csnk2a1	Csnk2a1	casein kinase II, alpha 1 polypeptide	1
R017371		chr17	-	32825228	U037738	Csnk2b	Csnk2b	Csnk2b	casein kinase II, beta subunit	1
R043767		chrX	+	127604126	U020190	Cstf2	Cstf2	Cstf2	cleavage stimulation factor, 3' pre-RNA subunit 2	1
R037371		chr7	-	127489815	U029363	Ctbp2	Ctbp2	Ctbp2	C-terminal binding protein 2	1
R057238		chr8	+	104932183	U009750	Ctcf	Ctcf	Ctcf	CCCTC-binding factor	1
R019023		chr18	-	80593020	U038607	Ctdp1	Ctdp1	Ctdp1	CTD (carboxy-terminal domain, RNA polymerase II, polypeptide A) phosphatase, subunit 1	1
R003343		chr10	+	126711436	U012129	Ctdsp2	Ctdsp2	Ctdsp2	CTD (carboxy-terminal domain, RNA polymerase II, polypeptide A) small phosphatase 2	1
R002713		chr10	+	24570008	U011348	Ctgf	Ctgf	Ctgf	connective tissue growth factor	1
R010504		chr13	-	59554311	U034873	Ctla2a	Ctla2a	Ctla2a	cytotoxic T lymphocyte-associated protein 2 alpha	1
R000277		chr1	+	61212314	U000349	Ctla4	Ctla4	Ctla4	cytotoxic T-lymphocyte-associated protein 4	1
R018162		chr18	+	35438578	U018559	Ctnna1	Ctnna1	Ctnna1	catenin (cadherin associated protein), alpha 1	1
R041141		chr9	+	120945794	U011162	Ctnnb1	Ctnnb1	Ctnnb1	catenin (cadherin associated protein), beta 1, 88kDa	1
R027268		chr4	+	148010599	U005105	Ctnnbip1	Ctnnbip1	Ctnnbip1	catenin beta interacting protein 1	1
R022914		chr2	-	84317834	U022811	Ctnnd1	Ctnnd1	Ctnnd1	catenin (cadherin associated protein), delta 1	1
R028291		chr4	-	119592718	U025477	Ctps	Ctps	Ctps	cytidine 5'-triphosphate synthase	1
R010507		chr13	-	59673788	U034875	Ctsj	Ctsj	Ctsj	cathepsin J	1
R024667		chr3	+	94987041	U003570	Ctsk	Ctsk	Ctsk	cathepsin K	1
R056555		chr2	+	90723256	U042328	Cugbp1	Cugbp1	Cugbp1	Mus musculus CUG triplet repeat, RNA binding protein 1 (Cugbp1), transcript variant 1, mRNA.	1
R022398		chr2	-	6789245	U022268	Cugbp2	Cugbp2	Cugbp2	CUG triplet repeat, RNA binding protein 2	1
R001695		chr1	-	80655029	U043832	Cul3	Cul3	Cul3	cullin 3	1
R044336		chrX	-	33085450	U039328	Cul4b,C1galt1c1	C1galt1c1	C1galt1c1	cullin 4B	1
R031333		chr5	-	135579885	U026833	Cutl1	Cutl1	Cutl1	cut-like 1 (Drosophila)	1
R049961		chr19	-	43680283	U039071	Cwf19l1	Cwf19l1	Cwf19l1	CWF19-like 1, cell cycle control (S. pombe)	1
R056859		chr5	-	91699031	U026410	Cxcl11	Cxcl11	Cxcl11	chemokine (C-X-C motif) ligand 11	1
R005186		chr11	+	70185280	U012851	Cxcl16	Cxcl16	Cxcl16	chemokine (C-X-C motif) ligand 16	1
R024899		chr3	+	133118232	U003876	Cxxc4	Cxxc4	Cxxc4	CXXC finger 4	1
R018518		chr18	+	85019080	U018973	Cyb5	Cyb5	Cyb5	cytochrome b-5	1
R034932		chr7	+	50111497	U008152	Cyfip1	Cyfip1	Cyfip1	cytoplasmic FMR1 interacting protein 1	1
R038490		chr8	+	87982441	U009624	Cyld	Cyld	Cyld	cylindromatosis (turban tumor syndrome)	1
R040604		chr9	+	58129513	U010561	Cyp11a1	Cyp11a1	Cyp11a1	cytochrome P450, family 11, subfamily a, polypeptide 1	1
R020320		chr19	-	46219567	U039115	Cyp17a1	Cyp17a1	Cyp17a1	cytochrome P450, family 17, subfamily a, polypeptide 1	1
R000273		chr1	+	60646611	U000341	Cyp20a1	Cyp20a1	Cyp20a1	cytochrome P450, family 20, subfamily A, polypeptide 1	1
R057045		chr7	+	22121533	U007839	Cyp2b19	Cyp2b19	Cyp2b19	cytochrome P450, family 2, subfamily b, polypeptide 19	1
R028102		chr4	-	95052620	U025275	Cyp2j13	Cyp2j13	Cyp2j13	cytochrome P450, family 2, subfamily j, polypeptide 13	1
R037172		chr7	-	108421428	U029152	Cyp2r1	Cyp2r1	Cyp2r1	cytochrome P450, family 2, subfamily r, polypeptide 1	1
R030505		chr5	-	4110752	U005278	Cyp51	Cyp51	Cyp51	cytochrome P450, family 51	1
R027679		chr4	-	6202779	U024821	Cyp7a1	Cyp7a1	Cyp7a1	cytochrome P450, family 7, subfamily a, polypeptide 1	1
R025970		chr3	-	144625765	U024738	Cyr61	Cyr61	Cyr61	cysteine rich protein 61	1
R044627		chrX	-	101205045	U039631	Cysltr1	Cysltr1	Cysltr1	cysteinyl leukotriene receptor 1	1
R015681		chr16	-	84650597	U037240	Cyyr1	Cyyr1	Cyyr1	cysteine and tyrosine-rich protein 1	1
R053091		chr6	-	150037564	U028062	D030011O10Rik	D030011O10Rik	D030011O10Rik	RIKEN cDNA D030011O10 gene	1
R039331		chr8	-	46500018	U029796	D030016E14Rik	D030016E14Rik	D030016E14Rik	RIKEN cDNA D030016E14 gene	1
R039218		chr8	-	24322554	U029666	D030041N04Rik	D030041N04Rik	D030041N04Rik	RIKEN cDNA D030041N04 gene	1
R003859		chr10	-	45603917	U031758	D030047M17Rik,2810403D23Rik	Lin28b	D030047M17Rik,2810403D23Rik	RIKEN cDNA D030047M17 gene	1
R019424		chr19	+	17960105	U019268	D030056L22Rik	D030056L22Rik	D030056L22Rik	RIKEN cDNA D030056L22 gene	1
R013020		chr15	+	65810914	U016301	D030063F01Rik,C920006C10Rik	C920006C10Rik	C920006C10Rik	RIKEN cDNA D030063F01 gene	1
R018760		chr18	-	33686924	U038295	D0H4S114	D0H4S114	D0H4S114	DNA segment, human D4S114	1
R002754		chr10	+	34358401	U011397	D10Bwg0791e	Tspyl4	D10Bwg0791e	DNA segment, Chr 10, Brigham & Women's Genetics 0791 expressed	1
R055812		chr10	+	105733962	U011980	D10Ertd718e	Ccdc59	D10Ertd718e	DNA segment, Chr 10, ERATO Doi 718, expressed	1
R004940		chr11	+	51720472	U012576	D11Ertd497e	D11Ertd497e	D11Ertd497e	DNA segment, Chr 11, ERATO Doi 497, expressed	1
R007905		chr12	+	11618535	U043258	D12Ertd553e	D12Ertd553e	D12Ertd553e	Mus musculus DNA segment, Chr 12, ERATO Doi 553, expressed (D12Ertd553e), mRNA	1
R008305		chr12	+	98879657	U040769	D12Ertd647e	D12Ertd647e	D12Ertd647e	DNA segment, Chr 12, ERATO Doi 647, expressed	1
R028324		chr4	-	122930747	U025498	D130007C19Rik	D130007C19Rik	D130007C19Rik	RIKEN cDNA D130007C19 gene	1
R038621		chr8	+	104981888	U009754	D130029J02Rik	D130029J02Rik	D130029J02Rik	RIKEN cDNA D130029J02 gene	1
R009515		chr13	+	24324990	U014665	D130043K22Rik	D130043K22Rik	D130043K22Rik	RIKEN cDNA D130043K22 gene	1
R054935		chr9	-	45920130	U030803	D130054N24Rik	D130054N24Rik	D130054N24Rik	RIKEN cDNA D130054N24 gene	1
R031969		chr6	+	38570146	U006690	D130059P03Rik	D130059P03Rik	D130059P03Rik	RIKEN cDNA D130059P03 gene	1
R009952		chr13	+	108076423	U015245	D130064H19Rik	Mier3	D130064H19Rik	RIKEN cDNA D130064H19 gene	1
R002866		chr10	+	59578510	U011550	D130073L02Rik	D130073L02Rik	D130073L02Rik	RIKEN cDNA D130073L02 gene	1
R012510		chr14	-	99002123	U068978	D130079A08Rik	D130079A08Rik	D130079A08Rik	RIKEN cDNA D130079A08 gene	1
R040742		chr9	+	72664908	U010721	D130086K05Rik,9930116O05Rik	Rfxdc2	D130086K05Rik,9930116O05Rik	RIKEN cDNA D130086K05 gene	1
R011181		chr14	+	25761526	U015424	D14Ertd171e	D14Ertd171e	D14Ertd171e	DNA segment, Chr 14, ERATO Doi 171, expressed	1
R011489		chr14	+	59478323	U015771	D14Ertd231e	D14Ertd231e	D14Ertd231e	DNA segment, Chr 14, ERATO Doi 231, expressed	1
R011609		chr14	+	93623529	U015914	D14Ertd581e	D14Ertd581e	D14Ertd581e	DNA segment, Chr 14, ERATO Doi 581, expressed	1
R013220		chr15	+	83833428	U016501	D15Bwg0669e	Mpped1	D15Bwg0669e	DNA segment, Chr 15, Brigham & Women's Genetics 0669 expressed	1
R017152		chr17	-	22766599	U037542	D17Ertd441e	D17Ertd441e	D17Ertd441e	DNA segment, Chr 17, ERATO Doi 441, expressed	1
R018496		chr18	+	80330310	U018942	D18wsu98e,Txnl4	Txnl4	Txnl4	DNA segment, Chr 18, Wayne State University 98, expressed	1
R020158		chr19	-	26669971	U038944	D19Bwg1357e	D19Bwg1357e	D19Bwg1357e	DNA segment, Chr 19, Brigham & Women's Genetics 1357 expressed	1
R019596		chr19	+	42063165	U019472	D19Ertd386e	D19Ertd386e	D19Ertd386e	DNA segment, Chr 19, ERATO Doi 386, expressed	1
R049978		chr19	-	59829126	U039202	D19Ertd737e	D19Ertd737e	D19Ertd737e	DNA segment, Chr 19, ERATO Doi 737, expressed	1
R001455		chr1	-	37233785	U021236	D1Bwg0491e	Tmem131	D1Bwg0491e	DNA segment, Chr 1, Brigham & Women's Genetics 0491 expressed	1
R000997		chr1	+	186475031	U001254	D1pas1	D1Pas1	D1Pas1	DNA segment, Chr 1, Pasteur Institute 1	1
R001539		chr1	-	54864375	U043830	D230012E17Rik	D230012E17Rik	D230012E17Rik	RIKEN cDNA D230012E17 gene	1
R038602		chr8	+	104520773	U009739	D230025D16Rik	D230025D16Rik	D230025D16Rik	RIKEN cDNA D230025D16 gene	1
R008293		chr12	+	98189624	U014306	D230037D09Rik	D230037D09Rik	D230037D09Rik	RIKEN cDNA D230037D09 gene	1
R000942		chr1	+	178483805	U101597	D230039L06Rik	D230039L06Rik	D230039L06Rik	RIKEN cDNA D230039L06 gene	1
R024413		chr3	+	67564496	U003309	D230050A05	D230050A05	D230050A05	Mus musculus hypothetical protein D230050A05 (D230050A05), mRNA	1
R023442		chr2	-	134157986	U023404	D2Bwg1356e	Txndc13	D2Bwg1356e	DNA segment, Chr 2, Brigham & Women's Genetics 1356 expressed	1
R021449		chr2	+	120685015	U002345	D2ertd435e	D2Ertd435e	D2Ertd435e	DNA segment, Chr 2, ERATO Doi 435, expressed	1
R021462		chr2	+	121469856	U002359	D2ertd485e	Ctdspl2	D2ertd485e	DNA segment, Chr 2, ERATO Doi 485, expressed	1
R031911		chr6	+	29964110	U006622	D330017J20Rik	D330017J20Rik	D330017J20Rik	RIKEN cDNA D330017J20 gene	1
R055548		chrX	-	133543535	U039736	D330023I21Rik	D330023I21Rik	D330023I21Rik	RIKEN cDNA D330023I21 gene	1
R033167		chr6	-	29226682	U027109	D330027H18Rik	D330027H18Rik	D330027H18Rik	RIKEN cDNA D330027H18 gene	1
R039413		chr8	-	68926129	U043858	D330038O06Rik	D330038O06Rik	D330038O06Rik	RIKEN cDNA D330038O06 gene	1
R013824		chr15	-	60827914	U036220	D330050I23Rik	D330050I23Rik	D330050I23Rik	RIKEN cDNA D330050I23 gene	1
R056685		chr3	-	116134043	U024580	D3Bwg0562e	D3Bwg0562e	D3Bwg0562e	DNA segment, Chr 3, Brigham & Women's Genetics 0562 expressed	1
R024368		chr3	+	58170175	U003263	D3ertd194e	Eif2a	D3ertd194e	DNA segment, Chr 3, ERATO Doi 194, expressed	1
R024324		chr3	+	41247498	U003203	D3ertd751e	D3Ertd751e	D3Ertd751e	DNA segment, Chr 3, ERATO Doi 751, expressed	1
R024738		chr3	+	102448324	U003654	D3jfr1,Csde1	Csde1	Csde1	DNA segment, Chr 3, MJeffers 1	1
R025395		chr3	-	58170240	U024078	D3ucla1	D3Ucla1	D3Ucla1	Mus musculus DNA segment, Chr 3, University of California at Los Angeles 1 (D3Ucla1), mRNA	1
R036526		chr7	-	35616355	U028462	D430014M15	D430014M15	D430014M15	Mus musculus hypothetical protein D430014M15 (D430014M15), mRNA	1
R018430		chr18	+	68030874	U231668	D430014P18Rik	4631422C13Rik	D430014P18Rik	RIKEN cDNA D430014P18 gene	1
R021559		chr2	+	130747907	U002492	D430028G21Rik	D430028G21Rik	D430028G21Rik	RIKEN cDNA D430028G21 gene	1
R021120		chr2	+	83510385	U001991	D430039N05Rik	D430039N05Rik	D430039N05Rik	RIKEN cDNA D430039N05 gene	1
R043228		chrX	+	4709934	U019694	D430043L16Rik	D430043L16Rik	D430043L16Rik	RIKEN cDNA D430043L16 gene	1
R027260		chr4	+	147393514	U061837	D4ertd432e	Casz1	D4ertd432e	DNA segment, Chr 4, ERATO Doi 432, expressed	1
R021400		chr2	+	118440346	U002292	D4st1	D4st1	D4st1	dermatan 4 sulfotransferase 1	1
R032162		chr6	+	55981156	U006910	D530004J12Rik	D530004J12Rik	D530004J12Rik	RIKEN cDNA D530004J12 gene	1
R026609		chr4	+	83870501	U064371	D530005L17Rik	D530005L17Rik	D530005L17Rik	RIKEN cDNA D530005L17 gene	1
R037991		chr8	+	7853737	U009055	D530014G21Rik	D530014G21Rik	D530014G21Rik	RIKEN cDNA D530014G21 gene	1
R017756		chr17	-	83972830	U200402	D530025C17Rik	Srbd1	D530025C17Rik	RIKEN cDNA D530025C17 gene	1
R012969		chr15	+	51874658	U043446	D530033C11Rik	D530033C11Rik	D530033C11Rik	RIKEN cDNA D530033C11 gene	1
R030705		chr5	-	35203342	U162738	D5ertd579e	D5Ertd579e	D5Ertd579e	DNA segment, Chr 5, ERATO Doi 579, expressed	1
R029713		chr5	+	109281788	U005972	D5ertd585e	D5Ertd585e	D5Ertd585e	DNA segment, Chr 5, ERATO Doi 585, expressed	1
R040522		chr9	+	50840562	U010467	D630004A14Rik	D630004A14Rik	D630004A14Rik	RIKEN cDNA D630004A14 gene	1
R054166		chr8	+	78290405	U146370	D630040G17Rik	D630040G17Rik	D630040G17Rik	RIKEN cDNA D630040G17 gene	1
R033218		chr6	-	38390172	U321160	D630045J12Rik	D630045J12Rik	D630045J12Rik	RIKEN cDNA D630045J12 gene	1
R032293		chr6	+	83290538	U007068	D6mm5e	D6Mm5e	D6Mm5e	DNA segment, Chr 6, Miriam Meisler 5, expressed	1
R036653		chr7	-	41094404	U028574	D7ertd413e	D7Ertd413e	D7Ertd413e	DNA segment, Chr 7, ERATO Doi 413, expressed	1
R035431		chr7	+	115945033	U042862	D7wsu128e	D7Wsu128e	D7Wsu128e	DNA segment, Chr 7, Wayne State University 128, expressed	1
R029426		chr5	+	66374549	U133942	D830007B15Rik	D830007B15Rik	D830007B15Rik	RIKEN cDNA D830007B15 gene	1
R039571		chr8	-	84638099	U030054	D830007F02Rik	D830007F02Rik	D830007F02Rik	RIKEN cDNA D830007F02 gene	1
R025940		chr3	-	136956318	U024694	D830013H12	D830013H12	D830013H12	Mus musculus hypothetical protein D830013H12 (D830013H12), mRNA	1
R002758		chr10	+	36577909	U011401	D930005L05Rik,Gm1151	Hs3st5	D930005L05Rik,Gm1151	RIKEN cDNA D930005L05 gene	1
R025486		chr3	-	83777102	U024202	D930015E06Rik	D930015E06Rik	D930015E06Rik	RIKEN cDNA D930015E06 gene	1
R014908		chr16	+	40028981	U017125	D930030D11Rik	D930030D11Rik	D930030D11Rik	RIKEN cDNA D930030D11 gene	1
R057085		chr7	+	61993385	U055273	D930030O05Rik	D930030O05Rik	D930030O05Rik	RIKEN cDNA D930030O05 gene	1
R040778		chr9	+	77777003	U225491	D930047P17Rik	D930047P17Rik	D930047P17Rik	RIKEN cDNA D930047P17 gene	1
R041165		chr9	+	122823333	U043038	D9ertd402e	D9Ertd402e	D9Ertd402e	DNA segment, Chr 9, ERATO Doi 402, expressed	1
R008101		chr12	+	68667945	U040766	Daam1	Daam1	Daam1	dishevelled associated activator of morphogenesis 1	1
R017537		chr17	-	47096202	U037902	Daam2	Daam2	Daam2	dishevelled associated activator of morphogenesis 2	1
R026703		chr4	+	102577994	U004573	Dab1	Dab1	Dab1	Mus musculus disabled homolog 1 (Drosophila) (Dab1), mRNA.	1
R012799		chr15	+	6175441	U043423	Dab2	Dab2	Dab2	disabled homolog 2 (Drosophila)	1
R020881		chr2	+	35624156	U001657	Dab2ip	Dab2ip	Dab2ip	disabled homolog 2 (Drosophila) interacting protein	1
R012490		chr14	-	92643948	U035858	Dach1	Dach1	Dach1	dachshund 1 (Drosophila)	1
R043729		chrX	+	107696995	U039674	Dach2	Dach2	Dach2	dachshund 2 (Drosophila)	1
R012220		chr14	-	48773982	U035548	Dad1	Dad1	Dad1	defender against cell death 1	1
R001867		chr1	-	130272445	U301898	Daf2	Daf2	Daf2	decay accelerating factor 2	1
R042232		chr9	-	108273967	U031332	Dag1	Dag1	Dag1	dystroglycan 1	1
R009748		chr13	+	59260368	U014940	Dapk1	Dapk1	Dapk1	death associated protein kinase 1	1
R017544		chr17	-	47826100	U037906	Dazl	Dazl	Dazl	deleted in azoospermia-like	1
R040891		chr9	+	99476600	U010909	Dbr1	Dbr1	Dbr1	debranching enzyme homolog 1 (S. cerevisiae)	1
R036677		chr7	-	43750960	U028599	Dbx1	Dbx1	Dbx1	developing brain homeobox 1	1
R024357		chr3	+	54876864	U042427	Dcamkl1	Dcamkl1	Dcamkl1	double cortin and calcium/calmodulin-dependent protein kinase-like 1	1
R014987		chr16	+	57397771	U017227	Dcbld2	Dcbld2	Dcbld2	discoidin, CUB and LCCL domain containing 2	1
R018983		chr18	-	72583912	U038545	Dcc	Dcc	Dcc	deleted in colorectal carcinoma	1
R024461		chr3	+	82857042	U003369	Dchs2	Dchs2	Dchs2	dachsous 2 (Drosophila)	1
R016103		chr17	+	22230226	U017635	Dci	Dci	Dci	dodecenoyl-Coenzyme A delta isomerase (3,2 trans-enoyl-Coenyme A isomerase)	1
R029528		chr5	+	88030781	U005763	Dck	Dck	Dck	deoxycytidine kinase	1
R020362		chr19	-	56133696	U039170	Dclre1a	Dclre1a	Dclre1a	DNA cross-link repair 1A, PSO2 homolog (S. cerevisiae)	1
R020553		chr2	+	3341402	U042250	Dclre1c	Dclre1c	Dclre1c	Mus musculus DNA cross-link repair 1C, PSO2 homolog (S. cerevisiae) (Dclre1c), transcript variant 2, mRNA.	1
R003236		chr10	+	97459238	U011935	Dcn	Dcn	Dcn	decorin	1
R055552		chrX	-	137373358	U039758	Dcx	Dcx	Dcx	doublecortin	1
R056190		chr15	-	64328478	U036235	Ddef1	Ddef1	Ddef1	development and differentiation enhancing	1
R043096		chrUn_random	-	62227591	U081873	Ddef2	Ddef2	Ddef2	Mus musculus development and differentiation enhancing factor 2 (Ddef2), mRNA	1
R012102		chr14	-	40736310	U035453	Ddhd1	Ddhd1	Ddhd1	DDHD domain containing 1	1
R025767		chr3	-	105483404	U024472	Ddx20	Ddx20	Ddx20	DEAD (Asp-Glu-Ala-Asp) box polypeptide 20	1
R012336		chr14	-	57294161	U035661	Ddx26	Ints6	Ddx26	DEAD/H (Asp-Glu-Ala-Asp/His) box polypeptide 26	1
R005723		chr11	+	106038015	U013467	Ddx42	Ddx42	Ddx42	DEAD (Asp-Glu-Ala-Asp) box polypeptide 42	1
R007318		chr11	-	106609181	U033549	Ddx5	Ddx5	Ddx5	DEAD (Asp-Glu-Ala-Asp) box polypeptide 5	1
R046096		chr10	-	62617602	U031854	Ddx50	Ddx50	Ddx50	DEAD (Asp-Glu-Ala-Asp) box polypeptide 50	1
R002645		chr10	+	13434675	U011275	Deadc1	Deadc1	Deadc1	deaminase domain containing 1	1
R010385		chr13	-	46704362	U034741	Dek	Dek	Dek	DEK oncogene (DNA binding)	1
R013801		chr15	-	57901498	U036193	Derl1	Derl1	Derl1	Der1-like domain family, member 1	1
R006772		chr11	-	70744934	U033014	Derl2	Derl2	Derl2	Der1-like domain family, member 2	1
R036772		chr7	-	72639371	U028734	Det1	Det1	Det1	de-etiolated homolog 1 (Arabidopsis)	1
R012470		chr14	-	72981707	U035802	Dgkh	Dgkh	Dgkh	diacylglycerol kinase, eta	1
R011388		chr14	+	49739116	U015650	Dhrs2	Dhrs2	Dhrs2	dehydrogenase/reductase member 2	1
R011390		chr14	+	49995832	U015652	Dhrs4	Dhrs4	Dhrs4	Mus musculus dehydrogenase/reductase (SDR family) member 4 (Dhrs4), mRNA	1
R042668		chrUn_random	+	18702277	U040892	Dhrsx	Dhrsx	Dhrsx	dehydrogenase/reductase (SDR family) X chromosome	1
R030766		chr5	-	51001347	U026199	Dhx15	Dhx15	Dhx15	DEAH (Asp-Glu-Ala-His) box polypeptide 15	1
R042263		chr9	-	110143084	U031362	Dhx30	Dhx30	Dhx30	DEAH (Asp-Glu-Ala-His) box polypeptide 30	1
R017722		chr17	-	78107544	U038082	Dhx57	Dhx57	Dhx57	DEAH (Asp-Glu-Ala-Asp/His) box polypeptide 57	1
R043762		chrX	+	123208876	U020179	Diap2	Diap2	Diap2	diaphanous homolog 2 (Drosophila)	1
R012484		chr14	-	81552678	U035818	Diap3	Diap3	Diap3	diaphanous homolog 3 (Drosophila)	1
R009039		chr12	-	100166189	U034309	Dicer1	Dicer1	Dicer1	Dicer1, Dcr-1 homolog (Drosophila)	1
R008947		chr12	-	86141949	U034224	Dio2	Dio2	Dio2	deiodinase, iodothyronine, type II	1
R043197		chrUn_random	-	77935526	U053586	Disp1	Disp1	Disp1	dispatched homolog 1 (Drosophila)	1
R041809		chr9	-	50771761	U030845	Dixdc1	Dixdc1	Dixdc1	DIX domain containing 1	1
R039272		chr8	-	35421147	U029734	Dlc1	Dlc1	Dlc1	deleted in liver cancer 1	1
R008699		chr12	-	27927475	U033877	Dld	Dld	Dld	dihydrolipoamide dehydrogenase	1
R012332		chr14	-	56215549	U035656	Dleu2	Dleu2	Dleu2	deleted in lymphocytic leukemia, 2	1
R011958		chr14	-	22508493	U035307	Dlg5	Dlg5	Dlg5	discs, large homolog 5 (Drosophila)	1
R056768		chr4	+	126230419	U004839	Dlgap3	Dlgap3	Dlgap3	discs, large (Drosophila) homolog-associated protein 3	1
R014819		chr16	+	30563721	U043513	Dlgh1	Dlgh1	Dlgh1	discs, large homolog 1 (Drosophila)	1
R053324		chr7	+	86230841	U008372	Dlgh2	Dlgh2	Dlgh2	discs, large homolog 2 (Drosophila)	1
R046358		chr11	+	69755475	U012842	Dlgh4	Dlgh4	Dlgh4	discs, large homolog 4 (Drosophila)	1
R008365		chr12	+	104931672	U014380	Dlk1	Dlk1	Dlk1	delta-like 1 homolog (Drosophila)	1
R008211		chr12	+	81979531	U014206	Dlst	Dlst	Dlst	dihydrolipoamide S-succinyltransferase (E2 component of 2-oxo-glutarate complex)	1
R021053		chr2	+	71226573	U001904	Dlx1	Dlx1	Dlx1	distal-less homeobox 1	1
R022836		chr2	-	71244485	U022729	Dlx2	Dlx2	Dlx2	distal-less homeobox 2	1
R005492		chr11	+	94941204	U043216	Dlx3	Dlx3	Dlx3	distal-less homeobox 3	1
R033105		chr6	-	6854840	U027033	Dlx5	Dlx5	Dlx5	distal-less homeobox 5	1
R031829		chr6	+	6836523	U006522	Dlx6	Dlx6	Dlx6	distal-less homeobox 6	1
R028241		chr4	-	116641179	U025433	Dmap1	Dmap1	Dmap1	DNA methyltransferase 1-associated protein 1	1
R043601		chrX	+	77475566	U019989	Dmd	Dmd	Dmd	dystrophin, muscular dystrophy	1
R034459		chr7	+	15956949	U007752	Dmpk	Dmpk	Dmpk	dystrophia myotonica-protein kinase	1
R019460		chr19	+	24850567	U160544	Dmrt3	Dmrt3	Dmrt3	doublesex and mab-3 related transcription factor 3	1
R029932		chr5	+	123961294	U006193	Dnahc10	Dnahc10	Dnahc10	dynein, axonemal, heavy chain 10	1
R039574		chr8	-	84828147	U030059	Dnaja2	Dnaja2	Dnaja2	DnaJ (Hsp40) homolog, subfamily A, member 2	1
R038419		chr8	+	82866117	U009556	Dnajb1	Dnajb1	Dnajb1	DnaJ (Hsp40) homolog, subfamily B, member 1	1
R025995		chr3	-	151175206	U024764	Dnajb4	Dnajb4	Dnajb4	DnaJ (Hsp40) homolog, subfamily B, member 4	1
R056718		chr4	+	42865787	U004221	Dnajb5	Dnajb5	Dnajb5	DnaJ (Hsp40) homolog, subfamily B, member 5	1
R001509		chr1	-	47655995	U066520	Dnajb6	Dnajb6	Dnajb6	DnaJ (Hsp40) homolog, subfamily B, member 6	1
R014050		chr15	-	81459100	U036431	Dnajb7	Dnajb7	Dnajb7	DnaJ (Hsp40) homolog, subfamily B, member 7	1
R021106		chr2	+	80013215	U001968	Dnajc10	Dnajc10	Dnajc10	DnaJ (Hsp40) homolog, subfamily C, member 10	1
R002911		chr10	+	63352386	U088497	Dnajc12	Dnajc12	Dnajc12	DnaJ (Hsp40) homolog, subfamily C, member 12	1
R003418		chr10	+	128542631	U043137	Dnajc14	Dnajc14	Dnajc14	DnaJ (Hsp40) homolog, subfamily C, member 14	1
R026679		chr4	+	100466710	U004551	Dnajc6	Dnajc6	Dnajc6	DnaJ (Hsp40) homolog, subfamily C, member 6	1
R012464		chr14	-	72217571	U035796	Dnajd1	Dnajc15	Dnajd1	DnaJ (Hsp40) homolog, subfamily D, member 1	1
R044472		chrX	-	68942392	U039469	Dnase1l1	Dnase1l1	Dnase1l1	deoxyribonuclease 1-like 1	1
R031828		chr6	+	5698395	U006518	Dncic1	Dync1i1	Dncic1	dynein, cytoplasmic, intermediate chain 1	1
R021050		chr2	+	70909449	U001891	Dncic2	Dync1i2	Dncic2	dynein, cytoplasmic, intermediate chain 2	1
R039669		chr8	-	103736183	U030156	Dnclic2	Dync1li2	Dnclic2	dynein, cytoplasmic, light intermediate chain 2	1
R002091		chr1	-	162387093	U021963	Dnm3	Dnm3	Dnm3	dynamin 3	1
R055731		chr1	+	162123169	U001002	Dnm3os	Dnm3os	Dnm3os	dynamin 3, opposite strand	1
R035586		chr7	+	129476413	U008887	Dock1	Dock1	Dock1	dedicator of cyto-kinesis 1	1
R057380		chrX	+	30595442	U081915	Dock11	Dock11	Dock11	dedicator of cytokinesis 11	1
R042205		chr9	-	107297650	U031312	Dock3	Dock3	Dock3	dedicator of cyto-kinesis 3	1
R008010		chr12	+	37392958	U043271	Dock4	Dock4	Dock4	dedicator of cytokinesis 4	1
R011540		chr14	+	65082174	U015831	Dok2	Dok2	Dok2	docking protein 2	1
R008891		chr12	-	80351748	U034151	Dpf3	Dpf3	Dpf3	D4, zinc and double PHD fingers, family 3	1
R006834		chr11	-	74916145	U033075	Dph2l1,Ovca2	Dph1	Dph2l1,Ovca2	diptheria toxin resistance protein required for diphthamide biosynthesis (Saccharomyces)-like 1	1
R024822		chr3	+	114658678	U003764	Dph5	Dph5	Dph5	DPH5 homolog (S. cerevisiae)	1
R001846		chr1	-	123813066	U021713	Dpp10	Dpp10	Dpp10	dipeptidylpeptidase 10	1
R029181		chr5	+	25490320	U005379	Dpp6	Dpp6	Dpp6	dipeptidylpeptidase 6	1
R040668		chr9	+	65154617	U040721	Dpp8	Dpp8	Dpp8	dipeptidylpeptidase 8	1
R000824		chr1	+	164716689	U001026	Dpt	Dpt	Dpt	dermatopontin	1
R013748		chr15	-	39750869	U036124	Dpys	Dpys	Dpys	dihydropyrimidinase	1
R010431		chr13	-	52619942	U034791	Drd1a	Drd1a	Drd1a	dopamine receptor D1A	1
R005046		chr11	+	60180233	U012695	Drg2	Drg2	Drg2	developmentally regulated GTP binding protein 2	1
R043772		chrX	+	127949567	U020194	Drp2	Drp2	Drp2	dystrophin related protein 2	1
R053044		chr6	-	125396981	U027847	Drpla,Grcc10	Grcc10	Grcc10	dentatorubral pallidoluysian atrophy	1
R015774		chr16	-	96652856	U037346	Dscam	Dscam	Dscam	Down syndrome cell adhesion molecule	1
R040481		chr9	+	45443056	U010418	Dscaml1	Dscaml1	Dscaml1	Down syndrome cell adhesion molecule-like 1	1
R015743		chr16	-	91559594	U037314	Dscr1	Dscr1	Dscr1	Down syndrome critical region homolog 1 (human)	1
R016467		chr17	+	41306756	U043604	Dscr1l1	Dscr1l1	Dscr1l1	Down syndrome critical region gene 1-like 1	1
R018080		chr18	+	20591653	U018460	Dsg1b	Dsg1b	Dsg1b	desmoglein 1 beta	1
R018081		chr18	+	20651103	U085333	Dsg4	Dsg4	Dsg4	desmoglein 4	1
R000086		chr1	+	34177393	U000136	Dst	Dst	Dst	Mus musculus dystonin (Dst), transcript variant a, mRNA.	1
R018093		chr18	+	23538297	U018474	Dtna	Dtna	Dtna	dystrobrevin alpha	1
R017201		chr17	-	24303352	U037581	Dusp1	Dusp1	Dusp1	dual specificity phosphatase 1	1
R052987		chr6	-	86391224	U027563	Dusp11	Dusp11	Dusp11	dual specificity phosphatase 11 (RNA/RNP complex 1-interacting)	1
R033945		chr6	-	135550094	U027956	Dusp16	Dusp16	Dusp16	dual specificity phosphatase 16	1
R002191		chr1	-	172561917	U022077	Dusp23	Dusp23	Dusp23	dual specificity phosphatase 23	1
R040750		chr9	+	73091296	U010730	Dyx1c1	Dyx1c1	Dyx1c1	dyslexia susceptibility 1 candidate 1 homolog (human)	1
R035417		chr7	+	114615614	U008709	E030013G06Rik	E030013G06Rik	E030013G06Rik	RIKEN cDNA E030013G06 gene	1
R028030		chr4	-	81281654	U104819	E030026I10Rik	Nfib	E030026I10Rik	RIKEN cDNA E030026I10 gene	1
R003762		chr10	-	22098262	U031602	E030030I06Rik	E030030I06Rik	E030030I06Rik	RIKEN cDNA E030030I06 gene	1
R001853		chr1	-	126573051	U057308	E030049G20Rik,D130011D22Rik	E030049G20Rik	E030049G20Rik	RIKEN cDNA E030049G20 gene	1
R049348		chr17	-	63192844	U038003	E130009J12Rik	E130009J12Rik	E130009J12Rik	RIKEN cDNA E130009J12 gene	1
R055694		chr1	-	82778750	U046113	E130010M05Rik	Col4a4	E130010M05Rik	RIKEN cDNA E130010M05 gene	1
R028113		chr4	-	96753152	U025279	E130114P18Rik	E130114P18Rik	E130114P18Rik	RIKEN cDNA E130114P18 gene	1
R020947		chr2	+	49998618	U001746	E130115E03Rik	E130115E03Rik	E130115E03Rik	RIKEN cDNA E130115E03 gene	1
R035414		chr7	+	114473192	U008702	E130201H02Rik	E130201H02Rik	E130201H02Rik	RIKEN cDNA E130201H02 gene	1
R034738		chr7	+	30965428	U007975	E130304I02Rik	E130304I02Rik	E130304I02Rik	RIKEN cDNA E130304I02 gene	1
R026540		chr4	+	59569660	U004382	E130308A19Rik	E130308A19Rik	E130308A19Rik	RIKEN cDNA E130308A19 gene	1
R031008		chr5	-	105520085	U026506	E130309B19Rik	E130309B19Rik	E130309B19Rik	RIKEN cDNA E130309B19 gene	1
R026495		chr4	+	48975195	U004310	E130309F12Rik	E130309F12Rik	E130309F12Rik	RIKEN cDNA E130309F12 gene	1
R043824		chrX	+	133607818	U020255	E230019M04	E230019M04	E230019M04	Mus musculus hypothetical protein E230019M04 (E230019M04), mRNA	1
R010290		chr13	-	29465686	U034654	E2f3	E2f3	E2f3	E2F transcription factor 3	1
R042039		chr9	-	78643123	U031119	E330016A19Rik	E330016A19Rik	E330016A19Rik	RIKEN cDNA E330016A19 gene	1
R003215		chr10	+	93804897	U011903	E430004F17Rik	Usp44	E430004F17Rik	RIKEN cDNA E430004F17 gene	1
R011979		chr14	-	24766052	U035335	E430028B21Rik	E430028B21Rik	E430028B21Rik	RIKEN cDNA E430028B21 gene	1
R029560		chr5	+	91378095	U145146	E430034L04Rik	E430034L04Rik	E430034L04Rik	RIKEN cDNA E430034L04 gene	1
R042354		chr9	-	121774393	U031451	E530011L22Rik	E530011L22Rik	E530011L22Rik	RIKEN cDNA E530011L22 gene	1
R015515		chr16	-	35645687	U037023	Eaf2	Eaf2	Eaf2	Mus musculus ELL associated factor 2 (Eaf2), mRNA	1
R012965		chr15	+	44564851	U016229	Ebag9	Ebag9	Ebag9	estrogen receptor-binding fragment-associated gene 9	1
R037394		chr7	-	131682010	U029395	Ebf3	Ebf3	Ebf3	early B-cell factor 3	1
R056581		chr2	+	129875452	U002472	Ebf4	Ebf4	Ebf4	early B-cell factor 4	1
R026837		chr4	+	117579704	U004723	Ebna1bp2	Ebna1bp2	Ebna1bp2	EBNA1 binding protein 2	1
R002739		chr10	+	29344061	U011377	Echdc1	Echdc1	Echdc1	enoyl Coenzyme A hydratase domain containing 1	1
R043648		chrX	+	94576782	U020049	Eda	Eda	Eda	ectodysplasin-A	1
R003883		chr10	-	58635274	U031806	Edar	Edar	Edar	ectodysplasin-A receptor	1
R032457		chr6	+	109331750	U007252	Edem1	Edem1	Edem1	ER degradation enhancer, mannosidase alpha-like 1	1
R025835		chr3	-	114485564	U024560	Edg1	Edg1	Edg1	endothelial differentiation sphingolipid G-protein-coupled receptor 1	1
R027930		chr4	-	58442853	U025113	Edg2	Edg2	Edg2	endothelial differentiation, lysophosphatidic acid G-protein-coupled receptor, 2	1
R011008		chr13_random	-	15005117	U014842	Edg3	Edg3	Edg3	endothelial differentiation, sphingolipid G-protein-coupled receptor, 3	1
R041533		chr9	-	20850491	U030565	Edg5	Edg5	Edg5	endothelial differentiation, sphingolipid G-protein-coupled receptor, 5	1
R009613		chr13	+	41863428	U014767	Edn1	Edn1	Edn1	endothelin 1	1
R039496		chr8	-	76938673	U029984	Ednra	Ednra	Ednra	endothelin receptor type A	1
R012509		chr14	-	98389395	U035884	Ednrb	Ednrb	Ednrb	endothelin receptor type B	1
R036875		chr7	-	83972105	U028847	Eed	Eed	Eed	embryonic ectoderm development	1
R000283		chr1	+	63469868	U042167	Eef1b2	Eef1b2	Eef1b2	eukaryotic translation elongation factor 1 beta 2	1
R033565		chr6	-	88881918	U027593	Eefsec	Eefsec	Eefsec	eukaryotic elongation factor, selenocysteine-tRNA-specific	1
R004786		chr11	+	28747994	U012400	Efemp1	Efemp1	Efemp1	epidermal growth factor-containing fibulin-like extracellular matrix protein 1	1
R044234		chrX	-	15558309	U039283	Efhc2	Efhc2	Efhc2	EF-hand domain (C-terminal) containing 2	1
R025565		chr3	-	89036119	U024274	Efna1	Efna1	Efna1	ephrin A1	1
R025568		chr3	-	89094773	U024277	Efna4	Efna4	Efna4	ephrin A4	1
R017623		chr17	-	60574962	U037990	Efna5	Efna5	Efna5	ephrin A5	1
R039106		chr8	-	8027093	U029567	Efnb2	Efnb2	Efnb2	ephrin B2	1
R028006		chr4	-	69626122	U025179	Egfl5	Megf9	Egfl5	EGF-like-domain, multiple 5	1
R006382		chr11	-	22181589	U032565	Ehbp1	Ehbp1	Ehbp1	Mus musculus EH domain binding protein 1 (Ehbp1), mRNA	1
R023153		chr2	-	103007675	U023083	Ehf	Ehf	Ehf	ets homologous factor	1
R043939		chrX	+	152971585	U020359	Eif1ay	Eif1ay	Eif1ay	eukaryotic translation initiation factor 1A, Y-linked	1
R028353		chr4	-	125495699	U025522	Eif2c1	Eif2c1	Eif2c1	eukaryotic translation initiation factor 2C, 1	1
R028351		chr4	-	125456670	U025521	Eif2c3	Eif2c3	Eif2c3	eukaryotic translation initiation factor 2C, 3	1
R023548		chr2	-	154349873	U023527	Eif2s2	Eif2s2	Eif2s2	Mus musculus eukaryotic translation initiation factor 2, subunit 2 (beta) (Eif2s2), mRNA	1
R044960		chrY	+	347034	U193768	Eif2s3y	Eif2s3y	Eif2s3y	eukaryotic translation initiation factor 2, subunit 3, structural gene Y-linked	1
R021463		chr2	+	121542399	U002363	Eif3s1	Eif3s1	Eif3s1	eukaryotic translation initiation factor 3, subunit 1 alpha	1
R020394		chr19	-	60366797	U039207	Eif3s10	Eif3s10	Eif3s10	eukaryotic translation initiation factor 3, subunit 10 (theta)	1
R013773		chr15	-	51796475	U036164	Eif3s3	Eif3s3	Eif3s3	eukaryotic translation initiation factor 3, subunit 3 (gamma)	1
R013757		chr15	-	43228648	U041178	Eif3s6	Eif3s6	Eif3s6	eukaryotic translation initiation factor 3, subunit 6	1
R006722		chr11	-	69398057	U032974	Eif4a1	Eif4a1	Eif4a1	eukaryotic translation initiation factor 4A1	1
R014774		chr16	+	21890613	U092195	Eif4a2	Eif4a2	Eif4a2	eukaryotic translation initiation factor 4A2	1
R018186		chr18	+	36887828	U018590	Eif4ebp3	Eif4ebp3	Eif4ebp3	eukaryotic translation initiation factor 4E binding protein 3	1
R014748		chr16	+	19459026	U016930	Eif4g1	Eif4g1	Eif4g1	eukaryotic translation initiation factor 4, gamma 1	1
R037157		chr7	-	104935376	U029125	Eif4g2	Eif4g2	Eif4g2	eukaryotic translation initiation factor 4, gamma 2	1
R024245		chr3	+	28198695	U042416	Eif5a2	Eif5a2	Eif5a2	eukaryotic translation initiation factor 5A2	1
R028087		chr4	-	90375057	U025255	Elavl2	Elavl2	Elavl2	ELAV (embryonic lethal, abnormal vision, Drosophila)-like 2 (Hu antigen B)	1
R028190		chr4	-	109245493	U025377	Elavl4	Elavl4	Elavl4	ELAV (embryonic lethal, abnormal vision, Drosophila)-like 4 (Hu antigen D)	1
R009815		chr13	+	71765509	U043348	Ell2	Ell2	Ell2	elongation factor RNA polymerase II 2	1
R009436		chr13	+	19955093	U014588	Elmo1	Elmo1	Elmo1	engulfment and cell motility 1, ced-12 homolog (C. elegans)	1
R023666		chr2	-	164773637	U023659	Elmo2	Elmo2	Elmo2	engulfment and cell motility 2, ced-12 homolog (C. elegans)	1
R047640		chr13	-	40779107	U034713	Elovl2	Elovl2	Elovl2	elongation of very long chain fatty acids (FEN1/Elo2, SUR4/Elo3, yeast)-like 2	1
R050571		chr2	-	105609316	U023120	Elp4	Elp4	Elp4	elongation protein 4 homolog (S. cerevisiae)	1
R020028		chr19	-	8138939	U320710	Eml3	Eml3	Eml3	echinoderm microtubule associated protein like 3	1
R016720		chr17	+	81184597	U040829	Eml4	Eml4	Eml4	echinoderm microtubule associated protein like 4	1
R008971		chr12	-	94328524	U034251	Eml5	Eml5	Eml5	echinoderm microtubule associated protein like 5	1
R019728		chr19	+	59058460	U043743	Emx2	Emx2	Emx2	empty spiracles homolog 2 (Drosophila)	1
R020386		chr19	-	59058195	U039194	Emx2os	Emx2os	Emx2os	empty spiracles homolog 2 (Drosophila) opposite strand	1
R002264		chr1	-	181978624	U022160	Enah	Enah	Enah	enabled homolog (Drosophila)	1
R029523		chr5	+	87753805	U005755	Enam	Enam	Enam	enamelin	1
R009899		chr13	+	93429669	U063494	Enc1	Enc1	Enc1	ectodermal-neural cortex 1	1
R054748		chr9	+	119439184	U043036	Endogl1	Endogl1	Endogl1	endonuclease G-like 1	1
R003777		chr10	-	24687142	U031617	Enpp1	Enpp1	Enpp1	ectonucleotide pyrophosphatase/phosphodiesterase 1	1
R017464		chr17	-	41609432	U037826	Enpp4	Enpp4	Enpp4	ectonucleotide pyrophosphatase/phosphodiesterase 4	1
R005864		chr11	+	118809279	U045672	Enpp7	Enpp7	Enpp7	ectonucleotide pyrophosphatase/phosphodiesterase 7	1
R012962		chr15	+	44373666	U016226	Eny2	Eny2	Eny2	enhancer of yellow 2 homolog (Drosophila)	1
R041104		chr9	+	118472430	U011126	Eomes	Eomes	Eomes	eomesodermin homolog (Xenopus laevis)	1
R031058		chr5	-	109820482	U088501	Ep400	Ep400	Ep400	E1A binding protein p400	1
R028421		chr4	-	130764731	U041010	Epb4.1	Epb4.1	Epb4.1	erythrocyte protein band 4.1	1
R018764		chr18	-	34230229	U038296	Epb4.1l4a	Epb4.1l4a	Epb4.1l4a	erythrocyte protein band 4.1-like 4a	1
R018677		chr18	-	6533654	U038185	Epc1	Epc1	Epc1	enhancer of polycomb homolog 1 (Drosophila)	1
R010186		chr13	-	19101307	U034545	Epdr2	Epdr2	Epdr2	ependymin related protein 2 (zebrafish)	1
R033264		chr6	-	42517148	U027239	Epha1	Epha1	Epha1	Eph receptor A1	1
R015643		chr16	-	62868577	U037171	Epha3	Epha3	Epha3	Eph receptor A3	1
R001681		chr1	-	77802212	U021506	Epha4	Epha4	Epha4	Eph receptor A4	1
R015638		chr16	-	58987687	U037168	Epha6	Epha6	Epha6	Eph receptor A6	1
R026339		chr4	+	28997421	U004141	Epha7	Epha7	Epha7	Eph receptor A7	1
R032026		chr6	+	41737278	U006738	Ephb6	Ephb6	Ephb6	Eph receptor B6	1
R041067		chr9	+	111313138	U011081	Epm2aip1	Epm2aip1	Epm2aip1	EPM2A (laforin) interacting protein 1	1
R046685		chr11	-	61305416	U041450	Epn2	Epn2	Epn2	epsin 2	1
R031349		chr5	-	136436719	U074254	Epo	Epo	Epo	erythropoietin	1
R053078		chr6	-	138363061	U027983	Eps8	Eps8	Eps8	epidermal growth factor receptor pathway substrate 8	1
R010736		chr13	-	100052147	U035133	Erbb2ip	Erbb2ip	Erbb2ip	Erbb2 interacting protein	1
R001617		chr1	-	69402432	U021430	Erbb4	Erbb4	Erbb4	v-erb-a erythroblastic leukemia viral oncogene homolog 4 (avian)	1
R018130		chr18	+	32480444	U018523	Ercc3	Ercc3	Ercc3	excision repair cross-complementing rodent repair deficiency, complementation group 3	1
R000181		chr1	+	44443666	U000231	Ercc5	Ercc5	Ercc5	excision repair cross-complementing rodent repair deficiency, complementation group 5	1
R009938		chr13	+	104385415	U043369	Ercc8	Ercc8	Ercc8	excision repaiross-complementing rodent repair deficiency, complementation group 8	1
R007311		chr11	-	106308942	U033544	Ern1	Ern1	Ern1	endoplasmic reticulum (ER) to nucleus signalling 1	1
R027281		chr4	+	149347432	U005142	Errfi1	Errfi1	Errfi1	ERBB receptor feedback inhibitor 1	1
R047945		chr14	+	69077940	U015851	Esd	Esd	Esd	esterase D/formylglutathione hydrolase	1
R003686		chr10	-	5794637	U011230	Esr1	Esr1	Esr1	estrogen receptor 1 (alpha)	1
R019986		chr19	-	6634900	U038662	Esrra	Esrra	Esrra	estrogen related receptor, alpha	1
R008228		chr12	+	83291552	U014218	Esrrb	Esrrb	Esrrb	estrogen related receptor, beta	1
R001000		chr1	+	187116625	U069310	Esrrg	Esrrg	Esrrg	estrogen-related receptor gamma	1
R041861		chr9	-	55625205	U030900	Etfa	Etfa	Etfa	electron transferring flavoprotein, alpha polypeptide	1
R040323		chr9	+	32617678	U010230	Ets1	Ets1	Ets1	E26 avian leukemia oncogene 1, 5' domain	1
R015088		chr16	+	95110279	U017415	Ets2	Ets2	Ets2	E26 avian leukemia oncogene 2, 3' domain	1
R047122		chr12	+	35384505	U013878	Etv1	Etv1	Etv1	ets variant gene 1	1
R007222		chr11	-	101605536	U033457	Etv4	Etv4	Etv4	ets variant gene 4 (E1A enhancer binding protein, E1AF)	1
R015411		chr16	-	21211631	U036911	Etv5	Etv5	Etv5	ets variant gene 5	1
R025266		chr3	-	29415205	U023905	Evi1,Mds1	Evi1	Evi1	ecotropic viral integration site 1	1
R055921		chr11	-	79249340	U033152	Evi2a,Evi2b	Evi2a	Evi2a	ecotropic viral integration site 2a	1
R029685		chr5	+	106938923	U322313	Evi5	Evi5	Evi5	ecotropic viral integration site 5	1
R008356		chr12	+	104106423	U014372	Evl	Evl	Evl	Ena-vasodilator stimulated phosphoprotein	1
R022862		chr2	-	74357307	U022757	Evx2	Evx2	Evx2	even skipped homeotic gene 2 homolog	1
R006291		chr11	-	4977128	U032455	Ewsr1	Ewsr1	Ewsr1	Ewing sarcoma breakpoint region 1	1
R057254		chr8	-	124182294	U030399	Exoc8	Exoc8	Exoc8	exocyst complex component 8	1
R013781		chr15	-	53345763	U036169	Ext1	Ext1	Ext1	exostoses (multiple) 1	1
R024824		chr3	+	114777965	U003766	Extl2	Extl2	Extl2	exotoses (multiple)-like 2	1
R001356		chr1	-	14481845	U021132	Eya1	Eya1	Eya1	eyes absent 1 homolog (Drosophila)	1
R003768		chr10	-	23329822	U031606	Eya4	Eya4	Eya4	eyes absent 4 homolog (Drosophila)	1
R033280		chr6	-	47796705	U027262	Ezh2	Ezh2	Ezh2	enhancer of zeste homolog 2 (Drosophila)	1
R000817		chr1	+	164069431	U001016	F5	F5	F5	coagulation factor V	1
R057226		chr8	-	86169922	U030070	F830004M19Rik	F830004M19Rik	F830004M19Rik	RIKEN cDNA F830004M19 gene	1
R012352		chr14	-	59478135	U035684	F830020C16Rik	Hmbox1	F830020C16Rik	RIKEN cDNA F830020C16 gene	1
R002846		chr10	+	58050954	U011535	Fabp7	Fabp7	Fabp7	fatty acid binding protein 7, brain	1
R025220		chr3	-	10198831	U151570	Fabp9	Fabp9	Fabp9	fatty acid binding protein 9, testis	1
R026764		chr4	+	108635532	U004638	Faf1	Faf1	Faf1	Fas-associated factor 1	1
R056241		chr15	-	99584906	U036650	Faim2	Faim2	Faim2	Fas apoptotic inhibitory molecule 2	1
R007322		chr11	-	106873980	U041151	Falz	Falz	Falz	fetal Alzheimer antigen	1
R004782		chr11	+	26281874	U012397	Fancl	Fancl	Fancl	Fanconi anemia, complementation group L	1
R050512		chr2	-	62429422	U022676	Fap	Fap	Fap	fibroblast activation protein	1
R009581		chr13	+	35653064	U014728	Fars2	Fars2	Fars2	phenylalanine-tRNA synthetase 2 (mitochondrial)	1
R030583		chr5	-	22909185	U025995	Fastk	Fastk	Fastk	Fas-activated serine/threonine kinase	1
R015670		chr16	-	75489603	U037218	Fau	Fau	Fau	Finkel-Biskis-Reilly murine sarcoma virus (FBR-MuSV) ubiquitously expressed (fox derived)	1
R023343		chr2	-	125020286	U023291	Fbn1	Fbn1	Fbn1	fibrillin 1	1
R018896		chr18	-	58425229	U043890	Fbn2	Fbn2	Fbn2	fibrillin 2	1
R035496		chr7	+	121534321	U008802	Fbs1	Fbs1	Fbs1	fibrosin 1	1
R031215		chr5	-	122141441	U026704	Fbxl10	Fbxl10	Fbxl10	F-box and leucine-rich repeat protein 10	1
R046792		chr11	-	97971533	U013286	Fbxl20	Fbxl20	Fbxl20	F-box and leucine-rich repeat protein 20	1
R041965		chr9	-	66638624	U031019	Fbxl22	Fbxl22	Fbxl22	F-box and leucine-rich repeat protein 22	1
R030737		chr5	-	42539203	U026155	Fbxl5	Fbxl5	Fbxl5	F-box and leucine-rich repeat protein 5	1
R027848		chr4	-	45000527	U025017	Fbxo10	Fbxo10	Fbxo10	F-box protein 10	1
R011490		chr14	+	59793498	U015775	Fbxo16	Fbxo16	Fbxo16	F-box protein 16	1
R040562		chr9	+	55320360	U010518	Fbxo22	Fbxo22	Fbxo22	F-box only protein 22	1
R000402		chr1	+	85173775	U293391	Fbxo36	Fbxo36	Fbxo36	F-box only protein 36	1
R015474		chr16	-	31056505	U049044	Fbxo45	Fbxo45	Fbxo45	F-box protein 45	1
R022659		chr2	-	34758330	U022532	Fbxw2	Fbxw2	Fbxw2	F-box and WD-40 domain protein 2	1
R020300		chr19	-	45140098	U039094	Fbxw4	Fbxw4	Fbxw4	F-box and WD-40 domain protein 4	1
R024467		chr3	+	84557741	U003383	Fbxw7	Fbxw7	Fbxw7	F-box and WD-40 domain protein 7, archipelago homolog (Drosophila)	1
R047723		chr13	-	95003687	U035089	Fcho2	Fcho2	Fcho2	FCH domain only 2	1
R026513		chr4	+	53629877	U004336	Fcmd	Fcmd	Fcmd	Fukuyama type congenital muscular dystrophy homolog (human)	1
R018946		chr18	-	64721660	U084841	Fech	Fech	Fech	ferrochelatase	1
R041930		chr9	-	62934122	U043863	Fem1b	Fem1b	Fem1b	feminization 1 homolog b (C. elegans)	1
R018864		chr18	-	46747728	U038406	Fem1c	Fem1c	Fem1c	fem-1 homolog c (C.elegans)	1
R040336		chr9	+	36769997	U010253	Fez1	Fez1	Fez1	fasciculation and elongation protein zeta 1 (zygin I)	1
R025481		chr3	-	82778800	U024198	Fgb	Fgb	Fgb	fibrinogen, B beta polypeptide	1
R010984		chr13_random	+	9676388	U015282	Fgf10	Fgf10	Fgf10	fibroblast growth factor 10	1
R006728		chr11	-	69527375	U032980	Fgf11	Fgf11	Fgf11	fibroblast growth factor 11	1
R015437		chr16	-	27541390	U036940	Fgf12	Fgf12	Fgf12	fibroblast growth factor 12	1
R044413		chrX	-	53889151	U039401	Fgf13	Fgf13	Fgf13	fibroblast growth factor 13	1
R012567		chr14	-	118721823	U035966	Fgf14	Fgf14	Fgf14	fibroblast growth factor 14	1
R043699		chrX	+	100365906	U020118	Fgf16	Fgf16	Fgf16	fibroblast growth factor 16	1
R039281		chr8	-	39230597	U029749	Fgf20	Fgf20	Fgf20	fibroblast growth factor 20	1
R020303		chr19	-	45290352	U039096	Fgf8	Fgf8	Fgf8	fibroblast growth factor 8	1
R011438		chr14	+	52607174	U015703	Fgf9	Fgf9	Fgf9	fibroblast growth factor 9	1
R038122		chr8	+	24238591	U009194	Fgfr1	Fgfr1	Fgfr1	fibroblast growth factor receptor 1	1
R032783		chr6	+	147498549	U007572	Fgfr1op2	Fgfr1op2	Fgfr1op2	FGFR1 oncogene partner 2	1
R037346		chr7	-	124389435	U029330	Fgfr2	Fgfr2	Fgfr2	fibroblast growth factor receptor 2	1
R029130		chr5	+	19824746	U005333	Fgl2	Fgl2	Fgl2	fibrinogen-like protein 2	1
R011886		chr14	-	9585351	U309048	Fhit	Fhit	Fhit	fragile histidine triad gene	1
R004166		chr10	-	84997146	U032080	Fhl4	Fhl4	Fhl4	four and a half LIM domains 4	1
R027723		chr4	-	25378412	U024895	Fhl5	Fhl5	Fhl5	four and a half LIM domains 5	1
R050515		chr2	-	63953606	U022683	Fign	Fign	Fign	fidgetin	1
R023148		chr2	-	102156476	U023078	Fjx1	Fjx1	Fjx1	four jointed box 1 (Drosophila)	1
R008630		chr12	-	4013826	U033771	Fkbp1b	Fkbp1b	Fkbp1b	FK506 binding protein 1b	1
R017233		chr17	-	26287640	U037607	Fkbp5	Fkbp5	Fkbp5	FK506 binding protein 5	1
R026234		chr3_random	-	2092792	U254082	Flg	Flg	Flg	filaggrin	1
R016390		chr17	+	33540597	U017918	Flot1	Flot1	Flot1	flotillin 1	1
R020000		chr19	-	6819579	U051960	Flrt1	Flrt1	Flrt1	fibronectin leucine rich transmembrane protein 3	1
R023452		chr2	-	140185334	U023422	Flrt3	Flrt3	Flrt3	fibronectin leucine rich transmembrane protein 3	1
R000918		chr1	+	174435721	U001142	Fmn2	Fmn2	Fmn2	formin 2	1
R014269		chr15	-	99428191	U036646	Fmnl3	Fmnl3	Fmnl3	formin-like 3	1
R043499		chrX	+	63347137	U019901	Fmr1	Fmr1	Fmr1	fragile X mental retardation syndrome 1 homolog	1
R001626		chr1	-	71937406	U021455	Fn1	Fn1	Fn1	fibronectin 1	1
R022743		chr2	-	53123388	U022635	Fnbp3	Prpf40a	Fnbp3	formin binding protein 3	1
R021229		chr2	+	90472662	U002103	Fnbp4	Fnbp4	Fnbp4	formin binding protein 4	1
R048145		chr14	-	66954316	U035759	Fndc3a	Fndc3a	Fndc3a	fibronectin type III domain containing 3a	1
R025816		chr3	-	108685751	U024534	Fndc7	Fndc7	Fndc7	fibronectin type III domain containing 7	1
R036864		chr7	-	80645531	U028827	Folh1	Folh1	Folh1	folate hydrolase	1
R008216		chr12	+	82343444	U014210	Fos	Fos	Fos	FBJ osteosarcoma oncogene	1
R008768		chr12	-	54277599	U033976	Foxa1	Foxa1	Foxa1	forkhead box A1	1
R041986		chr9	-	69891996	U031050	Foxb1	Foxb1	Foxb1	forkhead box B1	1
R020117		chr19	-	16097931	U141237	Foxb2	Foxb2	Foxb2	forkhead box B2	1
R026665		chr4	+	98631372	U004533	Foxd3	Foxd3	Foxd3	forkhead box D3	1
R008021		chr12	+	46128013	U013919	Foxg1	Foxg1	Foxg1	forkhead box G1	1
R038755		chr8	+	120483483	U009895	Foxl1	Foxl1	Foxl1	forkhead box L1	1
R040885		chr9	+	98854778	U010899	Foxl2	Foxl2	Foxl2	forkhead box L2	1
R033655		chr6	-	99468939	U027680	Foxp1	Foxp1	Foxp1	forkhead box P1	1
R031845		chr6	+	14888945	U006558	Foxp2	Foxp2	Foxp2	forkhead box P2	1
R026017		chr3	-	154100409	U024789	Fpgt	Fpgt	Fpgt	fucose-1-phosphate guanylyltransferase	1
R053338		chr7	+	96316293	U042848	Frag1	Frag1	Frag1	FGF receptor activating protein 1	1
R029613		chr5	+	95392303	U005824	Fras1	Fras1	Fras1	Fraser syndrome 1 homolog (human)	1
R025373		chr3	-	53291321	U283997	Frem2	Frem2	Frem2	Fras1 related extracellular matrix protein 2	1
R008090		chr12	+	67659111	U014041	Frmd6	Frmd6	Frmd6	FERM domain containing 6	1
R004297		chr10	-	116762059	U032249	Frs2	Frs2	Frs2	fibroblast growth factor receptor substrate 2	1
R056547		chr2	-	80144847	U129873	Frzb	Frzb	Frzb	frizzled-related protein	1
R016576		chr17	+	53624817	U018122	Fsd1	Fsd1	Fsd1	fibronectin type 3 and SPRY domain-containing protein	1
R043771		chrX	+	127852934	U020193	Fshprh1	Cenpi	Fshprh1	FSH primary response 1	1
R023250		chr2	-	117770815	U023207	Fsip1	Fsip1	Fsip1	fibrous sheath-interacting protein 1	1
R010786		chr13	-	110873354	U035199	Fst	Fst	Fst	follistatin	1
R004949		chr11	+	52517498	U012589	Fstl4	Fstl4	Fstl4	follistatin-like 4	1
R024433		chr3	+	75803809	U003340	Fstl5	Fstl5	Fstl5	follistatin-like 5	1
R043271		chrX	+	7272381	U020729	Fthl17	Fthl17	Fthl17	ferritin, heavy polypeptide-like 17	1
R004857		chr11	+	45646914	U012498	Ftl1	Ftl1	Ftl1	ferritin light chain 1	1
R038497		chr8	+	90599891	U009632	Fto	Fto	Fto	fatso	1
R024991		chr3	+	151191824	U042493	Fubp1	Fubp1	Fubp1	far upstream element (FUSE) binding protein 1	1
R044235		chrX	-	15811266	U039286	Fundc1	Fundc1	Fundc1	FUN14 domain containing 1	1
R036616		chr7	-	39749655	U155384	Fut2	Fut2	Fut2	fucosyltransferase 2	1
R036467		chr7	-	26463109	U028411	Fxyd1	Fxyd1	Fxyd1	FXYD domain-containing ion transport regulator 1	1
R036466		chr7	-	26459794	U028410	Fxyd7	Fxyd7	Fxyd7	FXYD domain-containing ion transport regulator 7	1
R030506		chr5	-	4763977	U005275	Fzd1	Fzd1	Fzd1	frizzled homolog 1 (Drosophila)	1
R029949		chr5	+	127771106	U006219	Fzd10	Fzd10	Fzd10	frizzled homolog 10 (Drosophila)	1
R005671		chr11	+	102425622	U013394	Fzd2	Fzd2	Fzd2	Mus musculus frizzled homolog 2 (Drosophila) (Fzd2), mRNA.	1
R035082		chr7	+	83381871	U042832	Fzd4	Fzd4	Fzd4	frizzled homolog 4 (Drosophila)	1
R001597		chr1	-	65030685	U069932	Fzd5	Fzd5	Fzd5	frizzled homolog 5 (Drosophila)	1
R018038		chr18	+	9254733	U018390	Fzd8	Fzd8	Fzd8	frizzled homolog 8 (Drosophila)	1
R031309		chr5	-	134264736	U026816	Fzd9	Fzd9	Fzd9	frizzled homolog 9 (Drosophila)	1
R004978		chr11	+	55222491	U012634	G3bp	E430034L04Rik	G3bp	Ras-GTPase-activating protein SH3-domain binding protein	1
R010297		chr13	-	30888545	U109143	G630018N14Rik,LOC432744	G630018N14Rik	G630018N14Rik	RIKEN cDNA G630018N14 gene	1
R019003		chr18	-	77687156	U038581	G630064H08Rik	G630064H08Rik	G630064H08Rik	RIKEN cDNA G630064H08 gene	1
R021028		chr2	+	69075371	U001867	G6pc2	G6pc2	G6pc2	glucose-6-phosphatase, catalytic, 2	1
R039514		chr8	-	80070212	U030006	Gab1	Gab1	Gab1	growth factor receptor bound protein 2-associated protein 1	1
R005170		chr11	+	69717030	U012839	Gabarap	Gabarap	Gabarap	gamma-aminobutyric acid receptor associated protein	1
R038693		chr8	+	111238397	U042932	Gabarapl2	Gabarapl2	Gabarapl2	gamma-aminobutyric acid (GABA-A) receptor-associated protein-like 2	1
R025658		chr3	-	94705751	U024357	Gabpb2	Gabpb2	Gabpb2	GA repeat binding protein, beta 2	1
R006458		chr11	-	41935768	U032672	Gabra1	Gabra1	Gabra1	gamma-aminobutyric acid (GABA-A) receptor, subunit alpha 1	1
R030809		chr5	-	69877244	U026281	Gabra2	Gabra2	Gabra2	gamma-aminobutyric acid (GABA-A) receptor, subunit alpha 2	1
R044439		chrX	-	67316852	U039444	Gabra3	Gabra3	Gabra3	gamma-aminobutyric acid (GABA-A) receptor, subunit alpha 3	1
R030811		chr5	-	70437876	U026283	Gabra4	Gabra4	Gabra4	gamma-aminobutyric acid (GABA-A) receptor, subunit alpha 4	1
R006459		chr11	-	42073976	U032673	Gabra6	Gabra6	Gabra6	gamma-aminobutyric acid (GABA-A) receptor, subunit alpha 6	1
R004837		chr11	+	42172594	U012468	Gabrb2	Gabrb2	Gabrb2	gamma-aminobutyric acid (GABA-A) receptor, subunit beta 2	1
R034940		chr7	+	51863117	U129211	Gabrb3	Gabrb3	Gabrb3	gamma-aminobutyric acid (GABA-A) receptor, subunit beta 3	1
R044436		chrX	-	66930556	U039442	Gabre	Gabre	Gabre	gamma-aminobutyric acid (GABA-A) receptor, subunit epsilon	1
R003251		chr10	+	99424040	U001886	Gad1	Gad1	Gad1	glutamic acid decarboxylase 1	1
R033393		chr6	-	67289934	U027409	Gadd45a	Gadd45a	Gadd45a	growth arrest and DNA-damage-inducible 45 alpha	1
R041100		chr9	+	115941494	U011116	Gadl1	Gadl1	Gadl1	glutamate decarboxylase-like 1	1
R031031		chr5	-	107672882	U026533	Gak	Gak	Gak	cyclin G associated kinase	1
R047351		chr12	-	93686302	U034246	Galc	Galc	Galc	galactosylceramidase	1
R050162		chr2	+	125380113	U002414	Galk2	Galk2	Galk2	galactokinase 2	1
R004987		chr11	+	57376705	U012641	Galnt10	Galnt10	Galnt10	UDP-N-acetyl-alpha-D-galactosamine:polypeptide N-acetylgalactosaminyltransferase 10	1
R022803		chr2	-	65980194	U022693	Galnt3	Galnt3	Galnt3	UDP-N-acetyl-alpha-D-galactosamine:polypeptide N-acetylgalactosaminyltransferase 3	1
R039368		chr8	-	56569504	U029841	Galnt7	Galnt7	Galnt7	UDP-N-acetyl-alpha-D-galactosamine: polypeptide N-acetylgalactosaminyltransferase 7	1
R037159		chr7	-	105633180	U029130	Galntl4	Galntl4	Galntl4	UDP-N-acetyl-alpha-D-galactosamine:polypeptide N-acetylgalactosaminyltransferase-like 4	1
R048874		chr16	-	41205720	U037046	Gap43	Gap43	Gap43	growth associated protein 43	1
R022655		chr2	-	34687411	U022528	Gapvd1	Gapvd1	Gapvd1	GTPase activating protein and VPS9 domains 1	1
R022641		chr2	-	33062759	U022515	Garnl3	Garnl3	Garnl3	GTPase activating RANGAP domain-like 3	1
R010498		chr13	-	58834796	U034869	Gas1	Gas1	Gas1	growth arrest specific 1	1
R005109		chr11	+	67181374	U012784	Gas7	Gas7	Gas7	growth arrest specific 7	1
R012342		chr14	-	57775863	U035668	Gata4	Gata4	Gata4	GATA binding protein 4	1
[truncated: 2,397 more rows]
