# Supplementary material for: Dissecting Oct3/4-Regulated Gene Networks in Embryonic Stem Cells by Expression Profiling
Source: PLoS One. 2006 Dec 20;1(1):e26. doi: 10.1371/journal.pone.0000026 (PMC1762406; doi:10.1371/journal.pone.0000026)
Supplement: Table S8 — A list of genes containing gene lists from the PCA analysis (Matoba et al., this paper), 0 hr vs 24 hrs analysis (Matoba et al, this paper), human ES ChIP-on-chip (Boyer et al., 2005), mouse ES ChIP-PET (Loh et al, 2006). (7.13 MB XLS) [file pone.0000026.s014.xls]

## Sheet: Final
Gene Symbol	Gene Aliases	MGI	Chromosome	Map	Gene Description	Gene Index	Regulatory Index	GNF database	Biological Process	Cellular Component	Molecular Function	Human Homolog	Rat Homolog	C.elegans Homolog	Drosophila Homolog	Present on 22k Chip?	This paper (PCA)	This paper (0 vs 24 hr)	Mouse Chip-PET	Human Chip-on-chip	Mouse ChIP or Human ChIP	TF?	Gene Symbol	Mean(24hr)	Mean(0hr)	LogRatio	FoldChng	P	FDR	Noisy
Atbf1	A230102L03Rik|KIAA4228|WBP9|mKIAA4228	MGI:99948	8	8 E1	AT motif binding factor 1	Atbf1	Atbf1	Atbf1	-	-	nucleic acid binding, DNA binding	ATBF1	RGD1560268_predicted	-	-	Yes	0	2	1	1	2		Atbf1	2.776	3.0809	-0.3049	2.017	0	0	0
Epha4	2900005C20Rik|AI385584|Cek8|Hek8|Sek|Sek1|Tyro1|rb	MGI:98277	1	1 C1-C5|1 43.0 cM	Eph receptor A4	Epha4	Epha4	Epha4	-	-	nucleotide binding, protein kinase activity	EPHA4	RGD1560587_predicted	-	-	Yes	0	2	1	1	2		Epha4	3.0523	3.3866	-0.3343	2.159	0	0	0
Fzd10	Fz-10	MGI:2136761	5	5 G1.3	frizzled homolog 10 (Drosophila)	Fzd10	Fzd10	Fzd10	-	-	signal transducer activity, receptor activity	FZD10	-	-	-	Yes	0	2	1	1	2		Fzd10	2.0462	2.3279	-0.2817	1.912	0.0005	0.0036	0
Jarid2	AI317256|AU045941|C79929|C79931|Jmj|jumonji	MGI:104813	13	13 A5|13 27.0 cM	jumonji, AT rich interactive domain 2	Jarid2	Jarid2	Jarid2	negative regulation of transcription from RNA polymerase II promoter	-	DNA binding	JARID2	-	-	CG3654	Yes	2	2	1	1	2	1	Jarid2	3.8569	4.19819	-0.34129	2.194	0	0	0
Jmjd1a	1700105C21Rik|C230043E16Rik|Jmjd1|TGSA|Tsga|mKIAA0742	MGI:98847	6	6 C1	jumonji domain containing 1A	Jmjd1a	Jmjd1a	Jmjd1a	-	-	zinc ion binding, metal ion binding	JMJD1A	LOC497786	-	-	Yes	2	2	1	1	2		Jmjd1a	3.6851	4.09729	-0.41219	2.583	0	0	0
Mkrn1	RFP	MGI:1859353	6	6 B1	makorin, ring finger protein, 1	Mkrn1	Mkrn1	Mkrn1	-	-	nucleic acid binding, chromatin binding	MKRN1	-	Y55F3AM.6a	CG5347	Yes	2	2	1	1	2		Mkrn1	4.3783	4.73799	-0.35969	2.289	0	0	0
Ncoa1	MGC90703|SRC-1|SRC1	MGI:1276523	12	12 A2-A3	nuclear receptor coactivator 1	Ncoa1	Ncoa1	Ncoa1	-	-	DNA binding, chromatin binding	NCOA1	Ncoa1_predicted	-	-	Yes	0	2	1	1	2	1	Ncoa1	2.4105	2.775	-0.3645	2.314	0	0	0
Pou5f1	Oct-3|Oct-3/4|Oct-4|Oct3|Oct3/4|Oct4|Otf-3|Otf-4|Otf3|Otf3-rs7|Otf3g|Otf4	MGI:101893	17	17 B1|17 19.23 cM	POU domain, class 5, transcription factor 1	Pou5f1	Pou5f1	Pou5f1	-	-	DNA binding, transcription factor activity	POU5F1	Pou5f1	-	-	Yes	2	2	1	1	2	1	Pou5f1	2.5711	3.2092	-0.6381	4.346	0	0	0
Rest	2610008J04Rik|NRSF	MGI:104897	5	5 D	RE1-silencing transcription factor	Rest	Rest	Rest	-	-	DNA binding, protein binding	REST	Rest	-	-	Yes	0	2	1	1	2	1	Rest	4.0016	4.2506	-0.249	1.774	0	0	0
Rif1	5730435J01Rik|6530403D07Rik|AU016181|AW549474|D2Ertd145e	MGI:1098622	2	2 C1.1|2 31.0 cM	Rap1 interacting factor 1 homolog (yeast)	Rif1	Rif1	Rif1	telomere maintenance	chromosome, telomeric region	-	RIF1	RGD1562474_predicted	-	-	Yes	2	2	1	1	2		Rif1	3.6207	3.87329	-0.25259	1.788	0	0	0
Skil	9130011J04Rik|Skir|SnoN|SnoN2|sno|sno-dE3	MGI:106203	3	3 A3|3 13.0 cM	SKI-like	Skil	Skil	Skil	cell differentiation	nucleus	-	SKIL	Skil_predicted	-	-	Yes	0	2	1	1	2		Skil	2.9671	3.1685	-0.2014	1.59	0.0002	0.0016	0
Smarcad1	AV081750|AW226546|D6Pas1|Etl1|mKIAA1122	MGI:95453	6	6 C1|6 29.69 cM	SWI/SNF-related, matrix-associated actin-dependent regulator of chromatin, subfamily a, containing DEAD/H box 1`	Smarcad1	Smarcad1	Smarcad1	-	-	nucleotide binding, nucleic acid binding	SMARCAD1	Smarcad1_predicted	helicase	CG5899	Yes	0	2	1	1	2		Smarcad1	3.4497	3.68279	-0.23309	1.71	0.0002	0.002	0
Sox2	Sox-2|lcc|ysb	MGI:98364	3	3 A2-B|3 15.0 cM	SRY-box containing gene 2	Sox2	Sox2	Sox2	cell fate specification	-	DNA binding	SOX2	RGD1565646_predicted	-	-	Yes	2	2	1	1	2	1	Sox2	3.9834	4.47119	-0.48779	3.074	0	0	0
Tbx3	D5Ertd189e	MGI:98495	5	5 F|5 65.0 cM	T-box 3	Tbx3	Tbx3	Tbx3	-	-	DNA binding, transcription factor activity	TBX3	Tbx3	-	-	Yes	2	2	1	1	2	1	Tbx3	3.9084	4.28	-0.3716	2.352	0	0	0
Tcf3	Tcf-3|Tcf7l1	MGI:1202876	6	6 C1|6 30.4 cM	transcription factor 3	Tcf3	Tcf3	Tcf3	-	-	DNA binding, transcription factor activity	TCF7L1	Tcf3_predicted	-	-	Yes	0	2	1	1	2	1	Tcf3	3.6707	3.86169	-0.19099	1.552	0	0	0
Usp7	2210010O09Rik|AA409944|AA617399|AU019296|AW548146|C80752|Hausp	MGI:2182061	16	16 A1	ubiquitin specific peptidase 7	Usp7	Usp7	Usp7	-	-	cysteine-type endopeptidase activity, ubiquitin thiolesterase activity	USP7	Usp7	H19N07.2b	CG1490	Yes	0	2	1	1	2		Usp7	2.6138	3.23769	-0.62389	4.206	0	0	0
Zfp36l1	AW742437|AW743212|Berg36|Brf1|D530020L18Rik|ERF1|TIS11b|cMG1	MGI:107946	12	12 C3	zinc finger protein 36, C3H type-like 1	Zfp36l1	Zfp36l1	Zfp36l1	-	-	nucleic acid binding, DNA binding	ZFP36L1	Zfp36l1	-	-	Yes	0	2	1	1	2		Zfp36l1	3.4993	3.79469	-0.29539	1.974	0	0	0
Bmp7	OP1	MGI:103302	2	2 H3|2 102.0 cM	bone morphogenetic protein 7	Bmp7	Bmp7	Bmp7	ossification, mesoderm formation	-	-	BMP7	Bmp7	-	gbb	Yes	0	1	1	1	2		Bmp7	2.7412	2.5326	0.2086	1.616	0	0	0
Cdh1	AA960649|E-cadherin|Ecad|MGC107495|UVO|Um|uvomorulin	MGI:88354	8	8 D|8 53.3 cM	cadherin 1	Cdh1	Cdh1	Cdh1	-	-	calcium ion binding, protein binding	CDH1	Cdh1	-	-	Yes	0	1	1	1	2		Cdh1	3.809	3.7068	0.1022	1.265	0.0008	0.0051	0
Cdx2	Cdx-2	MGI:88361	5	5 G2-G3|5 82.0 cM	caudal type homeo box 2	Cdx2	Cdx2	Cdx2	blood vessel development	condensed nuclear chromosome	-	CDX2	Cdx2	-	cad	Yes	0	1	1	1	2		Cdx2	3.107	3.0026	0.1044	1.271	0.0028	0.0151	0
Dkk1	mdkk-1	MGI:1329040	19	19 C2	dickkopf homolog 1 (Xenopus laevis)	Dkk1	Dkk1	Dkk1	-	extracellular region	protein binding	DKK1	Dkk1_predicted	-	-	Yes	0	1	1	1	2		Dkk1	2.4974	2.03441	0.46299	2.903	0	0	0
Fgfr1	AW208770|FLG|Fgfr-1|Flt-2	MGI:95522	8	8 A2|8 10.0 cM	fibroblast growth factor receptor 1	Fgfr1	Fgfr1	Fgfr1	induction of an organ	-	nucleotide binding	FGFR1	LOC497708	-	-	Yes	0	1	1	1	2		Fgfr1	3.6914	3.45091	0.24049	1.739	0	0	0
Gja1	AU042049|AW546267|Cnx43|Cx43|Cx43alpha1|Gja-1|Npm1|connexin43	MGI:95713	10	10 B4|10 29.0 cM	gap junction membrane channel protein alpha 1	Gja1	Gja1	Gja1	neuron migration	-	gap-junction forming channel activity	GJA1	Gja1	-	-	Yes	0	1	1	1	2		Gja1	3.9641	3.7479	0.2162	1.645	0	0	0
Myf5	B130010J22Rik	MGI:97252	10	10 D1|10 59.0 cM	myogenic factor 5	Myf5	Myf5	Myf5	-	-	DNA binding, RNA polymerase II transcription factor activity, enhancer binding	MYF5	Myf5_predicted	-	-	Yes	0	1	1	1	2	1	Myf5	2.3793	2.2094	0.1699	1.478	0.0204	0.0784	0
Pard3	AA960621|AI256638|ASIP|D8Ertd580e|PAR-3|Par3	MGI:2135608	8	8 E2	par-3 (partitioning defective 3) homolog (C. elegans)	Pard3	Pard3	Pard3	-	cytoplasm	protein binding	PARD3	Pard3	-	-	Yes	0	1	1	1	2		Pard3	2.7183	2.5271	0.1912	1.553	0	0	0
Taf12	20kDa|2810422D08Rik|AW557038|Taf2J	MGI:1913714	4	4 D2.3	TAF12 RNA polymerase II, TATA box binding protein (TBP)-associated factor	Taf12	Taf12	Taf12	-	-	DNA binding, DNA-directed DNA polymerase activity	TAF12	-	-	Taf12	Yes	0	1	1	1	2	1	Taf12	2.9164	2.7886	0.1278	1.342	0.0012	0.0075	0
Nanog	2410002E02Rik|ENK|ecat4	MGI:1919200	6	6 F2	Nanog homeobox	Nanog	Nanog	Nanog	-	nucleus	DNA binding	NANOG, LOC642464	Nanog	-	-	Yes	2	0	1	1	2	1	Nanog
1500001A10Rik	mKIAA1853	MGI:1916205	5	5 F	RIKEN cDNA 1500001A10 gene	1500001A10Rik	1500001A10Rik	1500001A10Rik	-	-	-	KIAA1853	RGD1560213_predicted	-	-	No	0	0	1	1	2		1500001A10Rik
Auh	C77140|W91705	MGI:1338011	13	13 A5-B1	AU RNA binding protein/enoyl-coenzyme A hydratase	Auh	Auh	Auh	mRNA catabolism, deadenylylation-dependent decay	-	RNA binding	AUH	Auh_predicted	ech-5	CG8778	Yes	0	0	1	1	2		Auh
Blcap	AI462828|Bc10|MGC102074	MGI:1858907	2	2 H1|2 88.0 cM	bladder cancer associated protein homolog (human)	Blcap	Blcap	Blcap	-	membrane, integral to membrane	-	BLCAP	Blcap	-	bc10	Yes	0	0	1	1	2		Blcap
Cdyl	AI325931	MGI:1339956	13	13 A3.3|13 17.0 cM	chromodomain protein, Y chromosome-like	Cdyl	Cdyl	Cdyl	-	chromatin	chromatin binding	CDYL	LOC361237	-	-	Yes	0	0	1	1	2	1	Cdyl
Csmd3	4930500N14Rik|mKIAA1894	MGI:2386403	15	15 D1	CUB and Sushi multiple domains 3	Csmd3	Csmd3	Csmd3	carbohydrate metabolism	-	hydrolase activity, hydrolyzing O-glycosyl compounds	CSMD3	LOC314942	-	-	No	0	0	1	1	2		Csmd3
Dll1	Delta1	MGI:104659	17	17 A2|17 8.2 cM	delta-like 1 (Drosophila)	Dll1	Dll1	Dll1	somitogenesis, somite specification	-	-	DLL1	Dll1	-	Dl	No	0	0	1	1	2		Dll1
Dusp12	1190004O14Rik|AA027408|AW049275|ESTM36|LMW-DSP4|MGC117646|T-DSP4|VH1|mVH1	MGI:1890614	1	1 H3	dual specificity phosphatase 12	Dusp12	Dusp12	Dusp12	-	-	phosphoprotein phosphatase activity, protein tyrosine phosphatase activity	DUSP12	Dusp12	-	CG14211	Yes	0	0	1	1	2		Dusp12
Eomes	C77258|Tbr2	MGI:1201683	9	9 F3|9 67.0 cM	eomesodermin homolog (Xenopus laevis)	Eomes	Eomes	Eomes	blastocyst development	-	DNA binding	EOMES	-	-	-	Yes	0	0	1	1	2	1	Eomes
Foxc1	FREAC3|Fkh1|Mf1|Mf4|ch|fkh-1|frkhda	MGI:1347466	13	13 A3.2|13 20.0 cM	forkhead box C1	Foxc1	Foxc1	Foxc1	ossification	-	DNA binding	FOXC1	-	-	croc	No	0	0	1	1	2	1	Foxc1
Gadd45g	AI327420|C86281|CR6|DDIT2|OIG37	MGI:1346325	13	13 A5-B	growth arrest and DNA-damage-inducible 45 gamma	Gadd45g	Gadd45g	Gadd45g	regulation of progression through cell cycle, activation of MAPKK activity	-	-	GADD45G	Gadd45g	-	-	No	0	0	1	1	2		Gadd45g
Grap2	GRAP-2|GRB2L|GRID|Gads|GrbX|Grf40|GrpL|Mona|P38	MGI:1333842	15	15 E2	GRB2-related adaptor protein 2	Grap2	Grap2	Grap2	intracellular signaling cascade	-	protein binding	GRAP2	Grap2	-	-	No	0	0	1	1	2		Grap2
Hhex	Hex|Prh|Prhx	MGI:96086	19	19 D1|19 47.5 cM	hematopoietically expressed homeobox	Hhex	Hhex	Hhex	liver development	-	DNA binding	HHEX	Hhex	-	CG7056	No	0	0	1	1	2	1	Hhex
Hoxb6	Hox-2.2	MGI:96187	11	11 D|11 56.03 cM	homeo box B6	Hoxb6	Hoxb6	Hoxb6	-	-	DNA binding, transcription factor activity	HOXB6	RGD1562142_predicted	-	-	No	0	0	1	1	2	1	Hoxb6
Il1rapl1	C030039N24|IL1R8|IL1RAPL|MRX34|OPHN4|TIGIRR-2	MGI:2687319	X	X C1	interleukin 1 receptor accessory protein-like 1	Il1rapl1	Il1rapl1	Il1rapl1	-	-	receptor activity, transmembrane receptor activity	IL1RAPL1	Il1rapl1	-	-	No	0	0	1	1	2		Il1rapl1
Irx2	IRX6|MGC103290	MGI:1197526	13	13 C1|13 43.0 cM	Iroquois related homeobox 2 (Drosophila)	Irx2	Irx2	Irx2	-	-	DNA binding, transcription factor activity	IRX2	Irx2	-	-	No	0	0	1	1	2	1	Irx2
Klhl14	6330403N15Rik|AI785250	MGI:1921249	18	18 A2	kelch-like 14 (Drosophila)	Klhl14	Klhl14	Klhl14	-	-	-	KLHL14	RGD1566178_predicted	-	-	No	0	0	1	1	2		Klhl14
Lhx2	LH2A|Lh-2|Lim2|ap|apterous	MGI:96785	2	2 B	LIM homeobox protein 2	Lhx2	Lhx2	Lhx2	-	-	DNA binding, transcription factor activity	LHX2	Lhx2_predicted	ttx-3	ap	No	0	0	1	1	2	1	Lhx2
Lhx5	Lim2	MGI:107792	5	5 F|5 64.0 cM	LIM homeobox protein 5	Lhx5	Lhx5	Lhx5	-	-	DNA binding, transcription factor activity	LHX5	Lhx5	-	-	No	0	0	1	1	2	1	Lhx5
Mad1l1	AI173502|AW550425|Mad1	MGI:1341857	5	5 G2|5 81.0 cM	mitotic arrest deficient 1-like 1	Mad1l1	Mad1l1	Mad1l1	cell cycle	nucleus	-	MAD1L1	Ftsj2_predicted	-	TXBP181-like	Yes	0	0	1	1	2		Mad1l1
Mmp16	MT3-MMP|Mt3mmp	MGI:1276107	4	4 A3|4 3.6 cM	matrix metallopeptidase 16	Mmp16	Mmp16	Mmp16	peptidoglycan metabolism	-	metalloendopeptidase activity	MMP16	Mmp16	-	-	Yes	0	0	1	1	2		Mmp16
Nfix	-	MGI:97311	8	8 C1-C2|8 38.6 cM	nuclear factor I/X	Nfix	Nfix	Nfix	-	-	DNA binding, transcription factor activity	NFIX	Nfix	-	-	Yes	0	0	1	1	2	1	Nfix
Nkx6-1	NKX6A|Nkx6.1	MGI:1206039	5	5 E4	NK6 transcription factor related, locus 1 (Drosophila)	Nkx6-1	Nkx6-1	Nkx6-1	-	-	DNA binding, transcription factor activity	NKX6-1	Nkx6-1	cog-1	HGTX	No	0	0	1	1	2	1	Nkx6-1
Onecut1	D9Ertd423e|Hfh12|Hnf6|Hnf6b|Oc1	MGI:1196423	9	9 D|9 42.0 cM	one cut domain, family member 1	Onecut1	Onecut1	Onecut1	-	-	DNA binding, transcription factor activity	ONECUT1	Onecut1	-	-	Yes	0	0	1	1	2	1	Onecut1
Pipox	LPIPOX|Pso	MGI:1197006	11	11 B5|11 44.83 cM	pipecolic acid oxidase	Pipox	Pipox	Pipox	electron transport	peroxisome	-	PIPOX	Pipox	C15B12.1	-	Yes	0	0	1	1	2		Pipox
Rdh10	3110069K09Rik|AI875664|AW549993|D1Ertd762e	MGI:1924238	1	1 A3|1 12.0 cM	retinol dehydrogenase 10 (all-trans)	Rdh10	Rdh10	Rdh10	-	microsome	retinol dehydrogenase activity	RDH10	Rdh10	-	-	No	0	0	1	1	2		Rdh10
Rfx4	4933412G19Rik|NYD-sp10	MGI:1918387	10	10 C1	regulatory factor X, 4 (influences HLA class II expression)	Rfx4	Rfx4	Rfx4	-	nucleus	DNA binding	RFX4	RGD1562092_predicted	-	-	No	0	0	1	1	2	1	Rfx4
Sall1	Msal-3	MGI:1889585	8	8 D	sal-like 1 (Drosophila)	Sall1	Sall1	Sall1	ureteric bud development	-	nucleic acid binding	SALL1	Sall1_predicted	-	salm	Yes	0	0	1	1	2		Sall1
Sulf1	AI467640|AW121680|mKIAA1077	MGI:2138563	1	1 A3	sulfatase 1	Sulf1	Sulf1	Sulf1	-	extracellular space	arylsulfatase activity	SULF1	Sulf1	sulfatase	Sulf1	Yes	0	0	1	1	2		Sulf1
Titf1	AV026640|Nkx-2.1|Nkx2-1|Nkx2.1|T/EBP|Ttf-1	MGI:108067	12	12 C1-C3|12 28.0 cM	thyroid transcription factor 1	Titf1	Titf1	Titf1	neuron migration	-	DNA binding	TITF1	Titf1	-	scro	No	0	0	1	1	2	1	Titf1
Tle3	2610103N05Rik|ESG|Grg3a|Grg3b|mKIAA1547	MGI:104634	9	-	transducin-like enhancer of split 3, homolog of Drosophila E(spl)	Tle3	Tle3	Tle3	transcription	nucleus	-	TLE3	Tle3	-	gro	Yes	0	0	1	1	2		Tle3
Vti1a	1110014F16Rik|1110018K19Rik|4921537J05Rik|MGC102006|MVti1|MVti1a|Vti1|Vti1-rp2	MGI:1855699	19	19 D2	vesicle transport through interaction with t-SNAREs homolog 1A (yeast)	Vti1a	Vti1a	Vti1a	transport, intracellular protein transport	-	-	VTI1A	Vti1a	Y57G11C.4	CG3279	Yes	0	0	1	1	2		Vti1a
Wdfy3	2610509D04Rik|ALFY|AW319683|B930017C24|BWF1|D5Ertd66e|Ggtb3|ZFYVE25|mKIAA0993	MGI:1096875	5	5 E5|5 54.0 cM	WD repeat and FYVE domain containing 3	Wdfy3	Wdfy3	Wdfy3	-	nuclear envelope	beta-N-acetylglucosaminylglycopeptide beta-1,4-galactosyltransferase activity	WDFY3	Wdfy3_predicted	VT23B5.2	bchs	Yes	0	0	1	1	2		Wdfy3
Zfpn1a3	5830411O07Rik|Aiolos|Znfn1a3	MGI:1342542	11	11 D	zinc finger protein, subfamily 1A, 3 (Aiolos)	Zfpn1a3	Zfpn1a3	Zfpn1a3	-	-	nucleic acid binding, DNA binding	ZNFN1A3	Zfpn1a3_predicted	ehn-3	-	Yes	0	0	1	1	2		Zfpn1a3
Zic3	Bn	MGI:106676	X	X A5|X 16.5 cM	zinc finger protein of the cerebellum 3	Zic3	Zic3	Zic3	-	-	nucleic acid binding, DNA binding	ZIC3	RGD1561261_predicted	ref-2	-	No	0	0	1	1	2		Zic3
1110059E24Rik	-	MGI:1913456	19	19 C1	RIKEN cDNA 1110059E24 gene	1110059E24Rik	1110059E24Rik	1110059E24Rik	-	-	-	C9orf85	RGD1359158	-	CG8675	Yes	0	2	1	0	1		1110059E24Rik	3.2815	3.3992	-0.1177	1.311	0.0002	0.0017	0
1700019D03Rik	2410136C24Rik|AA410151|MGC58779	MGI:1914330	1	1 C1.1	RIKEN cDNA 1700019D03 gene	1700019D03Rik	1700019D03Rik	1700019D03Rik	-	-	-	MGC13057	-	-	-	Yes	2	2	1	0	1		1700019D03Rik	2.8058	3.30839	-0.50259	3.181	0	0	0
1810026J23Rik	-	MGI:1917023	9	9 A3	RIKEN cDNA 1810026J23 gene	1810026J23Rik	1810026J23Rik	1810026J23Rik	-	-	-	LOC90580	RGD1309188_predicted	-	CG14270	Yes	0	2	1	0	1		1810026J23Rik	3.2376	3.34929	-0.11169	1.293	0.0006	0.004	0
2610019F03Rik	-	MGI:1919398	8	8 A1.1	RIKEN cDNA 2610019F03 gene	2610019F03Rik	2610019F03Rik	2610019F03Rik	-	-	-	C8orf42	LOC498662	-	-	Yes	1	2	1	0	1		2610019F03Rik	2.8943	3.0955	-0.2012	1.589	0	0.0001	0
2610033H07Rik	-	MGI:1922666	5	5 B2	RIKEN cDNA 2610033H07 gene	2610033H07Rik	2610033H07Rik	2610033H07Rik	rRNA processing	nucleus	-	C4orf9	RGD1305605_predicted	Y48G1A.4	l(3)07882	Yes	0	2	1	0	1		2610033H07Rik	3.6933	3.8233	-0.13	1.348	0	0.0002	0
2610042L04Rik	-	MGI:1914305	14	14 A1	RIKEN cDNA 2610042L04 gene	2610042L04Rik	2610042L04Rik	2610042L04Rik	-	-	-	-	-	-	-	No	0	2	1	0	1		2610042L04Rik	3.095	3.29429	-0.19929	1.582	0	0	0
4921513D23Rik	BC031575|E030019O05|KIAA0430|LKAP|MGC36956|mKIAA0430	MGI:2444505	16	16 A1	RIKEN cDNA 4921513D23 gene	4921513D23Rik	4921513D23Rik	4921513D23Rik	-	-	-	LKAP	Lkap	-	CG17018	Yes	0	2	1	0	1		4921513D23Rik	2.663	2.81289	-0.14989	1.412	0.0002	0.0018	0
4931406I20Rik	4732477A13|5730503K05Rik|AV302541	MGI:1913993	4	4 D1	RIKEN cDNA 4931406I20 gene	4931406I20Rik	4931406I20Rik	4931406I20Rik	ubiquitin cycle	-	zinc ion binding	C1orf164	-	-	CG4813	Yes	0	2	1	0	1		4931406I20Rik	3.9175	4.0663	-0.1488	1.408	0	0	0
4933426K21Rik	4931417E21Rik|AA097693|AI325948|AU015629	MGI:1918325	6	6 F2	RIKEN cDNA 4933426K21 gene	4933426K21Rik	4933426K21Rik	4933426K21Rik	biological process unknown	-	nucleotide binding	FAM80B	RGD1560851_predicted	-	-	Yes	0	2	1	0	1		4933426K21Rik	2.585	2.7431	-0.1581	1.439	0.003	0.0159	0
9130011E15Rik	AI431055|AW050122	MGI:1918867	19	19 C3	RIKEN cDNA 9130011E15 gene	9130011E15Rik	9130011E15Rik	9130011E15Rik	-	-	-	C10orf76	RGD1564887_predicted	-	CG8379	Yes	0	2	1	0	1		9130011E15Rik	3.1387	3.22469	-0.08599	1.218	0.0159	0.0642	0
Acot9	0610041P13Rik|Acate2|C76421|MT-ACT48|U8|p48	MGI:1928939	X	X F3	acyl-CoA thioesterase 9	Acot9	Acot9	Acot9	acyl-CoA metabolism	mitochondrion	-	-	-	F57F4.1	CG1635	Yes	0	2	1	0	1		Acot9	3.4043	3.62409	-0.21979	1.658	0	0	0
Acp6	5730559A09Rik|ACPL1|AU022842|mPACPL1	MGI:1931010	3	3 F2.1	acid phosphatase 6, lysophosphatidic	Acp6	Acp6	Acp6	biological process unknown	-	acid phosphatase activity	ACP6	Acp6	-	-	Yes	2	2	1	0	1		Acp6	3.5663	4.12359	-0.55729	3.608	0	0	0
Aebp2	B230313N05Rik	MGI:1338038	6	6 G1	AE binding protein 2	Aebp2	Aebp2	Aebp2	-	-	DNA binding, transcription corepressor activity	AEBP2	Aebp2_predicted	-	jing	Yes	0	2	1	0	1	1	Aebp2	3.058	3.1642	-0.1062	1.277	0.0021	0.0119	0
Aff1	9630032B01Rik|AW319193|Af4|Mllt2h|Rob	MGI:1100819	5	5 E|5 56.0 cM	AF4/FMR2 family, member 1	Aff1	Aff1	Aff1	-	nucleus	transcription factor activity	AFF1	Aff1_predicted	-	-	Yes	0	2	1	0	1	1	Aff1	3.6465	3.88229	-0.23579	1.721	0	0	0
AI790205	C530034M11|mKIAA1624	MGI:2139054	2	2 B	expressed sequence AI790205	AI790205	AI790205	AI790205	-	membrane	receptor activity	GPR107	Gpr107_predicted	-	CG12121	Yes	0	2	1	0	1		AI790205	3.3421	3.4338	-0.0917	1.235	0.0047	0.0234	0
Akap2	AA959716|AI649048|AKAP-KL|B230340M18Rik	MGI:1306795	4	4 B3	A kinase (PRKA) anchor protein 2	Akap2	Akap2	Akap2	actin filament organization, transmembrane receptor protein serine/threonine kinase signaling pathway	-	-	PALM2-AKAP2	Akap2	-	-	Yes	1	2	1	0	1		Akap2	3.2378	3.3517	-0.1139	1.299	0.0002	0.0021	0
Akr1b8	FR-1|Fgfrp|Fgrp	MGI:107673	6	6 B1|6 13.0 cM	aldo-keto reductase family 1, member B8	Akr1b8	Akr1b8	Akr1b8	-	-	aldehyde reductase activity, oxidoreductase activity	LOC441282, AKR1B10	Akr1b8	-	-	Yes	0	2	1	0	1		Akr1b8	2.8336	3.2076	-0.374	2.365	0	0	0
Anks1b	C030032C09Rik|MGC102232	MGI:1924781	10	10 C2	ankyrin repeat and sterile alpha motif domain containing 1B	Anks1b	Anks1b	Anks1b	-	-	-	ANKS1B	RGD1565556_predicted	-	CG4393	Yes	0	2	1	0	1		Anks1b	1.6379	2.00749	-0.36959	2.342	0.0016	0.0094	0
Arhgef10l	2810441C07Rik|mKIAA1626	MGI:1920004	4	4 D3	Rho guanine nucleotide exchange factor (GEF) 10-like	Arhgef10l	Arhgef10l	Arhgef10l	-	-	guanyl-nucleotide exchange factor activity	ARHGEF10L	-	-	-	Yes	0	2	1	0	1		Arhgef10l	3.3619	3.4444	-0.0825	1.209	0.0108	0.0467	0
Arhgef18	AI467246|D030053O22Rik	MGI:2142567	8	8 A1.1	rho/rac guanine nucleotide exchange factor (GEF) 18	Arhgef18	Arhgef18	Arhgef18	small GTPase mediated signal transduction	-	guanyl-nucleotide exchange factor activity	ARHGEF18	Arhgef18_predicted	-	CG10188	Yes	0	2	1	0	1		Arhgef18	3.2393	3.41699	-0.17769	1.505	0	0.0007	0
Arid5b	4930580B11|5430435G07Rik|AI467247|Desrt|Mrf2|Mrf2alpha|Mrf2beta	MGI:2175912	10	10 B5.1	AT rich interactive domain 5B (Mrf1 like)	Arid5b	Arid5b	Arid5b	-	intracellular	DNA binding	ARID5B	Arid5b_predicted	-	-	Yes	0	2	1	0	1	1	Arid5b	3.7552	3.96919	-0.21399	1.636	0	0	0
Asb4	8430401O13Rik|AV117194|AW060255	MGI:1929751	6	6 A1|6 0.6 cM	ankyrin repeat and SOCS box-containing protein 4	Asb4	Asb4	Asb4	-	-	DNA binding, transcription factor activity	ASB4	Asb-4	-	-	Yes	0	2	1	0	1	1	Asb4	1.5588	1.8612	-0.3024	2.006	0.0221	0.0836	0
B230215L15Rik	-	MGI:2444112	3	3 A3	RIKEN cDNA B230215L15 gene	B230215L15Rik	B230215L15Rik	B230215L15Rik	-	-	-	-	-	-	-	Yes	0	2	1	0	1		B230215L15Rik	1.9248	2.3196	-0.3948	2.481	0.0004	0.0028	0
BC026657	6620402G01Rik|9430077C05Rik|E330027G05Rik|Skt	MGI:2442648	2	2 A3	cDNA sequence BC026657	BC026657	BC026657	BC026657	-	-	-	KIAA1217	RGD1563437_predicted	-	CG32809	Yes	0	2	1	0	1		BC026657	2.3572	2.64679	-0.28959	1.948	0	0	0
Brd2	AW228947|D17H6S113E|Frg-1|Fsrg1|KIAA4005|NAT|Ring3|Rnf3|mKIAA4005	MGI:99495	17	17 D|17 18.53 cM	bromodomain containing 2	Brd2	Brd2	Brd2	-	nucleus	protein serine/threonine kinase activity	BRD2	Brd2	-	-	Yes	0	2	1	0	1		Brd2	3.6018	3.7458	-0.144	1.393	0.0208	0.0799	0
Bri3	I3|I3 protein	MGI:1933174	5	5 G2	brain protein I3	Bri3	Bri3	Bri3	-	membrane, integral to membrane	-	BRI3	Bri3	-	-	Yes	0	2	1	0	1		Bri3	3.9991	4.094	-0.0949	1.244	0.0021	0.0117	0
Btbd9	1700023F20Rik|4930402L05|AI464421	MGI:1916625	17	17 B1	BTB (POZ) domain containing 9	Btbd9	Btbd9	Btbd9	cell adhesion	-	protein binding	BTBD9	Btbd9	C05C8.6	CG1826	Yes	0	2	1	0	1		Btbd9	2.6856	2.82209	-0.13649	1.369	0.001	0.0063	0
C230093N12Rik	AI426465|Eeig1|MGC38572	MGI:2138935	2	2 B	RIKEN cDNA C230093N12 gene	C230093N12Rik	C230093N12Rik	C230093N12Rik	-	-	-	FAM102A	-	-	-	Yes	0	2	1	0	1		C230093N12Rik	3.3725	3.48139	-0.10889	1.284	0.0007	0.005	0
C330012H03Rik	IMP-2|Imp2	MGI:2442686	16	16 B1	RIKEN cDNA C330012H03 gene	C330012H03Rik	C330012H03Rik	C330012H03Rik	-	-	-	IGF2BP2	RGD1305614_predicted	-	-	Yes	0	2	1	0	1		C330012H03Rik	2.6004	3.02859	-0.42819	2.68	0	0	0
Cdc37l1	2700033A15Rik|BB159850|Cdc37l|Harc	MGI:1914322	19	19 C2	cell division cycle 37 homolog (S. cerevisiae)-like 1	Cdc37l1	Cdc37l1	Cdc37l1	regulation of progression through cell cycle, cytokinesis	-	-	CDC37L1	Cdc37l1	-	-	Yes	0	2	1	0	1		Cdc37l1	3.3816	3.59039	-0.20879	1.617	0	0	0
Chd9	1810014J18Rik|9030205D12Rik|A330063D19Rik|AD013|PRIC320|mKIAA0308	MGI:1924001	8	8 C5	chromodomain helicase DNA binding protein 9	Chd9	Chd9	Chd9	-	nucleus	helicase activity	CHD9	LOC307727	-	-	Yes	2	2	1	0	1		Chd9	2.5792	2.85669	-0.27749	1.894	0	0	0
Clstn1	1810034E21Rik|Cst-1|Cstn1	MGI:1929895	4	-	calsyntenin 1	Clstn1	Clstn1	Clstn1	-	-	calcium ion binding, protein binding	CLSTN1	Clstn1	cdh-11	cals	Yes	2	2	1	0	1		Clstn1	3.8853	4.08969	-0.20439	1.6	0	0	0
Cnot10	2600001P13Rik|MGC37693	MGI:1926143	9	9 F3	CCR4-NOT transcription complex, subunit 10	Cnot10	Cnot10	Cnot10	biological process unknown	-	molecular function unknown	CNOT10	Cnot10	-	-	Yes	0	2	1	0	1		Cnot10	4.0116	4.1935	-0.1819	1.52	0	0	0
Cstf2t	64kDa|C77975|tCstF-64	MGI:1932622	19	19 C1	cleavage stimulation factor, 3' pre-RNA subunit 2, tau	Cstf2t	Cstf2t	Cstf2t	-	-	nucleotide binding, nucleic acid binding	CSTF2T	Cstf2t_predicted	cpf-2	CstF-64	Yes	0	2	1	0	1		Cstf2t	3.047	3.17399	-0.12699	1.339	0.0005	0.0034	0
D11Bwg0280e	2410117E06Rik|R74931	MGI:106374	11	11 A1|11 25.0 cM	DNA segment, Chr 11, Brigham & Women's Genetics 0280e expressed	D11Bwg0280e	D11Bwg0280e	D11Bwg0280e	-	nucleus	zinc ion binding	DKFZp761I2123	RGD1309256	-	-	Yes	0	2	1	0	1		D11Bwg0280e	2.8365	2.98419	-0.14769	1.405	0	0.0007	0
D230012E17Rik	5033403E17Rik|9030223K07Rik|A530084K22|Pgap1	MGI:2443342	1	1 C1.1	RIKEN cDNA D230012E17 gene	D230012E17Rik	D230012E17Rik	D230012E17Rik	-	-	-	PGAP1	Pgap1	-	CG3160	Yes	0	2	1	0	1		D230012E17Rik	2.7743	2.93799	-0.16369	1.457	0.0055	0.0267	0
Ddit4	5830413E08Rik|AA415483|REDD1|Rtp801|dig2	MGI:1921997	10	10 B3	DNA-damage-inducible transcript 4	Ddit4	Ddit4	Ddit4	biological process unknown	-	molecular function unknown	DDIT4	Ddit4	-	-	Yes	0	2	1	0	1		Ddit4	3.6734	3.7997	-0.1263	1.337	0	0.0004	0
Dhrs7	2310016E22Rik|AW061210|retDSR4|retSDR4	MGI:1913625	12	12 C3	dehydrogenase/reductase (SDR family) member 7	Dhrs7	Dhrs7	Dhrs7	metabolism	-	oxidoreductase activity	DHRS7	RGD1565002_predicted	-	CG31937	Yes	0	2	1	0	1		Dhrs7	2.662	2.9034	-0.2414	1.743	0	0	0
Dido1	6720461J16Rik|C530043I07|D130048F08Rik|DIO-1|Datf1|Dido2|Dido3|mKIAA0333	MGI:1344352	2	2 H4	death inducer-obliterator 1	Dido1	Dido1	Dido1	-	-	DNA binding, protein binding	DIDO1	Datf1_predicted	-	-	Yes	0	2	1	0	1	1	Dido1	2.7555	3.20749	-0.45199	2.831	0	0	0
Dtnb	dtn-b	MGI:1203728	12	12 A1.1|12 2.0 cM	dystrobrevin, beta	Dtnb	Dtnb	Dtnb	-	-	calcium ion binding, protein binding	DTNB	Dtnb	-	-	Yes	0	2	1	0	1		Dtnb	3.2074	3.3057	-0.0983	1.254	0.0063	0.0297	0
Dusp4	2700078F24Rik|AI844617|BB104621|E130306H24Rik	MGI:2442191	8	8 A4	dual specificity phosphatase 4	Dusp4	Dusp4	Dusp4	-	-	phosphoprotein phosphatase activity, protein tyrosine phosphatase activity	DUSP4	Dusp4	-	-	Yes	0	2	1	0	1		Dusp4	3.0677	3.2587	-0.191	1.552	0	0	0
Eif2c1	Ago1	MGI:2446630	4	4 D2.2	eukaryotic translation initiation factor 2C, 1	Eif2c1	Eif2c1	Eif2c1	biological process unknown	-	translation initiation factor activity	EIF2C1	Eif2c1_predicted	alg-2	-	Yes	0	2	1	0	1		Eif2c1	2.8961	3.0428	-0.1467	1.401	0.001	0.0063	0
Eif4e2	2700069E09Rik|AI036339|AV129531|D0H0S6743E|Eif4el3	MGI:1914440	1	1 D	eukaryotic translation initiation factor 4E member 2	Eif4e2	Eif4e2	Eif4e2	-	-	RNA binding, translation initiation factor activity	EIF4E2	Eif4e2_predicted	ife-4	4EHP	Yes	0	2	1	0	1		Eif4e2	2.8327	2.96229	-0.12959	1.347	0.0005	0.0036	0
Elovl6	C77826|FAE|LCE|MGC107467	MGI:2156528	3	3 G3	ELOVL family member 6, elongation of long chain fatty acids (yeast)	Elovl6	Elovl6	Elovl6	-	integral to membrane	transferase activity, transferring groups other than amino-acyl groups	ELOVL6	Elovl6	elo-3	Baldspot	Yes	2	2	1	0	1		Elovl6	3.8194	4.0704	-0.251	1.782	0.0002	0.0019	0
Enah	AI464316|AW045240|Mena|Ndpp1|WBP8	MGI:108360	1	1 H5|1 98.7 cM	enabled homolog (Drosophila)	Enah	Enah	Enah	neural tube closure	stress fiber	-	-	Enah	-	ena	Yes	2	2	1	0	1		Enah	3.0033	3.56679	-0.56349	3.66	0	0	0
Epc1	2400007E14Rik|5730566F07Rik|A930032N02Rik	MGI:1278322	18	18 A1	enhancer of polycomb homolog 1 (Drosophila)	Epc1	Epc1	Epc1	regulation of cell growth	nucleus	-	EPC1	Epc1_predicted	-	-	Yes	0	2	1	0	1		Epc1	2.907	3.0051	-0.0981	1.253	0.013	0.0546	0
Eps15l1	9830147J04Rik|AI593686|Eps15-rs|Eps15R	MGI:104582	8	8 C1	epidermal growth factor receptor pathway substrate 15-like 1	Eps15l1	Eps15l1	Eps15l1	-	-	receptor activity, calcium ion binding	EPS15L1	LOC361120	ehs-1	Eps-15	Yes	0	2	1	0	1		Eps15l1	3.4505	3.5836	-0.1331	1.358	0	0.0003	0
Esco1	A930014I12Rik	MGI:1925055	18	18 A2	establishment of cohesion 1 homolog 1 (S. cerevisiae)	Esco1	Esco1	Esco1	cell cycle	nucleus	-	ESCO1	LOC498820	-	-	Yes	0	2	1	0	1		Esco1	2.6556	2.7934	-0.1378	1.373	0.022	0.0834	0
Esrrb	ERRb|Err2|Estrrb|Nr3b2	MGI:1346832	12	12 D2|12 41.0 cM	estrogen related receptor, beta	Esrrb	Esrrb	Esrrb	-	-	DNA binding, transcription factor activity	ESRRB	-	-	ERR	Yes	2	2	1	0	1	1	Esrrb	3.8597	4.2937	-0.434	2.716	0	0	0
Etv5	1110005E01Rik|8430401F14Rik|ERM	MGI:1096867	16	16 B1	ets variant gene 5	Etv5	Etv5	Etv5	-	-	DNA binding, transcription factor activity	ETV5	Etv5_predicted	-	-	Yes	2	2	1	0	1	1	Etv5	3.5249	3.89269	-0.36779	2.332	0	0	0
Ext1	AA409028	MGI:894663	15	15 C|15 26.55 cM	exostoses (multiple) 1	Ext1	Ext1	Ext1	-	extracellular space, endoplasmic reticulum	-	EXT1	LOC299907	rib-1	ttv	Yes	0	2	1	0	1		Ext1	2.7396	2.83049	-0.09089	1.232	0.0236	0.0879	0
Fath	2310038E12Rik|AU023433|Fat1|mFat1	MGI:109168	8	8 B1.1|8 25.0 cM	fat tumor suppressor homolog (Drosophila)	Fath	Fath	Fath	-	-	calcium ion binding, protein binding	FAT	LOC497706	cdh-4	fat2	Yes	0	2	1	0	1		Fath	3.6933	3.9703	-0.277	1.892	0	0	0
Fblim1	2410043F08Rik|Cal|Gt10	MGI:1921452	4	4 E1	filamin binding LIM protein 1	Fblim1	Fblim1	Fblim1	-	cytoskeleton	protein binding	FBLIM1	Fblim1	-	-	Yes	2	2	1	0	1		Fblim1	2.9162	3.22699	-0.31079	2.045	0	0	0
Fbxl17	6330576B01Rik|AI452053|C130023C01Rik|Fbx13|Fbxo13	MGI:1354704	17	17 E1.2	F-box and leucine-rich repeat protein 17	Fbxl17	Fbxl17	Fbxl17	ubiquitin cycle	-	-	FBXL17	Fbxl17_predicted	-	-	Yes	0	2	1	0	1		Fbxl17	1.7901	2.10619	-0.31609	2.07	0.0039	0.0197	0
Fbxo15	AU019763|Fbx15|ecat3	MGI:1354755	18	18 E4	F-box protein 15	Fbxo15	Fbxo15	Fbxo15	-	-	ubiquitin-protein ligase activity, protein binding	FBXO15	Fbxo15_predicted	-	-	Yes	2	2	1	0	1		Fbxo15	3.7748	4.04279	-0.26799	1.853	0	0	0
Fer1l3	2310004N10Rik|2310051D19Rik|E030042N20Rik	MGI:1919192	19	19 C2	fer-1-like 3, myoferlin (C. elegans)	Fer1l3	Fer1l3	Fer1l3	-	-	-	FER1L3	RGD1564216_predicted	-	-	Yes	1	2	1	0	1		Fer1l3	2.7177	3.5764	-0.8587	7.222	0	0	0
Frmd4b	6030440G05Rik|C87375|GOBLIN|GRSP1|R74720|mKIAA1013	MGI:2141794	6	6 D3	FERM domain containing 4B	Frmd4b	Frmd4b	Frmd4b	-	cytoplasm	binding	FRMD4B	Frmd4b	F07C6.4a	-	Yes	0	2	1	0	1		Frmd4b	2.347	2.4834	-0.1364	1.368	0.0079	0.0358	0
Gatad2b	AL118180|C430014D17Rik|KIAA1150|P66beta|mKIAA1150	MGI:2443225	3	3 F1	GATA zinc finger domain containing 2B	Gatad2b	Gatad2b	Gatad2b	-	nucleus	transcription factor activity	GATAD2B	Gatad2b	dcp-66	simj	Yes	0	2	1	0	1	1	Gatad2b	3.1349	3.27629	-0.14139	1.384	0	0.0005	0
Gnb2l1	GB-like|Gnb2-rs1|Rack1|p205	MGI:101849	11	11 B1.2	guanine nucleotide binding protein (G protein), beta polypeptide 2 like 1	Gnb2l1	Gnb2l1	Gnb2l1	-	-	GTPase activity, receptor activity	GNB2L1	Gnb2l1	K04D7.1	Rack1	Yes	0	2	1	0	1		Gnb2l1	5.2419	5.34569	-0.10379	1.269	0.0032	0.0171	0
Hes1	Hry	MGI:104853	16	16 B2|16 27.0 cM	hairy and enhancer of split 1 (Drosophila)	Hes1	Hes1	Hes1	negative regulation of transcription from RNA polymerase II promoter	-	DNA binding	HES1	Hes1	-	h	Yes	0	2	1	0	1	1	Hes1	2.678	2.7856	-0.1076	1.281	0.0223	0.0843	0
Hexb	-	MGI:96074	13	13 D1|13 46.0 cM	hexosaminidase B	Hexb	Hexb	Hexb	skeletal development	acrosome	-	HEXB	Hexb	T14F9.3	-	Yes	0	2	1	0	1		Hexb	3.3262	3.72199	-0.39579	2.487	0	0	0
Hk2	AI642394|HKII	MGI:1315197	6	6 C3|6 34.5 cM	hexokinase 2	Hk2	Hk2	Hk2	-	-	nucleotide binding, catalytic activity	HK2	Hk2	hexokinase	Hex-A	Yes	0	2	1	0	1		Hk2	3.6409	3.81469	-0.17379	1.492	0	0	0
Ift52	BC037708|MGC47065|NGD5	MGI:2387217	2	2 H2	intraflagellar transport 52 homolog (Chlamydomonas)	Ift52	Ift52	Ift52	neural tube formation, heart looping	-	-	IFT52	Ift52_predicted	osm-6	osm-6	Yes	0	2	1	0	1		Ift52	3.2141	3.33609	-0.12199	1.324	0.0003	0.0022	0
Inhbb	-	MGI:96571	1	1 E2.3|1 64.1 cM	inhibin beta-B	Inhbb	Inhbb	Inhbb	-	extracellular region	hormone activity	INHBB	Inhbb	-	-	Yes	2	2	1	0	1		Inhbb	2.6808	3.0449	-0.3641	2.312	0	0.0007	0
Jag1	Headturner|Htu|Ser-1|Serrate-1|slalom	MGI:1095416	2	2 F3|2 77.0 cM	jagged 1	Jag1	Jag1	Jag1	morphogenesis of an epithelial sheet	-	calcium ion binding	JAG1	Jag1	-	-	Yes	0	2	1	0	1		Jag1	3.0102	3.19989	-0.18969	1.547	0	0.0001	0
Jmjd1c	5430433L24Rik|D630035I23Rik|Jmjdic|TRIP8	MGI:1918614	10	10 B5.1	jumonji domain containing 1C	Jmjd1c	Jmjd1c	Jmjd1c	-	nucleus	iron ion binding	JMJD1C	Jmjd1c	-	-	Yes	0	2	1	0	1		Jmjd1c	2.4564	2.6439	-0.1875	1.539	0.0008	0.0054	0
Jmjd2c	2410141F18Rik|AA517467|Gasc1	MGI:1924054	4	4 C3	jumonji domain containing 2C	Jmjd2c	Jmjd2c	Jmjd2c	-	-	nucleic acid binding, DNA binding	JMJD2C	Jmjd2c_predicted	-	CG33182	Yes	0	2	1	0	1		Jmjd2c	2.7307	3.15109	-0.42039	2.632	0	0	0
Kctd2	2310012I15Rik	MGI:1917632	11	11 E2	potassium channel tetramerisation domain containing 2	Kctd2	Kctd2	Kctd2	-	-	ion channel activity, voltage-gated potassium channel activity	KCTD2	-	-	-	Yes	0	2	1	0	1		Kctd2	3.6219	3.71909	-0.09719	1.25	0.0015	0.0091	0
Lefty1	AI450052|Leftb|Stra3|Tgfb4|lefty|lefty-1	MGI:107405	1	1 F	left right determination factor 1	Lefty1	Lefty1	Lefty1	-	-	cytokine activity, transforming growth factor beta receptor binding	LEFTY1	RGD1561867_predicted	-	-	Yes	2	2	1	0	1		Lefty1	2.8766	3.8017	-0.9251	8.415	0	0	0
Lifr	-	MGI:96788	15	15 A1|15 4.6 cM	leukemia inhibitory factor receptor	Lifr	Lifr	Lifr	-	-	receptor activity, hematopoietin/interferon-class (D200-domain) cytokine receptor activity	LIFR	Lifr	-	-	Yes	0	2	1	0	1		Lifr	2.1047	2.4261	-0.3214	2.096	0.0001	0.001	0
LOC195531	MGC60813	-	4	4 E1	similar to reduced expression 2	LOC195531	LOC195531	LOC195531	-	-	-	-	-	-	-	No	0	2	1	0	1		LOC195531	2.1045	2.6176	-0.5131	3.259	0	0	0
LOC432825	-	-	14	14 A2	hypothetical LOC432825	LOC432825	LOC432825	LOC432825	-	-	-	-	-	-	-	Yes	0	2	1	0	1		LOC432825	2.7531	3.0335	-0.2804	1.907	0	0	0
LOC544988	-	-	14	14 A1	hypothetical protein LOC544988	LOC544988	LOC544988	LOC544988	-	-	-	-	-	-	-	Yes	0	2	1	0	1		LOC544988	3.313	3.61169	-0.29869	1.989	0	0	0
Lrba	C80285|D3Ertd775e|Lab300|Lba	MGI:1933162	3	-	LPS-responsive beige-like anchor	Lrba	Lrba	Lrba	signal transduction, protein localization	-	-	LRBA	Lrba_predicted	-	-	Yes	0	2	1	0	1		Lrba	2.1052	2.2646	-0.1594	1.443	0.024	0.089	0
Lrig3	9030421L11Rik|9130004I02Rik|9430095K15Rik|mKIAA3016	MGI:2443955	10	10 D3	leucine-rich repeats and immunoglobulin-like domains 3	Lrig3	Lrig3	Lrig3	-	membrane, integral to membrane	-	LRIG3	RGD1561255_predicted	T21D12.9c	lbk	Yes	2	2	1	0	1		Lrig3	2.7279	3.18929	-0.46139	2.893	0	0	0
Map4k4	AU045934|HGK|Nik	MGI:1349394	1	-	mitogen-activated protein kinase kinase kinase kinase 4	Map4k4	Map4k4	Map4k4	-	-	nucleotide binding, protein kinase activity	MAP4K4	Map4k4_predicted	-	msn	Yes	1	2	1	0	1		Map4k4	3.3872	3.55529	-0.16809	1.472	0	0	0
Mapk4	A330097D03Rik|Erk3|Prkm4|p63Mapk	MGI:2444559	18	18 E2	mitogen-activated protein kinase 4	Mapk4	Mapk4	Mapk4	-	-	nucleotide binding, protein kinase activity	MAPK4	Mapk4	-	-	Yes	2	2	1	0	1		Mapk4	2.1472	2.40139	-0.25419	1.795	0.0166	0.0665	0
Mgat3	1110038J12Rik|AI848272|GnT-III	MGI:104532	15	15 E|15 46.2 cM	mannoside acetylglucosaminyltransferase 3	Mgat3	Mgat3	Mgat3	-	extracellular space	beta-1,4-mannosylglycoprotein 4-beta-N-acetylglucosaminyltransferase activity	MGAT3	Mgat3	-	-	Yes	0	2	1	0	1		Mgat3	2.192	2.426	-0.234	1.713	0.006	0.0285	0
Mid1	61B3-R|DXHXS1141|Fxy|MGC60591|Trim18	MGI:1100537	X	X F5|X 74.2 cM	midline 1	Mid1	Mid1	Mid1	-	intracellular	protein binding	MID1	Mid1	-	-	Yes	0	2	1	0	1		Mid1	2.6924	3.03169	-0.33929	2.184	0	0	0
Msi2	1700105C15Rik|AI451722|AI563628|AW489193|MGC118040|MGC130496|Msi2h	MGI:1923876	11	11 B5-C	Musashi homolog 2 (Drosophila)	Msi2	Msi2	Msi2	biological process unknown	-	nucleotide binding	MSI2	-	msi-1	CG32169	Yes	0	2	1	0	1		Msi2	3.6776	3.87049	-0.19289	1.559	0	0	0
Mtf2	9230112N11Rik|AA537621|C76717|M96|MGC116639	MGI:105050	5	5 F	metal response element binding transcription factor 2	Mtf2	Mtf2	Mtf2	-	-	nucleic acid binding, DNA binding	MTF2	Mtf2	-	Pcl	Yes	0	2	1	0	1		Mtf2	3.2796	3.6436	-0.364	2.312	0	0	0
Myo10	AW048724|D15Ertd600e|mKIAA0799	MGI:107716	15	15 C|15 9.2 cM	myosin X	Myo10	Myo10	Myo10	-	-	motor activity, actin binding	MYO10	Myo10_predicted	-	-	Yes	0	2	1	0	1		Myo10	3.1456	3.3677	-0.2221	1.667	0.0038	0.0195	0
Ndufs4	C1-18k	MGI:1343135	13	13 D2.2	NADH dehydrogenase (ubiquinone) Fe-S protein 4	Ndufs4	Ndufs4	Ndufs4	-	mitochondrion	NADH dehydrogenase activity	NDUFS4	Aqdq	lpd-5	CG12203	Yes	0	2	1	0	1		Ndufs4	3.5661	3.76829	-0.20219	1.592	0	0	0
Nfatc2ip	D7Ertd304e|MGC130564|NIP45	MGI:1329015	7	7 F4|7 61.0 cM	nuclear factor of activated T-cells, cytoplasmic, calcineurin-dependent 2 interacting protein	Nfatc2ip	Nfatc2ip	Nfatc2ip	cytokine production	-	protein binding	NFATC2IP	Nfatc2ip	-	-	Yes	2	2	1	0	1		Nfatc2ip	3.2736	3.6063	-0.3327	2.151	0	0	0
Nfib	6720429L07Rik|E030026I10Rik	MGI:103188	4	4 C4-C6|4 38.6 cM	nuclear factor I/B	Nfib	Nfib	Nfib	-	-	DNA binding, transcription factor activity	NFIB	Nfib	-	-	Yes	2	2	1	0	1	1	Nfib	2.6834	2.8827	-0.1993	1.582	0.0057	0.0274	0
Nmnat2	AI843915|D030041I09Rik|MGC113818|PNAT1|PNAT2	MGI:2444155	1	1 G3	nicotinamide nucleotide adenylyltransferase 2	Nmnat2	Nmnat2	Nmnat2	biosynthesis	-	nicotinamide-nucleotide adenylyltransferase activity	-	Nmnat2_predicted	F26H9.4	-	Yes	2	2	1	0	1		Nmnat2	3.031	3.3008	-0.2698	1.861	0	0	0
Odz4	Doc4|ELM2|R75022|Ten-m4|l(7)-3Rn|l7Rn3|mKIAA1302	MGI:2447063	7	7 E1|7 47.7 cM	odd Oz/ten-m homolog 4 (Drosophila)	Odz4	Odz4	Odz4	cell adhesion	-	protein binding	ODZ4	Odz4_predicted	-	-	Yes	2	2	1	0	1		Odz4	2.4979	3.2384	-0.7405	5.501	0	0	0
Otx2	E130306E05Rik	MGI:97451	14	14 C1|14 19.0 cM	orthodenticle homolog 2 (Drosophila)	Otx2	Otx2	Otx2	cell fate specification	-	DNA binding	OTX2	Otx2	ttx-1	-	Yes	2	2	1	0	1	1	Otx2	3.0546	3.67929	-0.62469	4.213	0	0	0
Pcaf	A930006P13Rik|AI461839|AW536563	MGI:1343094	17	17 C|17 30.0 cM	p300/CBP-associated factor	Pcaf	Pcaf	Pcaf	-	histone acetyltransferase complex, kinetochore	-	PCAF	Pcaf	pcaf-1	-	Yes	0	2	1	0	1		Pcaf	2.688	3.1859	-0.4979	3.147	0	0	0
Pck2	1810010O14Rik|9130022B02Rik	MGI:1860456	14	14 C1|14 21.0 cM	phosphoenolpyruvate carboxykinase 2 (mitochondrial)	Pck2	Pck2	Pck2	-	-	nucleotide binding, phosphoenolpyruvate carboxykinase activity	PCK2	Pck2_predicted	R11A5.4b	Pepck	Yes	2	2	1	0	1		Pck2	3.1637	3.9539	-0.7902	6.168	0	0	0
Pcsk6	C86343|Pace4|SPC4	MGI:102897	7	7 C|7 28.5 cM	proprotein convertase subtilisin/kexin type 6	Pcsk6	Pcsk6	Pcsk6	-	-	serine-type endopeptidase activity, subtilase activity	PCSK6	Pcsk6	-	-	Yes	2	2	1	0	1		Pcsk6	3.3767	3.5337	-0.157	1.435	0	0	0
Pdgfc	1110064L01Rik|AI647969|PDGF-C	MGI:1859631	3	3 E3	platelet-derived growth factor, C polypeptide	Pdgfc	Pdgfc	Pdgfc	regulation of progression through cell cycle	-	platelet-derived growth factor receptor binding	PDGFC	Pdgfc	-	-	Yes	0	2	1	0	1		Pdgfc	2.4778	2.71969	-0.24189	1.745	0	0	0
Phc1	AW557034|Edr|Edr1|Mph1|Rae-28|rae28	MGI:103248	6	6 F3|6 57.0 cM	polyhomeotic-like 1 (Drosophila)	Phc1	Phc1	Phc1	-	-	DNA binding, protein binding	PHC1, LOC653441	Phc1_predicted	-	ph-d	Yes	2	2	1	0	1	1	Phc1	3.8582	4.3246	-0.4664	2.926	0	0	0
Phip	2810004D21Rik|4632404O06Rik|Ndrp|Wdr11	MGI:1932404	9	9 E3.1	pleckstrin homology domain interacting protein	Phip	Phip	Phip	insulin receptor signaling pathway	-	protein binding	PHIP	-	-	-	Yes	0	2	1	0	1		Phip	3.4039	3.51319	-0.10929	1.286	0.0004	0.003	0
Pik4ca	-	MGI:2448506	16	16 A3	phosphatidylinositol 4-kinase, catalytic, alpha polypeptide	Pik4ca	Pik4ca	Pik4ca	-	-	kinase activity, transferase activity	PIK4CA	Pik4ca	Y75B8A.24	CG10260	Yes	0	2	1	0	1		Pik4ca	3.6566	3.87289	-0.21629	1.645	0	0	0
Pitpnc1	1110020B03Rik|5830436L09Rik|AI662802|AI851387|C330017I21Rik|Dnr411|MGC118005|RDGBB|RDGBB1|rdgB-beta	MGI:1919045	11	11 E1	phosphatidylinositol transfer protein, cytoplasmic 1	Pitpnc1	Pitpnc1	Pitpnc1	-	cytoplasm	phosphatidylinositol binding	PITPNC1	LOC498015	-	rdgBbeta	Yes	2	2	1	0	1		Pitpnc1	2.7039	3.10029	-0.39639	2.491	0	0	0
Pla1a	AA986889|Ps-pla1|Pspla1	MGI:1934677	16	16 B3|16 28.4 cM	phospholipase A1 member A	Pla1a	Pla1a	Pla1a	-	extracellular space	catalytic activity	PLA1A	Pspla1	-	-	Yes	0	2	1	0	1		Pla1a	3.052	3.5802	-0.5282	3.374	0	0	0
Plekha5	2810431N21Rik|AI428202|AK129423|MGC38455|Pepp2	MGI:1923802	6	6 G2	pleckstrin homology domain containing, family A member 5	Plekha5	Plekha5	Plekha5	-	-	-	PLEKHA5	Plekha5	-	-	Yes	0	2	1	0	1		Plekha5	3.0647	3.24649	-0.18179	1.519	0	0.0006	0
Pml	1200009E24Rik|AI661194|Trim19	MGI:104662	9	9 B|9 32.0 cM	promyelocytic leukemia	Pml	Pml	Pml	-	-	DNA binding, protein binding	PML	RGD1562602_predicted	-	-	Yes	2	2	1	0	1	1	Pml	3.0889	3.39639	-0.30749	2.029	0	0.0004	0
Ppargc1a	A830037N07Rik|PGC-1|PGC-1v|Pgc-1alpha|Pgc1|Pgco1|Ppargc1	MGI:1342774	5	5 C1	peroxisome proliferative activated receptor, gamma, coactivator 1 alpha	Ppargc1a	Ppargc1a	Ppargc1a	-	-	nucleotide binding, nucleic acid binding	PPARGC1A	Ppargc1a	-	-	Yes	0	2	1	0	1		Ppargc1a	4.0043	4.1727	-0.1684	1.473	0	0	0
Ppm1a	2310003C21Rik|2900017D14Rik|AI427932|AU017636|MMPa-2|MPPa-1	MGI:99878	12	12 C3	protein phosphatase 1A, magnesium dependent, alpha isoform	Ppm1a	Ppm1a	Ppm1a	-	-	magnesium ion binding, catalytic activity	PPM1A	Ppm1a	-	CG6036	Yes	0	2	1	0	1		Ppm1a	2.5252	2.757	-0.2318	1.705	0	0	0
Ppp2r2d	1300017E19Rik|D7Ertd753e|MDS026	MGI:1289252	7	7 F4|7 68.0 cM	protein phosphatase 2, regulatory subunit B, delta isoform	Ppp2r2d	Ppp2r2d	Ppp2r2d	signal transduction	protein phosphatase type 2A complex	-	PPP2R2D	Ppp2r2d	-	tws	Yes	0	2	1	0	1		Ppp2r2d	3.5546	3.6721	-0.1175	1.31	0.0002	0.0015	0
Ppp2r5c	2610043M05Rik|2700063L20Rik|AI060890|AW545884|D12Bwg0916e|mKIAA0044	MGI:1349475	12	12 F2|12 57.0 cM	protein phosphatase 2, regulatory subunit B (B56), gamma isoform	Ppp2r5c	Ppp2r5c	Ppp2r5c	-	protein phosphatase type 2A complex, nucleus	-	PPP2R5C	RGD1564600_predicted	-	PP2A-B'	Yes	0	2	1	0	1		Ppp2r5c	3.1753	3.26719	-0.09189	1.235	0.0079	0.0359	0
Prkcb1	A130082F03Rik|PKC-Beta|Pkcb|PkcbetaII|Prkcb	MGI:97596	7	7 F2|7 60.0 cM	protein kinase C, beta 1	Prkcb1	Prkcb1	Prkcb1	-	-	nucleotide binding, protein kinase activity	PRKCB1	Prkcb1	-	-	Yes	0	2	1	0	1		Prkcb1	2.3478	2.6005	-0.2527	1.789	0.0071	0.033	0
Ralb	5730472O18Rik	MGI:1927244	1	1 E2	v-ral simian leukemia viral oncogene homolog B (ras related)	Ralb	Ralb	Ralb	-	-	nucleotide binding, GTP binding	RALB	Ralb	-	-	Yes	1	2	1	0	1		Ralb	3.6603	3.73029	-0.06999	1.174	0.0238	0.0886	0
Ralgps2	1810020P17Rik|2210408F11Rik|4921528G01Rik|9130014M22Rik|AU043409|AW046161	MGI:1925505	1	1 H1	Ral GEF with PH domain and SH3 binding motif 2	Ralgps2	Ralgps2	Ralgps2	intracellular signaling cascade	-	guanyl-nucleotide exchange factor activity	RALGPS2	Ralgps2	-	-	Yes	0	2	1	0	1		Ralgps2	2.3687	2.52329	-0.15459	1.427	0.01	0.0435	0
Ranbp17	4932704E15Rik	MGI:1929706	11	-	RAN binding protein 17	Ranbp17	Ranbp17	Ranbp17	protein import into nucleus, docking	-	rhodopsin-like receptor activity	RANBP17	RGD1562576_predicted	-	-	Yes	0	2	1	0	1		Ranbp17	3.4918	3.57129	-0.07949	1.2	0.0144	0.0593	0
Rara	Nr1b1|RAR|RARalpha1	MGI:97856	11	11 D-E1|11 57.8 cM	retinoic acid receptor, alpha	Rara	Rara	Rara	ureteric bud development	-	DNA binding	-	-	-	-	Yes	0	2	1	0	1	1	Rara	2.9799	3.0658	-0.0859	1.218	0.0132	0.0552	0
Rbpms	2010300K22Rik|2700019M19Rik|AU017537|hermes	MGI:1334446	8	8 A4	RNA binding protein gene with multiple splicing	Rbpms	Rbpms	Rbpms	-	-	nucleotide binding, nucleic acid binding	RBPMS	-	-	-	Yes	0	2	1	0	1		Rbpms	3.5763	3.7338	-0.1575	1.437	0	0	0
Rpl14	3100001N19Rik|AA407502|AL022816|CAG-ISL-7|CTG-B33|L14	MGI:1914365	9	9 F4	ribosomal protein L14	Rpl14	Rpl14	Rpl14	-	intracellular	structural constituent of ribosome	RPL14	Rpl14	-	RpL14	Yes	0	2	1	0	1		Rpl14	4.321	4.4278	-0.1068	1.278	0.0003	0.0021	0
Runx1t1	Cbfa2t1h|ETO|MTG8	MGI:104793	4	4 A|4 4.4 cM	runt-related transcription factor 1; translocated to, 1 (cyclin D-related)	Runx1t1	Runx1t1	Runx1t1	-	-	DNA binding, transcription factor activity	RUNX1T1	Cbfa2t1_predicted	-	-	Yes	0	2	1	0	1	1	Runx1t1	1.8064	2.1029	-0.2965	1.979	0.0105	0.0455	0
Sars	C78314|Sars1|Strs	MGI:102809	3	3 F3|3 55.7 cM	seryl-aminoacyl-tRNA synthetase	Sars	Sars	Sars	-	-	nucleotide binding, aminoacyl-tRNA ligase activity	SARS	Sars1	srs-2	CG17259	Yes	0	2	1	0	1		Sars	3.722	3.9939	-0.2719	1.87	0	0	0
Scarb1	AI120173|CD36|Cd36l1|Cla-1|Cla1|D5Ertd460e|SR-B1|SR-BI|SRBI|Srb1|mSR-BI	MGI:893578	5	5 G1.1|5 68.0 cM	scavenger receptor class B, member 1	Scarb1	Scarb1	Scarb1	-	integral to membrane of membrane fraction	receptor activity	SCARB1	Scarb1	-	emp	Yes	0	2	1	0	1		Scarb1	3.3447	3.42689	-0.08219	1.208	0.0079	0.0359	0
Sgk	Sgk1	MGI:1340062	10	10 A3	serum/glucocorticoid regulated kinase	Sgk	Sgk	Sgk	-	-	nucleotide binding, protein kinase activity	SGK	Sgk	sgk-1	-	Yes	2	2	1	0	1		Sgk	4.2905	4.511	-0.2205	1.661	0	0	0
Slc23a2	AI844736|NBTL1|SVCT2|Slc23a1|YSPL2|mKIAA0238	MGI:1859682	2	2 G2	solute carrier family 23 (nucleobase transporters), member 2	Slc23a2	Slc23a2	Slc23a2	transport	-	transporter activity	SLC23A2	Slc23a2	C51E3.6	-	Yes	0	2	1	0	1		Slc23a2	3.3748	3.48879	-0.11399	1.3	0.0001	0.0014	0
Slc25a36	C330005L02Rik	MGI:1924909	9	9 E3.3	solute carrier family 25, member 36	Slc25a36	Slc25a36	Slc25a36	-	-	transporter activity, binding	SLC25A36	LOC501039	T09F3.2	CG18317	Yes	0	2	1	0	1		Slc25a36	3.4754	3.907	-0.4316	2.701	0	0	0
Slc7a3	Atrc3|CAT3|SLC7A1|SLC7A2	MGI:1100521	X	X C3	solute carrier family 7 (cationic amino acid transporter, y+ system), member 3	Slc7a3	Slc7a3	Slc7a3	-	integral to plasma membrane	amino acid-polyamine transporter activity	SLC7A3	Slc7a3	-	slif	Yes	2	2	1	0	1		Slc7a3	3.2949	4.28739	-0.99249	9.828	0	0	0
Socs2	8030460M17|AI527257|AW108012|CIS2|Cish2|D130043N08Rik|JAB|MGC118106|SOCS-2|SSI-2|hg	MGI:1201787	10	10 C2|10 52.0 cM	suppressor of cytokine signaling 2	Socs2	Socs2	Socs2	regulation of cell growth, intracellular signaling cascade	-	-	SOCS2	Socs2	-	-	Yes	2	2	1	0	1		Socs2	3.4487	3.8795	-0.4308	2.696	0	0	0
Stk17b	3110009A03Rik|AI120141|Drak2	MGI:2138162	1	1 C1.1	serine/threonine kinase 17b (apoptosis-inducing)	Stk17b	Stk17b	Stk17b	-	-	nucleotide binding, protein kinase activity	STK17B	Stk17b	-	-	Yes	1	2	1	0	1		Stk17b	2.8914	3.0459	-0.1545	1.427	0.0026	0.0143	0
Suz12	2610028O16Rik|AI195385|AU016842|AW536442|D11Ertd530e|KIAA0160|mKIAA0160	MGI:1261758	11	11 B5|11 47.2 cM	suppressor of zeste 12 homolog (Drosophila)	Suz12	Suz12	Suz12	-	nucleus	nucleic acid binding	SUZ12	-	-	Su(z)12	Yes	0	2	1	0	1		Suz12	3.7008	3.90719	-0.20639	1.608	0	0	0
Tcfcp2l1	1810030F05Rik|4932442M07Rik|AA575098|Crtr-1|D930018N21Rik|LBP-9	MGI:2444691	1	1 E2	transcription factor CP2-like 1	Tcfcp2l1	Tcfcp2l1	Tcfcp2l1	negative regulation of transcription from RNA polymerase II promoter	-	DNA binding	TFCP2L1	Tcfcp2l1_predicted	-	-	Yes	0	2	1	0	1		Tcfcp2l1	4.1034	4.3297	-0.2263	1.683	0	0	0
Tcl1	-	MGI:1097166	12	12 E|12 52.0 cM	T-cell lymphoma breakpoint 1	Tcl1	Tcl1	Tcl1	-	nucleus, endoplasmic reticulum	-	TCL1A	-	-	-	Yes	2	2	1	0	1		Tcl1	3.0628	4.21579	-1.15299	14.222	0	0	0
Tdgf1	CR1|cripto	MGI:98658	9	9 F3|9 60.0 cM	teratocarcinoma-derived growth factor	Tdgf1	Tdgf1	Tdgf1	activation of MAPK activity	-	protein binding	-	-	-	-	Yes	0	2	1	0	1		Tdgf1	3.5111	4.1666	-0.6555	4.523	0	0	0
Tdh	-	MGI:1926231	14	14 D1	L-threonine dehydrogenase	Tdh	Tdh	Tdh	-	-	L-threonine 3-dehydrogenase activity, oxidoreductase activity	-	Tdh_predicted	F08F3.4	CG5955	Yes	2	2	1	0	1		Tdh	3.4313	3.9195	-0.4882	3.077	0	0	0
Tiam1	AI847750	MGI:103306	16	16 61.8 cM	T-cell lymphoma invasion and metastasis 1	Tiam1	Tiam1	Tiam1	-	-	receptor signaling protein activity, guanyl-nucleotide exchange factor activity	TIAM1	Tiam1	-	sif	Yes	0	2	1	0	1		Tiam1	3.4672	3.61069	-0.14349	1.391	0	0.0001	0
Tmem131	2610524E03Rik|CC28|D1Bwg0491e|Neg|RW1|YR-23|mKIAA0257	MGI:1927110	1	1 B|1 19.0 cM	transmembrane protein 131	Tmem131	Tmem131	Tmem131	-	integral to membrane	-	TMEM131	RGD1309266_predicted	C27F2.8	CG8370	Yes	0	2	1	0	1		Tmem131	3.5097	3.68729	-0.17759	1.505	0	0	0
Top1	AI467334|D130064I21Rik|Top-1	MGI:98788	2	2 H2-3|2 92.0 cM	topoisomerase (DNA) I	Top1	Top1	Top1	-	-	DNA binding, DNA topoisomerase activity	TOP1	Top1	top-1	Top1	Yes	0	2	1	0	1	1	Top1	2.5244	2.746	-0.2216	1.665	0	0	0
Trh	AI324969|AL022609	MGI:98823	6	6 D1|6 40.0 cM	thyrotropin releasing hormone	Trh	Trh	Trh	-	-	hormone activity, neuropeptide hormone activity	TRH	Trh	-	-	Yes	2	2	1	0	1		Trh	3.1511	3.85599	-0.70489	5.068	0	0	0
Trp53	bbl|bfy|bhy|p53	MGI:98834	11	11 B2-C|11 39.0 cM	transformation related protein 53	Trp53	Trp53	Trp53	protein import into nucleus, translocation, regulation of progression through cell cycle	-	-	TP53	Tp53	-	-	Yes	0	2	1	0	1	1	Trp53	2.6111	2.73079	-0.11969	1.317	0.0094	0.0414	0
Ubqln4	A1u|AI663987|UBIN	MGI:2150152	3	3 F1	ubiquilin 4	Ubqln4	Ubqln4	Ubqln4	biological process unknown	-	molecular function unknown	UBQLN4	Ubqln4_predicted	-	-	Yes	0	2	1	0	1		Ubqln4	3.288	3.5323	-0.2443	1.755	0	0	0
Uck2	AA407809|AI481316|AU018180|AU020720|TSA903|UK|UMK|Umpk	MGI:1931744	1	1 H2.3	uridine-cytidine kinase 2	Uck2	Uck2	Uck2	-	-	nucleotide binding, uridine kinase activity	UCK2	Umpk_predicted	-	CG6364	Yes	0	2	1	0	1		Uck2	3.5531	3.76799	-0.21489	1.64	0	0	0
Uhrf2	2310065A22Rik|AI426270|AW214556|D130071B19Rik|Nirf	MGI:1923718	19	19 C1	ubiquitin-like, containing PHD and RING finger domains 2	Uhrf2	Uhrf2	Uhrf2	-	-	DNA binding, protein binding	UHRF2	Uhrf2_predicted	-	-	Yes	0	2	1	0	1	1	Uhrf2	2.2745	2.49679	-0.22229	1.668	0.0029	0.0156	0
Upp1	AI325217|UPase|UdRPase|Up|Upp	MGI:1097668	11	2006-01-02 11:00:00	uridine phosphorylase 1	Upp1	Upp1	Upp1	-	-	catalytic activity, uridine phosphorylase activity	UPP1	Upp1	ZK783.2	CG3788	Yes	2	2	1	0	1		Upp1	3.6343	3.94439	-0.31009	2.042	0	0	0
Vash1	G630009D10Rik	MGI:2442543	12	12 D2	vasohibin 1	Vash1	Vash1	Vash1	angiogenesis	cytoplasm	-	VASH1	RGD1564082_predicted	-	-	Yes	0	2	1	0	1		Vash1	3.2923	3.6116	-0.3193	2.085	0.0002	0.002	1
Wdr44	2610034K17Rik|9130203L06|DKFZp686L20145|RAB11BP|RPH11	MGI:1919654	X	X A2	WD repeat domain 44	Wdr44	Wdr44	Wdr44	-	-	-	WDR44	Wdr44	sym-4	CG7814	Yes	0	2	1	0	1		Wdr44	3.1791	3.26739	-0.08829	1.225	0.0131	0.0546	0
X99384	MMPAL|Pald|mKIAA1274	MGI:1351623	10	10 B4	cDNA sequence X99384	X99384	X99384	X99384	-	-	protein tyrosine phosphatase activity	KIAA1274	Pald	-	-	Yes	2	2	1	0	1		X99384	3.3768	3.69049	-0.31369	2.059	0	0	0
Zc3hav1	1200014N16Rik|2900058M19Rik|9130009D18Rik|D6Bwg1452e|ZAP	MGI:1926031	6	6 B1	zinc finger CCCH type, antiviral 1	Zc3hav1	Zc3hav1	Zc3hav1	-	cellular component unknown	molecular function unknown	ZC3HAV1	Zc3hav1	-	-	No	0	2	1	0	1		Zc3hav1	2.7885	3.047	-0.2585	1.813	0	0	0
Zfml	AI323587|Np220|mNP220	MGI:1203484	6	6 C3	zinc finger, matrin-like	Zfml	Zfml	Zfml	-	-	nucleotide binding, nucleic acid binding	ZNF638	Zfml_predicted	-	-	Yes	0	2	1	0	1		Zfml	3.7478	4.0511	-0.3033	2.01	0	0	0
Zfp219	2010302A17Rik	MGI:1917140	14	14 C1	zinc finger protein 219	Zfp219	Zfp219	Zfp219	-	nucleus	zinc ion binding	ZNF219	Zfp219	-	-	Yes	2	2	1	0	1		Zfp219	3.9069	4.11999	-0.21309	1.633	0	0	0
Zfp623	2610029D06Rik|AI847036|MGC101961	MGI:1926084	15	15 D3	zinc finger protein 623	Zfp623	Zfp623	Zfp623	-	nucleus	zinc ion binding	ZNF623	RGD1565830_predicted	-	-	Yes	0	2	1	0	1		Zfp623	2.6267	2.76549	-0.13879	1.376	0.027	0.0976	0
0610009K11Rik	AV000801	MGI:1915600	4	4 D3	RIKEN cDNA 0610009K11 gene	0610009K11Rik	0610009K11Rik	0610009K11Rik	ubiquitin cycle	-	zinc ion binding	C1orf166	RGD1309944_predicted	-	CG1134	Yes	0	1	1	0	1		0610009K11Rik	3.3371	3.24201	0.09509	1.244	0.0037	0.0191	0
2310007F12Rik	-	MGI:1916749	X	X F3	RIKEN cDNA 2310007F12 gene	2310007F12Rik	2310007F12Rik	2310007F12Rik	-	-	-	RP1-112K5.2	RGD1562416_predicted	-	-	Yes	0	1	1	0	1		2310007F12Rik	3.2089	3.08611	0.12279	1.326	0.0005	0.0037	0
2810405J04Rik	AL024114	MGI:1919972	17	17 E2	RIKEN cDNA 2810405J04 gene	2810405J04Rik	2810405J04Rik	2810405J04Rik	-	-	-	FAM98A	RGD1305486	C33H5.10	CG5913	Yes	0	1	1	0	1		2810405J04Rik	2.985	2.88661	0.09839	1.254	0.0088	0.0392	0
3110004L20Rik	-	MGI:1920352	13	13 A3.3	RIKEN cDNA 3110004L20 gene	3110004L20Rik	3110004L20Rik	3110004L20Rik	-	-	-	C6orf85	Nritp	-	-	Yes	1	1	1	0	1		3110004L20Rik	3.1536	2.9536	0.2	1.584	0	0	0
4632419K20Rik	-	MGI:1921599	7	7 E3	RIKEN cDNA 4632419K20 gene	4632419K20Rik	4632419K20Rik	4632419K20Rik	-	-	-	C11orf56	MGC94288	-	CG3558	Yes	0	1	1	0	1		4632419K20Rik	3.3856	3.2764	0.1092	1.285	0.0005	0.0036	0
4921511I16Rik	AW208986|CARF	MGI:1918175	8	8 B1.1	RIKEN cDNA 4921511I16 gene	4921511I16Rik	4921511I16Rik	4921511I16Rik	-	intracellular	double-stranded RNA binding	CARF	RGD1305302	-	-	Yes	0	1	1	0	1		4921511I16Rik	2.7696	2.63601	0.13359	1.36	0.0148	0.0607	0
5830417I10Rik	1500041I23Rik|2610100B20Rik|3632445O20Rik|5430404N14Rik|AA387005	MGI:1923272	3	3 F1	RIKEN cDNA 5830417I10 gene	5830417I10Rik	5830417I10Rik	5830417I10Rik	-	-	-	-	-	-	-	Yes	0	1	1	0	1		5830417I10Rik	3.6106	3.53621	0.07439	1.186	0.0161	0.0649	0
Adss	AI314886|AS|Adss2	MGI:87948	1	1 H4	adenylosuccinate synthetase, non muscle	Adss	Adss	Adss	-	-	nucleotide binding, magnesium ion binding	ADSS	Adss_predicted	-	-	Yes	0	1	1	0	1		Adss	3.7255	3.4519	0.2736	1.877	0	0	0
Agps	5832437L22|9930035G10Rik|ADAP-S|ADAS|ADHAPS|ADPS|ALDHPSY|AW123847	MGI:2443065	2	2 C3	alkylglycerone phosphate synthase	Agps	Agps	Agps	electron transport	peroxisome	-	AGPS	Agps	ads-1	CG10253	Yes	0	1	1	0	1		Agps	3.0916	2.877	0.2146	1.639	0	0.0001	0
B3gnt7	C330001H22Rik|beta-3GnT7	MGI:2384394	1	1 C5-D	UDP-GlcNAc:betaGal beta-1,3-N-acetylglucosaminyltransferase 7	B3gnt7	B3gnt7	B3gnt7	protein amino acid glycosylation	cellular component unknown	-	B3GNT7	B3gnt7	-	-	Yes	0	1	1	0	1		B3gnt7	3.5723	3.4871	0.0852	1.216	0.0075	0.0344	0
B630005N14Rik	AI666701	MGI:2141466	6	6 A1	RIKEN cDNA B630005N14 gene	B630005N14Rik	B630005N14Rik	B630005N14Rik	-	-	-	FLJ31818	-	-	CG3570	Yes	1	1	1	0	1		B630005N14Rik	2.8047	2.62361	0.18109	1.517	0.0027	0.0147	0
Bad	AI325008|Bbc2	MGI:1096330	19	19 A	Bcl-associated death promoter	Bad	Bad	Bad	-	-	protein binding, protein binding	BAD	Bad	-	-	Yes	0	1	1	0	1		Bad	3.6547	3.32881	0.32589	2.117	0	0	0
BC022623	-	MGI:2676309	16	16 B2	cDNA sequence BC022623	BC022623	BC022623	BC022623	-	-	-	FAM43A	RGD1304790	-	-	Yes	0	1	1	0	1		BC022623	3.6513	3.5452	0.1061	1.276	0.0007	0.0045	0
BC048546	MGC58520	MGI:3039594	6	6 F3	cDNA sequence BC048546	BC048546	BC048546	BC048546	-	-	-	OVOS2	RGD1565709_predicted	-	-	Yes	0	1	1	0	1		BC048546	2.235	2.02531	0.20969	1.62	0.0249	0.0915	0
Brms1l	0710008O11Rik|AI159718|BRMS1|D12Ertd407e	MGI:1196337	12	12 C1|12 23.0 cM	breast cancer metastasis-suppressor 1-like	Brms1l	Brms1l	Brms1l	protein targeting	-	-	BRMS1L	Brms1l_predicted	-	CG4400	Yes	0	1	1	0	1		Brms1l	3.2335	3.14961	0.08389	1.213	0.0121	0.0513	0
Btbd11	6330404E16Rik	MGI:1921257	10	10 C1	BTB (POZ) domain containing 11	Btbd11	Btbd11	Btbd11	-	-	DNA binding, transcription factor activity	BTBD11	-	-	-	Yes	0	1	1	0	1	1	Btbd11	3.2445	3.14331	0.10119	1.262	0.0273	0.0985	0
C80913	NNX3|Rmp	MGI:1342294	7	7 B3	expressed sequence C80913	C80913	C80913	C80913	protein folding	prefoldin complex	-	C19orf2	RGD1310358_predicted	-	-	Yes	0	1	1	0	1		C80913	3.306	3.1102	0.1958	1.569	0	0	0
Ccnh	6330408H09Rik|AI661354|AV102684|AW538719	MGI:1913921	13	13 C3	cyclin H	Ccnh	Ccnh	Ccnh	regulation of progression through cell cycle	-	cyclin-dependent protein kinase activity	CCNH	Ccnh	cyh-1	CycH	Yes	0	1	1	0	1		Ccnh	3.8589	3.6897	0.1692	1.476	0	0	0
Cdc27	AI452358|APC3|BC023187|CDC27Hs|HNUC	MGI:102685	11	11 E1|11 63.0 cM	cell division cycle 27 homolog (S. cerevisiae)	Cdc27	Cdc27	Cdc27	-	centrosome	molecular function unknown	CDC27	Cdc27	mat-1	Cdc27	Yes	0	1	1	0	1		Cdc27	3.373	3.2087	0.1643	1.459	0.0002	0.0018	0
Ckb	B-CK|Ck-3	MGI:88407	12	12 F1|12 55.0 cM	creatine kinase, brain	Ckb	Ckb	Ckb	-	mitochondrion	creatine kinase activity	CKB	Ckb	-	-	Yes	0	1	1	0	1		Ckb	4.7901	4.48361	0.30649	2.025	0	0	0
Cldn4	CEP-R|Cpetr|Cpetr1	MGI:1313314	5	5 G2|5 75.0 cM	claudin 4	Cldn4	Cldn4	Cldn4	-	extracellular space	structural molecule activity	CLDN4	Cldn4	-	-	Yes	1	1	1	0	1		Cldn4	3.9361	3.5213	0.4148	2.598	0	0	0
Col18a1	endostatin	MGI:88451	10	10 41.3 cM	procollagen, type XVIII, alpha 1	Col18a1	Col18a1	Col18a1	angiogenesis, angiogenesis	-	-	COL18A1	Col18a1	-	CG33171	Yes	2	1	1	0	1		Col18a1	4.0697	3.60091	0.46879	2.942	0	0	0
Ctnnal1	ACRP|AI616177|AW545119|C86009|Catnal1	MGI:1859649	4	4 C1	catenin (cadherin associated protein), alpha-like 1	Ctnnal1	Ctnnal1	Ctnnal1	-	-	structural molecule activity, molecular function unknown	CTNNAL1	Ctnnal1_predicted	-	-	Yes	0	1	1	0	1		Ctnnal1	4.0797	3.747	0.3327	2.151	0	0	0
D10Ucla1	Reep3	MGI:88930	10	10 B5.1|10 30.0 cM	DNA segment, Chr 10, University of California at Los Angeles 1	D10Ucla1	D10Ucla1	D10Ucla1	-	-	-	REEP3	RGD1560401_predicted	-	-	Yes	0	1	1	0	1		D10Ucla1	2.6549	2.36011	0.29479	1.971	0	0	0
D930015E06Rik	mKIAA0922	MGI:2443399	3	3 F1	RIKEN cDNA D930015E06 gene	D930015E06Rik	D930015E06Rik	D930015E06Rik	-	-	-	KIAA0922	-	-	-	Yes	0	1	1	0	1		D930015E06Rik	3.125	3.04361	0.08139	1.206	0.0237	0.0883	0
Dcp1a	1110066A22Rik|4930568L04Rik|AU019772|D14Ertd817e|Mitc1|SMIF	MGI:1923151	14	14 A3	decapping enzyme	Dcp1a	Dcp1a	Dcp1a	mRNA catabolism, nonsense-mediated decay	nucleus	-	DCP1A	Dcp1a_predicted	dcap-1	CG11183	Yes	0	1	1	0	1		Dcp1a	2.7803	2.59031	0.18999	1.548	0	0.0002	0
Dhcr24	2310076D10Rik|5830417J06Rik|mKIAA0018	MGI:1922004	4	4 C7	24-dehydrocholesterol reductase	Dhcr24	Dhcr24	Dhcr24	inactivation of MAPK activity	extracellular space	-	DHCR24	Dhcr24	F52H2.6	-	Yes	0	1	1	0	1		Dhcr24	3.739	3.60941	0.12959	1.347	0	0.0004	0
Dynlt1	MGC107110|MGC107111|Tctex-1|Tctex1	MGI:98643	17	17 A1|17 3.1 cM	dynein light chain Tctex-type 1	Dynlt1	Dynlt1	Dynlt1	-	-	motor activity, protein binding	DYNLT1	Tctex1	-	Dlc90F	Yes	0	1	1	0	1		Dynlt1	4.177	4.05671	0.12029	1.319	0.0001	0.001	0
Dysf	2310004N10Rik|AI604795|D6Pas3|mFLJ00175	MGI:1349385	6	6 C3|6 35.85 cM	dysferlin	Dysf	Dysf	Dysf	plasma membrane repair	-	protein binding	DYSF	Dysf_predicted	fer-1	-	Yes	0	1	1	0	1		Dysf	3.2734	3.05671	0.21669	1.646	0	0	0
Ehmt1	9230102N17Rik|D330003E03|Eu-HMTase1|mKIAA1876	MGI:1924933	2	2 A3	euchromatic histone methyltransferase 1	Ehmt1	Ehmt1	Ehmt1	-	-	DNA binding, transcription factor activity	EHMT1	Ehmt1_predicted	-	-	Yes	0	1	1	0	1	1	Ehmt1	3.5096	3.43401	0.07559	1.19	0.0196	0.0759	0
Fbxo36	0610008D19Rik|1110020F21Rik|2410002G19Rik|D1Ertd757e	MGI:1289192	1	1 C5	F-box only protein 36	Fbxo36	Fbxo36	Fbxo36	ubiquitin cycle	-	-	FBXO36	Fbxo36_predicted	-	-	Yes	0	1	1	0	1		Fbxo36	2.4024	2.1891	0.2133	1.634	0	0.0006	0
Fdxr	-	MGI:104724	11	11 E2	ferredoxin reductase	Fdxr	Fdxr	Fdxr	-	mitochondrion	ferredoxin-NADP+ reductase activity	FDXR	Fdxr	-	dare	Yes	0	1	1	0	1		Fdxr	3.4789	3.3983	0.0806	1.203	0.0121	0.0513	0
Frem2	6030440P17Rik|8430406N05Rik|my|nv1	MGI:2444465	3	3 C	Fras1 related extracellular matrix protein 2	Frem2	Frem2	Frem2	morphogenesis of an epithelium	-	calcium ion binding	FREM2	Frem2_predicted	-	-	Yes	0	1	1	0	1		Frem2	2.8358	2.74981	0.08599	1.218	0.0239	0.0887	0
Galk1	AA409894|GALK|Gk|Glk|Glk1	MGI:95730	11	11 E2|11 78.0 cM	galactokinase 1	Galk1	Galk1	Galk1	-	-	nucleotide binding, galactokinase activity	GALK1	Galk1	-	-	Yes	0	1	1	0	1		Galk1	4.0849	4.0153	0.0696	1.173	0.0249	0.0915	0
Gas8	Gas11	MGI:1202386	8	-	growth arrest specific 8	Gas8	Gas8	Gas8	-	cytoskeleton	molecular function unknown	GAS8	Gas8	-	Gas8	Yes	0	1	1	0	1		Gas8	3.1777	3.061	0.1167	1.308	0.001	0.0066	0
Gpx4	1700027O09Rik|MGC103187|MGC118087|PHGPx|mtPHGPx|snGPx	MGI:104767	10	10 C1|10 43.0 cM	glutathione peroxidase 4	Gpx4	Gpx4	Gpx4	-	-	peroxidase activity, glutathione peroxidase activity	GPX4	Gpx4	F26E4.12	PHGPx	Yes	0	1	1	0	1		Gpx4	3.8867	3.7283	0.1584	1.44	0	0	0
Gtf2a1	AA536742|TfIIAa/b	MGI:1933277	12	12 E	general transcription factor II A, 1	Gtf2a1	Gtf2a1	Gtf2a1	transcription	nucleus	-	GTF2A1	Gtf2a1	pqn-51	TfIIA-L	Yes	0	1	1	0	1		Gtf2a1	3.046	2.80761	0.23839	1.731	0	0	0
Hdgf	AI118077|D3Ertd299e	MGI:1194494	3	3 F1|3 61.8 cM	hepatoma-derived growth factor	Hdgf	Hdgf	Hdgf	-	extracellular space, nucleus	-	HDGF	Hdgf	-	-	Yes	0	1	1	0	1		Hdgf	4.3837	4.23241	0.15129	1.416	0	0	0
Hic2	AA409108|HRG22|mKIAA1020	MGI:1929869	16	16 B1	hypermethylated in cancer 2	Hic2	Hic2	Hic2	-	-	nucleic acid binding, DNA binding	HIC2	Hic2_predicted	-	-	Yes	0	1	1	0	1		Hic2	3.7634	3.5992	0.1642	1.459	0	0	0
Hs6st1	6OST1	MGI:1354958	1	1 B	heparan sulfate 6-O-sulfotransferase 1	Hs6st1	Hs6st1	Hs6st1	-	extracellular space	sulfotransferase activity	HS6ST1	Hs6st1_predicted	-	-	Yes	0	1	1	0	1		Hs6st1	3.9753	3.79071	0.18459	1.529	0	0	0
Igf2bp1	AL024068|AW549074|CRD-BP|Crdbp|D030026A21Rik|D11Moh45|IMP-1|Neilsen|Zbp1	MGI:1890357	11	11 D|11 55.8 cM	insulin-like growth factor 2 mRNA binding protein 1	Igf2bp1	Igf2bp1	Igf2bp1	-	-	nucleic acid binding	IGF2BP1	Igf2bp1	M88.5a	Imp	Yes	0	1	1	0	1		Igf2bp1	3.5388	3.0864	0.4524	2.834	0	0	0
Igfbp3	AI649005|IGFBP-3|IGgfbp3	MGI:96438	11	11 A1|11 1.35 cM	insulin-like growth factor binding protein 3	Igfbp3	Igfbp3	Igfbp3	regulation of cell growth	-	insulin-like growth factor binding	IGFBP3	Igfbp3	-	-	Yes	0	1	1	0	1		Igfbp3	2.8797	2.6537	0.226	1.682	0	0	0
Igsf3	1700016K10Rik|2810035F16Rik|4833439O17Rik|Cd101|Igsf2|V7|mKIAA0466	MGI:1926158	3	3 F2.2|3 48.5 cM	immunoglobulin superfamily, member 3	Igsf3	Igsf3	Igsf3	-	membrane, integral to membrane	-	IGSF3	Igsf3_predicted	-	-	Yes	0	1	1	0	1		Igsf3	3.3007	3.16841	0.13229	1.356	0.0001	0.0008	0
Kif21a	AI850764|mKIAA1708	MGI:109188	15	15 E3|15 55.1 cM	kinesin family member 21A	Kif21a	Kif21a	Kif21a	-	-	nucleotide binding, motor activity	KIF21A	Kif21a_predicted	klp-12	Klp31E	Yes	1	1	1	0	1		Kif21a	2.7293	2.57661	0.15269	1.421	0.0126	0.0528	0
Klf6	AI448727|BCD1|C86813|CPBP|Copeb|FM2|FM6|Ierepo1|Ierepo3|R75280|Zf9	MGI:1346318	13	13 A1	Kruppel-like factor 6	Klf6	Klf6	Klf6	-	-	nucleic acid binding, DNA binding	KLF6	Klf6	-	-	Yes	1	1	1	0	1		Klf6	3.8597	3.7102	0.1495	1.41	0.0001	0.0009	0
Kpna4	1110058D08Rik|IPOA3	MGI:1100848	3	3 E2	karyopherin (importin) alpha 4	Kpna4	Kpna4	Kpna4	-	-	binding, protein binding	KPNA4	Kpna4	ima-3	Kap-alpha3	Yes	0	1	1	0	1		Kpna4	3.4422	3.1654	0.2768	1.891	0	0	0
Kremen1	AV002070|Kremen	MGI:1933988	11	11 A1	kringle containing transmembrane protein 1	Kremen1	Kremen1	Kremen1	biological process unknown	-	molecular function unknown	KREMEN1	Kremen1	-	-	Yes	0	1	1	0	1		Kremen1	3.3325	3.16591	0.16659	1.467	0	0	0
L3mbtl3	AI481284|MBT-1|MGC90546	MGI:2143628	10	10 A4	l(3)mbt-like 3 (Drosophila)	L3mbtl3	L3mbtl3	L3mbtl3	regulation of transcription	nucleus	-	L3MBTL3	L3mbtl3_predicted	-	-	Yes	0	1	1	0	1		L3mbtl3	2.5164	2.3853	0.1311	1.352	0.0011	0.0067	0
Lats2	4932411G09Rik|AV277261|AW228608	MGI:1354386	14	14 C3	large tumor suppressor 2	Lats2	Lats2	Lats2	-	-	nucleotide binding, magnesium ion binding	LATS2	Lats2_predicted	-	-	Yes	1	1	1	0	1		Lats2	2.7804	2.5617	0.2187	1.654	0	0	0
Ldlr	Hlb301	MGI:96765	9	9 A3|9 5.0 cM	low density lipoprotein receptor	Ldlr	Ldlr	Ldlr	-	-	receptor activity, low-density lipoprotein receptor activity	LDLR	Ldlr	-	-	Yes	1	1	1	0	1		Ldlr	3.5934	3.14901	0.44439	2.782	0	0	0
Ldlrap1	AA691260|ARH2|Arh|Arh1|FHCB1|FHCB2	MGI:2140175	4	4 D3	low density lipoprotein receptor adaptor protein 1	Ldlrap1	Ldlrap1	Ldlrap1	-	-	receptor activity, receptor binding	LDLRAP1	RGD1563417_predicted	-	-	Yes	0	1	1	0	1		Ldlrap1	3.3138	2.9951	0.3187	2.083	0	0	0
Lmnb1	-	MGI:96795	18	18 D3|18 29.0 cM	lamin B1	Lmnb1	Lmnb1	Lmnb1	-	nucleus	structural molecule activity	LMNB1	LOC497722	lmn-1	LamC	Yes	1	1	1	0	1		Lmnb1	3.2741	2.90481	0.36929	2.34	0	0	0
Lpp	9430020K16Rik|AA959454|AU024130|B130055L10Rik|C79715|D630048H16	MGI:2441849	16	16 B1	LIM domain containing preferred translocation partner in lipoma	Lpp	Lpp	Lpp	-	nucleus	protein binding	LPP	LOC288010	-	-	Yes	1	1	1	0	1		Lpp	3.2792	3.04911	0.23009	1.698	0	0	0
Mast2	MAST205|Mtssk|mKIAA0807	MGI:894676	4	4 C7	microtubule associated serine/threonine kinase 2	Mast2	Mast2	Mast2	-	-	nucleotide binding, magnesium ion binding	MAST2	Mast2_predicted	-	CG6498	Yes	1	1	1	0	1		Mast2	3.5023	3.42811	0.07419	1.186	0.0162	0.0652	0
Mycn	N-myc|Nmyc|Nmyc-1|Nmyc1|c-nmyc	MGI:97357	12	12 A3-B|12 4.0 cM	v-myc myelocytomatosis viral related oncogene, neuroblastoma derived (avian)	Mycn	Mycn	Mycn	regulation of progression through cell cycle	-	DNA binding	MYCN	Mycn_mapped	-	-	Yes	0	1	1	0	1	1	Mycn	3.9338	3.79411	0.13969	1.379	0.0003	0.0027	0
Pa2g4	38kDa|AA672939|Ebp1|Plfap	MGI:894684	10	10 D3	proliferation-associated 2G4	Pa2g4	Pa2g4	Pa2g4	-	-	DNA binding, transcription factor activity	PA2G4	Pa2g4	peptidase	CG10576	Yes	0	1	1	0	1	1	Pa2g4	4.0683	3.84141	0.22689	1.686	0.0071	0.033	1
Pbx3	-	MGI:97496	2	2 B|2 22.0 cM	pre B-cell leukemia transcription factor 3	Pbx3	Pbx3	Pbx3	-	-	DNA binding, transcription factor activity	PBX3	Pbx3_predicted	-	-	Yes	0	1	1	0	1	1	Pbx3	2.7922	2.6868	0.1054	1.274	0.0107	0.0461	0
Pdlim5	1110001A05Rik|AI987914|C87059|Enh|Enh1|Enh2|Enh3|LIM	MGI:1927489	3	3 H3	PDZ and LIM domain 5	Pdlim5	Pdlim5	Pdlim5	biological process unknown	-	protein binding	PDLIM5	Pdlim5	-	-	Yes	0	1	1	0	1		Pdlim5	2.2761	2.0423	0.2338	1.713	0.0006	0.0042	0
Pik3cd	2410099E07Rik|AW545373|p110delta	MGI:1098211	4	4 E2	phosphatidylinositol 3-kinase catalytic delta polypeptide	Pik3cd	Pik3cd	Pik3cd	B cell homeostasis	-	inositol or phosphatidylinositol kinase activity	PIK3CD	Pik3cd_predicted	-	-	Yes	0	1	1	0	1		Pik3cd	2.9956	2.819	0.1766	1.501	0	0	0
Pja1	-	MGI:1101765	X	X C3|X 36.6 cM	praja1, RING-H2 motif containing	Pja1	Pja1	Pja1	-	-	ubiquitin-protein ligase activity, protein binding	PJA1	-	-	-	Yes	0	1	1	0	1		Pja1	3.5244	3.39701	0.12739	1.34	0.0003	0.0027	0
Ppp1cc	PP1|dis2m1	MGI:104872	5	5 F-G1	protein phosphatase 1, catalytic subunit, gamma isoform	Ppp1cc	Ppp1cc	Ppp1cc	-	-	protein phosphatase type 1 activity, protein phosphatase type 1 activity	PPP1CC	LOC360258	-	Pp1-87B	Yes	0	1	1	0	1		Ppp1cc	4.248	4.1148	0.1332	1.358	0.0057	0.0276	0
Prkcbp1	1110013E22Rik|2010005I16Rik|3632413B07Rik|AI316811|AL024039|MGC25852|RACK7|ZMYND8|mKIAA1125	MGI:1918025	2	2 H3	protein kinase C binding protein 1	Prkcbp1	Prkcbp1	Prkcbp1	-	-	kinase activity	PRKCBP1	Prkcbp1	-	CG1815	Yes	0	1	1	0	1		Prkcbp1	3.7539	3.33961	0.41429	2.595	0	0	0
Psmd7	AW107203|Mov-34|Mov34	MGI:1351511	8	8 D3|8 53.5 cM	proteasome (prosome, macropain) 26S subunit, non-ATPase, 7	Psmd7	Psmd7	Psmd7	-	cytosol, protein complex	-	PSMD7	Psmd7_predicted	rpn-8	Mov34	Yes	0	1	1	0	1		Psmd7	4.1215	4.0478	0.0737	1.184	0.0175	0.0693	0
Ptges	2410099E23Rik|D2Ertd369e|cPGES|mPGES|mPGES-1	MGI:1927593	2	2 B|2 24.0 cM	prostaglandin E synthase	Ptges	Ptges	Ptges	-	extracellular space	prostaglandin-D synthase activity	PTGES	Ptges	-	-	Yes	0	1	1	0	1		Ptges	3.2546	3.08891	0.16569	1.464	0	0	0
Rai17	BC065120|E330020C23	MGI:3040693	14	14 A3	retinoic acid induced 17	Rai17	Rai17	Rai17	transcription	nucleus	-	RAI17	Rai17_predicted	-	tna	Yes	0	1	1	0	1		Rai17	3.1754	2.94481	0.23059	1.7	0	0	0
Ranbp1	Htf9a	MGI:96269	16	16 A3|16 10.9 cM	RAN binding protein 1	Ranbp1	Ranbp1	Ranbp1	-	cytoplasm	GTPase activator activity	RANBP1	Ranbp1_predicted	-	-	Yes	0	1	1	0	1		Ranbp1	4.4963	4.36321	0.13309	1.358	0	0.0003	0
Reep1	AW558420|C87808|D6Ertd253e	MGI:1098827	6	6 C1|6 31.5 cM	receptor accessory protein 1	Reep1	Reep1	Reep1	-	membrane, integral to membrane	-	REEP1	Reep1_predicted	-	-	No	0	1	1	0	1		Reep1	2.9311	2.73131	0.19979	1.584	0	0.0002	0
Rgs17	6430507P11Rik|Rgsz2	MGI:1927469	10	10 A1	regulator of G-protein signaling 17	Rgs17	Rgs17	Rgs17	-	-	signal transducer activity, GTPase activator activity	RGS17	Rgs17_predicted	-	CG5036	Yes	0	1	1	0	1		Rgs17	2.6013	2.273	0.3283	2.129	0	0	0
Rnf12	AL022832|AW743871|Ha1r|RLIM	MGI:1342291	X	X D|X 45.0 cM	ring finger protein 12	Rnf12	Rnf12	Rnf12	-	-	ubiquitin-protein ligase activity, protein binding	RNF12	Rnf12	-	-	Yes	0	1	1	0	1		Rnf12	3.2926	3.1167	0.1759	1.499	0	0.0007	0
Rpia	RPI	MGI:103254	6	6 C1|6 30.0 cM	ribose 5-phosphate isomerase A	Rpia	Rpia	Rpia	pentose-phosphate shunt, non-oxidative branch	-	ribose-5-phosphate isomerase activity	RPIA	Rpia_predicted	B0280.3	CG30410	Yes	0	1	1	0	1		Rpia	2.7217	2.5671	0.1546	1.427	0.0004	0.0028	0
Sap18	C530046K05Rik|D11Ertd539e|EMegR4|Sinbp1	MGI:1277978	14	14 C3|14 28.5 cM	Sin3-associated polypeptide 18	Sap18	Sap18	Sap18	-	histone deacetylase complex	molecular function unknown	SAP18	Sap18, RGD1561590_predicted	-	Bin1	Yes	0	1	1	0	1		Sap18	4.2649	4.1305	0.1344	1.362	0	0	0
Sec24a	9430090N21Rik|AI504915	MGI:1924621	11	11 B1.3	SEC24 related gene family, member A (S. cerevisiae)	Sec24a	Sec24a	Sec24a	-	endoplasmic reticulum	protein binding	-	Sec24a_predicted	sec-24.2	-	Yes	1	1	1	0	1		Sec24a	2.4927	2.3546	0.1381	1.374	0.0087	0.0388	0
Shrm	AL022960|D5Ertd287e	MGI:1351655	5	5 E3|5 52.0 cM	shroom	Shrm	Shrm	Shrm	-	-	actin binding, protein binding	SHRM	RGD1310470	-	-	Yes	0	1	1	0	1		Shrm	3.4868	3.3476	0.1392	1.377	0.0003	0.0027	0
Slc35b4	4930474D06Rik|AB041549	MGI:1931249	6	6 B1	solute carrier family 35, member B4	Slc35b4	Slc35b4	Slc35b4	-	extracellular space	sugar porter activity	SLC35B4	Slc35b4_predicted	F15B10.1	CG3774	Yes	0	1	1	0	1		Slc35b4	3.1484	3.0684	0.08	1.202	0.0245	0.0904	0
Slc35f5	1300003P13Rik|AI646727	MGI:1921400	1	1 E3	solute carrier family 35, member F5	Slc35f5	Slc35f5	Slc35f5	-	-	-	SLC35F5	Slc35f5_predicted	B0041.5	CG8195	Yes	1	1	1	0	1		Slc35f5	3.2328	3.03291	0.19989	1.584	0	0	0
Smoc2	1700056C05Rik|5430426J21Rik|Smoc2l	MGI:1929881	17	17 10.0 cM	SPARC related modular calcium binding 2	Smoc2	Smoc2	Smoc2	biological process unknown	-	calcium ion binding	SMOC2	Smoc2_predicted	-	-	Yes	0	1	1	0	1		Smoc2	2.4708	2.1555	0.3153	2.066	0	0	0
Snai1	AI194338|Sna|Snail|Snail1	MGI:98330	2	2 H3|2 97.0 cM	snail homolog 1 (Drosophila)	Snai1	Snai1	Snai1	-	-	nucleic acid binding, DNA binding	SNAI1	Snai1	-	-	Yes	0	1	1	0	1		Snai1	2.747	2.3924	0.3546	2.262	0	0	0
Sox11	1110038H03Rik|6230403H02Rik|AI836553|end1	MGI:98359	12	12 A3	SRY-box containing gene 11	Sox11	Sox11	Sox11	-	-	DNA binding, transcription factor activity	SOX11	Sox11	-	-	Yes	0	1	1	0	1	1	Sox11	2.5928	2.34561	0.24719	1.766	0	0	0
Spnb2	9930031C03Rik|AL033301|KIAA4049|SPTB2|SPTBN1|Spnb-2|elf1|elf3|mKIAA4049	MGI:98388	11	11 A3.3|11 13.0 cM	spectrin beta 2	Spnb2	Spnb2	Spnb2	-	-	actin binding, protein binding	SPTBN1	Spnb2	unc-70	beta-Spec	Yes	0	1	1	0	1		Spnb2	2.6545	2.5235	0.131	1.352	0.0061	0.0289	0
Srp54	54kDa	MGI:1346087	12	12 C1	signal recognition particle 54	Srp54	Srp54	Srp54	-	-	nucleotide binding, RNA binding	SRP54	Srp54	F21D5.7	Srp54k	Yes	1	1	1	0	1		Srp54	4.0115	3.85611	0.15539	1.43	0	0	0
Tbl1x	5330429M20|Tbl1	MGI:1336172	X	X B-C|X 30.9 cM	transducin (beta)-like 1 X-linked	Tbl1x	Tbl1x	Tbl1x	-	-	chromatin binding, protein binding	TBL1X	Tbl1x_predicted	-	ebi	Yes	1	1	1	0	1	1	Tbl1x	3.2686	3.1126	0.156	1.432	0.0061	0.0292	0
Tcfeb	TFEB	MGI:103270	17	17 D|17 26.0 cM	transcription factor EB	Tcfeb	Tcfeb	Tcfeb	-	-	DNA binding, transcription factor activity	TFEB	Tcfeb	W02C12.3g	-	Yes	0	1	1	0	1	1	Tcfeb	3.2332	3.07371	0.15949	1.443	0	0	0
Tfrc	2610028K12Rik|AI195355|AI426448|AU015758|CD71|E430033M20Rik|Mtvr-1|Mtvr1|TFR|TFR1|Trfr|p90	MGI:98822	16	16 B3|16 21.2 cM	transferrin receptor	Tfrc	Tfrc	Tfrc	-	-	receptor activity, transferrin receptor activity	TFRC	Tfrc	-	-	Yes	0	1	1	0	1		Tfrc	2.8244	2.66001	0.16439	1.46	0.0157	0.0635	0
Tns3	BC023928|F830010I22Rik|TEM6|Tens1	MGI:2443012	11	11 A1	tensin 3	Tns3	Tns3	Tns3	intracellular signaling cascade, positive regulation of cell proliferation	-	-	TNS3	-	-	-	Yes	0	1	1	0	1		Tns3	2.9843	2.9005	0.0838	1.212	0.0259	0.0946	0
Trp53bp1	53BP1|MGC100303|m53BP1	MGI:1351320	2	2 E5	transformation related protein 53 binding protein 1	Trp53bp1	Trp53bp1	Trp53bp1	-	kinetochore	damaged DNA binding	TP53BP1	Trp53bp1_predicted	-	-	Yes	0	1	1	0	1		Trp53bp1	3.3372	3.1358	0.2014	1.59	0	0.0001	0
Ttc14	2700016E08Rik|4930434D01Rik|4931403I22Rik|4933402I15Rik|AI662468|AU014779|AW561908|KIAA1980|cI-44|mKIAA1980	MGI:1914370	3	3 B	tetratricopeptide repeat domain 14	Ttc14	Ttc14	Ttc14	-	-	nucleic acid binding, RNA binding	TTC14	Ttc14_predicted	-	CG6621	Yes	0	1	1	0	1		Ttc14	2.9933	2.85091	0.14239	1.388	0.001	0.0064	0
Ube2o	9630022H21|B230113M03Rik|E2-230K|mKIAA1734	MGI:2444266	11	11 E2	ubiquitin-conjugating enzyme E2O	Ube2o	Ube2o	Ube2o	protein modification	-	ubiquitin conjugating enzyme activity	UBE2O	Ube2o_predicted	-	CG10254	Yes	0	1	1	0	1		Ube2o	3.7326	3.5661	0.1665	1.467	0	0	0
Vav2	2810040F13Rik|AI847175	MGI:102718	2	2 A3|2 15.3 cM	Vav2 oncogene	Vav2	Vav2	Vav2	-	-	guanyl-nucleotide exchange factor activity, Rho guanyl-nucleotide exchange factor activity	VAV2	Vav2_predicted	vav-1	-	Yes	0	1	1	0	1		Vav2	3.319	3.09071	0.22829	1.691	0	0	0
Wapal	2410073G16|A530089A20Rik|BC037674|FOE|KIAA0261|mKIAA0261|mWAPL	MGI:2675859	14	14 B	wings apart-like homolog (Drosophila)	Wapal	Wapal	Wapal	-	-	-	WAPAL	-	R08C7.10a	-	Yes	1	1	1	0	1		Wapal	3.575	3.4395	0.1355	1.366	0.0121	0.0512	0
Zbtb10	4832414A18|AU021107|RINZF	MGI:2139883	3	3 A1	zinc finger and BTB domain containing 10	Zbtb10	Zbtb10	Zbtb10	biological process unknown	-	molecular function unknown	ZBTB10	Zbtb10	-	-	Yes	1	1	1	0	1		Zbtb10	3.368	3.07931	0.28869	1.943	0	0	0
Zfp106	Cd-1|D2Dcr28|H3a|Sh3bp3|sirm	MGI:1270153	2	2 F1|2 67.2 cM	zinc finger protein 106	Zfp106	Zfp106	Zfp106	-	-	opioid peptide activity, nucleic acid binding	ZFP106	-	-	-	Yes	0	1	1	0	1		Zfp106	3.2613	2.90241	0.35889	2.285	0	0	0
Zfyve21	1110013H04Rik|AW558780|C85416	MGI:1915770	12	12 F1	zinc finger, FYVE domain containing 21	Zfyve21	Zfyve21	Zfyve21	-	-	zinc ion binding, metal ion binding	ZFYVE21	Zfyve21_predicted	-	-	Yes	0	1	1	0	1		Zfyve21	3.2851	3.15871	0.12639	1.337	0.0001	0.0014	0
2010204K13Rik	0610010M13Rik|Cip7	MGI:1922859	X	X A1.1	RIKEN cDNA 2010204K13 gene	2010204K13Rik	2010204K13Rik	2010204K13Rik	-	integral to membrane	-	-	-	-	-	Yes	2	0	1	0	1		2010204K13Rik
Dppa5	AA536857|Esg1|ecat2	MGI:101800	9	9 E1	developmental pluripotency associated 5	Dppa5	Dppa5	Dppa5	biological process unknown	-	molecular function unknown	-	-	-	-	Yes	2	0	1	0	1		Dppa5
Mif	GIF|Glif|MGC107654	MGI:96982	10	10 C1|10 40.9 cM	macrophage migration inhibitory factor	Mif	Mif	Mif	-	extracellular space	cytokine activity	MIF	Mif	-	-	Yes	2	0	1	0	1		Mif
Ptch1	A230106A15Rik|Ptc|Ptc1|Ptch|mes	MGI:105373	13	13 B3|13 36.0 cM	patched homolog 1	Ptch1	Ptch1	Ptch1	-	-	receptor activity, protein binding	PTCH	Ptch1	ptc-1	ptc	Yes	2	0	1	0	1		Ptch1
Sulf2	2010004N24Rik|AU020235|mKIAA1247	MGI:1919293	2	2 H3	sulfatase 2	Sulf2	Sulf2	Sulf2	-	extracellular space	arylsulfatase activity	SULF2	Sulf2	-	-	Yes	2	0	1	0	1		Sulf2
Tle4	5730411M05Rik|AA792082|Bce-1|Bce1|ESTM13|ESTM14|Grg4|X83332|X83333	MGI:104633	19	19 A|19 7.0 cM	transducin-like enhancer of split 4, homolog of Drosophila E(spl)	Tle4	Tle4	Tle4	negative regulation of transcription from RNA polymerase II promoter	-	chromatin binding	TLE4	Tle4	unc-37	-	Yes	2	0	1	0	1	1	Tle4
Trim24	A130082H20Rik|AI447469|D430004I05Rik|TIF1|Tif1a	MGI:109275	6	6 B1	tripartite motif protein 24	Trim24	Trim24	Trim24	-	-	DNA binding, protein binding	TRIM24	-	-	-	Yes	2	0	1	0	1	1	Trim24
Ankrd13a	1100001D10Rik|ANKRD13|AU046136|MGC118502	MGI:1915670	5	5 F	ankyrin repeat domain 13a	Ankrd13a	Ankrd13a	Ankrd13a	biological process unknown	-	molecular function unknown	ANKRD13	Ankrd13	C18F10.7a	-	Yes	1	0	1	0	1		Ankrd13a
Bst2	2310015I10Rik|C87040|DAMP-1	MGI:1916800	8	8 B3.3	bone marrow stromal cell antigen 2	Bst2	Bst2	Bst2	-	integral to membrane	-	BST2	-	-	-	Yes	1	0	1	0	1		Bst2
Cdh5	7B4|AA408225|CD144|VE-Cad|VEC	MGI:105057	8	8 D3|8 51.0 cM	cadherin 5	Cdh5	Cdh5	Cdh5	blood vessel maturation	-	calcium ion binding	CDH5	Cdh5_predicted	-	-	Yes	1	0	1	0	1		Cdh5
Chd1	4930525N21Rik|AI851787|AW555109	MGI:88393	17	17 A2|17 7.2 cM	chromodomain helicase DNA binding protein 1	Chd1	Chd1	Chd1	-	chromatin	nucleotide binding	CHD1	-	H06O01.2	-	Yes	1	0	1	0	1		Chd1
Ches1	5430426H20Rik|AA589593|AW556347|Ches1l|HTLFL1|MGC107530|MGC36260	MGI:1918625	12	12 F1	checkpoint suppressor 1	Ches1	Ches1	Ches1	-	-	DNA binding, transcription factor activity	CHES1	Ches1_predicted	-	-	Yes	1	0	1	0	1	1	Ches1
Flt1	AI323757|Flt-1|VEGFR-1|VEGFR1|sFlt1	MGI:95558	5	5 G|5 82.0 cM	FMS-like tyrosine kinase 1	Flt1	Flt1	Flt1	angiogenesis	-	nucleotide binding	FLT1	Flt1	ver-3	-	Yes	1	0	1	0	1		Flt1
Iqgap1	AA682088|D7Ertd237e|D7Ertd257e|mKIAA0051	MGI:1352757	7	7 D3|7 39.0 cM	IQ motif containing GTPase activating protein 1	Iqgap1	Iqgap1	Iqgap1	-	-	Ras GTPase activator activity, calmodulin binding	IQGAP1	Iqgap1_predicted	-	-	Yes	1	0	1	0	1		Iqgap1
Jak2	AI504024|C81284|Fd17	MGI:96629	19	19 C1|19 24.0 cM	Janus kinase 2	Jak2	Jak2	Jak2	-	-	nucleotide binding, protein kinase activity	JAK2	Jak2	-	hop	Yes	1	0	1	0	1		Jak2
Tgfa	wa-1|wa1	MGI:98724	6	6 D1|6 35.8 cM	transforming growth factor alpha	Tgfa	Tgfa	Tgfa	regulation of progression through cell cycle, angiogenesis	-	-	TGFA	Tgfa	-	-	Yes	1	0	1	0	1		Tgfa
Tgfbr3	1110036H20Rik|AU015626|AW215636|TBRIII	MGI:104637	5	5 E5	transforming growth factor, beta receptor III	Tgfbr3	Tgfbr3	Tgfbr3	-	extracellular space	receptor activity	TGFBR3	Tgfbr3	-	-	Yes	1	0	1	0	1		Tgfbr3
1100001I22Rik	MGC103270|RPL34	MGI:1915686	3	3 G3	RIKEN cDNA 1100001I22 gene	1100001I22Rik	1100001I22Rik	1100001I22Rik	-	intracellular	structural constituent of ribosome	RPL34	RGD1565998_predicted	rpl-34	RpL34a	Yes	0	0	1	0	1		1100001I22Rik
1110012J17Rik	D130071O13|MGC77963|mKIAA0802|t8219b25	MGI:1915867	17	17 E1.1	RIKEN cDNA 1110012J17 gene	1110012J17Rik	1110012J17Rik	1110012J17Rik	-	-	-	KIAA0802	RGD1308319_predicted	-	-	Yes	0	0	1	0	1		1110012J17Rik
1110051B16Rik	MGC67567	MGI:1916048	14	14 A3	RIKEN cDNA 1110051B16 gene	1110051B16Rik	1110051B16Rik	1110051B16Rik	-	nucleus	DNA binding	LOC401860	RGD1311053_predicted	-	-	No	0	0	1	0	1	1	1110051B16Rik
1300010F03Rik	4932416F07Rik|AI957255|mKIAA0564	MGI:1919008	14	14 D3	RIKEN cDNA 1300010F03 gene	1300010F03Rik	1300010F03Rik	1300010F03Rik	-	extracellular space	nucleotide binding	KIAA0564	RGD1308772_predicted	F11C1.5b	c12.2	Yes	0	0	1	0	1		1300010F03Rik
1500004A08Rik	Crkd|Hgfl	MGI:1917016	11	11 A1	RIKEN cDNA 1500004A08 gene	1500004A08Rik	1500004A08Rik	1500004A08Rik	-	-	-	MGC17330	RGD1311203	-	-	Yes	0	0	1	0	1		1500004A08Rik
1700003M07Rik	-	MGI:1919475	4	-	RIKEN cDNA 1700003M07 gene	1700003M07Rik	1700003M07Rik	1700003M07Rik	-	-	-	-	-	-	-	No	0	0	1	0	1		1700003M07Rik
1700007G11Rik	4930428O21Rik	MGI:1916571	5	5 E3	RIKEN cDNA 1700007G11 gene	1700007G11Rik	1700007G11Rik	1700007G11Rik	-	-	-	MGC35043	-	-	CG8138	No	0	0	1	0	1		1700007G11Rik
1700016C15Rik	-	MGI:1916678	1	1 H3	RIKEN cDNA 1700016C15 gene	1700016C15Rik	1700016C15Rik	1700016C15Rik	-	-	-	C1orf100	-	-	-	No	0	0	1	0	1		1700016C15Rik
1700021F05Rik	-	MGI:1915101	10	10 B2	RIKEN cDNA 1700021F05 gene	1700021F05Rik	1700021F05Rik	1700021F05Rik	-	-	-	C6orf203	-	-	-	Yes	0	0	1	0	1		1700021F05Rik
1700021P04Rik	-	MGI:1922771	19	19 B	RIKEN cDNA 1700021P04 gene	1700021P04Rik	1700021P04Rik	1700021P04Rik	-	-	-	-	-	-	-	No	0	0	1	0	1		1700021P04Rik
1700024C24Rik	9330147L21Rik	MGI:1922780	11	11 B1.3	RIKEN cDNA 1700024C24 gene	1700024C24Rik	1700024C24Rik	1700024C24Rik	-	-	-	LOC90624	-	-	-	No	0	0	1	0	1		1700024C24Rik
1700024I08Rik	-	MGI:1922772	13	-	RIKEN cDNA 1700024I08 gene	1700024I08Rik	1700024I08Rik	1700024I08Rik	-	-	-	-	-	-	-	No	0	0	1	0	1		1700024I08Rik
1700029J11Rik	-	MGI:1923676	2	2 H3	RIKEN cDNA 1700029J11 gene	1700029J11Rik	1700029J11Rik	1700029J11Rik	-	-	-	LOC388799	RGD1307805_predicted	-	-	No	0	0	1	0	1		1700029J11Rik
1700034F02Rik	-	MGI:1920574	11	11 A4	RIKEN cDNA 1700034F02 gene	1700034F02Rik	1700034F02Rik	1700034F02Rik	-	-	-	FLJ31438	RGD1307937	-	-	No	0	0	1	0	1		1700034F02Rik
1700066M21Rik	-	MGI:1920717	1	1 C1	RIKEN cDNA 1700066M21 gene	1700066M21Rik	1700066M21Rik	1700066M21Rik	-	-	-	FLJ38973	RGD1306941_predicted	-	CG31122	No	0	0	1	0	1		1700066M21Rik
1810009M01Rik	Clast1|Lr8	MGI:1916348	6	6 B2.3|6 19.0 cM	RIKEN cDNA 1810009M01 gene	1810009M01Rik	1810009M01Rik	1810009M01Rik	-	integral to membrane	-	LR8	Lr8	-	-	Yes	0	0	1	0	1		1810009M01Rik
1810013D15Rik	-	MGI:1916292	3	-	RIKEN cDNA 1810013D15 gene	1810013D15Rik	1810013D15Rik	1810013D15Rik	-	-	-	-	-	-	-	No	0	0	1	0	1		1810013D15Rik
1810041L15Rik	-	MGI:1919551	15	15 E2	RIKEN cDNA 1810041L15 gene	1810041L15Rik	1810041L15Rik	1810041L15Rik	-	-	-	KIAA1644	RGD1566029_predicted	-	-	No	0	0	1	0	1		1810041L15Rik
2210420H20Rik	-	MGI:1924211	18	-	RIKEN cDNA 2210420H20 gene	2210420H20Rik	2210420H20Rik	2210420H20Rik	-	-	-	-	-	-	-	No	0	0	1	0	1		2210420H20Rik
2310009E04Rik	-	MGI:1922828	4	4 C5	RIKEN cDNA 2310009E04 gene	2310009E04Rik	2310009E04Rik	2310009E04Rik	carbohydrate metabolism	-	ribulokinase activity	-	-	-	-	No	0	0	1	0	1		2310009E04Rik
2310044H10Rik	-	MGI:1916933	7	7 B3	RIKEN cDNA 2310044H10 gene	2310044H10Rik	2310044H10Rik	2310044H10Rik	-	-	-	LOC284361	MGC93975	-	-	No	0	0	1	0	1		2310044H10Rik
2410005H09Rik	AW047854|MGC38830	MGI:1916463	7	7 A3	RIKEN cDNA 2410005H09 gene	2410005H09Rik	2410005H09Rik	2410005H09Rik	-	nucleus	zinc ion binding	C19orf37	RGD1564862_predicted	-	-	No	0	0	1	0	1		2410005H09Rik
2410024N13Rik	-	MGI:1917250	3	3 F2.2	RIKEN cDNA 2410024N13 gene	2410024N13Rik	2410024N13Rik	2410024N13Rik	-	-	-	-	-	-	-	No	0	0	1	0	1		2410024N13Rik
2410025L10Rik	AI467568|Gm1049|mKIAA1545	MGI:1920907	5	5 F	RIKEN cDNA 2410025L10 gene	2410025L10Rik	2410025L10Rik	2410025L10Rik	-	-	-	KIAA1545	RGD1563342_predicted	-	-	No	0	0	1	0	1		2410025L10Rik
2410080I02Rik	-	MGI:1915498	19	19 B	RIKEN cDNA 2410080I02 gene	2410080I02Rik	2410080I02Rik	2410080I02Rik	-	-	-	-	-	-	-	No	0	0	1	0	1		2410080I02Rik
2410193C02Rik	P7	MGI:1924025	8	8 C3	RIKEN cDNA 2410193C02 gene	2410193C02Rik	2410193C02Rik	2410193C02Rik	sodium ion transport	-	bile acid:sodium symporter activity	C4orf13	P7	-	-	No	0	0	1	0	1		2410193C02Rik
2610024G14Rik	AU022345|AtNOS1|mAtNOS1	MGI:1914306	5	5 D	RIKEN cDNA 2610024G14 gene	2610024G14Rik	2610024G14Rik	2610024G14Rik	biological process unknown	-	GTP binding	C4orf14	RGD1359460	Y48E1B.2a	CG10914	Yes	0	0	1	0	1		2610024G14Rik
2610027F03Rik	-	MGI:1917154	1	1 E2.3	RIKEN cDNA 2610027F03 gene	2610027F03Rik	2610027F03Rik	2610027F03Rik	-	-	-	-	-	-	-	No	0	0	1	0	1		2610027F03Rik
2610200G18Rik	2810426C15Rik	MGI:1914399	4	4 D3	RIKEN cDNA 2610200G18 gene	2610200G18Rik	2610200G18Rik	2610200G18Rik	-	extracellular space, integral to membrane	-	-	-	-	-	No	0	0	1	0	1		2610200G18Rik
2810008D09Rik	-	MGI:1924222	11	-	RIKEN cDNA 2810008D09 gene	2810008D09Rik	2810008D09Rik	2810008D09Rik	-	-	-	-	-	-	-	No	0	0	1	0	1		2810008D09Rik
2810416G20Rik	-	MGI:1914374	3	3 A3	RIKEN cDNA 2810416G20 gene	2810416G20Rik	2810416G20Rik	2810416G20Rik	-	-	-	-	-	-	-	No	0	0	1	0	1		2810416G20Rik
2810422O20Rik	C78571	MGI:1917212	1	1 H2.2	RIKEN cDNA 2810422O20 gene	2810422O20Rik	2810422O20Rik	2810422O20Rik	-	-	methyltransferase activity, transferase activity	C1orf156	RGD1306783	K01A11.2	CG17219	Yes	0	0	1	0	1		2810422O20Rik
2810426N06Rik	AI256342|AI605193	MGI:1914857	5	-	RIKEN cDNA 2810426N06 gene	2810426N06Rik	2810426N06Rik	2810426N06Rik	-	nucleus	zinc ion binding	ZNF546	RGD1562094_predicted	-	-	No	0	0	1	0	1		2810426N06Rik
2900052N01Rik	-	MGI:1920290	9	9 A5.3	RIKEN cDNA 2900052N01 gene	2900052N01Rik	2900052N01Rik	2900052N01Rik	-	-	-	-	-	-	-	No	0	0	1	0	1		2900052N01Rik
3830422K02Rik	C730020D23|MGC107593	MGI:1917942	7	7 F1	RIKEN cDNA 3830422K02 gene	3830422K02Rik	3830422K02Rik	3830422K02Rik	-	-	-	-	-	-	-	No	0	0	1	0	1		3830422K02Rik
3930401B19Rik	-	MGI:1924820	-	-	RIKEN cDNA 3930401B19 gene	3930401B19Rik	3930401B19Rik	3930401B19Rik	-	-	-	-	-	-	-	No	0	0	1	0	1		3930401B19Rik
4632425D07Rik	3230401P16	MGI:2443061	5	5 G1.2	RIKEN cDNA 4632425D07 gene	4632425D07Rik	4632425D07Rik	4632425D07Rik	-	-	-	TMEM132C	LOC363915	-	CG14446	No	0	0	1	0	1		4632425D07Rik
4732435N03Rik	-	MGI:2442354	8	8 B3.3	RIKEN cDNA 4732435N03 gene	4732435N03Rik	4732435N03Rik	4732435N03Rik	-	membrane, integral to membrane	-	ChGn	RGD1307618_predicted	-	CG12913	No	0	0	1	0	1		4732435N03Rik
4922505G16Rik	-	MGI:3603828	2	2 H1	RIKEN cDNA 4922505G16 gene	4922505G16Rik	4922505G16Rik	4922505G16Rik	-	-	-	C20orf132	-	-	-	No	0	0	1	0	1		4922505G16Rik
4930405N21Rik	-	MGI:1921047	5	5 F	RIKEN cDNA 4930405N21 gene	4930405N21Rik	4930405N21Rik	4930405N21Rik	-	-	-	-	-	-	-	No	0	0	1	0	1		4930405N21Rik
4930412L05Rik	-	MGI:1921191	4	4 B2	RIKEN cDNA 4930412L05 gene	4930412L05Rik	4930412L05Rik	4930412L05Rik	-	-	-	-	-	-	-	No	0	0	1	0	1		4930412L05Rik
4930445E18Rik	-	MGI:1925365	15	15 B1	RIKEN cDNA 4930445E18 gene	4930445E18Rik	4930445E18Rik	4930445E18Rik	-	-	-	-	-	-	-	No	0	0	1	0	1		4930445E18Rik
4930461G14Rik	-	MGI:1922129	9	-	RIKEN cDNA 4930461G14 gene	4930461G14Rik	4930461G14Rik	4930461G14Rik	-	-	-	-	-	-	-	No	0	0	1	0	1		4930461G14Rik
4930486G11Rik	-	MGI:1922283	9	9 E1	RIKEN cDNA 4930486G11 gene	4930486G11Rik	4930486G11Rik	4930486G11Rik	biological process unknown	-	molecular function unknown	-	-	-	-	No	0	0	1	0	1		4930486G11Rik
4930515B02Rik	-	MGI:1922378	4	4 D3	RIKEN cDNA 4930515B02 gene	4930515B02Rik	4930515B02Rik	4930515B02Rik	-	-	-	-	-	-	-	No	0	0	1	0	1		4930515B02Rik
4930516E23Rik	-	MGI:1922298	10	-	RIKEN cDNA 4930516E23 gene	4930516E23Rik	4930516E23Rik	4930516E23Rik	-	-	-	-	-	-	-	No	0	0	1	0	1		4930516E23Rik
4930518C23Rik	-	MGI:2441682	3	3 E1	RIKEN cDNA 4930518C23 gene	4930518C23Rik	4930518C23Rik	4930518C23Rik	-	-	receptor activity, G-protein coupled receptor activity	-	-	-	-	No	0	0	1	0	1		4930518C23Rik
4930522L14Rik	-	MGI:1925270	5	5 F	RIKEN cDNA 4930522L14 gene	4930522L14Rik	4930522L14Rik	4930522L14Rik	-	intracellular	nucleic acid binding	-	-	-	-	No	0	0	1	0	1		4930522L14Rik
4930555I21Rik	4930403G18Rik	MGI:1926056	4	4 D3	RIKEN cDNA 4930555I21 gene	4930555I21Rik	4930555I21Rik	4930555I21Rik	-	-	-	C1orf201	MGC114440	-	-	No	0	0	1	0	1		4930555I21Rik
4931440L10Rik	-	MGI:1918251	1	1 E4	RIKEN cDNA 4931440L10 gene	4931440L10Rik	4931440L10Rik	4931440L10Rik	-	-	transferase activity, transferase activity, transferring glycosyl groups	-	RGD1308112_predicted	-	-	No	0	0	1	0	1		4931440L10Rik
4932417H02Rik	Raptor|mKIAA1303	MGI:1921620	11	11 E2	RIKEN cDNA 4932417H02 gene	4932417H02Rik	4932417H02Rik	4932417H02Rik	-	-	binding	raptor	RGD1311784_predicted	-	raptor	Yes	0	0	1	0	1		4932417H02Rik
4933426M11Rik	mKIAA0247	MGI:2444661	12	12 D1	RIKEN cDNA 4933426M11 gene	4933426M11Rik	4933426M11Rik	4933426M11Rik	-	integral to membrane	-	KIAA0247	-	-	-	Yes	0	0	1	0	1		4933426M11Rik
4933434M16Rik	4930468F18Rik	MGI:1918453	11	11 E2	RIKEN cDNA 4933434M16 gene	4933434M16Rik	4933434M16Rik	4933434M16Rik	-	-	-	-	-	-	-	No	0	0	1	0	1		4933434M16Rik
5033405K12Rik	8030444K12Rik|AI596370|MGC47019|mKIAA1458	MGI:1923241	5	5 C3.2	RIKEN cDNA 5033405K12 gene	5033405K12Rik	5033405K12Rik	5033405K12Rik	-	-	-	KIAA1458	RGD1311593_predicted	-	-	Yes	0	0	1	0	1		5033405K12Rik
5730460C07Rik	-	MGI:1917844	3	3 H3	RIKEN cDNA 5730460C07 gene	5730460C07Rik	5730460C07Rik	5730460C07Rik	-	-	-	-	-	-	-	No	0	0	1	0	1		5730460C07Rik
5730469M10Rik	AU040822	MGI:1917814	14	14 B	RIKEN cDNA 5730469M10 gene	5730469M10Rik	5730469M10Rik	5730469M10Rik	-	-	-	C10orf58	RGD1309676	R53.5	-	Yes	0	0	1	0	1		5730469M10Rik
5730522E02Rik	-	MGI:1917876	11	11 A3.2-A3.3	RIKEN cDNA 5730522E02 gene	5730522E02Rik	5730522E02Rik	5730522E02Rik	-	-	-	-	-	-	-	No	0	0	1	0	1		5730522E02Rik
5730528L13Rik	2410046L14Rik|2810429P03Rik	MGI:1913915	4	4 B2	RIKEN cDNA 5730528L13 gene	5730528L13Rik	5730528L13Rik	5730528L13Rik	biological process unknown	cellular component unknown	-	C9orf30	RGD1308165_predicted	-	-	No	0	0	1	0	1		5730528L13Rik
6230424H07Rik	BC042726	MGI:1923388	10	10 B4	RIKEN cDNA 6230424H07 gene	6230424H07Rik	6230424H07Rik	6230424H07Rik	biological process unknown	-	molecular function unknown	-	-	-	-	No	0	0	1	0	1		6230424H07Rik
6430514M23Rik	-	MGI:3026997	1	-	RIKEN cDNA 6430514M23 gene	6430514M23Rik	6430514M23Rik	6430514M23Rik	-	-	-	-	-	-	-	No	0	0	1	0	1		6430514M23Rik
6430548M08Rik	AW049007|mKIAA0513	MGI:2443793	8	8 E1	RIKEN cDNA 6430548M08 gene	6430548M08Rik	6430548M08Rik	6430548M08Rik	-	-	-	KIAA0513	RGD1304884_predicted	-	CG17378	Yes	0	0	1	0	1		6430548M08Rik
8430416G17Rik	-	MGI:1918719	18	-	RIKEN cDNA 8430416G17 gene	8430416G17Rik	8430416G17Rik	8430416G17Rik	-	-	-	-	-	-	-	No	0	0	1	0	1		8430416G17Rik
9030025P20Rik	2210404J11Rik|2410011O22Rik	MGI:3583895	17	17 A2	RIKEN cDNA 9030025P20 gene	9030025P20Rik	9030025P20Rik	9030025P20Rik	-	-	-	C6orf70	RGD1309374	-	-	Yes	0	0	1	0	1		9030025P20Rik
9030612M13Rik	4732483N19|AI118577|mKIAA3006	MGI:1921793	17	17 B1	RIKEN cDNA 9030612M13 gene	9030612M13Rik	9030612M13Rik	9030612M13Rik	-	intracellular	nucleic acid binding	-	RGD1310424_predicted	-	-	Yes	0	0	1	0	1		9030612M13Rik
9430032L10Rik	-	MGI:2149734	17	-	RIKEN cDNA 9430032L10 gene	9430032L10Rik	9430032L10Rik	9430032L10Rik	-	-	-	-	-	-	-	No	0	0	1	0	1		9430032L10Rik
9430067K14Rik	A230102O09Rik|AI449570	MGI:2443627	1	1 C2	RIKEN cDNA 9430067K14 gene	9430067K14Rik	9430067K14Rik	9430067K14Rik	-	-	-	LOC389072	RGD1307151_predicted	Y51H1A.1b	-	No	0	0	1	0	1		9430067K14Rik
9530059O14Rik	-	MGI:2442421	9	9 F4	RIKEN cDNA 9530059O14 gene	9530059O14Rik	9530059O14Rik	9530059O14Rik	-	-	-	-	-	-	-	Yes	0	0	1	0	1		9530059O14Rik
9630008K15Rik	-	MGI:2442451	5	5 B1	RIKEN cDNA 9630008K15 gene	9630008K15Rik	9630008K15Rik	9630008K15Rik	-	-	-	-	-	-	-	No	0	0	1	0	1		9630008K15Rik
A230046K03Rik	AA589518|mKIAA1033	MGI:2441787	10	10 C1	RIKEN cDNA A230046K03 gene	A230046K03Rik	A230046K03Rik	A230046K03Rik	-	-	-	KIAA1033	RGD1309995_predicted	Y53F4B.21	CG13957	Yes	0	0	1	0	1		A230046K03Rik
A230057G18Rik	3632434I06	MGI:2444886	5	5 F	RIKEN cDNA A230057G18 gene	A230057G18Rik	A230057G18Rik	A230057G18Rik	-	-	-	-	-	-	-	No	0	0	1	0	1		A230057G18Rik
A230067G21Rik	-	MGI:3036245	2	2 G1	RIKEN cDNA A230067G21 gene	A230067G21Rik	A230067G21Rik	A230067G21Rik	-	-	-	-	-	-	-	No	0	0	1	0	1		A230067G21Rik
A430010J10Rik	-	MGI:2442501	6	6 C1	RIKEN cDNA A430010J10 gene	A430010J10Rik	A430010J10Rik	A430010J10Rik	-	-	-	-	-	-	-	No	0	0	1	0	1		A430010J10Rik
A430065P19Rik	-	MGI:2443983	2	2 C2	RIKEN cDNA A430065P19 gene	A430065P19Rik	A430065P19Rik	A430065P19Rik	-	-	-	-	-	-	-	No	0	0	1	0	1		A430065P19Rik
A530088H08Rik	-	MGI:2443635	11	11 B3	RIKEN cDNA A530088H08 gene	A530088H08Rik	A530088H08Rik	A530088H08Rik	-	-	-	LOC644139	RGD1565284_predicted	-	-	Yes	0	0	1	0	1		A530088H08Rik
A730037L19Rik	-	MGI:2443641	17	17 E1.2	RIKEN cDNA A730037L19 gene	A730037L19Rik	A730037L19Rik	A730037L19Rik	-	-	-	-	-	-	-	Yes	0	0	1	0	1		A730037L19Rik
A730045E13Rik	Gm584	MGI:2685430	8	8 A2	RIKEN cDNA A730045E13 gene	A730045E13Rik	A730045E13Rik	A730045E13Rik	-	-	-	-	-	-	-	No	0	0	1	0	1		A730045E13Rik
A730055C05Rik	MGC130169|MGC130170	MGI:2443691	11	11 B3	RIKEN cDNA A730055C05 gene	A730055C05Rik	A730055C05Rik	A730055C05Rik	-	-	-	LOC388335	RGD1309576_predicted	-	-	No	0	0	1	0	1		A730055C05Rik
A730098D12Rik	mKIAA1966	MGI:2443713	5	5 E1	RIKEN cDNA A730098D12 gene	A730098D12Rik	A730098D12Rik	A730098D12Rik	-	nucleus	DNA binding	-	-	-	-	Yes	0	0	1	0	1	1	A730098D12Rik
A830039H10Rik	Mlr1	MGI:2651932	5	5 B3	RIKEN cDNA A830039H10 gene	A830039H10Rik	A830039H10Rik	A830039H10Rik	-	nucleus	RNA polymerase II transcription factor activity	MLR1	-	-	-	Yes	0	0	1	0	1		A830039H10Rik
A930001A20Rik	-	MGI:1924377	3	-	RIKEN cDNA A930001A20 gene	A930001A20Rik	A930001A20Rik	A930001A20Rik	-	-	-	-	-	-	-	No	0	0	1	0	1		A930001A20Rik
A930017N06Rik	AI197272	MGI:2442479	5	5 G2	RIKEN cDNA A930017N06 gene	A930017N06Rik	A930017N06Rik	A930017N06Rik	-	integral to membrane	peroxidase activity	-	RGD1308787_predicted	-	-	No	0	0	1	0	1		A930017N06Rik
A930041G11Rik	PSST739|UNQ739	MGI:2442987	11	11 A1	RIKEN cDNA A930041G11 gene	A930041G11Rik	A930041G11Rik	A930041G11Rik	-	extracellular space	-	UNQ739	LOC501231	-	-	No	0	0	1	0	1		A930041G11Rik
AA536743	-	MGI:2140767	5	5 C3.1	expressed sequence AA536743	AA536743	AA536743	AA536743	-	-	-	-	RGD1307468_predicted	-	-	Yes	0	0	1	0	1		AA536743
AI841794	A230084J22	MGI:2141485	6	6 F1	expressed sequence AI841794	AI841794	AI841794	AI841794	-	extracellular matrix (sensu Metazoa)	-	LOC644564	-	-	-	No	0	0	1	0	1		AI841794
AV340375	-	MGI:2143272	9	9 C	expressed sequence AV340375	AV340375	AV340375	AV340375	-	-	-	MGC4562	RGD1308959	-	-	Yes	0	0	1	0	1		AV340375
AW049604	TAFA5	MGI:2146182	15	15 E3	expressed sequence AW049604	AW049604	AW049604	AW049604	-	extracellular space	-	FAM19A5	RGD1562115_predicted	-	-	Yes	0	0	1	0	1		AW049604
Abca4	AW050280|Abc10|Abcr|D430003I15Rik|RmP	MGI:109424	3	3 G1|3 61.8 cM	ATP-binding cassette, sub-family A (ABC1), member 4	Abca4	Abca4	Abca4	-	-	nucleotide binding, phospholipid-translocating ATPase activity	ABCA4	Abca4_predicted	-	-	No	0	0	1	0	1		Abca4
Abcd4	P69r|P70R|Pxmp1l	MGI:1349217	12	12 D1|12 39.0 cM	ATP-binding cassette, sub-family D (ALD), member 4	Abcd4	Abcd4	Abcd4	-	-	nucleotide binding, ATP binding	ABCD4	Abcd4	pmp-3	-	Yes	0	0	1	0	1		Abcd4
Accn1	ACIC2|ASIC2|BNC1|BNaC1a|Mdeg	MGI:1100867	11	11 B5|11 42.0 cM	amiloride-sensitive cation channel 1, neuronal (degenerin)	Accn1	Accn1	Accn1	response to acid, response to acid	-	-	ACCN1	Accn1	-	-	No	0	0	1	0	1		Accn1
Adam12	KIAA4001|M[a]|Mltna|mKIAA4001	MGI:105378	7	-	a disintegrin and metallopeptidase domain 12 (meltrin alpha)	Adam12	Adam12	Adam12	-	-	metalloendopeptidase activity, protein binding	ADAM12	Adam12_predicted	adm-2	Neu3	No	0	0	1	0	1		Adam12
Adam19	AL024287|M[b]|Mltnb	MGI:105377	11	11 A5-B1.1|11 20.0 cM	a disintegrin and metallopeptidase domain 19 (meltrin beta)	Adam19	Adam19	Adam19	-	extracellular matrix (sensu Metazoa)	metalloendopeptidase activity	ADAM19	Sox30_predicted	-	-	No	0	0	1	0	1		Adam19
Adamts2	4732482M10|A430089F14|ADAM-TS2|ADAMTS-3|KIAA4060|PCINP|hPCPNI|mKIAA4060	MGI:1347356	11	11 B1.3	a disintegrin-like and metallopeptidase (reprolysin type) with thrombospondin type 1 motif, 2	Adamts2	Adamts2	Adamts2	-	extracellular matrix (sensu Metazoa)	metalloendopeptidase activity	ADAMTS2	RGD1565950_predicted	-	-	Yes	0	0	1	0	1		Adamts2
Adamtsl4	MGC28749|Tsrc1	MGI:2389008	3	3 F2.1	ADAMTS-like 4	Adamtsl4	Adamtsl4	Adamtsl4	-	-	-	ADAMTSL4	Adamtsl4	-	-	No	0	0	1	0	1		Adamtsl4
Adck1	2610005A10Rik	MGI:1919363	12	12 E	aarF domain containing kinase 1	Adck1	Adck1	Adck1	-	-	nucleotide binding, protein kinase activity	ADCK1	Adck1_predicted	D2023.6	CG3608	Yes	0	0	1	0	1		Adck1
Adcy5	AW121902|Ac5	MGI:99673	16	16 B-5	adenylate cyclase 5	Adcy5	Adcy5	Adcy5	adenosine receptor signaling pathway	-	magnesium ion binding	ADCY5	Adcy5	-	rut	Yes	0	0	1	0	1		Adcy5
Adrb3	Adrb-3	MGI:87939	8	8 A2-A4|8 10.0 cM	adrenergic receptor, beta 3	Adrb3	Adrb3	Adrb3	diet induced thermogenesis	-	rhodopsin-like receptor activity	ADRB3	Adrb3	-	CG16766	No	0	0	1	0	1		Adrb3
Ahr	Ah|Ahh|Ahre|In	MGI:105043	12	12 A3|12 18.0 cM	aryl-hydrocarbon receptor	Ahr	Ahr	Ahr	two-component signal transduction system (phosphorelay)	-	two-component sensor activity	AHR	Ahr	-	-	Yes	0	0	1	0	1		Ahr
Akap12	AI317366|SSeCKS|Srcs5|Tsga12	MGI:1932576	10	10 A1	A kinase (PRKA) anchor protein (gravin) 12	Akap12	Akap12	Akap12	protein targeting, signal transduction	-	-	AKAP12	Akap12	-	-	Yes	0	0	1	0	1		Akap12
Akp2	Akp-2|TNAP|TNSALP	MGI:87983	4	4 D3|4 70.2 cM	alkaline phosphatase 2, liver	Akp2	Akp2	Akp2	-	-	magnesium ion binding, alkaline phosphatase activity	ALPL	Alpl	-	CG5150	No	0	0	1	0	1		Akp2
Alox5ap	Flap	MGI:107505	5	-	arachidonate 5-lipoxygenase activating protein	Alox5ap	Alox5ap	Alox5ap	leukotriene metabolism	extracellular space	-	ALOX5AP	Alox5ap	-	-	Yes	0	0	1	0	1		Alox5ap
Als4	A130090N03|A930037J23Rik|AOA2|AW060766|SCAR1|SETX|Sen1|mKIAA0625	MGI:2443480	2	2 A3	amyotrophic lateral sclerosis 4 homolog (human)	Als4	Als4	Als4	biological process unknown	-	molecular function unknown	SETX	RGD1565575_predicted	-	-	Yes	0	0	1	0	1		Als4
Angel1	1110030H02Rik|KIAA0759|mKIAA0759	MGI:1915987	12	12 D2	angel homolog 1 (Drosophila)	Angel1	Angel1	Angel1	-	extracellular space	-	ANGEL1	Angel1_predicted	-	angel	No	0	0	1	0	1		Angel1
Ankmy1	4930483I10Rik|ZMYND13	MGI:3045261	1	1 D	ankyrin repeat and MYND domain containing 1	Ankmy1	Ankmy1	Ankmy1	biological process unknown	-	molecular function unknown	ANKMY1	-	-	-	No	0	0	1	0	1		Ankmy1
Ankrd25	AI504612|BC010245|MGC12143|MGC7734	MGI:2384568	9	9 A3	ankyrin repeat domain 25	Ankrd25	Ankrd25	Ankrd25	-	-	DNA binding, transcription factor activity	ANKRD25	RGD1563532_predicted	-	-	Yes	0	0	1	0	1	1	Ankrd25
Ankrd6	-	MGI:2154278	4	4 A5	ankyrin repeat domain 6	Ankrd6	Ankrd6	Ankrd6	-	-	DNA binding, transcription factor activity	ANKRD6	LOC500430	-	-	Yes	0	0	1	0	1	1	Ankrd6
Apod	-	MGI:88056	16	16 B2|16 21.2 cM	apolipoprotein D	Apod	Apod	Apod	-	-	transporter activity, binding	APOD	Apod	-	NLaz	No	0	0	1	0	1		Apod
Arhgap15	5830480G12Rik	MGI:1923367	2	2 B	Rho GTPase activating protein 15	Arhgap15	Arhgap15	Arhgap15	-	-	GTPase activator activity, protein binding	ARHGAP15	LOC502625	-	-	Yes	0	0	1	0	1		Arhgap15
Arhgap23	4933428G20Rik|A330041B18Rik	MGI:1918475	11	11 D	Rho GTPase activating protein 23	Arhgap23	Arhgap23	Arhgap23	biological process unknown	-	molecular function unknown	-	-	-	-	No	0	0	1	0	1		Arhgap23
Arhgap26	1810044B20Rik|2610010G17Rik|4933432P15Rik|AI853435|mKIAA0621	MGI:1918552	18	18 B3	Rho GTPase activating protein 26	Arhgap26	Arhgap26	Arhgap26	-	-	GTPase activator activity	ARHGAP26	Arhgap26_predicted	T04C9.1a	Graf	No	0	0	1	0	1		Arhgap26
Arhgap8	AU043908|C030017C09Rik|C78947|MGC32512|Prr5	MGI:1924714	15	15 E	Rho GTPase activating protein 8	Arhgap8	Arhgap8	Arhgap8	actin cytoskeleton organization and biogenesis	-	GTPase activator activity	PRR5	Arhgap8_predicted	-	-	Yes	0	0	1	0	1		Arhgap8
Arl4c	A630084M22Rik|Arl7|LAK	MGI:2445172	1	1 D	ADP-ribosylation factor-like 4C	Arl4c	Arl4c	Arl4c	-	-	nucleotide binding, GTPase activity	ARL4C	-	-	-	No	0	0	1	0	1		Arl4c
Arvcf	-	MGI:109620	16	16 A3|16 11.18 cM	armadillo repeat gene deleted in velo-cardio-facial syndrome	Arvcf	Arvcf	Arvcf	-	-	structural molecule activity, binding	ARVCF	Arvcf_predicted	-	-	No	0	0	1	0	1		Arvcf
Asb14	Asb-14	MGI:2655107	14	14 A3	ankyrin repeat and SOCS box-containing protein 14	Asb14	Asb14	Asb14	intracellular signaling cascade	-	-	ASB14	-	-	-	No	0	0	1	0	1		Asb14
Asb18	Asb-18	MGI:2655109	1	1 D	ankyrin repeat and SOCS box-containing 18	Asb18	Asb18	Asb18	biological process unknown	-	molecular function unknown	-	Asb18_predicted	-	-	No	0	0	1	0	1		Asb18
Asrgl1	2410004D18Rik|ALP|ALP1|AU040643|AW060375	MGI:1913764	19	19 A	asparaginase like 1	Asrgl1	Asrgl1	Asrgl1	glycoprotein catabolism	-	asparaginase activity	ASRGL1	Asrgl1	-	CG7860	Yes	0	0	1	0	1		Asrgl1
Ass1	AA408052|ASS|Ass-1|MGC103151	MGI:88090	2	2 B|2 20.0 cM	argininosuccinate synthetase 1	Ass1	Ass1	Ass1	urea cycle	-	nucleotide binding	ASS	Ass	-	CG1315	Yes	0	0	1	0	1		Ass1
Astn2	bM452J22.1	MGI:1889277	4	-	astrotactin 2	Astn2	Astn2	Astn2	biological process unknown	-	molecular function unknown	ASTN2	LOC298120	-	-	No	0	0	1	0	1		Astn2
Asxl1	DKFZp434N0535|mKIAA0978	MGI:2684063	2	2 H1	additional sex combs like 1 (Drosophila)	Asxl1	Asxl1	Asxl1	-	nucleus	protein binding	ASXL1	RGD1561878_predicted	-	-	Yes	0	0	1	0	1		Asxl1
Atoh8	4933425C05Rik|Hath6|Math6|okadin	MGI:1918343	6	6 C1	atonal homolog 8 (Drosophila)	Atoh8	Atoh8	Atoh8	-	-	protein binding	ATOH8	RGD1561512_predicted	-	-	No	0	0	1	0	1		Atoh8
Atp2b2	D6Abb2e|PMCA2|dfw|wms|wri	MGI:105368	6	6 E3|6 49.5 cM	ATPase, Ca++ transporting, plasma membrane 2	Atp2b2	Atp2b2	Atp2b2	-	-	nucleotide binding, magnesium ion binding	ATP2B2	Atp2b2	ATPase	-	Yes	0	0	1	0	1		Atp2b2
Atp6v1b2	AI194269|AI790362|Atp6b2|HO57|R74844	MGI:109618	8	8 B3.3	ATPase, H+ transporting, lysosomal V1 subunit B2	Atp6v1b2	Atp6v1b2	Atp6v1b2	-	cytoplasm	ATP binding	ATP6V1B2	Atp6v1b2	tag-300	Vha55	Yes	0	0	1	0	1		Atp6v1b2
Atp6v1c1	1700025B18Rik|U13839	MGI:1913585	15	15 C	\ATPase, H+ transporting, lysosomal V1 subunit C1	Atp6v1c1	Atp6v1c1	Atp6v1c1	ATP biosynthesis	-	ATP binding	ATP6V1C1	Atp6v1c1	vha-11	Vha44	Yes	0	0	1	0	1		Atp6v1c1
Atp8a2	AI415030|Atpc1b|Ib	MGI:1354710	14	14 C3	ATPase, aminophospholipid transporter-like, class I, type 8A, member 2	Atp8a2	Atp8a2	Atp8a2	-	-	nucleotide binding, magnesium ion binding	ATP8A2	RGD1561428_predicted	-	-	No	0	0	1	0	1		Atp8a2
Avpi1	2310008N12Rik|AA410041|VIT32|esu|mVIT32	MGI:1916784	19	19 C3	arginine vasopressin-induced 1	Avpi1	Avpi1	Avpi1	activation of MAPK activity	-	molecular function unknown	AVPI1	Avpi1	-	-	No	0	0	1	0	1		Avpi1
B130055L09Rik	-	MGI:2443387	6	6 B1	RIKEN cDNA B130055L09 gene	B130055L09Rik	B130055L09Rik	B130055L09Rik	-	-	-	MGC14289	RGD1309236_predicted	-	-	No	0	0	1	0	1		B130055L09Rik
B230208H11Rik	-	MGI:2443719	10	-	RIKEN cDNA B230208H11 gene	B230208H11Rik	B230208H11Rik	B230208H11Rik	-	-	-	-	-	-	-	No	0	0	1	0	1		B230208H11Rik
B930049P21Rik	-	MGI:3045275	6	-	RIKEN cDNA B930049P21 gene	B930049P21Rik	B930049P21Rik	B930049P21Rik	-	-	-	-	-	-	-	No	0	0	1	0	1		B930049P21Rik
B930094L07Rik	-	MGI:2442503	1	1 C3	RIKEN cDNA B930094L07 gene	B930094L07Rik	B930094L07Rik	B930094L07Rik	-	-	-	-	-	-	-	No	0	0	1	0	1		B930094L07Rik
BC004728	MGC7903|Smagp	MGI:2448476	15	15 F1	cDNA sequence BC004728	BC004728	BC004728	BC004728	-	-	-	LOC57228	Smagp	-	-	Yes	0	0	1	0	1		BC004728
BC022150	-	MGI:2446208	4	4 C7	cDNA sequence BC022150	BC022150	BC022150	BC022150	-	-	-	-	RGD1309582_predicted	-	-	No	0	0	1	0	1		BC022150
BC027127	9330184N17Rik|MGC38877	MGI:2384826	11	11 A2	cDNA sequence BC027127	BC027127	BC027127	BC027127	-	-	-	MGC33530	RGD1308957_predicted	-	-	Yes	0	0	1	0	1		BC027127
BC028471	-	MGI:3041249	-	-	cDNA sequence BC028471	BC028471	BC028471	BC028471	-	-	-	-	-	-	-	No	0	0	1	0	1		BC028471
BC031853	D430050E18|MGC25764	MGI:2679005	8	8 D1	cDNA sequence BC031853	BC031853	BC031853	BC031853	-	-	-	FLJ10815	LOC291840	-	-	Yes	0	0	1	0	1		BC031853
BC038328	MGC102251|Rslcan11|Rslcan18	MGI:3040674	13	13 B3	cDNA sequence BC038328	BC038328	BC038328	BC038328	-	nucleus	zinc ion binding	ZNF708	-	-	-	No	0	0	1	0	1		BC038328
BC052040	MGC62402	MGI:3026886	2	2 E4	cDNA sequence BC052040	BC052040	BC052040	BC052040	-	-	hydrolase activity	C15orf41	RGD1563680_predicted	-	CG12713	No	0	0	1	0	1		BC052040
BC053994	-	MGI:2681868	2	2 G1	cDNA sequence BC053994	BC053994	BC053994	BC053994	-	-	-	-	-	-	-	Yes	0	0	1	0	1		BC053994
BC056349	4832420M10	MGI:3607707	1	1 H4	cDNA sequence BC056349	BC056349	BC056349	BC056349	-	-	nucleotide binding, motor activity	FLJ10157	RGD1560022_predicted	-	-	No	0	0	1	0	1		BC056349
Bai1	B830018M07Rik|KIAA4089|R75078|mKIAA4089	MGI:1933736	15	15 D3	brain-specific angiogenesis inhibitor 1	Bai1	Bai1	Bai1	-	-	G-protein coupled receptor activity, protein binding	BAI1	Bai1_predicted	-	-	No	0	0	1	0	1		Bai1
Bak1	Bak|N-BAK1|N-Bak	MGI:1097161	17	17 B	BCL2-antagonist/killer 1	Bak1	Bak1	Bak1	apoptosis, caspase activation via cytochrome c	-	-	BAK1	Bak1	-	-	Yes	0	0	1	0	1		Bak1
Bank1	A530094C12Rik|AI451642|AVIEF|BANK	MGI:2442120	3	3 G3|3 66.0 cM	B-cell scaffold protein with ankyrin repeats 1	Bank1	Bank1	Bank1	calcium ion homeostasis	-	receptor binding	-	-	-	-	No	0	0	1	0	1		Bank1
Bat2	3110039B05Rik|Bat-2|D17H6S51E|G2|KIAA4178|Wbp12|mKIAA4178	MGI:1915467	17	17 B1|17 19.04 cM	HLA-B associated transcript 2	Bat2	Bat2	Bat2	biological process unknown	-	molecular function unknown	BAT2	Bat2	-	-	No	0	0	1	0	1		Bat2
Bmi1	AW546694|Bmi-1|Pcgf4	MGI:88174	2	2 A3|2 9.0 cM	B lymphoma Mo-MLV insertion region 1	Bmi1	Bmi1	Bmi1	skeletal development	-	protein binding	BMI1	Pcgf4_predicted	-	Psc	Yes	0	0	1	0	1		Bmi1
Bmper	3110056H04Rik|CV-2|Crim3|Cv2	MGI:1920480	9	9 A4	BMP-binding endothelial regulator	Bmper	Bmper	Bmper	-	extracellular region	protein binding	BMPER	Bmper_predicted	-	cv-2	Yes	0	0	1	0	1		Bmper
Bmpr1b	AI385617|ALK-6|AV355320|Acvrlk6|Alk6|BMPR-IB|CFK-43a	MGI:107191	3	3 H1	bone morphogenetic protein receptor, type 1B	Bmpr1b	Bmpr1b	Bmpr1b	-	-	nucleotide binding, magnesium ion binding	BMPR1B	Bmpr1b_mapped	-	-	Yes	0	0	1	0	1		Bmpr1b
Bnip2	5730523P12Rik|BNIP2beta|Nip21	MGI:109327	9	9 D	BCL2/adenovirus E1B interacting protein 1, NIP2	Bnip2	Bnip2	Bnip2	apoptosis	cytoplasm	-	BNIP2	Bnip2_predicted	-	-	No	0	0	1	0	1		Bnip2
Bst1	114/A10|A530073F09|BP-3|Bp3|Bsta1|CD157|Ly65	MGI:105370	5	5 B3|5 25.0 cM	bone marrow stromal cell antigen 1	Bst1	Bst1	Bst1	-	extracellular space	NAD+ nucleosidase activity	BST1	Bst1	-	-	No	0	0	1	0	1		Bst1
C030002O17Rik	AI834970|C030021G16Rik	MGI:1925783	11	11 A5	RIKEN cDNA C030002O17 gene	C030002O17Rik	C030002O17Rik	C030002O17Rik	-	-	-	-	-	-	-	Yes	0	0	1	0	1		C030002O17Rik
C130073F10Rik	-	MGI:3045359	4	4 C6	RIKEN cDNA C130073F10 gene	C130073F10Rik	C130073F10Rik	C130073F10Rik	-	-	-	-	-	-	-	No	0	0	1	0	1		C130073F10Rik
C1ql2	BC040774|MGC49730	MGI:3032521	1	1 E2.3	complement component 1, q subcomponent-like 2	C1ql2	C1ql2	C1ql2	biological process unknown	-	molecular function unknown	C1QL2	LOC288979	-	-	No	0	0	1	0	1		C1ql2
C330014B19Rik	-	MGI:3040709	13	13 B3	RIKEN cDNA C330014B19 gene	C330014B19Rik	C330014B19Rik	C330014B19Rik	-	-	-	-	-	-	-	No	0	0	1	0	1		C330014B19Rik
C330022B21Rik	-	MGI:1925949	13	13 B3	RIKEN cDNA C330022B21 gene	C330022B21Rik	C330022B21Rik	C330022B21Rik	-	intracellular	nucleic acid binding	-	-	-	-	No	0	0	1	0	1		C330022B21Rik
C430039J16Rik	-	MGI:1924873	13	-	RIKEN cDNA C430039J16 gene	C430039J16Rik	C430039J16Rik	C430039J16Rik	-	-	-	-	-	-	-	No	0	0	1	0	1		C430039J16Rik
C730036D15Rik	-	MGI:2444345	4	4 B1	RIKEN cDNA C730036D15 gene	C730036D15Rik	C730036D15Rik	C730036D15Rik	protein targeting	-	acyltransferase activity	-	LOC313220, RGD1561221_predicted	W03D8.8	-	No	0	0	1	0	1		C730036D15Rik
Cachd1	1190007F10Rik|AI852726|B430218L07Rik|Vwcd1|mKIAA1573	MGI:2444177	4	4 C6	cache domain containing 1	Cachd1	Cachd1	Cachd1	-	-	-	CACHD1	Cachd1_predicted	-	CG16868	No	0	0	1	0	1		Cachd1
Camk1d	A630059D12Rik|CKLiK|E030025C11Rik	MGI:2442190	2	2 A1	calcium/calmodulin-dependent protein kinase ID	Camk1d	Camk1d	Camk1d	-	-	nucleotide binding, catalytic activity	CAMK1D	RGD1560691_predicted	cmk-1	CaMKI	Yes	0	0	1	0	1		Camk1d
Capzb	1700120C01Rik|AI325129|CPB1|CPB2|CPbeat2|CPbeta1|CPbeta2|Cappb1	MGI:104652	4	4 D3|4 66.8 cM	capping protein (actin filament) muscle Z-line, beta	Capzb	Capzb	Capzb	-	cytoskeleton	actin binding	CAPZB	Capzb	cap-2	cpb	Yes	0	0	1	0	1		Capzb
Ccdc57	4933434G05Rik	MGI:1918526	11	11 E2	coiled-coil domain containing 57	Ccdc57	Ccdc57	Ccdc57	-	-	-	CCDC57	-	-	-	No	0	0	1	0	1		Ccdc57
Ccrl1	A630091E18Rik|CCBP2|CCR11|CCX-CKR|Cmkbrl1|PPR1|VSHK1	MGI:2181676	9	9 F1	chemokine (C-C motif) receptor-like 1	Ccrl1	Ccrl1	Ccrl1	-	-	rhodopsin-like receptor activity, signal transducer activity	CCRL1	-	-	-	No	0	0	1	0	1		Ccrl1
Cd63	C75951|ME491|MGC103180|MGC107286|Tspan30	MGI:99529	10	10 D3|10 72.0 cM	Cd63 antigen	Cd63	Cd63	Cd63	-	lysosome, late endosome	-	CD63	Cd63	tetraspanin	Tsp29Fa	No	0	0	1	0	1		Cd63
Cd96	1700109I12Rik|Tactile	MGI:1934368	16	16 B5	CD96 antigen	Cd96	Cd96	Cd96	-	integral to membrane	-	CD96	Cd96	-	-	No	0	0	1	0	1		Cd96
Cd97	AA409984|TM7LN1	MGI:1347095	8	8 C2-C3|8 38.0 cM	CD97 antigen	Cd97	Cd97	Cd97	-	-	signal transducer activity, receptor activity	CD97	Cd97	-	-	No	0	0	1	0	1		Cd97
Cdh7	9330156F07Rik|CDH7L1|MGC118246|cadherin 7	MGI:2442792	1	1 E2.1	cadherin 7, type 2	Cdh7	Cdh7	Cdh7	-	-	calcium ion binding, protein binding	CDH7	Cdh7	-	-	Yes	0	0	1	0	1		Cdh7
Cdk5rap1	2310066P17Rik	MGI:1914221	2	2 H2	CDK5 regulatory subunit associated protein 1	Cdk5rap1	Cdk5rap1	Cdk5rap1	-	-	catalytic activity, iron ion binding	CDK5RAP1	Cdk5rap1	F25B5.5	CG6345	No	0	0	1	0	1		Cdk5rap1
Centa2	-	MGI:2663075	11	11 B5|11 47.24 cM	centaurin, alpha 2	Centa2	Centa2	Centa2	-	-	GTPase activator activity, phosphatidylinositol-3,4,5-triphosphate binding	CENTA2	Centa2	-	-	No	0	0	1	0	1		Centa2
Centg2	Ggap1|R75364|mKIAA1099	MGI:2653690	1	1 D	centaurin, gamma 2	Centg2	Centg2	Centg2	biological process unknown	-	nucleotide binding	CENTG2	Centg2_predicted	cnt-2	-	No	0	0	1	0	1		Centg2
Ces1	Ces-1|Ses-1	MGI:88378	8	8 C5|8 43.0 cM	carboxylesterase 1	Ces1	Ces1	Ces1	-	-	catalytic activity, carboxylesterase activity	-	-	-	CG6414	No	0	0	1	0	1		Ces1
Cfh	Mud-1|NOM|Sas-1|Sas1	MGI:88385	1	1 F|1 74.1 cM	complement component factor h	Cfh	Cfh	Cfh	immune response, complement activation	-	-	CFH	Cfh	-	-	Yes	0	0	1	0	1		Cfh
Chst3	C6ST|GST-0	MGI:1858224	10	10 B4	carbohydrate (chondroitin 6/keratan) sulfotransferase 3	Chst3	Chst3	Chst3	carbohydrate metabolism	-	sulfotransferase activity	CHST3	Chst3	-	-	No	0	0	1	0	1		Chst3
Cit	CRIK|CRIK-SK|Cit-k	MGI:105313	5	5 F	citron	Cit	Cit	Cit	mitotic sister chromatid segregation	-	nucleotide binding	CIT	Cit	-	sti	No	0	0	1	0	1		Cit
Ckap2	AI461656|AW228814|LB1	MGI:1931797	8	8 A2	cytoskeleton associated protein 2	Ckap2	Ckap2	Ckap2	biological process unknown	-	molecular function unknown	CKAP2	Ckap2_predicted	-	-	Yes	0	0	1	0	1		Ckap2
Clnk	MIST	MGI:1351468	5	5 B3	cytokine-dependent hematopoietic cell linker	Clnk	Clnk	Clnk	transmembrane receptor protein tyrosine kinase signaling pathway	-	protein binding	MIST	RGD1562417_predicted	-	-	No	0	0	1	0	1		Clnk
Clstn2	2900042C18Rik|AI448973|CSTN2|Cs2|Cst-2|KIAA4134|mKIAA4134	MGI:1929897	9	-	calsyntenin 2	Clstn2	Clstn2	Clstn2	-	-	sugar porter activity, calcium ion binding	CLSTN2	-	-	-	No	0	0	1	0	1		Clstn2
Cnot2	2600016M12Rik|2810470K03Rik|AA537049|AA959607|AW557563|C79650|MGC115808	MGI:1919318	10	10 D2	CCR4-NOT transcription complex, subunit 2	Cnot2	Cnot2	Cnot2	biological process unknown	-	molecular function unknown	CNOT2	Cnot2	ntl-2	Rga	Yes	0	0	1	0	1		Cnot2
Cntfr	Cntfralpha	MGI:99605	4	4 A5|4 19.9 cM	ciliary neurotrophic factor receptor	Cntfr	Cntfr	Cntfr	-	-	receptor activity, hematopoietin/interferon-class (D200-domain) cytokine receptor activity	CNTFR	Cntfr	-	-	Yes	0	0	1	0	1		Cntfr
Corin	AV273130|Lrp4|MGC118735	MGI:1349451	5	5 C3.2	corin	Corin	Corin	Corin	-	-	serine-type endopeptidase activity, scavenger receptor activity	CORIN	Corin	-	-	Yes	0	0	1	0	1		Corin
Cpxm2	4632435C11Rik|CPX-2|Cpx2	MGI:1926006	7	7 F4	carboxypeptidase X 2 (M14 family)	Cpxm2	Cpxm2	Cpxm2	-	-	carboxypeptidase activity, carboxypeptidase A activity	CPXM2	Cpxm2_predicted	-	-	No	0	0	1	0	1		Cpxm2
Cradd	RAIDD	MGI:1336168	10	10 C2|10 52.0 cM	CASP2 and RIPK1 domain containing adaptor with death domain	Cradd	Cradd	Cradd	-	intracellular	protein binding	CRADD	Cradd_predicted	-	-	No	0	0	1	0	1		Cradd
Crtac1	2810454P21Rik|AW047536	MGI:1920082	19	19 C3	cartilage acidic protein 1	Crtac1	Crtac1	Crtac1	-	-	calcium ion binding	CRTAC1	Crtac1	-	-	No	0	0	1	0	1		Crtac1
Csmd1	B930082H09|KIAA1890|mKIAA1890	MGI:2137383	8	-	CUB and Sushi multiple domains 1	Csmd1	Csmd1	Csmd1	biological process unknown	-	molecular function unknown	CSMD1	-	-	-	No	0	0	1	0	1		Csmd1
Csng	Csn1s2a|Csn1s2b	MGI:88542	5	5 E1|5 44.93 cM	casein gamma	Csng	Csng	Csng	-	extracellular region	transporter activity	-	Csng	-	-	No	0	0	1	0	1		Csng
Cspg2	5430420N07Rik|9430051N09|NG2|PG-M(V0)|PG-M(V1)|hdf	MGI:102889	13	13 C3|13 55.0 cM	chondroitin sulfate proteoglycan 2	Cspg2	Cspg2	Cspg2	-	-	calcium ion binding, sugar binding	CSPG2	Cspg2	-	-	Yes	0	0	1	0	1		Cspg2
Ctnna2	AI481747|Catna|Catna2|cdf|chp	MGI:88275	6	6 B3-D|6 34.2 cM	catenin (cadherin associated protein), alpha 2	Ctnna2	Ctnna2	Ctnna2	-	-	structural molecule activity, protein binding	CTNNA2	Ctnna2_predicted	alpha-catenin	alpha-Cat	Yes	0	0	1	0	1		Ctnna2
Cugbp2	B230345P09Rik|C88023|ETR-3|Napor|Napor-2	MGI:1338822	2	2 A2-A3	CUG triplet repeat, RNA binding protein 2	Cugbp2	Cugbp2	Cugbp2	-	soluble fraction, nucleus	-	CUGBP2	Cugbp2	-	aret	Yes	0	0	1	0	1		Cugbp2
Cxcr3	Cd183|Cmkar3	MGI:1277207	X	X D|X 41.0 cM	chemokine (C-X-C motif) receptor 3	Cxcr3	Cxcr3	Cxcr3	-	-	rhodopsin-like receptor activity, signal transducer activity	CXCR3	Cxcr3	-	-	No	0	0	1	0	1		Cxcr3
Cxxc1	2410002I16Rik|5830420C16Rik|AI426635|Cgbp|PHF18	MGI:1921572	18	18 E2	CXXC finger 1 (PHD domain)	Cxxc1	Cxxc1	Cxxc1	-	-	DNA binding, protein binding	CXXC1	Cxxc1	-	CG17446	Yes	0	0	1	0	1	1	Cxxc1
Cyp2c39	-	MGI:1306818	19	19 C3	cytochrome P450, family 2, subfamily c, polypeptide 39	Cyp2c39	Cyp2c39	Cyp2c39	-	-	monooxygenase activity, iron ion binding	CYP2C19	Cyp2c37	cyp-34A5	-	No	0	0	1	0	1		Cyp2c39
D030011O10Rik	9330160C06Rik	MGI:2444273	6	6 G3	RIKEN cDNA D030011O10 gene	D030011O10Rik	D030011O10Rik	D030011O10Rik	-	-	-	MGC24039	-	-	-	No	0	0	1	0	1		D030011O10Rik
D0H6S2654E	X5L|XAP-5-like	MGI:1351640	13	13 A3.3	DNA segment, human D6S2654E	D0H6S2654E	D0H6S2654E	D0H6S2654E	-	-	-	-	-	-	-	No	0	0	1	0	1		D0H6S2654E
D10Ertd214e	AU043990|AW743335	MGI:1261855	10	10 B5.3|10 38.0 cM	DNA segment, Chr 10, ERATO Doi 214, expressed	D10Ertd214e	D10Ertd214e	D10Ertd214e	-	extracellular space, mitochondrion	-	C10orf70	RGD1309529_predicted	W02B12.15	-	Yes	0	0	1	0	1		D10Ertd214e
D230005D02Rik	B230207J08	MGI:2444896	14	14 D3	RIKEN cDNA D230005D02 gene	D230005D02Rik	D230005D02Rik	D230005D02Rik	-	-	nucleic acid binding	PIG38	RGD1306118_predicted	-	CG10948	Yes	0	0	1	0	1		D230005D02Rik
D3Wsu161e	-	MGI:107634	3	3 G2|3 62.9 cM	DNA segment, Chr 3, Wayne State University 161, expressed	D3Wsu161e	D3Wsu161e	D3Wsu161e	-	-	-	HDCMA18P	-	-	mxc	Yes	0	0	1	0	1		D3Wsu161e
D630040G17Rik	-	MGI:2444807	8	8 C1	RIKEN cDNA D630040G17 gene	D630040G17Rik	D630040G17Rik	D630040G17Rik	-	nucleus	zinc ion binding	-	-	-	-	No	0	0	1	0	1		D630040G17Rik
D6Mm5e	-	MGI:1315200	6	6 C3|6 34.7 cM	DNA segment, Chr 6, Miriam Meisler 5, expressed	D6Mm5e	D6Mm5e	D6Mm5e	-	-	-	LOC130951	RGD1563842_predicted	-	-	Yes	0	0	1	0	1		D6Mm5e
D730003B17	-	-	4	4 B3	hypothetical protein D730003B17	D730003B17	D730003B17	D730003B17	-	-	-	-	-	-	-	No	0	0	1	0	1		D730003B17
D830013H12	-	-	3	3 G3	hypothetical protein D830013H12	D830013H12	D830013H12	D830013H12	-	-	-	-	-	-	-	No	0	0	1	0	1		D830013H12
D930010J01Rik	AI604841|AW743046	MGI:2147583	19	19 A	RIKEN cDNA D930010J01 gene	D930010J01Rik	D930010J01Rik	D930010J01Rik	-	mitochondrion	-	LRP16	Lrp16	B0035.3	-	No	0	0	1	0	1		D930010J01Rik
D930036F22Rik	C230081H03Rik|mKIAA1316	MGI:2444133	12	12 C1	RIKEN cDNA D930036F22 gene	D930036F22Rik	D930036F22Rik	D930036F22Rik	-	-	isomerase activity	-	RGD1561116_predicted	-	-	Yes	0	0	1	0	1		D930036F22Rik
Dab1	AI956902|C630028C02Rik|scm|scr|scrambler|yot	MGI:108554	4	4 C6|4 52.7 cM	disabled homolog 1 (Drosophila)	Dab1	Dab1	Dab1	neuron migration	-	protein binding	DAB1	Dab1	-	-	Yes	0	0	1	0	1		Dab1
Dcbld1	4631413K11Rik	MGI:1913936	10	10 B3	discoidin, CUB and LCCL domain containing 1	Dcbld1	Dcbld1	Dcbld1	-	extracellular space, membrane	-	DCBLD1	Dcbld1_predicted	-	-	No	0	0	1	0	1		Dcbld1
Dennd2c	A930010I20Rik	MGI:3036254	3	3 F2.2	DENN/MADD domain containing 2C	Dennd2c	Dennd2c	Dennd2c	-	-	-	DENND2C	Dennd2c_predicted	-	-	No	0	0	1	0	1		Dennd2c
Dlgap1	4933422O14Rik|9630002F18|AI845682|AI848168|BB075781|D17Bwg0511e|GKPA/SAPAP|Gkap|KIAA4162|Sapap1|mKIAA4162	MGI:1346065	17	17 E1.3|17 42.0 cM	discs, large (Drosophila) homolog-associated protein 1	Dlgap1	Dlgap1	Dlgap1	cell-cell signaling, synaptic transmission	-	-	DLGAP1	Dlgap1	-	-	No	0	0	1	0	1		Dlgap1
Dlgap3	BC058433|DAP-3|DAP3|Sapap3	MGI:3039563	4	4 D2.2	discs, large (Drosophila) homolog-associated protein 3	Dlgap3	Dlgap3	Dlgap3	cell-cell signaling	membrane	-	DLGAP3	Dlgap3	-	-	No	0	0	1	0	1		Dlgap3
Dmc1h	Dmc1	MGI:105393	15	15 E|15 47.5 cM	disrupted meiotic cDNA 1 homolog	Dmc1h	Dmc1h	Dmc1h	ovarian follicle development	-	nucleotide binding	DMC1	Dmc1h_predicted	-	-	No	0	0	1	0	1		Dmc1h
Dnahc7	Gm992	MGI:2685838	1	1 C1.1	dynein, axonemal, heavy chain 7	Dnahc7	Dnahc7	Dnahc7	biological process unknown	-	molecular function unknown	-	-	-	-	No	0	0	1	0	1		Dnahc7
Dnahc8	ATPase|Hst6.7b|P1-Loop	MGI:107714	17	17 A3.3|17 16.4 cM	dynein, axonemal, heavy chain 8	Dnahc8	Dnahc8	Dnahc8	-	-	nucleotide binding, microtubule motor activity	DNAH8	Dnah8	-	-	No	0	0	1	0	1		Dnahc8
Dnaic1	1110066F04Rik|BB124644	MGI:1916172	4	4 A5	dynein, axonemal, intermediate chain 1	Dnaic1	Dnaic1	Dnaic1	-	cytoskeleton	motor activity	DNAI1	LOC500442	-	CG9313	No	0	0	1	0	1		Dnaic1
Dok5	2700055C10Rik	MGI:1924079	2	2 H3|2 99.0 cM	docking protein 5	Dok5	Dok5	Dok5	MAPKKK cascade	-	transmembrane receptor protein tyrosine kinase signaling protein activity	DOK5	-	-	-	No	0	0	1	0	1		Dok5
Dpm1	AI118379|AI194292	MGI:1330239	2	2 H3	dolichol-phosphate (beta-D) mannosyltransferase 1	Dpm1	Dpm1	Dpm1	-	-	mannosyltransferase activity, dolichyl-phosphate beta-D-mannosyltransferase activity	DPM1	Dpm1_predicted	Y66H1A.2	CG10166	Yes	0	0	1	0	1		Dpm1
Dpp6	D5Buc3|D5Buc4|D5Buc5|Dpp-6|In(5)6H-p|MGC113720|Peplb|Rw	MGI:94921	5	5 B1|5 12.0 cM	dipeptidylpeptidase 6	Dpp6	Dpp6	Dpp6	-	-	catalytic activity, dipeptidyl-peptidase IV activity	DPP6	Dpp6	-	-	No	0	0	1	0	1		Dpp6
Drd1ip	0710001P07Rik|1110004A22Rik|Calcyon	MGI:1915816	7	7 F4	dopamine receptor D1 interacting protein	Drd1ip	Drd1ip	Drd1ip	dopamine receptor signaling pathway	membrane	-	DRD1IP	Drd1ip	-	-	Yes	0	0	1	0	1		Drd1ip
Dscam	4932410A21Rik	MGI:1196281	16	16 C|16 70.5 cM	Down syndrome cell adhesion molecule	Dscam	Dscam	Dscam	-	extracellular space	protein binding	DSCAM	-	-	CG32387	No	0	0	1	0	1		Dscam
E330013P04Rik	9930018I18Rik|AW492152	MGI:2147732	19	19 D3	RIKEN cDNA E330013P04 gene	E330013P04Rik	E330013P04Rik	E330013P04Rik	-	-	-	-	-	-	-	Yes	0	0	1	0	1		E330013P04Rik
Ebf1	9830166E18Rik|AW990631|Ebf|O/E-1|Olf-1|Olf1	MGI:95275	11	11 B1.1|11 20.0 cM	early B-cell factor 1	Ebf1	Ebf1	Ebf1	-	-	DNA binding, transcription factor activity	EBF	Ebf1	unc-3	kn	No	0	0	1	0	1	1	Ebf1
Ebi3	IL-27	MGI:1354171	17	17 C|17 33.0 cM	Epstein-Barr virus induced gene 3	Ebi3	Ebi3	Ebi3	-	-	hematopoietin/interferon-class (D200-domain) cytokine receptor activity, cytokine activity	EBI3	-	-	-	No	0	0	1	0	1		Ebi3
Egfl6	Maeg	MGI:1858599	X	X F5|X 71.5 cM	EGF-like-domain, multiple 6	Egfl6	Egfl6	Egfl6	-	extracellular space, membrane	-	EGFL6	Egfl6	-	-	No	0	0	1	0	1		Egfl6
Egln3	2610021G09Rik|AI505553|AI648162|SM-20	MGI:1932288	12	12 C1	EGL nine homolog 3 (C. elegans)	Egln3	Egln3	Egln3	-	nucleus	iron ion binding	EGLN3	LOC497816	-	-	Yes	0	0	1	0	1		Egln3
Eif2a	D030048D22|D3Ertd194e|MGC105246	MGI:1098684	3	3 D|3 37.0 cM	eukaryotic translation initiation factor 2a	Eif2a	Eif2a	Eif2a	-	-	-	EIF2A	Eif2a	E04D5.1a	CG7414	Yes	0	0	1	0	1		Eif2a
Eif4g1	E030015G23Rik|MGC37551|MGC90776|eIF4GI	MGI:2384784	16	16 B1	eukaryotic translation initiation factor 4, gamma 1	Eif4g1	Eif4g1	Eif4g1	-	-	RNA binding, translation initiation factor activity	EIF4G1	Eif4g1	-	-	Yes	0	0	1	0	1		Eif4g1
Ell	Ell1|Men	MGI:109377	8	-	elongation factor RNA polymerase II	Ell	Ell	Ell	-	nucleus	translation elongation factor activity	ELL	Ell_predicted	-	-	Yes	0	0	1	0	1		Ell
Eno1	0610008I15|AL022784|Eno-1|MBP-1|MGC103111|MGC107267	MGI:95393	4	4 E2	enolase 1, alpha non-neuron	Eno1	Eno1	Eno1	-	phosphopyruvate hydratase complex	magnesium ion binding	ENO1	Eno1	enolase	Eno	Yes	0	0	1	0	1		Eno1
Epb4.9	AI325486|dematin	MGI:99670	14	14 D2|14 38.0 cM	erythrocyte protein band 4.9	Epb4.9	Epb4.9	Epb4.9	cytoskeleton organization and biogenesis	-	actin binding	EPB49	Epb4.9_predicted	-	-	No	0	0	1	0	1		Epb4.9
Ephb1	9330129L11|AW488255|Cek6|Elk|Elkh|Hek6|Net	MGI:1096337	9	9 F1	Eph receptor B1	Ephb1	Ephb1	Ephb1	-	-	nucleotide binding, protein kinase activity	EPHB1	Ephb1	-	Eph	No	0	0	1	0	1		Ephb1
Ephb4	AI042935|Htk|MDK2|Myk1|Tyro11	MGI:104757	5	5 G2	Eph receptor B4	Ephb4	Ephb4	Ephb4	-	-	nucleotide binding, protein kinase activity	EPHB4	-	-	-	No	0	0	1	0	1		Ephb4
Ephx2	AW106936|Eph2	MGI:99500	14	14 D|14 32.5 cM	epoxide hydrolase 2, cytoplasmic	Ephx2	Ephx2	Ephx2	-	-	magnesium ion binding, catalytic activity	EPHX2	Ephx2	-	-	No	0	0	1	0	1		Ephx2
Ern1	9030414B18Rik|AI225830|C85377|Ire1a|Ire1alpha|Ire1p	MGI:1930134	11	11 E1	endoplasmic reticulum (ER) to nucleus signalling 1	Ern1	Ern1	Ern1	-	-	nucleotide binding, magnesium ion binding	ERN1	RGD1559716_predicted	ire-1	ire-1	Yes	0	0	1	0	1		Ern1
Etv1	ER81|Etsrp81	MGI:99254	12	12 B1|12 18.5 cM	ets variant gene 1	Etv1	Etv1	Etv1	-	-	DNA binding, transcription factor activity	ETV1	Etv1_predicted	-	-	No	0	0	1	0	1	1	Etv1
Eya1	bor	MGI:109344	1	1 A3|1 10.4 cM	eyes absent 1 homolog (Drosophila)	Eya1	Eya1	Eya1	metanephros development	-	magnesium ion binding	EYA1	LOC502935	-	eya	Yes	0	0	1	0	1		Eya1
Eya2	AI327163	MGI:109341	2	2 H3|2 95.0 cM	eyes absent 2 homolog (Drosophila)	Eya2	Eya2	Eya2	-	-	magnesium ion binding, catalytic activity	EYA2	Eya2	eya-1	-	Yes	0	0	1	0	1		Eya2
Fcgr3	CD16	MGI:95500	1	1 H3|1 92.3 cM	Fc receptor, IgG, low affinity III	Fcgr3	Fcgr3	Fcgr3	antibody-dependent cellular cytotoxicity, positive regulation of type IIa hypersensitivity	-	-	FCGR2A	LOC498276, Fcgr3, LOC498277	-	-	Yes	0	0	1	0	1		Fcgr3
Fgf15	-	MGI:1096383	7	7 F5	fibroblast growth factor 15	Fgf15	Fgf15	Fgf15	neural crest cell migration	-	fibroblast growth factor receptor binding	FGF19	Fgf15	-	-	No	0	0	1	0	1		Fgf15
Foxd1	AI385632|BF-2|FREAC4|Hfh10|Hfhbf2	MGI:1347463	13	13 D1|13 52.0 cM	forkhead box D1	Foxd1	Foxd1	Foxd1	-	-	DNA binding, transcription factor activity	FOXD1	-	-	-	No	0	0	1	0	1	1	Foxd1
Foxh1	Fast2	MGI:1347465	15	15 D3	forkhead box H1	Foxh1	Foxh1	Foxh1	-	-	DNA binding, transcription factor activity	FOXH1	Foxh1_predicted	-	-	No	0	0	1	0	1	1	Foxh1
Foxn2	3230402J05Rik|6030465J18Rik|Fkh19|Foxn1|HTLF	MGI:1347478	17	17 E5	forkhead box N2	Foxn2	Foxn2	Foxn2	-	-	DNA binding, transcription factor activity	HTLF	-	-	-	Yes	0	0	1	0	1	1	Foxn2
Frmpd1	BC031840|mKIAA0967	MGI:2446274	4	4 B1	FERM and PDZ domain containing 1	Frmpd1	Frmpd1	Frmpd1	biological process unknown	-	molecular function unknown	-	-	-	-	Yes	0	0	1	0	1		Frmpd1
Ftl1	Ftl|Ftl-1|MGC102130|MGC102131|MGC118079|MGC118080	MGI:95589	7	7 B3	ferritin light chain 1	Ftl1	Ftl1	Ftl1	-	-	binding, iron ion binding	-	RGD1560687_predicted	-	-	Yes	0	0	1	0	1		Ftl1
Fyb	ADAP|B630013F22Rik	MGI:1346327	15	15 A1	FYN binding protein	Fyb	Fyb	Fyb	mast cell activation	nucleus	-	FYB	RGD1563421_predicted	-	-	Yes	0	0	1	0	1		Fyb
Fzd5	5330434N09Rik|Fz5	MGI:108571	1	1 C2|1 30.8 cM	frizzled homolog 5 (Drosophila)	Fzd5	Fzd5	Fzd5	angiogenesis	-	signal transducer activity	FZD5	Fzd5	cfz-2	-	No	0	0	1	0	1		Fzd5
Gabbr1	GABAbR1|bM573K1.1	MGI:1860139	17	17 B1|17 20.4 cM	gamma-aminobutyric acid (GABA-B) receptor, 1	Gabbr1	Gabbr1	Gabbr1	-	-	signal transducer activity, receptor activity	GABBR1	Gabbr1	Y41G9A.4a	GABA-B-R1	Yes	0	0	1	0	1		Gabbr1
Gag	-	-	X	X E1	Gag	Gag	Gag	Gag	-	-	-	-	-	-	-	No	0	0	1	0	1		Gag
Gal	Galn	MGI:95637	19	19 A|19 2.0 cM	galanin	Gal	Gal	Gal	-	extracellular region	hormone activity	GAL	Gal	-	-	No	0	0	1	0	1		Gal
Galr2	mGalR	MGI:1337018	11	11 E2|11 70.0 cM	galanin receptor 2	Galr2	Galr2	Galr2	-	-	rhodopsin-like receptor activity, signal transducer activity	GALR2	Galr2	-	-	No	0	0	1	0	1		Galr2
Gbf1	1700083E03Rik|AI035702|AW049900|MGC100238|MGC90745|mKIAA0248	MGI:1861607	19	19 C3	golgi-specific brefeldin A-resistance factor 1	Gbf1	Gbf1	Gbf1	biological process unknown	-	molecular function unknown	GBF1	RGD1307160_predicted	gbf-1	garz	Yes	0	0	1	0	1		Gbf1
Gbp2	-	MGI:102772	3	3 H1|3 67.4 cM	guanylate nucleotide binding protein 2	Gbp2	Gbp2	Gbp2	-	-	nucleotide binding, GTPase activity	GBP2	Gbp2	-	-	Yes	0	0	1	0	1		Gbp2
Gcm1	GCMa|Gcm-rs2|Gcm1-rs1|glide	MGI:108045	9	9 E1-E3|9 43.0 cM	glial cells missing homolog 1 (Drosophila)	Gcm1	Gcm1	Gcm1	-	-	DNA binding, DNA binding	GCM1	Gcm1	-	-	Yes	0	0	1	0	1	1	Gcm1
Gdf5	CDMP-1|bp	MGI:95688	2	2 H1|2 90.0 cM	growth differentiation factor 5	Gdf5	Gdf5	Gdf5	-	-	cytokine activity, protein binding	GDF5	-	-	-	No	0	0	1	0	1		Gdf5
Gdpd4	4921513O04	MGI:3606573	7	7 E1	glycerophosphodiester phosphodiesterase domain containing 4	Gdpd4	Gdpd4	Gdpd4	-	-	-	GDPD4	-	-	-	No	0	0	1	0	1		Gdpd4
Gimap3	2010110D23Rik|Gimap5|Ian4	MGI:1932723	6	6 B2.3	GTPase, IMAP family member 3	Gimap3	Gimap3	Gimap3	-	-	nucleotide binding, GTP binding	-	-	-	-	Yes	0	0	1	0	1		Gimap3
Glis3	4833409N03Rik|E230012L24|E330013K21Rik	MGI:2444289	19	19 C1	GLIS family zinc finger 3	Glis3	Glis3	Glis3	-	-	nucleic acid binding, DNA binding	GLIS3	RGD1565505_predicted	-	-	Yes	0	0	1	0	1		Glis3
Glo1	0610009E22Rik|1110008E19Rik|2510049H23Rik|AW550643|GLY1|Glo-1|Glo-1r|Glo-1s|Glo1-r|Glo1-s|Qglo	MGI:95742	17	17 A3.3|17 16.0 cM	glyoxalase 1	Glo1	Glo1	Glo1	-	-	lactoylglutathione lyase activity, lactoylglutathione lyase activity	GLO1	Glo1	-	CG1707	Yes	0	0	1	0	1		Glo1
Gm443	MGC58709	MGI:2685289	5	5 A3	gene model 443, (NCBI)	Gm443	Gm443	Gm443	-	-	nucleotide binding, ATP binding	LOC155100, CESK1	MGC125233	-	-	No	0	0	1	0	1		Gm443
Gm603	Gm1759|mKIAA1666	MGI:2685449	16	16 A3	gene model 603, (NCBI)	Gm603	Gm603	Gm603	-	membrane, integral to membrane	-	-	RGD1563657_predicted	-	-	Yes	0	0	1	0	1		Gm603
Gm672	MGC67202	MGI:2685518	18	18 E3	gene model 672, (NCBI)	Gm672	Gm672	Gm672	-	-	RNA binding	KIAA0427	Gm672_predicted	-	-	Yes	0	0	1	0	1		Gm672
Gnai2	C76432|Galphai2|Gia|Gnai-2	MGI:95772	9	9 F1|9 59.0 cM	guanine nucleotide binding protein, alpha inhibiting 2	Gnai2	Gnai2	Gnai2	-	-	nucleotide binding, GTPase activity	GNAI2	Gnai2	-	-	Yes	0	0	1	0	1		Gnai2
Gnaq	1110005L02Rik|6230401I02Rik|AA408290|AW060788|Dsk1|Dsk10|Galphaq|Gq	MGI:95776	19	19 A|19 9.0 cM	guanine nucleotide binding protein, alpha q polypeptide	Gnaq	Gnaq	Gnaq	skeletal development	-	nucleotide binding	GNAQ	Gnaq	egl-30	Galpha49B	Yes	0	0	1	0	1		Gnaq
Gnas	5530400H20Rik|A930027G11Rik|C130027O20Rik|GPSA|GSP|Gnas1|Gnasxl|Gs-alpha|Gsa|MGC118029|Nesp|Nesp55|Nespl|Oed-Sml|Oedsml|P1|P2|P3|PHP1A|PHP1B|POH|XLalphas	MGI:95777	2	2 E1-H3|2 104.0 cM	GNAS (guanine nucleotide binding protein, alpha stimulating) complex locus	Gnas	Gnas	Gnas	-	-	nucleotide binding, GTPase activity	GNAS	Xlas	gsa-1	G-salpha60A	Yes	0	0	1	0	1		Gnas
Gpa33	2010310L10Rik|2210401D16Rik|BB116197	MGI:1891703	1	1 H2.3|1 86.2 cM	glycoprotein A33 (transmembrane)	Gpa33	Gpa33	Gpa33	-	plasma membrane, membrane	-	GPA33	Gpa33_predicted	-	-	No	0	0	1	0	1		Gpa33
Grb7	KIAA4028|MGC78181|mKIAA4028	MGI:102683	11	11 D|11 57.0 cM	growth factor receptor bound protein 7	Grb7	Grb7	Grb7	-	-	receptor activity, SH3/SH2 adaptor activity	GRB7	Grb7	-	-	No	0	0	1	0	1		Grb7
Grhpr	1110059D05Rik|6430629L09Rik	MGI:1923488	4	4 B2	glyoxylate reductase/hydroxypyruvate reductase	Grhpr	Grhpr	Grhpr	L-serine biosynthesis, metabolism	-	-	GRHPR	Grhpr_predicted	-	CG1236	Yes	0	0	1	0	1		Grhpr
Grik3	GluR7-3|Glur-7|Glur7	MGI:95816	4	4 D2.2|4 57.2 cM	glutamate receptor, ionotropic, kainate 3	Grik3	Grik3	Grik3	-	-	receptor activity, ionotropic glutamate receptor activity	GRIK3	Grik3	glr-5	CG11155	No	0	0	1	0	1		Grik3
Grin2a	NMDAR2A|NR2A	MGI:95820	16	16 A1|16 3.4 cM	glutamate receptor, ionotropic, NMDA2A (epsilon 1)	Grin2a	Grin2a	Grin2a	-	-	magnesium ion binding, receptor activity	GRIN2A	Grin2a	-	-	No	0	0	1	0	1		Grin2a
Grinl1a	AA407243|AA408799|AI303746|AW553238|D9Wsu138e|KIAA4185|mKIAA4185	MGI:107282	9	9 D|9 42.0 cM	glutamate receptor, ionotropic, N-methyl D-aspartate-like 1A	Grinl1a	Grinl1a	Grinl1a	-	-	receptor activity	GRINL1A	Grinl1a	-	-	Yes	0	0	1	0	1		Grinl1a
Grit	GC-GAP|KIAA0712|RICS|mKIAA0712|p200RhoGAP	MGI:2450166	9	9 A4	Rho GTPase-activating protein	Grit	Grit	Grit	-	cell cortex	GTPase activator activity	RICS	RICS_predicted	-	-	No	0	0	1	0	1		Grit
Grm4	Gprc1d|mGluR4	MGI:1351341	17	17 A3.3	glutamate receptor, metabotropic 4	Grm4	Grm4	Grm4	-	-	group III metabotropic glutamate receptor activity, receptor activity	GRM4	Grm4	Y4C6A.2a	mXr	No	0	0	1	0	1		Grm4
Gsh2	Gsh-2	MGI:95843	5	5 C3.3|5 82.0 cM	genomic screened homeo box 2	Gsh2	Gsh2	Gsh2	-	-	DNA binding, transcription factor activity	GSH2	Gsh2_predicted	-	-	No	0	0	1	0	1	1	Gsh2
Gtdc1	E330008O22Rik	MGI:2444269	2	2 B	glycosyltransferase-like domain containing 1	Gtdc1	Gtdc1	Gtdc1	biological process unknown	-	molecular function unknown	GTDC1	LOC362129	-	CG15914	Yes	0	0	1	0	1		Gtdc1
Gucy2g	2410077I05Rik	MGI:106025	19	19 D2|19 53.0 cM	guanylate cyclase 2g	Gucy2g	Gucy2g	Gucy2g	-	-	guanylate cyclase activity, guanylate cyclase activity	-	Gucy2g	-	-	No	0	0	1	0	1		Gucy2g
Gypa	AI853584|CD235a|GPA	MGI:95880	8	8 C2|8 36.0 cM	glycophorin A	Gypa	Gypa	Gypa	-	integral to plasma membrane	protein binding	-	-	-	-	No	0	0	1	0	1		Gypa
H2-T10	H-2T10	MGI:95942	17	17 B1|17 19.96 cM	histocompatibility 2, T region locus 10	H2-T10	H2-T10	H2-T10	defense response	-	antigen binding	-	RT1-N3, RT1-N2	-	-	Yes	0	0	1	0	1		H2-T10
H2afz	H2A.Z	MGI:1888388	3	3 G3	H2A histone family, member Z	H2afz	H2afz	H2afz	-	nucleosome, Barr body	-	H2AFZ	H2afz	R08C7.3	-	No	0	0	1	0	1		H2afz
Hmga2	9430083A20Rik|HMGI-C|Hmgic|MGC103393|pg|pygmy	MGI:101761	10	10 D2|10 67.5 cM	high mobility group AT-hook 2	Hmga2	Hmga2	Hmga2	-	nuclear chromosome, chromatin	-	HMGA2	Hmga2	-	-	Yes	0	0	1	0	1		Hmga2
Hnf4g	NR2A2	MGI:1353604	3	1899-12-31 03:00:00	hepatocyte nuclear factor 4, gamma	Hnf4g	Hnf4g	Hnf4g	-	-	DNA binding, transcription factor activity	HNF4G	Hnf4g_predicted	nhr-64	-	No	0	0	1	0	1	1	Hnf4g
Hnrpr	2610003J05Rik|hnRNPR	MGI:1891692	4	4 D3	heterogeneous nuclear ribonucleoprotein R	Hnrpr	Hnrpr	Hnrpr	-	nucleus, nucleus	-	HNRPR	Hnrpr	hrp-2	CG17838	Yes	0	0	1	0	1		Hnrpr
Hnt	6230410L23Rik|B230210G24Rik|R75390	MGI:2446259	9	9 A4	neurotrimin	Hnt	Hnt	Hnt	cell adhesion	-	protein binding	HNT	LOC360435	-	CG31646	Yes	0	0	1	0	1		Hnt
Hs2st1	AW214369|Hs2st|mKIAA0448	MGI:1346049	3	3 H2	heparan sulfate 2-O-sulfotransferase 1	Hs2st1	Hs2st1	Hs2st1	-	extracellular space	heparan sulfate 2-O-sulfotransferase activity	HS2ST1	Hs2st1	hst-2	Hs2st	Yes	0	0	1	0	1		Hs2st1
Hsd17b3	-	MGI:107177	13	-	hydroxysteroid (17-beta) dehydrogenase 3	Hsd17b3	Hsd17b3	Hsd17b3	-	extracellular space	estradiol 17-beta-dehydrogenase activity	HSD17B3	Hsd17b3	-	-	No	0	0	1	0	1		Hsd17b3
Hsd3b5	-	MGI:104645	3	3 F2.2	hydroxysteroid dehydrogenase-5, delta<5>-3-beta	Hsd3b5	Hsd3b5	Hsd3b5	-	mitochondrion	3-beta-hydroxy-delta5-steroid dehydrogenase activity	-	Hsd3b	-	-	No	0	0	1	0	1		Hsd3b5
Hsp90aa1	86kDa|89kDa|AL024080|AL024147|Hsp86-1|Hsp89|Hsp90|Hspca|hsp4	MGI:96250	12	12 F1|12 48.0 cM	heat shock protein 90kDa alpha (cytosolic), class A member 1	Hsp90aa1	Hsp90aa1	Hsp90aa1	-	-	nucleotide binding, protein binding	HSP90AA1	Hspca	-	Hsp83	Yes	0	0	1	0	1		Hsp90aa1
Hspg2	AI852380|Pcn|Plc|per|perlecan	MGI:96257	4	4 D3|4 71.4 cM	perlecan (heparan sulfate proteoglycan 2)	Hspg2	Hspg2	Hspg2	-	-	structural molecule activity, protein binding	-	-	-	-	Yes	0	0	1	0	1		Hspg2
Ibtk	5430411K16Rik|AA409502|BTKI|mKIAA1417	MGI:1918677	9	9 E3.1	inhibitor of Bruton agammaglobulinemia tyrosine kinase	Ibtk	Ibtk	Ibtk	negative regulation of protein amino acid phosphorylation	cytoplasm	-	IBTK	-	-	CG8060	Yes	0	0	1	0	1		Ibtk
Icosl	AU044799|B7-H2|B7RP-1|B7h|BG071784|GI50|GL50|GL50-B|ICOS-L|Icoslg|KIAA0653|LICOS|Ly115l|mKIAA0653	MGI:1354701	10	10 C1	icos ligand	Icosl	Icosl	Icosl	-	extracellular region	receptor binding	ICOSLG	RGD1562791_predicted	-	-	No	0	0	1	0	1		Icosl
Ifitm7	4933438K12Rik|Mil4	MGI:1921732	16	16 A1	interferon induced transmembrane protein 7	Ifitm7	Ifitm7	Ifitm7	-	-	-	-	-	-	-	No	0	0	1	0	1		Ifitm7
Igfbpl1	2810011G06Rik|2810453O06Rik|IGFBPL	MGI:1933198	4	4 B2	insulin-like growth factor binding protein-like 1	Igfbpl1	Igfbpl1	Igfbpl1	-	-	-	IGFBPL1	Igfbpl1_predicted	-	-	Yes	0	0	1	0	1		Igfbpl1
Igkv4-91	anti-myosin immunoglobulin light chain variable region|immunoglobulin light chain variable region|kf4	-	6	6 C1	immunoglobulin kappa chain variable 4-91	Igkv4-91	Igkv4-91	Igkv4-91	-	-	-	-	-	-	-	No	0	0	1	0	1		Igkv4-91
Igsf4a	2900073G06Rik|3100001I08Rik|AI987920|Bl2|Igsf4|Necl2|RA175A|RA175B|RA175C|RA175N|ST17|SgIGSF|SynCam|Tslc1	MGI:1889272	9	9 B-C	immunoglobulin superfamily, member 4A	Igsf4a	Igsf4a	Igsf4a	-	plasma membrane	protein binding	IGSF4	Igsf4a	-	-	Yes	0	0	1	0	1		Igsf4a
Il17d	AI462269|IL-17D|Il27a	MGI:2446510	14	14 C3	interleukin 17D	Il17d	Il17d	Il17d	-	-	-	IL17D	RGD1563436_predicted	-	-	No	0	0	1	0	1		Il17d
Il1rap	6430709H04Rik|AI255955|AV239853|IL-1R AcP|IL-1RAcP	MGI:104975	16	16 B2	interleukin 1 receptor accessory protein	Il1rap	Il1rap	Il1rap	-	-	signal transducer activity, receptor activity	IL1RAP	Il1rap	-	-	Yes	0	0	1	0	1		Il1rap
Il6st	5133400A03Rik|AA389424|BB405851|CD130|D13Ertd699e|gp130	MGI:96560	13	13 D2.2|13 67.0 cM	interleukin 6 signal transducer	Il6st	Il6st	Il6st	-	-	receptor activity, hematopoietin/interferon-class (D200-domain) cytokine receptor activity	IL6ST	Il6st	-	-	Yes	0	0	1	0	1		Il6st
Immp2l	AI853880|IMP2	MGI:2135611	12	-	IMP2 inner mitochondrial membrane peptidase-like (S. cerevisiae)	Immp2l	Immp2l	Immp2l	-	-	mitochondrial processing peptidase activity, mitochondrial inner membrane peptidase activity	IMMP2L	-	Y55F3AM.8	CG11110	No	0	0	1	0	1		Immp2l
Ing2	2810011M06Rik|Ing1l|P33ING2	MGI:1916510	8	8 B2	inhibitor of growth family, member 2	Ing2	Ing2	Ing2	regulation of cell growth	-	DNA binding	ING2	Ing1l_predicted	-	CG7379	No	0	0	1	0	1	1	Ing2
Inpp4b	E130107I17Rik	MGI:2158925	8	8 C2	inositol polyphosphate-4-phosphatase, type II	Inpp4b	Inpp4b	Inpp4b	-	cellular component unknown	inositol or phosphatidylinositol phosphatase activity	INPP4B	Inpp4b	-	-	Yes	0	0	1	0	1		Inpp4b
Irak3	4833428C18Rik|AI563835|IRAK-M	MGI:1921164	10	10 D2	interleukin-1 receptor-associated kinase 3	Irak3	Irak3	Irak3	-	-	nucleotide binding, magnesium ion binding	IRAK3	Irak3_predicted	-	-	No	0	0	1	0	1		Irak3
Itih3	AW108094|Intin3|Itih-3	MGI:96620	14	14 A2-C1	inter-alpha trypsin inhibitor, heavy chain 3	Itih3	Itih3	Itih3	-	-	endopeptidase inhibitor activity, serine-type endopeptidase inhibitor activity	ITIH3	Itih3	-	-	No	0	0	1	0	1		Itih3
Itpr1	D6Pas2|IP3R1|InsP3R|Ip3r|Itpr-1|P400|Pcp-1|Pcp1|opt	MGI:96623	6	6 E1-E2|6 48.0 cM	inositol 1,4,5-triphosphate receptor 1	Itpr1	Itpr1	Itpr1	-	-	receptor activity, ion channel activity	ITPR1	Itpr1	itr-1	Itp-r83A	No	0	0	1	0	1		Itpr1
Jam2	1110002N23Rik|2410030G21Rik|2410167M24Rik|AU016127|JAM-2|JAM-B|Jcam2|VE-JAM	MGI:1933820	16	16 C3.3	junction adhesion molecule 2	Jam2	Jam2	Jam2	-	extracellular space, tight junction	-	JAM2	-	-	-	No	0	0	1	0	1		Jam2
Jph2	1110002E14Rik|JP-2|Jp2	MGI:1891496	2	2 H3	junctophilin 2	Jph2	Jph2	Jph2	-	membrane fraction	protein binding	JPH2	Jph2	jph-1	jp	No	0	0	1	0	1		Jph2
Kcnh3	AU019351|C030044P22Rik|Elk2|Melk2	MGI:1341723	15	-	potassium voltage-gated channel, subfamily H (eag-related), member 3	Kcnh3	Kcnh3	Kcnh3	two-component signal transduction system (phosphorelay)	-	two-component sensor activity	KCNH3	Kcnh3	-	-	Yes	0	0	1	0	1		Kcnh3
Kcnk12	mntk1	MGI:2684043	17	17 E4	potassium channel, subfamily K, member 12	Kcnk12	Kcnk12	Kcnk12	transport	-	ion channel activity	KCNK12	Kcnk12	-	-	No	0	0	1	0	1		Kcnk12
Kcnt2	E330038N15Rik|Slick	MGI:3036273	1	1 F	potassium channel, subfamily T, member 2	Kcnt2	Kcnt2	Kcnt2	-	plasma membrane	potassium channel activity	KCNT2	Kcnt2	-	CG12904	No	0	0	1	0	1		Kcnt2
Kctd16	4930434H12Rik|Gm1267	MGI:1914659	18	18 B3	potassium channel tetramerisation domain containing 16	Kctd16	Kctd16	Kctd16	biological process unknown	-	molecular function unknown	-	-	-	-	No	0	0	1	0	1		Kctd16
Kif3a	Kif3|Kifl|Kns3	MGI:107689	11	11 A5-B1|11 29.5 cM	kinesin family member 3A	Kif3a	Kif3a	Kif3a	kidney development	-	nucleotide binding	KIF3A	-	klp-20	Klp64D	Yes	0	0	1	0	1		Kif3a
Kirrel3	1500010O20Rik|2900036G11Rik|NEPH2|SST4|mKIAA1867|mKirre	MGI:1914953	9	9 A4	kin of IRRE like 3 (Drosophila)	Kirrel3	Kirrel3	Kirrel3	biological process unknown	-	protein binding	KIRREL3	Kirrel3_predicted	syg-1	kirre	No	0	0	1	0	1		Kirrel3
L1Md-A1	L1 ORF1|L1 repeat in Hbb<d> haplotype|L1Md-9|L1Md-9(Hbb)|L1Md9-1	MGI:2675503	7	7 50.0 cM	L1 repeat, A subfamily, member 1	L1Md-A1	L1Md-A1	L1Md-A1	-	-	-	-	-	-	-	No	0	0	1	0	1		L1Md-A1
L1Md-Tf29	-	MGI:1332651	-	-	L1 repeat, Tf subfamily, member 29	L1Md-Tf29	L1Md-Tf29	L1Md-Tf29	-	-	-	-	-	-	-	No	0	0	1	0	1		L1Md-Tf29
LOC333669	-	-	10	10 C1	hypothetical gene supported by AK041995	LOC333669	LOC333669	LOC333669	-	-	-	-	-	-	-	No	0	0	1	0	1		LOC333669
LOC384077	-	-	4	4 E1	Unknown (protein for IMAGE:30033377)	LOC384077	LOC384077	LOC384077	-	-	-	PRAMEF1, PRAMEF2	-	-	-	Yes	0	0	1	0	1		LOC384077
LOC432723	-	-	13	13 A1	hypothetical gene supported by AK030184	LOC432723	LOC432723	LOC432723	-	-	-	-	-	-	-	No	0	0	1	0	1		LOC432723
LOC434459	-	-	14	14 C1	similar to RIKEN cDNA 4930503E14	LOC434459	LOC434459	LOC434459	-	-	-	-	-	-	-	Yes	0	0	1	0	1		LOC434459
LOC628133	-	-	10	10 A3	hypothetical protein LOC628133	LOC628133	LOC628133	LOC628133	-	-	-	-	-	-	-	No	0	0	1	0	1		LOC628133
Lass6	4732462C07Rik|AW544719|T1L	MGI:2442564	2	2 C2	longevity assurance homolog 6 (S. cerevisiae)	Lass6	Lass6	Lass6	-	-	DNA binding, transcription factor activity	LASS6	RGD1561599_predicted	-	-	Yes	0	0	1	0	1	1	Lass6
Lbxcor1	4931440A04|AV273001|C230094B15Rik|Corl1	MGI:2443473	9	9 C	ladybird homeobox 1 homolog (Drosophila) corepressor 1	Lbxcor1	Lbxcor1	Lbxcor1	-	-	transcription corepressor activity, protein binding	LBXCOR1	Lbxcor1_predicted	-	-	No	0	0	1	0	1	1	Lbxcor1
Lemd1	4930540I23Rik|AI428128|LEMP-1	MGI:1922403	1	1 E4	LEM domain containing 1	Lemd1	Lemd1	Lemd1	biological process unknown	-	molecular function unknown	-	-	-	-	No	0	0	1	0	1		Lemd1
Lmx1b	LMX1.1|LMX1.2	MGI:1100513	2	2 B|2 21.0 cM	LIM homeobox transcription factor 1 beta	Lmx1b	Lmx1b	Lmx1b	neuron migration	-	DNA binding	LMX1B	Lmx1b	-	CG4328	No	0	0	1	0	1	1	Lmx1b
Loxl1	Loxl|MGC106801	MGI:106096	9	9 B|9 33.0 cM	lysyl oxidase-like 1	Loxl1	Loxl1	Loxl1	-	-	protein-lysine 6-oxidase activity, copper ion binding	LOXL1	Loxl1	-	-	No	0	0	1	0	1		Loxl1
Lrfn1	BC004018|MGC7599|SALM2	MGI:2136810	7	-	leucine rich repeat and fibronectin type III domain containing 1	Lrfn1	Lrfn1	Lrfn1	-	nucleus	DNA binding	LRFN1	Lrfn1_predicted	-	-	No	0	0	1	0	1	1	Lrfn1
Lrfn5	AI427653|AI604817|C130061B21|KIAA4208|mKIAA4208	MGI:2144814	12	12 C1	leucine rich repeat and fibronectin type III domain containing 5	Lrfn5	Lrfn5	Lrfn5	-	nucleus	DNA binding	LRFN5	Lrfn5_predicted	-	-	No	0	0	1	0	1	1	Lrfn5
Lrig1	D6Bwg0781e|Img|LIG-1	MGI:107935	6	6 D2|6 39.0 cM	leucine-rich repeats and immunoglobulin-like domains 1	Lrig1	Lrig1	Lrig1	-	extracellular space, membrane	-	LRIG1	Lrig1_predicted	-	-	No	0	0	1	0	1		Lrig1
Lrpprc	3110001K13Rik|C76645|GP130|LSFC|Lrp130	MGI:1919666	17	17 E4	leucine-rich PPR-motif containing	Lrpprc	Lrpprc	Lrpprc	-	nucleus	single-stranded DNA binding	LRPPRC	Lrpprc	-	bsf	No	0	0	1	0	1		Lrpprc
Lrrcc1	1200008A14Rik|4932441F23Rik|AI195358|AI447421|MGC106275	MGI:1918960	3	3 A2	leucine rich repeat and coiled-coil domain containing 1	Lrrcc1	Lrrcc1	Lrrcc1	-	-	-	LRRCC1	Sap2	-	-	Yes	0	0	1	0	1		Lrrcc1
Lrrn2	5730406J09Rik|NLRR-2	MGI:106037	1	1 E4	leucine rich repeat protein 2, neuronal	Lrrn2	Lrrn2	Lrrn2	-	membrane	-	LRRN5	Lrrn2_predicted	-	caps	No	0	0	1	0	1		Lrrn2
Lsamp	5430428I19|B130007O04Rik|Lam|Lamp	MGI:1261760	16	16 B5	limbic system-associated membrane protein	Lsamp	Lsamp	Lsamp	cell adhesion	-	protein binding	LSAMP	Lsamp	-	-	No	0	0	1	0	1		Lsamp
Ly6c	AA682074|AA959465|Ly-6C	MGI:96882	15	15 D3|15 42.7 cM	lymphocyte antigen 6 complex, locus C	Ly6c	Ly6c	Ly6c	defense response	extracellular space	-	-	-	-	-	No	0	0	1	0	1		Ly6c
Lyzl1	1700038F02Rik|Lyc2	MGI:1914578	18	18 A1	lysozyme-like 1	Lyzl1	Lyzl1	Lyzl1	-	extracellular region	lysozyme activity	LYZL2	Lyzl1_predicted	-	CG11159	No	0	0	1	0	1		Lyzl1
MGC68323	-	-	1	1 H4	glyceraldehyde-3-phosphate dehydrogenase (phosphorylating)-like	MGC68323	MGC68323	MGC68323	-	-	-	-	RGD1565238_predicted	-	-	No	0	0	1	0	1		MGC68323
Magi1	AIP3|BAP1|Baiap1|Gukmi1|KIAA4129|MAGI1c|Magi-1|TNRC19|WWP3|mKIAA4129	MGI:1203522	6	6 D3	membrane associated guanylate kinase, WW and PDZ domain containing 1	Magi1	Magi1	Magi1	-	-	nucleotide binding, protein binding	MAGI1	-	-	-	Yes	0	0	1	0	1		Magi1
Maml2	5930431H10|BC032967	MGI:2389460	9	9 A1	mastermind like 2 (Drosophila)	Maml2	Maml2	Maml2	-	nucleus	transcription coactivator activity	MAML2	-	-	-	No	0	0	1	0	1		Maml2
Manba	2410030O07Rik|B930014J03Rik|Bmn	MGI:88175	3	3 H2|3 71.2 cM	mannosidase, beta A, lysosomal	Manba	Manba	Manba	-	lysosome	beta-mannosidase activity	MANBA	Manba	beta-mannosidase	CG12582	No	0	0	1	0	1		Manba
Mapk15	BC048082|MGC56865|MGC56903	MGI:2652894	15	15 D3	mitogen-activated protein kinase 15	Mapk15	Mapk15	Mapk15	-	-	nucleotide binding, protein kinase activity	MAPK15	Mapk15	C05D10.2a	CG32703	No	0	0	1	0	1		Mapk15
Mapkap1	AI591529|D230039K05Rik	MGI:2444554	2	2 B	mitogen-activated protein kinase associated protein 1	Mapkap1	Mapkap1	Mapkap1	-	integral to membrane	kinase activity	MAPKAP1	Mapkap1	-	CG10105	Yes	0	0	1	0	1		Mapkap1
Mast1	9430008B02Rik|SAST|SAST170	MGI:1861901	8	8 C3|8 38.6 cM	microtubule associated serine/threonine kinase 1	Mast1	Mast1	Mast1	-	-	nucleotide binding, magnesium ion binding	MAST1	MAST1	-	-	No	0	0	1	0	1		Mast1
Mbip	4933408E06Rik|MGC7681	MGI:1918320	12	12 C1	MAP3K12 binding inhibitory protein 1	Mbip	Mbip	Mbip	-	nucleus	-	MBIP	Mbip_predicted	-	-	No	0	0	1	0	1		Mbip
Med18	2810046C01Rik	MGI:1914469	4	4 D3	mediator of RNA polymerase II transcription, subunit 18 homolog (yeast)	Med18	Med18	Med18	-	mediator complex	-	MED18	-	-	MED18	No	0	0	1	0	1		Med18
Megf11	2410080H04Rik|D130061K05	MGI:1920951	9	9 C	multiple EGF-like-domains 11	Megf11	Megf11	Megf11	-	-	structural molecule activity	-	-	-	-	No	0	0	1	0	1		Megf11
Meig1	Meg1	MGI:1202878	2	2 A1	meiosis expressed gene 1	Meig1	Meig1	Meig1	-	nucleus	protein binding	LOC644890	-	-	-	No	0	0	1	0	1		Meig1
Miox	0610009I10Rik|AI314022|Aldrl6|C85427|RSOR	MGI:1891725	15	15 E3	myo-inositol oxygenase	Miox	Miox	Miox	biological process unknown	-	aldo-keto reductase activity	MIOX	Miox	-	CG6910	No	0	0	1	0	1		Miox
Mitf	MGC124309|MGC124310|bw|mi|vit|vitiligo|wh	MGI:104554	6	6 D3|6 40.0 cM	microphthalmia-associated transcription factor	Mitf	Mitf	Mitf	eye development (sensu Mammalia)	-	DNA binding	MITF	-	-	Mitf, Mitf	No	0	0	1	0	1	1	Mitf
Mknk1	2410048M24Rik|Mnk1	MGI:894316	4	4 D1	MAP kinase-interacting serine/threonine kinase 1	Mknk1	Mknk1	Mknk1	-	-	nucleotide binding, protein kinase activity	MKNK1	MGC112775	R166.5a	-	Yes	0	0	1	0	1		Mknk1
Mon1b	5031407H10|5033413H12Rik	MGI:1923231	8	8 E1	MON1 homolog b (yeast)	Mon1b	Mon1b	Mon1b	-	-	-	MON1B	Mon1b_predicted	-	-	No	0	0	1	0	1		Mon1b
Morc1	Morc	MGI:1316740	16	16 B5|16 33.7 cM	microrchidia 1	Morc1	Morc1	Morc1	-	nucleus	molecular function unknown	MORC1	-	-	-	No	0	0	1	0	1		Morc1
Mpped2	239Fb|2700082O15Rik|AV354767|AW060960	MGI:1924265	2	2 E3|2 59.0 cM	metallophosphoesterase domain containing 2	Mpped2	Mpped2	Mpped2	-	-	hydrolase activity	-	-	-	-	No	0	0	1	0	1		Mpped2
Ms4a10	2010001N17Rik	MGI:1917076	19	19 B	membrane-spanning 4-domains, subfamily A, member 10	Ms4a10	Ms4a10	Ms4a10	-	-	receptor activity, protein binding	MS4A10	Ms4a10_predicted	-	-	No	0	0	1	0	1		Ms4a10
Msh5	G7|Mut5	MGI:1329021	17	17 B1|17 18.9 cM	mutS homolog 5 (E. coli)	Msh5	Msh5	Msh5	-	-	nucleotide binding, DNA binding	MSH5	Msh5	msh-5	-	Yes	0	0	1	0	1		Msh5
Msrb2	2310050L06Rik|Mrsb|Msrb|Pilb	MGI:1923717	2	2 A2	methionine sulfoxide reductase B2	Msrb2	Msrb2	Msrb2	-	extracellular space	protein-methionine-R-oxide reductase activity	MSRB2	Msrb2	F44E2.6	-	No	0	0	1	0	1		Msrb2
Mtap7	E-MAP-115|MAP7|R75000	MGI:1328328	10	10 A3|10 11.0 cM	microtubule-associated protein 7	Mtap7	Mtap7	Mtap7	-	-	protein binding, cytoskeletal regulatory protein binding	MAP7	Mtap7_predicted	-	CG14998	Yes	0	0	1	0	1		Mtap7
Mup3	MGC117854|MUP III|MUP15|Mup-3	MGI:97235	4	4 B3	major urinary protein 3	Mup3	Mup3	Mup3	-	-	transporter activity, binding	-	LOC500472	-	-	No	0	0	1	0	1		Mup3
Mvk	2310010A05Rik|AI256848|AI414037|MK	MGI:107624	5	5 F|5 64.0 cM	mevalonate kinase	Mvk	Mvk	Mvk	-	-	nucleotide binding, mevalonate kinase activity	MVK	-	Y42G9A.4b	-	Yes	0	0	1	0	1		Mvk
Mycbpap	4932408B01Rik|AMAP-1|AW125474	MGI:2388726	11	11 D	Mycbp associated protein	Mycbpap	Mycbpap	Mycbpap	-	cytoplasm	protein binding	MYCBPAP	-	-	-	No	0	0	1	0	1		Mycbpap
Myg1	0610023A07Rik|2810433J21Rik|5830429P19Rik|AI325965|Gamm1	MGI:1929864	15	15 F3	melanocyte proliferating gene 1	Myg1	Myg1	Myg1	-	extracellular space	-	C12orf10	C12orf10	C27H6.8	CG11980	Yes	0	0	1	0	1		Myg1
Myo18a	MyoPDZ|MysPDZ	MGI:2667185	11	11 B5	myosin XVIIIa	Myo18a	Myo18a	Myo18a	biological process unknown	-	nucleotide binding	MYO18A	LOC360570	-	Mhcl	Yes	0	0	1	0	1		Myo18a
Myst2	Hbo1|Hboa|MGC56758	MGI:2182799	11	11 D	MYST histone acetyltransferase 2	Myst2	Myst2	Myst2	-	-	DNA binding, transcription factor activity	MYST2	Myst2	-	chm	Yes	0	0	1	0	1	1	Myst2
Ncam1	CD56|E-NCAM|NCAM-1|NCAM-120|NCAM-140|NCAM-180|Ncam	MGI:97281	9	9 A5.3|9 28.0 cM	neural cell adhesion molecule 1	Ncam1	Ncam1	Ncam1	-	-	vascular endothelial growth factor receptor activity, protein binding	NCAM1	Ncam1	-	-	Yes	0	0	1	0	1		Ncam1
Ncam2	Ncam-2|Ocam|RNCAM	MGI:97282	16	16 56.0 cM	neural cell adhesion molecule 2	Ncam2	Ncam2	Ncam2	-	extracellular space	protein binding	NCAM2	LOC497677	-	Fas2	No	0	0	1	0	1		Ncam2
Ncl	B530004O11Rik|C23|D0Nds28|D1Nds28|Nucl	MGI:97286	1	1 D|1 48.4 cM	nucleolin	Ncl	Ncl	Ncl	-	-	nucleotide binding, nucleic acid binding	NCL	Ncl	K07H8.10	-	Yes	0	0	1	0	1		Ncl
Ndufb3	2700033I16Rik|AI415450	MGI:1913745	1	1 C1.3	NADH dehydrogenase (ubiquinone) 1 beta subcomplex 3	Ndufb3	Ndufb3	Ndufb3	-	mitochondrion	NADH dehydrogenase activity	NDUFB3	Ndufb3_predicted	-	-	Yes	0	0	1	0	1		Ndufb3
Negr1	5330422G01Rik|KILON|Ntra|mKIAA3001	MGI:2444846	3	3 H4	neuronal growth regulator 1	Negr1	Negr1	Negr1	-	extracellular space	protein binding	NEGR1	Negr1	-	klg	Yes	0	0	1	0	1		Negr1
Nes	AA166324|C78523|ESTM46	MGI:101784	3	3 F1|3 42.5 cM	nestin	Nes	Nes	Nes	-	cytoplasm, intermediate filament	-	NES	Nes	-	-	Yes	0	0	1	0	1		Nes
Ng23	2810436B06Rik|G7d	MGI:2388100	17	17 B1	Ng23 protein	Ng23	Ng23	Ng23	biological process unknown	-	molecular function unknown	-	LOC499403	-	-	No	0	0	1	0	1		Ng23
Nhlh2	6230401I09Rik|Hen2|NSCL2|Nscl-2	MGI:97324	3	3 F2.2	nescient helix loop helix 2	Nhlh2	Nhlh2	Nhlh2	-	nucleus	DNA binding	NHLH2	Nhlh2_predicted	-	-	No	0	0	1	0	1	1	Nhlh2
Nmur2	Nmu2r	MGI:2441765	11	11 B1.3	neuromedin U receptor 2	Nmur2	Nmur2	Nmur2	-	-	rhodopsin-like receptor activity, neuromedin U receptor activity	NMUR2	Nmur2	C48C5.1	capaR	No	0	0	1	0	1		Nmur2
Nphs1	nephrin	MGI:1859637	7	-	nephrosis 1 homolog, nephrin (human)	Nphs1	Nphs1	Nphs1	MAPKKK cascade	-	protein binding	NPHS1	Nphs1	-	sns	No	0	0	1	0	1		Nphs1
Nrd1	2600011I06Rik|AI875733|MGC25477|NRD-C	MGI:1201386	4	4 C7	nardilysin, N-arginine dibasic convertase, NRD convertase 1	Nrd1	Nrd1	Nrd1	-	-	metalloendopeptidase activity, protein binding	NRD1	Nrd1	-	CG2025	Yes	0	0	1	0	1		Nrd1
Nrxn1	1700062G21Rik|9330127H16Rik|A230068P09Rik|mKIAA0578	MGI:1096391	17	17 E5	neurexin I	Nrxn1	Nrxn1	Nrxn1	-	-	calcium channel regulator activity, protein binding	-	-	-	-	Yes	0	0	1	0	1		Nrxn1
Nudcd3	AI427847|BC024322|KIAA1068|RP23-28G13.2|mKIAA1068	MGI:2144158	11	11 A1	NudC domain containing 3	Nudcd3	Nudcd3	Nudcd3	-	-	-	NUDCD3	-	-	CG31251	Yes	0	0	1	0	1		Nudcd3
Nup205	3830404O05Rik|AV248391|mKIAA0225	MGI:2141625	6	6 B1	nucleoporin 205	Nup205	Nup205	Nup205	-	integral to membrane	porin activity	NUP205	Nup205_predicted	npp-3	CG11943	Yes	0	0	1	0	1		Nup205
Nup93	2410008G02Rik	MGI:1919055	8	8 C5	nucleoporin 93	Nup93	Nup93	Nup93	-	nucleus, nuclear pore	-	NUP93	Nup93	npp-13	CG7262	Yes	0	0	1	0	1		Nup93
Oas3	Oasl10	MGI:2180850	5	5 F|5 67.1 cM	2'-5' oligoadenylate synthetase 3	Oas3	Oas3	Oas3	-	-	nucleic acid binding, ATP binding	OAS3	-	-	-	No	0	0	1	0	1		Oas3
Ocm	-	MGI:97401	5	5 G1-3|5 84.0 cM	oncomodulin	Ocm	Ocm	Ocm	-	-	calcium ion binding	OCM, LOC653668	Ocm	-	-	No	0	0	1	0	1		Ocm
Odz2	D3Bwg1534e|Odz3|Ten-m2|mKIAA1127	MGI:1345184	11	11 A4|11 18.0 cM	odd Oz/ten-m homolog 2 (Drosophila)	Odz2	Odz2	Odz2	-	integral to plasma membrane, membrane	-	ODZ2	LOC497664	ten-1	Ten-m	Yes	0	0	1	0	1		Odz2
Olfm3	B230206G02Rik	MGI:2387329	3	3 F3-G1	olfactomedin 3	Olfm3	Olfm3	Olfm3	biological process unknown	-	protein binding	OLFM3	Olfm3	-	-	No	0	0	1	0	1		Olfm3
Olfr76	MOR215-3|V5	MGI:2153205	19	-	olfactory receptor 76	Olfr76	Olfr76	Olfr76	-	-	signal transducer activity, receptor activity	OR5A1	Olr326_predicted	-	-	No	0	0	1	0	1		Olfr76
Olfr835	MOR150-3	MGI:3030669	9	9 A2	olfactory receptor 835	Olfr835	Olfr835	Olfr835	-	-	signal transducer activity, receptor activity	-	Olr1128_predicted	-	-	No	0	0	1	0	1		Olfr835
Osm	-	MGI:104749	11	11 A1|11 1.0 cM	oncostatin M	Osm	Osm	Osm	regulation of cell growth	-	cytokine activity	OSM	Osm_mapped	-	-	Yes	0	0	1	0	1		Osm
Oxr1	2210416C20Rik|C7|C7B|MGC103081|MGC107466	MGI:2179326	15	15 D1	oxidation resistance 1	Oxr1	Oxr1	Oxr1	-	nucleus	molecular function unknown	OXR1	Oxr1	-	-	Yes	0	0	1	0	1		Oxr1
P2ry5	2610302I02Rik|P2y5	MGI:1914418	14	14 D2	purinergic receptor P2Y, G-protein coupled, 5	P2ry5	P2ry5	P2ry5	-	-	rhodopsin-like receptor activity, signal transducer activity	P2RY5	-	-	-	No	0	0	1	0	1		P2ry5
Pacrg	1700008H23Rik	MGI:1916560	17	17 A2|17 5.9 cM	Park2 co-regulated	Pacrg	Pacrg	Pacrg	biological process unknown	-	molecular function unknown	PACRG	RGD1561027_predicted	E04F6.2	CG15120	Yes	0	0	1	0	1		Pacrg
Pam	-	MGI:97475	1	1 D|1 57.5 cM	peptidylglycine alpha-amidating monooxygenase	Pam	Pam	Pam	-	-	monooxygenase activity, peptidylglycine monooxygenase activity	PAM	Pam	monooxygenase	CG12130	No	0	0	1	0	1		Pam
Pappa	8430414N03Rik|IGFBP-4ase|PAG1|PAPP-A	MGI:97479	4	4 C1|4 32.2 cM	pregnancy-associated plasma protein A	Pappa	Pappa	Pappa	proteolysis	-	endopeptidase activity	PAPPA	Pappa_predicted	-	-	Yes	0	0	1	0	1		Pappa
Park2	MGC130518|PRKN	MGI:1355296	17	17 5.91 cM	parkin	Park2	Park2	Park2	synaptic transmission, dopaminergic, startle response	-	-	PARK2	Park2	pdr-1	park	Yes	0	0	1	0	1		Park2
Paxip1	D5Ertd149e|PTIP	MGI:1890430	5	5 11.0 cM	PAX interacting (with transcription-activation domain) protein 1	Paxip1	Paxip1	Paxip1	-	intracellular, nucleus	-	PAXIP1	-	pis-1	-	Yes	0	0	1	0	1		Paxip1
Pcdhgc3	MGC106426|PC43|Pcdh2	MGI:1935201	18	18 B3	protocadherin gamma subfamily C, 3	Pcdhgc3	Pcdhgc3	Pcdhgc3	-	membrane fraction	calcium ion binding	PCDHGC3	Pcdhgc3	-	-	No	0	0	1	0	1		Pcdhgc3
Pdcl2	1700010B22Rik|1700016K07Rik|Mgcphlp|Tphlp	MGI:1890655	5	5 C3.3	phosducin-like 2	Pdcl2	Pdcl2	Pdcl2	phototransduction	-	-	PDCL2	RGD1559712_predicted	-	-	No	0	0	1	0	1		Pdcl2
Pde11a	6330414F14Rik|A630086N24Rik|PDE11A1	MGI:3036251	2	2 C3	phosphodiesterase 11A	Pde11a	Pde11a	Pde11a	-	-	-	PDE11A	Pde11a	-	Pde6	No	0	0	1	0	1		Pde11a
Pde4d	9630011N22Rik|Dpde3	MGI:99555	13	13 D2.1-D2.2	phosphodiesterase 4D, cAMP specific	Pde4d	Pde4d	Pde4d	cAMP catabolism	-	3',5'-cyclic-nucleotide phosphodiesterase activity	PDE4D	Pde4d	pde-4	dnc	No	0	0	1	0	1		Pde4d
Pdyn	Dyn	MGI:97535	2	2 F1|2 73.3 cM	prodynorphin	Pdyn	Pdyn	Pdyn	-	-	opioid peptide activity, neuropeptide hormone activity	PDYN	Pdyn	-	-	No	0	0	1	0	1		Pdyn
Pgm2	2610020G18Rik|AA407108|AI098105|Pgm-2|Pgm1	MGI:97565	4	4 C6|4 45.8 cM	phosphoglucomutase 2	Pgm2	Pgm2	Pgm2	-	-	magnesium ion binding, phosphoglucomutase activity	PGM1	Pgm1	phosphoglucomutase	Pgm	Yes	0	0	1	0	1		Pgm2
Pgr	9930019P03Rik|NR3C3|PR|PR-A|PR-B	MGI:97567	9	9 A1	progesterone receptor	Pgr	Pgr	Pgr	ovulation (sensu Mammalia)	-	DNA binding	PGR	Pgr	-	-	Yes	0	0	1	0	1	1	Pgr
Pias4	PIASY|Pias-gamma|Piasg	MGI:2136940	10	10 C1	protein inhibitor of activated STAT 4	Pias4	Pias4	Pias4	negative regulation of transcription from RNA polymerase II promoter	-	DNA binding	PIAS4	Pias4	-	-	No	0	0	1	0	1	1	Pias4
Pigl	Gm737|MGC106811	MGI:2681271	11	11 B2	phosphatidylinositol glycan, class L	Pigl	Pigl	Pigl	GPI anchor biosynthesis	-	N-acetylglucosaminylphosphatidylinositol deacetylase activity	PIGL	Pigl	Y52B11C.1	CG4433	No	0	0	1	0	1		Pigl
Pik3c3	5330434F23Rik|Vps34	MGI:2445019	18	18 B1	phosphoinositide-3-kinase, class 3	Pik3c3	Pik3c3	Pik3c3	-	-	nucleotide binding, inositol or phosphatidylinositol kinase activity	PIK3C3	Pik3c3	vps-34	Pi3K59F	Yes	0	0	1	0	1		Pik3c3
Pik3r1	AA414921|C530050K14|PI3K|p50alpha|p55alpha|p85alpha	MGI:97583	13	13 D1|13 50.0 cM	phosphatidylinositol 3-kinase, regulatory subunit, polypeptide 1 (p85 alpha)	Pik3r1	Pik3r1	Pik3r1	-	-	GTPase activator activity, protein binding	PIK3R1	LOC497750	-	-	Yes	0	0	1	0	1		Pik3r1
Plcl2	PLC-L2|Plce2|mKIAA1092	MGI:1352756	17	17 C	phospholipase C-like 2	Plcl2	Plcl2	Plcl2	-	-	phosphoinositide phospholipase C activity, phospholipase C activity	PLCL2	Plcl2_predicted	-	-	Yes	0	0	1	0	1		Plcl2
Plscr1	MmTRA1a|MmTRA1b|NOR1|TRA1|Tras1|Tras2	MGI:893575	9	9 E3.3	phospholipid scramblase 1	Plscr1	Plscr1	Plscr1	response to virus	-	calcium ion binding	PLSCR1	Plscr1	T22H2.5a	CG32056	Yes	0	0	1	0	1		Plscr1
Plxna2	2810428A13Rik|AA589422|AW457381|OCT|Plxn2|mKIAA0463	MGI:107684	1	-	plexin A2	Plxna2	Plxna2	Plxna2	-	extracellular space	receptor activity	PLXNA2	Plxna2_predicted	-	-	Yes	0	0	1	0	1		Plxna2
Plxna4	9330117B14|KIAA1550|mKIAA1550	MGI:2179061	6	6 B1	plexin A4	Plxna4	Plxna4	Plxna4	signal transduction	plasma membrane	-	-	Plxna4_predicted	plx-1	plexA	Yes	0	0	1	0	1		Plxna4
Pnpt1	1200003F12Rik|Old35|PNPase|Pnptl1	MGI:1918951	11	11 A4	polyribonucleotide nucleotidyltransferase 1	Pnpt1	Pnpt1	Pnpt1	-	-	3'-5'-exoribonuclease activity, nucleic acid binding	PNPT1	Pnpt1	BE0003N10.1	CG11337	Yes	0	0	1	0	1		Pnpt1
Pou6f2	D130006K24Rik|RPF-1	MGI:2443631	13	13 A2	POU domain, class 6, transcription factor 2	Pou6f2	Pou6f2	Pou6f2	-	-	DNA binding, transcription factor activity	POU6F2	-	-	-	No	0	0	1	0	1	1	Pou6f2
Ppfia2	5330438O12|B230207K17Rik|E130120L08Rik|KIAA4112|mKIAA4112	MGI:2443834	10	10 D1	protein tyrosine phosphatase, receptor type, f polypeptide (PTPRF), interacting protein (liprin), alpha 2	Ppfia2	Ppfia2	Ppfia2	-	synaptosome	protein binding	PPFIA2	Ppfia2_predicted	-	-	No	0	0	1	0	1		Ppfia2
Ppp1r12a	1200015F06Rik|5730577I22Rik|AA792106|AV099298|D10Ertd625e|Mypt1	MGI:1309528	10	10 C|10 58.0 cM	protein phosphatase 1, regulatory (inhibitor) subunit 12A	Ppp1r12a	Ppp1r12a	Ppp1r12a	-	-	phosphoprotein phosphatase activity	PPP1R12A	Ppp1r12a	mel-11	-	Yes	0	0	1	0	1		Ppp1r12a
Ppp2cb	AI115466|D8Ertd766e|PP2Ac	MGI:1321161	8	8 A4|8 20.0 cM	protein phosphatase 2 (formerly 2A), catalytic subunit, beta isoform	Ppp2cb	Ppp2cb	Ppp2cb	-	-	protein phosphatase type 2A activity, protein phosphatase type 2A activity	PPP2CB	Ppp2cb	let-92	mts	Yes	0	0	1	0	1		Ppp2cb
Ppp2r2a	2410004D02Rik|mKIAA1541	MGI:1919228	14	14 D1	protein phosphatase 2 (formerly 2A), regulatory subunit B (PR 52), alpha isoform	Ppp2r2a	Ppp2r2a	Ppp2r2a	-	protein phosphatase type 2A complex	protein phosphatase type 2A activity	PPP2R2A	Ppp2r2a	sur-6	-	Yes	0	0	1	0	1		Ppp2r2a
Prkca	Pkca	MGI:97595	11	11 E1|11 68.0 cM	protein kinase C, alpha	Prkca	Prkca	Prkca	inactivation of MAPK activity	-	nucleotide binding	PRKCA	Prkca	pkc-2	Pkc53E	No	0	0	1	0	1		Prkca
Prmt8	Hrmt1l3|Hrmt1l4	MGI:3043083	6	6 F3	protein arginine N-methyltransferase 8	Prmt8	Prmt8	Prmt8	-	-	methyltransferase activity, S-adenosylmethionine-dependent methyltransferase activity	PRMT8	LOC500325	-	Art1	No	0	0	1	0	1		Prmt8
Ptprj	AI450271|BET|Byp|CD148|DEP-1|PTPbeta2|Ptpb2|Scc-1|Scc1	MGI:104574	2	2 E1-2|2 49.5 cM	protein tyrosine phosphatase, receptor type, J	Ptprj	Ptprj	Ptprj	vasculogenesis	-	phosphoprotein phosphatase activity	PTPRJ	LOC497775	-	-	No	0	0	1	0	1		Ptprj
Pum1	AA517475|Pumm|mKIAA0099	MGI:1931749	4	4 D2.3	pumilio 1 (Drosophila)	Pum1	Pum1	Pum1	-	-	RNA binding, binding	PUM1	Pum1_predicted	-	pum	Yes	0	0	1	0	1		Pum1
Qk	1500005P18|QkI|l(17)-1Wis|l17Wis1	MGI:97837	17	17 A1|17 5.9 cM	quaking	Qk	Qk	Qk	vasculogenesis	-	nucleic acid binding	QKI	LOC499022	-	how	Yes	0	0	1	0	1		Qk
Rab2b	1500012D09Rik|A230002G14|D530043M21Rik	MGI:1923588	14	14 C1	RAB2B, member RAS oncogene family	Rab2b	Rab2b	Rab2b	-	-	nucleotide binding, GTP binding	RAB2B	Rab2b	-	-	No	0	0	1	0	1		Rab2b
Rab7l1	MGC28972|MGC36539	MGI:2385107	1	1 E4	RAB7, member RAS oncogene family-like 1	Rab7l1	Rab7l1	Rab7l1	-	-	nucleotide binding, GTP binding	RAB7L1	-	-	-	Yes	0	0	1	0	1		Rab7l1
Rage	MGC107277|MGC46883|MOK|RAGE1	MGI:1347040	12	12 F1	renal tumor antigen	Rage	Rage	Rage	-	-	nucleotide binding, protein kinase activity	RAGE	Rage	-	-	Yes	0	0	1	0	1		Rage
Rapgef1	4932418O06Rik|C3G|Grf2	MGI:104580	2	2 B|2 18.5 cM	Rap guanine nucleotide exchange factor (GEF) 1	Rapgef1	Rapgef1	Rapgef1	blood vessel development	-	signal transducer activity	-	-	-	-	No	0	0	1	0	1		Rapgef1
Rarg	AI385767|MGC11555|MGC18523|Nr1b3|RARD|RARgamma2	MGI:97858	15	15 E-F3|15 57.4 cM	retinoic acid receptor, gamma	Rarg	Rarg	Rarg	-	-	DNA binding, transcription factor activity	RARG	-	-	-	No	0	0	1	0	1	1	Rarg
Rbks	5230400M11Rik|AI326806|RBSK	MGI:1918586	5	5 B1	ribokinase	Rbks	Rbks	Rbks	D-ribose metabolism	-	ribokinase activity	RBKS	Rbks_predicted	ribokinase	CG13369	No	0	0	1	0	1		Rbks
Rbm14	1300007E16Rik|Sytip|p16|p16K	MGI:1929092	19	19 A	RNA binding motif protein 14	Rbm14	Rbm14	Rbm14	biological process unknown	-	nucleotide binding	RBM14	-	-	-	Yes	0	0	1	0	1		Rbm14
Rbm17	2700027J02Rik	MGI:1924188	2	2 A1	RNA binding motif protein 17	Rbm17	Rbm17	Rbm17	nuclear mRNA splicing, via spliceosome	-	nucleotide binding	RBM17	Rbm17	F58B3.7	CG17540-PA.3	Yes	0	0	1	0	1		Rbm17
Rbm27	A730010I06|AI043120|Psc1|mKIAA1311	MGI:2147194	18	18 B3	RNA binding motif protein 27	Rbm27	Rbm27	Rbm27	biological process unknown	-	molecular function unknown	-	Rbm27_predicted	-	-	Yes	0	0	1	0	1		Rbm27
Rbms3	6720477E09Rik|MGC118437	MGI:2444477	9	9 F3	RNA binding motif, single stranded interacting protein	Rbms3	Rbms3	Rbms3	-	-	nucleic acid binding	RBMS3	RGD1560235_predicted	-	CG32423	No	0	0	1	0	1		Rbms3
Rbp7	1110002J23Rik|CRBP-III	MGI:1890409	4	4 E2	retinol binding protein 7, cellular	Rbp7	Rbp7	Rbp7	-	-	binding, retinoid binding	RBP7	RGD1562168_predicted	-	-	No	0	0	1	0	1		Rbp7
Rcor2	1A13|AW122124|CoREST|Rcor|Rcor1	MGI:1859854	19	19 A	REST corepressor 2	Rcor2	Rcor2	Rcor2	-	-	DNA binding, transcription corepressor activity	RCOR2	-	-	-	No	0	0	1	0	1	1	Rcor2
Rhbdd2	0610011L13Rik|AI480532|MGC18730|Rhbdl7	MGI:1915612	5	5 G2	rhomboid domain containing 2	Rhbdd2	Rhbdd2	Rhbdd2	-	extracellular space, integral to membrane	-	RHBDD2	Rhbdl7_predicted	-	-	Yes	0	0	1	0	1		Rhbdd2
Rhbg	-	MGI:1927379	3	3 F1|3 42.0 cM	Rhesus blood group-associated B glycoprotein	Rhbg	Rhbg	Rhbg	-	extracellular space, integral to plasma membrane	-	RHBG	Rhbg	rhr-1	Rh50	No	0	0	1	0	1		Rhbg
Rhpn2	1300002E07Rik|AA536890|C85860|D7Ertd784e	MGI:1289234	7	7 B2|7 11.0 cM	rhophilin, Rho GTPase binding protein 2	Rhpn2	Rhpn2	Rhpn2	-	intracellular	protein binding	RHPN2	Rhpn2_predicted	-	Rhp	Yes	0	0	1	0	1		Rhpn2
Riok1	3110046C13Rik|5430416A05Rik|AL033302|Ad034|MGC7300	MGI:1918590	13	13 A3.3	RIO kinase 1 (yeast)	Riok1	Riok1	Riok1	-	-	kinase activity, transferase activity	RIOK1	Riok1	M01B12.5a	CG11660	Yes	0	0	1	0	1		Riok1
Rit2	RIBA|Rin|Roc2	MGI:108054	18	18 B1	Ras-like without CAAX 2	Rit2	Rit2	Rit2	-	-	nucleotide binding, calmodulin binding	RIT2	Rit2	-	Ric	No	0	0	1	0	1		Rit2
Rnf8	3830404E21Rik|AIP37	MGI:1929069	17	17 A3.3	ring finger protein 8	Rnf8	Rnf8	Rnf8	-	nucleus	protein binding	-	Rnf8	-	-	Yes	0	0	1	0	1		Rnf8
Ror2	Ntrkr2|mRor2	MGI:1347521	13	13 34.2 cM	receptor tyrosine kinase-like orphan receptor 2	Ror2	Ror2	Ror2	skeletal development	-	nucleotide binding	ROR2	Ror2_predicted	-	-	Yes	0	0	1	0	1		Ror2
Rpe	5730518J08Rik	MGI:1913896	1	1 C3	ribulose-5-phosphate-3-epimerase	Rpe	Rpe	Rpe	biological process unknown	-	ribulose-phosphate 3-epimerase activity	RPE	MGC124653	F08F8.7	CG30499	Yes	0	0	1	0	1		Rpe
Rpe65	65kDa|A930029L06Rik|LCA2|Mord1|RP20|rd12	MGI:98001	3	3 H4|3 87.6 cM	retinal pigment epithelium 65	Rpe65	Rpe65	Rpe65	regulation of rhodopsin gene activity, visual perception	-	-	RPE65	Rpe65	-	-	No	0	0	1	0	1		Rpe65
Rspo3	2810459H04Rik|AW742308|MGC118442|Thsd2	MGI:1920030	10	10 A4	R-spondin 3 homolog (Xenopus laevis)	Rspo3	Rspo3	Rspo3	electron transport	-	iron ion binding	RSPO3	RGD1563246_predicted	-	-	Yes	0	0	1	0	1		Rspo3
Rtp2	Gm605|MGC56957	MGI:2685451	16	16 B1	receptor transporter protein 2	Rtp2	Rtp2	Rtp2	-	membrane, integral to membrane	-	RTP2	Rtp2_predicted	-	-	No	0	0	1	0	1		Rtp2
Rufy1	3000002E04Rik|Rabip4|ZFYVE12	MGI:2429762	11	11 B1.3	RUN and FYVE domain containing 1	Rufy1	Rufy1	Rufy1	-	cytoplasm	protein binding	RUFY1	Rufy1	-	-	Yes	0	0	1	0	1		Rufy1
Rutbc2	2410098H20Rik|AA408781|D5Bwg1524e|E130107M15	MGI:107320	5	5 F|5 61.0 cM	RUN and TBC1 domain containing 2	Rutbc2	Rutbc2	Rutbc2	-	-	-	-	Rutbc2_predicted	C38H2.1	CG32506	Yes	0	0	1	0	1		Rutbc2
Rybp	2410018J24Rik|MGC62213|YEAF1	MGI:1929059	6	-	RING1 and YY1 binding protein	Rybp	Rybp	Rybp	negative regulation of transcription from RNA polymerase II promoter	-	DNA binding	RYBP	Rybp_predicted	-	-	Yes	0	0	1	0	1	1	Rybp
Ryr1	AI528790|Ryr|skrr	MGI:99659	7	7 A2-B3|7 10.0 cM	ryanodine receptor 1, skeletal muscle	Ryr1	Ryr1	Ryr1	-	-	receptor activity, ion channel activity	RYR1	LOC499116	-	-	No	0	0	1	0	1		Ryr1
Samd7	4930597A01Rik	MGI:1923203	3	3 A3	sterile alpha motif domain containing 7	Samd7	Samd7	Samd7	-	-	-	SAMD7	Samd7_predicted	-	-	No	0	0	1	0	1		Samd7
Scap2	2610021A10Rik|AA960083|BB137539|RA70|SKAP-HOM|Saps|mSKAP55R	MGI:1889206	6	6 B3	src family associated phosphoprotein 2	Scap2	Scap2	Scap2	-	cytoplasm, plasma membrane	-	SCAP2	Scap2	-	-	Yes	0	0	1	0	1		Scap2
Sdf2	AI853825|MGC107120	MGI:108019	11	11 B5	stromal cell derived factor 2	Sdf2	Sdf2	Sdf2	-	extracellular space, membrane	-	SDF2	Sdf2_predicted	R12E2.13	CG11999	No	0	0	1	0	1		Sdf2
Sdk1	5330440E10|6720466O15Rik	MGI:2444413	5	5 G2	sidekick homolog 1 (chicken)	Sdk1	Sdk1	Sdk1	cell adhesion	-	protein binding	SDK1	-	-	-	No	0	0	1	0	1		Sdk1
Sdpr	-	MGI:99513	1	1 C1.1	serum deprivation response	Sdpr	Sdpr	Sdpr	-	-	lipid binding	SDPR	Sdpr	-	-	Yes	0	0	1	0	1		Sdpr
Sec11l3	1810029G24Rik	MGI:1913536	18	18 E1	Sec11-like 3 (S. cerevisiae)	Sec11l3	Sec11l3	Sec11l3	-	endoplasmic reticulum, microsome	-	SEC11L3	Sec11l3	Y54E10BR.5	CG2358	Yes	0	0	1	0	1		Sec11l3
Sec61g	-	MGI:1202066	11	11 A2	SEC61, gamma subunit	Sec61g	Sec61g	Sec61g	protein targeting	endoplasmic reticulum	-	SEC61G	LOC499136	emo-1	CG8860	No	0	0	1	0	1		Sec61g
Sema4b	KIAA1745|SemC|Semac|mKIAA1745	MGI:107559	7	-	sema domain, immunoglobulin domain (Ig), transmembrane domain (TM) and short cytoplasmic domain, (semaphorin) 4B	Sema4b	Sema4b	Sema4b	development	-	receptor activity	SEMA4B	-	-	-	Yes	0	0	1	0	1		Sema4b
Sema5b	AI893641|SemG|Semag|mKIAA1445	MGI:107555	16	16 B3	sema domain, seven thrombospondin repeats (type 1 and type 1-like), transmembrane domain (TM) and short cytoplasmic domain, (semaphorin) 5B	Sema5b	Sema5b	Sema5b	-	extracellular space	receptor activity	SEMA5B	Sema5b_predicted	-	-	Yes	0	0	1	0	1		Sema5b
Sema6d	1110067B02Rik|AA409156|D330011G23|Sema6D-1|Sema6D-2|Sema6D-4|Sema6D-5|Sema6D-6|mKIAA1479	MGI:2387661	2	2 F1	sema domain, transmembrane domain (TM), and cytoplasmic domain, (semaphorin) 6D	Sema6d	Sema6d	Sema6d	biological process unknown	-	receptor activity	SEMA6D	Sema6d_predicted	-	Sema-1b	Yes	0	0	1	0	1		Sema6d
Sept11	6230410I01Rik|AW548875|D5Ertd606e	MGI:1277214	5	5 E3|5 52.0 cM	septin 11	Sept11	Sept11	Sept11	-	-	nucleotide binding, GTP binding	2006-09-11	Sept6_predicted	-	2006-09-05	No	0	0	1	0	1		Sept11
Serbp1	1200009K13Rik|9330147J08Rik|AL022786|Pairbp1	MGI:1914120	6	6 C1	Serpine1 mRNA binding protein 1	Serbp1	Serbp1	Serbp1	-	nucleus	RNA binding	SERBP1	Serbp1	vig-1	vig	Yes	0	0	1	0	1		Serbp1
Sertad2	AB041541|AU021878|Kiaa0127|MNCb-1504|TRIP-Br2|mKIAA0127	MGI:1931026	11	11 A3.2	SERTA domain containing 2	Sertad2	Sertad2	Sertad2	-	-	transcription coactivator activity, protein binding	SERTAD2	Sertad2	-	-	Yes	0	0	1	0	1		Sertad2
Setd1b	AA516740|BC035291|MGC39035|mKIAA1076	MGI:2652820	5	5 F	SET domain containing 1B	Setd1b	Setd1b	Setd1b	-	-	-	-	-	-	-	No	0	0	1	0	1		Setd1b
Sez6	BSRP-C|D11Bhm177e|KIAA4158|mKIAA4158|sez-6	MGI:104745	11	11 B5|11 44.83 cM	seizure related gene 6	Sez6	Sez6	Sez6	-	extracellular space, integral to membrane	-	SEZ6	Sez6	-	-	No	0	0	1	0	1		Sez6
Sfrs2ip	1110061H03Rik|2610510E10Rik|AI462454|CASP11|SIP1|SRRP129|mKIAA3013	MGI:1919443	15	15 F1	splicing factor, arginine/serine-rich 2, interacting protein	Sfrs2ip	Sfrs2ip	Sfrs2ip	-	-	zinc ion binding, metal ion binding	SFRS2IP	LOC312030	-	-	Yes	0	0	1	0	1		Sfrs2ip
Sfxn5	C230001H08Rik	MGI:2137681	6	6 35.59 cM	sideroflexin 5	Sfxn5	Sfxn5	Sfxn5	-	mitochondrion	iron ion binding	SFXN5	Sfxn5	C41C4.10	-	No	0	0	1	0	1		Sfxn5
Shank2	KIAA1022|mKIAA1022	MGI:2671987	7	7 F5	SH3/ankyrin domain gene 2	Shank2	Shank2	Shank2	-	-	-	SHANK2	Shank2	-	-	No	0	0	1	0	1		Shank2
Shh	9530036O11Rik|Dsh|Hhg1	MGI:98297	5	5 B1|5 16.0 cM	sonic hedgehog	Shh	Shh	Shh	patterning of blood vessels, vasculogenesis	-	-	SHH	Shh	-	hh	Yes	0	0	1	0	1		Shh
Sipa1l1	4931426N11Rik|AW213287|mKIAA0440	MGI:2443679	12	12 D1	signal-induced proliferation-associated 1 like 1	Sipa1l1	Sipa1l1	Sipa1l1	-	-	GTPase activator activity, protein binding	SIPA1L1	Sipa1l1	-	-	Yes	0	0	1	0	1		Sipa1l1
Six4	AI047561|AREC3|TrexBF	MGI:106034	12	12 C3	sine oculis-related homeobox 4 homolog (Drosophila)	Six4	Six4	Six4	-	-	DNA binding, transcription factor activity	SIX4	Six4_predicted	-	Six4	Yes	0	0	1	0	1	1	Six4
Slc16a9	1200003C15Rik|4930425B13Rik|AI552636	MGI:1914109	10	10 B5.3	solute carrier family 16 (monocarboxylic acid transporters), member 9	Slc16a9	Slc16a9	Slc16a9	transport	membrane	-	SLC16A9	-	-	-	No	0	0	1	0	1		Slc16a9
Slc19a3	A230084E24Rik|AI788884|MGC129326|MGC129327|ThTr2	MGI:1931307	1	1 C5|1 51.0 cM	solute carrier family 19 (sodium/hydrogen exchanger), member 3	Slc19a3	Slc19a3	Slc19a3	-	integral to plasma membrane	folic acid binding	SLC19A3	Slc19a3_predicted	-	CG6574	Yes	0	0	1	0	1		Slc19a3
Slc1a7	A930031E15Rik|EAAT5|MGC40736	MGI:2444087	4	4 C7	solute carrier family 1 (glutamate transporter), member 7	Slc1a7	Slc1a7	Slc1a7	-	-	L-glutamate transporter activity, organic acid:sodium symporter activity	SLC1A7	Slc1a7_predicted	-	-	No	0	0	1	0	1		Slc1a7
Slc25a37	1700020E22Rik|4930513O14Rik|4930526G11Rik|AI848481|C330015G08Rik|Mscp	MGI:1914962	14	14 D1	solute carrier family 25, member 37	Slc25a37	Slc25a37	Slc25a37	transport	-	binding	-	-	-	-	Yes	0	0	1	0	1		Slc25a37
Slc26a5	MGC124328|MGC124329|Pres	MGI:1933154	5	5 A3|5 8.0 cM	solute carrier family 26, member 5	Slc26a5	Slc26a5	Slc26a5	-	-	motor activity, transporter activity	SLC26A5	Slc26a5	sulp-7	Prestin	No	0	0	1	0	1		Slc26a5
Slc27a4	BB144259|FATP4	MGI:1347347	2	2 19.0 cM	solute carrier family 27 (fatty acid transporter), member 4	Slc27a4	Slc27a4	Slc27a4	long-chain fatty acid metabolism	-	nucleotide binding	SLC27A4	Slc27a4	F28D1.9	Fatp	Yes	0	0	1	0	1		Slc27a4
Slc35f4	4930550L21Rik	MGI:1922538	14	14 C1	solute carrier family 35, member F4	Slc35f4	Slc35f4	Slc35f4	-	-	-	SLC35F4	RGD1561109_predicted	-	-	No	0	0	1	0	1		Slc35f4
Slc41a2	A230035L05Rik|SLC41A1-L1	MGI:2442940	10	10 C1	solute carrier family 41, member 2	Slc41a2	Slc41a2	Slc41a2	cation transport	-	cation transporter activity	SLC41A2	Slc41a2_predicted	-	CG33181	No	0	0	1	0	1		Slc41a2
Slc45a1	C230078B22|Dnb5	MGI:2653235	4	4 E2	solute carrier family 45, member 1	Slc45a1	Slc45a1	Slc45a1	transport	-	sugar porter activity	SLC45A1	Slc45a1	-	CG4484	No	0	0	1	0	1		Slc45a1
Slc9a9	9930105B05|AI854429	MGI:2679732	9	9 E3.3	solute carrier family 9 (sodium/hydrogen exchanger), isoform 9	Slc9a9	Slc9a9	Slc9a9	transport, ion transport	-	-	SLC9A9	-	-	-	No	0	0	1	0	1		Slc9a9
Slit1	Slil1|mKIAA0813	MGI:1315203	19	19 C3	slit homolog 1 (Drosophila)	Slit1	Slit1	Slit1	-	-	receptor binding, calcium ion binding	SLIT1	Slit1	-	-	No	0	0	1	0	1		Slit1
Slit3	Slil2	MGI:1315202	11	-	slit homolog 3 (Drosophila)	Slit3	Slit3	Slit3	-	-	receptor binding, calcium ion binding	SLIT3	Slit3	-	-	Yes	0	0	1	0	1		Slit3
Smad7	Madh7	MGI:1100518	18	-	MAD homolog 7 (Drosophila)	Smad7	Smad7	Smad7	-	intracellular, nucleus	-	SMAD7	Madh7	-	Dad	Yes	0	0	1	0	1		Smad7
Snx11	4933439F10Rik|A930041K09Rik|AI117694	MGI:1921729	11	11 D	sorting nexin 11	Snx11	Snx11	Snx11	transport	-	protein binding	SNX11	Snx11	-	-	Yes	0	0	1	0	1		Snx11
Sorcs1	Sorcs	MGI:1929666	19	19 D2	VPS10 domain receptor protein SORCS 1	Sorcs1	Sorcs1	Sorcs1	-	extracellular space	receptor activity	SORCS1	Sorcs1_predicted	-	-	No	0	0	1	0	1		Sorcs1
Spag6	-	MGI:1354388	16	16 A3	sperm associated antigen 6	Spag6	Spag6	Spag6	-	cytoskeleton	binding	-	RGD1310892	-	-	No	0	0	1	0	1		Spag6
Spbc24	2410030K01Rik|AV109292	MGI:1914879	9	9 A3	spindle pole body component 24 homolog (S. cerevisiae)	Spbc24	Spbc24	Spbc24	-	-	-	SPBC24	Spbc24_predicted	-	-	Yes	0	0	1	0	1		Spbc24
Spire1	6030430B19Rik|AI415299|AU022898|AW550622|Spir-1	MGI:1915416	18	18 E1	spire homolog 1 (Drosophila)	Spire1	Spire1	Spire1	-	Golgi apparatus	molecular function unknown	SPIRE1	Spire1_predicted	-	-	Yes	0	0	1	0	1		Spire1
Spnb1	AI842465|D330027P03Rik|Gm1301|KIAA4219|Spnb-1|ja|jaundiced|mKIAA4219	MGI:98387	12	12 C3|12 33.0 cM	spectrin beta 1	Spnb1	Spnb1	Spnb1	-	cytoskeleton	actin binding	SPTB	LOC314251	-	-	No	0	0	1	0	1		Spnb1
Spock1	Spock|Ticn1|testican	MGI:105371	13	-	sparc/osteonectin, cwcv and kazal-like domains proteoglycan 1	Spock1	Spock1	Spock1	-	extracellular matrix (sensu Metazoa)	calcium ion binding	SPOCK1	-	-	-	No	0	0	1	0	1		Spock1
Spry2	sprouty2	MGI:1345138	14	14 E2.3|14 51.0 cM	sprouty homolog 2 (Drosophila)	Spry2	Spry2	Spry2	development	microtubule	-	SPRY2	Spry2	-	-	No	0	0	1	0	1		Spry2
Spry4	A030006O18Rik|sprouty4	MGI:1345144	18	18 B3|18 18.0 cM	sprouty homolog 4 (Drosophila)	Spry4	Spry4	Spry4	development, regulation of signal transduction	-	-	SPRY4	Spry4_predicted	-	-	Yes	0	0	1	0	1		Spry4
St3gal1	AI467004|MGC90735|ST3GalI|Siat4|Siat4a|St3gal-1	MGI:98304	15	15 D2	ST3 beta-galactoside alpha-2,3-sialyltransferase 1	St3gal1	St3gal1	St3gal1	-	extracellular space	beta-galactoside alpha-2,3-sialyltransferase activity	ST3GAL1	St3gal1	-	-	Yes	0	0	1	0	1		St3gal1
St6galnac3	Siat7c	MGI:1341828	3	3 H4	ST6 (alpha-N-acetyl-neuraminyl-2,3-beta-galactosyl-1,3)-N-acetylgalactosaminide alpha-2,6-sialyltransferase 3	St6galnac3	St6galnac3	St6galnac3	protein amino acid glycosylation	extracellular space	-	ST6GALNAC3	St6galnac3	-	-	Yes	0	0	1	0	1		St6galnac3
St7	9430001H04Rik|Fam4a2|HELG|MGC118540|RAY1|SEN4|TSG7	MGI:1927450	6	6 A2	Suppression of tumorigenicity 7	St7	St7	St7	-	-	-	ST7	ST7	F11A10.5	CG3634	Yes	0	0	1	0	1		St7
Stag1	AU045003|SA-1	MGI:1098658	9	9 F1	stromal antigen 1	Stag1	Stag1	Stag1	-	nucleus	binding	STAG1	Stag1_predicted	-	SA	Yes	0	0	1	0	1		Stag1
Stard13	DLC2|GT650|MGC38133	MGI:2385331	5	5 G3	serologically defined colon cancer antigen 13	Stard13	Stard13	Stard13	-	-	GTPase activator activity	STARD13	RGD1564816_predicted	gei-1	RhoGAP88C	Yes	0	0	1	0	1		Stard13
Strbp	C86322|Spnr	MGI:104626	2	2 C1	spermatid perinuclear RNA binding protein	Strbp	Strbp	Strbp	-	-	DNA binding, double-stranded RNA binding	STRBP	Strbp	-	-	Yes	0	0	1	0	1	1	Strbp
Stx1b2	SYN1B|Stx1b	MGI:1930705	7	7 F3	syntaxin 1B2	Stx1b2	Stx1b2	Stx1b2	transport, neurotransmitter transport	-	-	STX1B2	Stx1b2	-	-	Yes	0	0	1	0	1		Stx1b2
Sumf1	AA543204|AI463102|AI851573|FGE|MGC39076	MGI:1889844	6	6 E1	sulfatase modifying factor 1	Sumf1	Sumf1	Sumf1	-	-	calcium ion binding, protein binding	SUMF1	Sumf1_predicted	-	CG7049	No	0	0	1	0	1		Sumf1
Sumo3	2810014B19Rik|AA409334|AW121497|AW536077|D10Ertd345e|SMT3A|SUMO-3|Smt3h1	MGI:1336201	10	10 C1|10 41.6 cM	SMT3 suppressor of mif two 3 homolog 3 (yeast)	Sumo3	Sumo3	Sumo3	protein modification, ubiquitin cycle	-	-	SUMO3	LOC499417	-	smt3	Yes	0	0	1	0	1		Sumo3
Syk	-	MGI:99515	13	13 B-C2|13 37.0 cM	spleen tyrosine kinase	Syk	Syk	Syk	activation of MAPK activity	-	nucleotide binding	SYK	Syk	-	-	Yes	0	0	1	0	1		Syk
Syt13	5730409J20Rik|AI549909|mKIAA1427	MGI:1933945	2	2 E1	synaptotagmin XIII	Syt13	Syt13	Syt13	-	extracellular space	transporter activity	SYT13	Syt13	-	-	No	0	0	1	0	1		Syt13
Syt9	Syt5|Sytv	MGI:1926373	7	7 F2	synaptotagmin IX	Syt9	Syt9	Syt9	-	-	transporter activity, calcium ion binding	SYT9	Syt9	-	-	No	0	0	1	0	1		Syt9
Sytl3	A430092N21|MGC117869|Slp3|Slp3-a|Slp3-b|mFLJ00307	MGI:1933367	17	17 A1	synaptotagmin-like 3	Sytl3	Sytl3	Sytl3	-	-	protein binding, phospholipid binding	SYTL3	RGD1561992_predicted	-	-	No	0	0	1	0	1		Sytl3
T2	brachyury2	MGI:104658	17	17 A1|17 4.01 cM	brachyury 2	T2	T2	T2	-	-	-	-	-	-	-	Yes	0	0	1	0	1		T2
Taf3	140kDa|4933439M23Rik|AW539625|TAF140|TAFII140|mTAFII140	MGI:2388097	2	2 A1	TAF3 RNA polymerase II, TATA box binding protein (TBP)-associated factor	Taf3	Taf3	Taf3	-	-	RNA polymerase II transcription factor activity, protein binding	-	Taf3_predicted	-	-	Yes	0	0	1	0	1		Taf3
Tal2	MGC130117	MGI:99540	4	4 B2|4 24.7 cM	T-cell acute lymphocytic leukemia 2	Tal2	Tal2	Tal2	-	nucleus	DNA binding	TAL2	-	-	-	No	0	0	1	0	1	1	Tal2
Tat	MGC37772|MGC37789|MGC37790|MGC37819|MGC37828|MGC37842	MGI:98487	8	8 D3	tyrosine aminotransferase	Tat	Tat	Tat	-	-	catalytic activity, tyrosine transaminase activity	TAT	Tat	F42D1.2	CG1461	No	0	0	1	0	1		Tat
Tbc1d8	AD3|HBLP1|VRP	MGI:1927225	1	1 B	TBC1 domain family, member 8	Tbc1d8	Tbc1d8	Tbc1d8	biological process unknown	-	GTPase activator activity	TBC1D8	-	-	-	Yes	0	0	1	0	1		Tbc1d8
Tbca	-	MGI:107549	13	13 D1	tubulin cofactor a	Tbca	Tbca	Tbca	-	cytoskeleton, microtubule	-	TBCA	LOC503174	-	CG1890	Yes	0	0	1	0	1		Tbca
Tbx1	-	MGI:98493	16	16 A3|16 11.35 cM	T-box 1	Tbx1	Tbx1	Tbx1	angiogenesis, blood vessel development	-	-	TBX1	Tbx1_predicted	mls-1	-	No	0	0	1	0	1		Tbx1
Tcf7	AI465550|TCF-1|Tcf1	MGI:98507	11	11 B1.3|11 28.0 cM	transcription factor 7, T-cell specific	Tcf7	Tcf7	Tcf7	-	-	DNA binding, transcription factor activity	TCF7	Tcf7_predicted	-	-	Yes	0	0	1	0	1	1	Tcf7
Tcp11	D17Ken1|MGC107229|Tcp-11	MGI:98544	17	17 A3-B|17 14.35 cM	t-complex protein 11	Tcp11	Tcp11	Tcp11	development, spermatogenesis	-	-	TCP11	Tcp11	-	-	No	0	0	1	0	1		Tcp11
Tcte2	AI429268|Tcte-2	MGI:98641	17	17 A1|17 7.9 cM	t-complex-associated testis expressed 2	Tcte2	Tcte2	Tcte2	biological process unknown	-	molecular function unknown	-	-	-	-	No	0	0	1	0	1		Tcte2
Tcte3	D17Leh117c|LC2|Tcte-3|Tctex-2|Tctex-4|Tctex2|Tctex4	MGI:98642	17	17 A2|17 8.16 cM	t-complex-associated testis expressed 3	Tcte3	Tcte3	Tcte3	-	cytoplasmic dynein complex	protein binding	TCTE3	Tcte3_predicted	-	-	No	0	0	1	0	1		Tcte3
Tead1	Gtrgeo5|TEAD-1|TEF-1|Tcf13|mTEF-1	MGI:101876	7	7 F2	TEA domain family member 1	Tead1	Tead1	Tead1	-	-	DNA binding, transcription factor activity	TEAD1	RGD1565638_predicted	-	-	Yes	0	0	1	0	1	1	Tead1
Terf2ip	-	MGI:1929871	8	8 E1	telomeric repeat binding factor 2, interacting protein	Terf2ip	Terf2ip	Terf2ip	telomere maintenance	chromosome, telomeric region	-	TERF2IP	Terf2ip	-	-	No	0	0	1	0	1		Terf2ip
Tesp2	-	MGI:1270857	1	1 B	testicular serine protease 2	Tesp2	Tesp2	Tesp2	-	-	serine-type endopeptidase activity, chymotrypsin activity	-	RGD1561330_predicted	-	-	No	0	0	1	0	1		Tesp2
Thoc7	1500006O09Rik|9230101K24Rik|Nif3l1bp1	MGI:1913481	14	14 A2	THO complex 7 homolog (Drosophila)	Thoc7	Thoc7	Thoc7	-	-	-	THOC7	RGD1305475_predicted	-	thoc7	No	0	0	1	0	1		Thoc7
Tiparp	AW558171|DDF1|PARP-7|PARP7	MGI:2159210	3	3 E1	TCDD-inducible poly(ADP-ribose) polymerase	Tiparp	Tiparp	Tiparp	protein amino acid ADP-ribosylation	-	molecular function unknown	TIPARP	Tiparp_predicted	-	-	No	0	0	1	0	1		Tiparp
Tkt	p68	MGI:105992	14	14 B1	transketolase	Tkt	Tkt	Tkt	-	-	transketolase activity, calcium ion binding	TKT	Tkt	-	-	Yes	0	0	1	0	1		Tkt
Tle1	C230057C06Rik|Grg1	MGI:104636	4	-	transducin-like enhancer of split 1, homolog of Drosophila E(spl)	Tle1	Tle1	Tle1	negative regulation of transcription from RNA polymerase II promoter	-	chromatin binding	TLE1	Tle1_predicted	-	-	Yes	0	0	1	0	1	1	Tle1
Tmem101	2610511E22Rik	MGI:1923797	11	11 D	transmembrane protein 101	Tmem101	Tmem101	Tmem101	-	extracellular space, integral to membrane	-	TMEM101	Tmem101	-	-	Yes	0	0	1	0	1		Tmem101
Tmem126b	1110001A23Rik	MGI:1915722	7	7 E1	transmembrane protein 126B	Tmem126b	Tmem126b	Tmem126b	-	-	-	TMEM126B	RGD1308371_predicted	-	-	No	0	0	1	0	1		Tmem126b
Tmem16f	2900059G15Rik|AA407480|AW554778|F730003B03Rik	MGI:2145890	15	15 F1	transmembrane protein 16F	Tmem16f	Tmem16f	Tmem16f	-	membrane, integral to membrane	-	TMEM16F	Tmem16f_predicted	-	-	Yes	0	0	1	0	1		Tmem16f
Tmem17	AI503894|AW049890|MGC40971	MGI:2144205	11	11 A3.2	transmembrane protein 17	Tmem17	Tmem17	Tmem17	-	integral to membrane	-	TMEM17	Tmem17	-	-	Yes	0	0	1	0	1		Tmem17
Tmem26	3230401A06|AI195372	MGI:2143537	10	10 B5.2-B5.3	transmembrane protein 26	Tmem26	Tmem26	Tmem26	-	-	-	TMEM26	Tmem26_predicted	Y119C1B.3	CG14238	No	0	0	1	0	1		Tmem26
Tmem51	BC003277|FLJ10199	MGI:2384874	4	4 E1	transmembrane protein 51	Tmem51	Tmem51	Tmem51	-	membrane, integral to membrane	-	TMEM51	RGD1565452_predicted	-	-	Yes	0	0	1	0	1		Tmem51
Tnfrsf19	AL023044|AW123854|TAJ|TAJ-ALPHA|TRADE|Tnfrsf20|Troy	MGI:1352474	14	14 D1	tumor necrosis factor receptor superfamily, member 19	Tnfrsf19	Tnfrsf19	Tnfrsf19	-	extracellular space	receptor activity	TNFRSF19	RGD1564996_predicted	-	-	Yes	0	0	1	0	1		Tnfrsf19
Tnfrsf8	Cd30|D1S166E|Ki|Ki-1	MGI:99908	4	4 E1|4 75.5 cM	tumor necrosis factor receptor superfamily, member 8	Tnfrsf8	Tnfrsf8	Tnfrsf8	-	-	receptor activity, tumor necrosis factor receptor activity	TNFRSF8	LOC497809	-	-	No	0	0	1	0	1		Tnfrsf8
Tnfsf11	Ly109l|ODF|OPG|OPGL|RANKL|Trance	MGI:1100089	14	14 D3|14 45.0 cM	tumor necrosis factor (ligand) superfamily, member 11	Tnfsf11	Tnfsf11	Tnfsf11	ossification	-	receptor activity	TNFSF11	Tnfsf11	-	-	Yes	0	0	1	0	1		Tnfsf11
Tnfsf12	APO3L|DR3L|DR3LG|Tweak	MGI:1196259	11	-	tumor necrosis factor (ligand) superfamily, member 12	Tnfsf12	Tnfsf12	Tnfsf12	angiogenesis	-	cytokine activity	TNFSF12	Tnfsf12	-	-	No	0	0	1	0	1		Tnfsf12
Tnik	1500031A17Rik|4831440I19Rik|AI451411|C530008O15Rik	MGI:1916264	3	3 A3	TRAF2 and NCK interacting kinase	Tnik	Tnik	Tnik	-	-	nucleotide binding, protein kinase activity	-	-	-	-	No	0	0	1	0	1		Tnik
Tnpo3	5730544L10Rik|C430013M08Rik|C81142|D6Ertd313e|KIAA4133|MGC90049|Trn-SR|mKIAA4133	MGI:1196412	6	6 A3|6 7.2 cM	transportin 3	Tnpo3	Tnpo3	Tnpo3	-	-	receptor activity, binding	TNPO3	Tnpo3	tsr-1	Trn-SR	Yes	0	0	1	0	1		Tnpo3
Tnr	TN-R|janusin|restrictin	MGI:99516	1	-	tenascin R	Tnr	Tnr	Tnr	-	extracellular matrix (sensu Metazoa)	protein binding	TNR	Tnr	T15B7.1	-	Yes	0	0	1	0	1		Tnr
Tob1	Tob|Trob	MGI:1349721	11	11 C	transducer of ErbB-2.1	Tob1	Tob1	Tob1	-	-	transcription corepressor activity, protein binding	TOB1	Tob1	-	Tob	No	0	0	1	0	1	1	Tob1
Tox	1700007F02Rik|KIAA0808	MGI:2181659	4	4 A1	thymocyte selection-associated HMG box gene	Tox	Tox	Tox	-	-	-	TOX	Tox_predicted	-	-	No	0	0	1	0	1		Tox
Trim72	BC067209|MG53	MGI:3612190	7	7 F3	tripartite motif-containing 72	Trim72	Trim72	Trim72	-	-	-	TRIM72	RGD1562778_predicted	-	-	No	0	0	1	0	1		Trim72
Tspan11	1110014F12Rik	MGI:1915748	6	6 F3	tetraspanin 11	Tspan11	Tspan11	Tspan11	-	integral to membrane	-	-	RGD1305424	-	Tsp74F	No	0	0	1	0	1		Tspan11
Ttll6	4932418K24Rik|t8130b59	MGI:2683461	11	11 D	tubulin tyrosine ligase-like family, member 6	Ttll6	Ttll6	Ttll6	-	-	ligase activity	TTLL6	Ttll6_predicted	-	-	No	0	0	1	0	1		Ttll6
Twistnb	2410173G11|2810024J17Rik|D16Wsu83e	MGI:106292	12	12 A2	TWIST neighbor	Twistnb	Twistnb	Twistnb	-	-	-	TWISTNB	Twistnb_predicted	-	-	Yes	0	0	1	0	1		Twistnb
Tyro3	AI323366|Brt|Dtk|Etk-2|Rse|Sky|Tif	MGI:104294	2	2 F|2 67.1 cM	TYRO3 protein tyrosine kinase 3	Tyro3	Tyro3	Tyro3	-	-	nucleotide binding, protein kinase activity	TYRO3	Tyro3	-	-	Yes	0	0	1	0	1		Tyro3
Ubxd3	5730509E04Rik|A830047D02	MGI:2443123	4	4 D3	UBX domain containing 3	Ubxd3	Ubxd3	Ubxd3	-	-	-	UBXD3	Ubxd3	-	-	No	0	0	1	0	1		Ubxd3
Unc5cl	2510009H09Rik|BB155270	MGI:1923839	17	17 C	unc-5 homolog C (C. elegans)-like	Unc5cl	Unc5cl	Unc5cl	signal transduction	-	-	UNC5CL	Unc5cl	-	-	No	0	0	1	0	1		Unc5cl
Ung2	C86987|E130318K11	MGI:2145534	13	13 D2.2	uracil DNA glycosylase 2	Ung2	Ung2	Ung2	-	-	-	UNG2	RGD1565217_predicted	-	-	Yes	0	0	1	0	1		Ung2
Upp2	1700124F02Rik|AI266885|UDRPASE2|UP2|UPASE2	MGI:1923904	2	2 C3	uridine phosphorylase 2	Upp2	Upp2	Upp2	-	-	catalytic activity, uridine phosphorylase activity	UPP2	Upp2_predicted	-	CG6330	No	0	0	1	0	1		Upp2
Usmg1	-	MGI:1891431	5	5 G2	upregulated during skeletal muscle growth 1	Usmg1	Usmg1	Usmg1	-	extracellular space	-	-	-	-	-	No	0	0	1	0	1		Usmg1
Vezf1	AI848691|AW046909|db1	MGI:1313291	11	11 C	vascular endothelial zinc finger 1	Vezf1	Vezf1	Vezf1	angiogenesis, endothelial cell development	-	-	ZNF161	Vezf1_predicted	-	-	Yes	0	0	1	0	1		Vezf1
Vrk1	51PK	MGI:1261847	12	12 F1	vaccinia related kinase 1	Vrk1	Vrk1	Vrk1	-	-	nucleotide binding, protein kinase activity	VRK1	Vrk1	vrk-1	ball	Yes	0	0	1	0	1		Vrk1
Whsc2	NELFA|Whsc2h	MGI:1346098	5	5 B2	Wolf-Hirschhorn syndrome candidate 2 (human)	Whsc2	Whsc2	Whsc2	biological process unknown	-	molecular function unknown	WHSC2	Whsc2	-	-	Yes	0	0	1	0	1		Whsc2
Wwox	5330426P09Rik|9030416C10Rik|WOX1	MGI:1931237	8	-	WW domain-containing oxidoreductase	Wwox	Wwox	Wwox	-	nucleus, mitochondrion	-	WWOX	Wwox_predicted	dhs-7	CG7221	No	0	0	1	0	1		Wwox
Yes1	AI323763|Yes	MGI:99147	5	5 B1|5 18.2 cM	Yamaguchi sarcoma viral (v-yes) oncogene homolog 1	Yes1	Yes1	Yes1	regulation of progression through cell cycle	-	nucleotide binding	YES1	Yes1	-	-	Yes	0	0	1	0	1		Yes1
Zbtb24	BC055367|Bif1|Bsg1|ZNF450	MGI:3039618	10	10 B1	zinc finger and BTB domain containing 24	Zbtb24	Zbtb24	Zbtb24	-	-	nucleic acid binding, DNA binding	ZBTB24	-	-	-	Yes	0	0	1	0	1		Zbtb24
Zc3h11a	1110003F06Rik|5730454B08Rik|G630041M05Rik|KIAA0663|Zc3hdc11a|mKIAA0663	MGI:1917829	1	1 E4	zinc finger CCCH type containing 11A	Zc3h11a	Zc3h11a	Zc3h11a	biological process unknown	-	molecular function unknown	-	RGD1308290_predicted	-	-	Yes	0	0	1	0	1		Zc3h11a
Zfp14	4732429I09Rik|KIAA1559|Krox-9|Zfp-14|mKIAA1559	MGI:99160	7	7 B1	zinc finger protein 14	Zfp14	Zfp14	Zfp14	-	-	nucleic acid binding, nucleic acid binding	KIAA1559	-	-	-	No	0	0	1	0	1		Zfp14
Zfp202	C130037E22Rik|Znf202	MGI:1933401	9	9 B	zinc finger protein 202	Zfp202	Zfp202	Zfp202	-	nucleus	zinc ion binding	ZNF202	RGD1562294_predicted	-	-	No	0	0	1	0	1		Zfp202
Zfp297b	1700010E06Rik|mKIAA0414	MGI:1919084	2	2 B	zinc finger protein 297B	Zfp297b	Zfp297b	Zfp297b	-	-	nucleic acid binding, DNA binding	ZBTB43	Zfp297b	-	-	No	0	0	1	0	1		Zfp297b
Zfp41	CTfin92|Zfp-41	MGI:99186	15	15 D3	zinc finger protein 41	Zfp41	Zfp41	Zfp41	-	-	nucleic acid binding, DNA binding	ZFP41	Zfp41_predicted	-	-	Yes	0	0	1	0	1		Zfp41
Zfp462	6030417H05|9430078C22Rik|Gt4-2	MGI:107690	4	4 B3	zinc finger protein 462	Zfp462	Zfp462	Zfp462	-	nucleus	zinc ion binding	-	Zfp462_predicted	-	-	Yes	0	0	1	0	1		Zfp462
Zfp521	B930086A16Rik|Evi3	MGI:95459	18	18 A1	zinc finger protein 521	Zfp521	Zfp521	Zfp521	-	nucleus	zinc ion binding	ZNF521	Zfp521_predicted	-	-	No	0	0	1	0	1		Zfp521
Zfp533	B830010L13Rik|C130013B13Rik	MGI:2444734	2	2 C3	zinc finger protein 533	Zfp533	Zfp533	Zfp533	biological process unknown	-	nucleic acid binding	ZNF533	Zfp533_predicted	-	-	No	0	0	1	0	1		Zfp533
Zfp64	-	MGI:107342	2	2 H3|2 98.0 cM	zinc finger protein 64	Zfp64	Zfp64	Zfp64	-	-	nucleic acid binding, DNA binding	ZFP64	Zfp64	-	-	No	0	0	1	0	1		Zfp64
Zfpm2	B330005D23Rik|FOG-2|FOG2	MGI:1334444	15	15 C|15 19.3 cM	zinc finger protein, multitype 2	Zfpm2	Zfpm2	Zfpm2	negative regulation of transcription from RNA polymerase II promoter	-	nucleic acid binding	ZFPM2	Zfpm2_predicted	-	-	No	0	0	1	0	1		Zfpm2
Zmat4	9630048M01Rik|MGC90808	MGI:2443497	8	8 A2	zinc finger, matrin type 4	Zmat4	Zmat4	Zmat4	-	nucleus	nucleic acid binding	-	RGD1563729_predicted	-	-	No	0	0	1	0	1		Zmat4
1110059G10Rik	-	MGI:1913452	9	9 F4	RIKEN cDNA 1110059G10 gene	1110059G10Rik	1110059G10Rik	1110059G10Rik	-	-	-	KIAA1143, LOC644295	RGD1311745	-	-	Yes	0	2	0	1	1		1110059G10Rik	2.6853	2.7865	-0.1012	1.262	0.0159	0.0642	0
5730406M06Rik	AA673174	MGI:1913875	4	4 A3	RIKEN cDNA 5730406M06 gene	5730406M06Rik	5730406M06Rik	5730406M06Rik	-	-	-	C6orf111	RGD1307395	Y53H1A.1	CG31211	Yes	0	2	0	1	1		5730406M06Rik	3.0541	3.46499	-0.41089	2.575	0	0	0
Arid1b	8030481M12|AI836955|Ardi1b|B230217J03Rik|mKIAA1235	MGI:1926129	17	17 A1	AT rich interactive domain 1B (Swi1 like)	Arid1b	Arid1b	Arid1b	biological process unknown	-	molecular function unknown	ARID1B	LOC497729	-	-	Yes	1	2	0	1	1		Arid1b	3.2976	3.3822	-0.0846	1.215	0.0089	0.0395	0
Atad2	2610509G12Rik|MGC38189	MGI:1917722	15	15 D2	ATPase family, AAA domain containing 2	Atad2	Atad2	Atad2	-	-	nucleotide binding, ATP binding	ATAD2	Atad2_predicted	lex-1	-	Yes	0	2	0	1	1		Atad2	3.8219	3.91509	-0.09319	1.239	0.004	0.0205	0
Atp6v1d	1110004P10Rik|Atp6m|VATD|Vma8	MGI:1921084	12	12 C3|12 36.0 cM	ATPase, H+ transporting, lysosomal V1 subunit D	Atp6v1d	Atp6v1d	Atp6v1d	ATP biosynthesis, transport	-	-	ATP6V1D	Atp6v1d	vha-14	Vha36	Yes	0	2	0	1	1		Atp6v1d	3.8364	3.95189	-0.11549	1.304	0.0003	0.0023	0
Commd3	AW550818|Bup|D2Ertd542e	MGI:88218	2	2 A3|2 9.0 cM	COMM domain containing 3	Commd3	Commd3	Commd3	biological process unknown	-	two-component sensor activity	COMMD3	Commd3	-	-	Yes	0	2	0	1	1		Commd3	3.1384	3.2871	-0.1487	1.408	0	0.0005	0
Csad	Csd	MGI:2180098	15	-	cysteine sulfinic acid decarboxylase	Csad	Csad	Csad	-	-	nucleic acid binding, sulfinoalanine decarboxylase activity	CSAD	Csad	-	b	Yes	2	2	0	1	1		Csad	3.2258	3.419	-0.1932	1.56	0	0	0
Dpysl3	CRMP-4|TUC4|Ulip|Ulip1	MGI:1349762	18	18 B3	dihydropyrimidinase-like 3	Dpysl3	Dpysl3	Dpysl3	nervous system development	-	hydrolase activity	DPYSL3	Dpysl3	-	-	Yes	0	2	0	1	1		Dpysl3	2.8479	3.03979	-0.19189	1.555	0	0	0
Dtna	A0|Dtn|a-DB-1|adbn	MGI:106039	18	18 A2|18 18.0 cM	dystrobrevin alpha	Dtna	Dtna	Dtna	-	-	calcium ion binding, protein binding	DTNA	RGD1561985_predicted	dyb-1	Dyb	Yes	0	2	0	1	1		Dtna	2.1858	2.3933	-0.2075	1.612	0.0107	0.0461	0
Fez1	MGC19293|UNC-76|UNC76	MGI:2670976	9	9 A4	fasciculation and elongation protein zeta 1 (zygin I)	Fez1	Fez1	Fez1	-	cytoplasm	protein binding	FEZ1	Fez1	-	-	Yes	0	2	0	1	1		Fez1	2.4509	2.9438	-0.4929	3.11	0	0	0
Frat2	MGC37615	MGI:2673967	19	19 C3|19 37.6 cM	frequently rearranged in advanced T-cell lymphomas 2	Frat2	Frat2	Frat2	Wnt receptor signaling pathway	-	-	FRAT2	-	-	-	Yes	0	2	0	1	1		Frat2	2.7669	2.97379	-0.20689	1.61	0	0	0
Fus	D430004D17Rik|D930039C12Rik|Fus1|Tls	MGI:1353633	7	7 F3	fusion, derived from t(12;16) malignant liposarcoma (human)	Fus	Fus	Fus	-	-	nucleotide binding, nucleic acid binding	FUS	Fus	C27H5.3	caz	Yes	0	2	0	1	1		Fus	3.0373	3.46839	-0.43109	2.698	0	0	0
G430041M01Rik	AL022798	MGI:2141532	6	6 B2.3	RIKEN cDNA G430041M01 gene	G430041M01Rik	G430041M01Rik	G430041M01Rik	nuclear mRNA splicing, via spliceosome	-	nucleotide binding	TRA2A	-	rsp-8	tra2	Yes	0	2	0	1	1		G430041M01Rik	3.8313	3.93949	-0.10819	1.282	0.0013	0.0081	0
Gcnt2	5330430K10Rik|IGnT|IGnTA|IGnTB|IGnTC	MGI:1100870	13	13 A5|13 17.0 cM	glucosaminyl (N-acetyl) transferase 2, I-branching enzyme	Gcnt2	Gcnt2	Gcnt2	-	-	N-acetyllactosaminide beta-1,6-N-acetylglucosaminyltransferase activity, acetylglucosaminyltransferase activity	GCNT2	LOC497712	-	-	Yes	0	2	0	1	1		Gcnt2	3.444	3.57059	-0.12659	1.338	0.0001	0.0012	0
Hand2	AI225906|AI661148|Ehand2|Hed|Th2|Thing2|dHAND	MGI:103580	8	8 B2|8 30.0 cM	heart and neural crest derivatives expressed transcript 2	Hand2	Hand2	Hand2	angiogenesis	-	DNA binding	HAND2	-	-	Hand	Yes	0	2	0	1	1	1	Hand2	2.4352	2.6145	-0.1793	1.511	0.0005	0.0037	0
Hn1	-	MGI:1096361	11	11 E2|11 70.0 cM	hematological and neurological expressed sequence 1	Hn1	Hn1	Hn1	biological process unknown	-	molecular function unknown	HN1	Hn1	-	-	Yes	0	2	0	1	1		Hn1	3.4072	3.4836	-0.0764	1.192	0.0185	0.0725	0
Ifi204	Ifi16	MGI:96429	1	1 H3|1 95.2 cM	interferon activated gene 204	Ifi204	Ifi204	Ifi204	-	-	transcription cofactor activity, protein binding	IFI16	Mnda	-	-	Yes	0	2	0	1	1	1	Ifi204	2.2172	2.4323	-0.2151	1.64	0.0001	0.0009	0
Klf5	4930520J07Rik|Bteb2|CKLF|IKLF	MGI:1338056	14	14 E2.1-E2.2	Kruppel-like factor 5	Klf5	Klf5	Klf5	angiogenesis	-	nucleic acid binding	KLF5	Klf5	mua-1	-	Yes	0	2	0	1	1		Klf5	3.0255	3.57299	-0.54749	3.527	0	0	0
Lrrc2	2400002D05Rik|4933431K03Rik	MGI:1921499	9	9 F2|9 70.4 cM	leucine rich repeat containing 2	Lrrc2	Lrrc2	Lrrc2	-	-	-	LRRC2	LOC501062	-	CG11099	Yes	0	2	0	1	1		Lrrc2	2.667	3.2664	-0.5994	3.975	0	0	0
Man2c1	1110025H24Rik	MGI:1920994	9	9 C	mannosidase, alpha, class 2C, member 1	Man2c1	Man2c1	Man2c1	carbohydrate metabolism	-	alpha-mannosidase activity	MAN2C1	Man2c1	-	-	Yes	0	2	0	1	1		Man2c1	3.5652	3.71539	-0.15019	1.413	0	0	0
Med12	230kDa|Mopa|OPA-1|Tnrc11|Trap230	MGI:1926212	X	X C2	mediator of RNA polymerase II transcription, subunit 12 homolog (yeast)	Med12	Med12	Med12	-	mediator complex	DNA binding	MED12	RGD1563791_predicted	dpy-22	-	Yes	0	2	0	1	1	1	Med12	3.3548	3.50459	-0.14979	1.411	0	0	0
Mgea5	2810009A20Rik|4833427O07Rik|5830447M11Rik|AA408215|Hy5|mKIAA0679	MGI:1932139	19	19 D1|19 45.1 cM	meningioma expressed antigen 5 (hyaluronidase)	Mgea5	Mgea5	Mgea5	-	-	-	MGEA5	Mgea5	oga-1	CG5871	Yes	0	2	0	1	1		Mgea5	3.8068	4.3006	-0.4938	3.117	0	0	0
Mllt10	Af10|B130021D15Rik|D630001B22Rik|KIAA4140|mKIAA4140	MGI:1329038	2	-	myeloid/lymphoid or mixed lineage-leukemia translocation to 10 homolog (Drosophila)	Mllt10	Mllt10	Mllt10	-	nucleus	protein binding	MLLT10	Mllt10	zfp-1	Alh	Yes	0	2	0	1	1		Mllt10	3.6502	3.79199	-0.14179	1.386	0.0003	0.0027	0
Mmp2	Clg4a|GelA|MMP-2	MGI:97009	8	8 C5|8 44.0 cM	matrix metallopeptidase 2	Mmp2	Mmp2	Mmp2	peptidoglycan metabolism	-	metalloendopeptidase activity	MMP2	Mmp2	-	-	Yes	0	2	0	1	1		Mmp2	2.0033	2.42119	-0.41789	2.617	0.0007	0.0048	0
Mrg1	A430109D20Rik|Meis2|Stra10	MGI:108564	2	2 E4|2 64.0 cM	myeloid ecotropic viral integration site-related gene 1	Mrg1	Mrg1	Mrg1	eye development	-	DNA binding	MEIS2	Meis2_predicted	-	hth	Yes	0	2	0	1	1	1	Mrg1	2.0003	2.54269	-0.54239	3.486	0	0	0
Msc	MyoR	MGI:1333884	1	1 A3|1 5.0 cM	musculin	Msc	Msc	Msc	-	nucleus	DNA binding	MSC	Msc_predicted	-	-	Yes	2	2	0	1	1	1	Msc	2.7145	2.96379	-0.24929	1.775	0	0.0005	0
Mtbp	AI429604|MDM2BP	MGI:2146005	15	15 D1	Mdm2, transformed 3T3 cell double minute p53 binding protein	Mtbp	Mtbp	Mtbp	traversing start control point of mitotic cell cycle	-	protein binding	MTBP	RGD1565672_predicted	-	-	Yes	0	2	0	1	1		Mtbp	3.081	3.2898	-0.2088	1.617	0	0	0
Pax6	1500038E17Rik|AEY11|Dey|Gsfaey11|Pax-6|Sey	MGI:97490	2	2 E3|2 58.0 cM	paired box gene 6	Pax6	Pax6	Pax6	cell fate determination, eye development (sensu Mammalia)	-	-	PAX6	Pax6	-	toy	Yes	0	2	0	1	1		Pax6	1.1495	1.57799	-0.42849	2.682	0.0242	0.0895	0
Pdcl	1200011E13Rik|AW108059	MGI:1914716	2	2 B	phosducin-like	Pdcl	Pdcl	Pdcl	electron transport, sensory perception	-	-	PDCL	Pdcl	-	CG7650	Yes	0	2	0	1	1		Pdcl	3.0672	3.2564	-0.1892	1.545	0	0	0
Phf17	AU041499|D530048A03Rik|Jade1|mKIAA1807	MGI:1925835	3	3 B	PHD finger protein 17	Phf17	Phf17	Phf17	-	-	-	PHF17	Phf17_predicted	-	-	Yes	0	2	0	1	1		Phf17	3.5276	3.62879	-0.10119	1.262	0.0018	0.0105	0
Phgdh	3-PGDH|3PGDH|4930479N23|A10|MGC113796|MGC117966|PGAD|PGD|PGDH|SERA	MGI:1355330	3	3 E1	3-phosphoglycerate dehydrogenase	Phgdh	Phgdh	Phgdh	L-serine biosynthesis	-	phosphoglycerate dehydrogenase activity	PHGDH	Phgdh	C31C9.2	CG6287	Yes	0	2	0	1	1		Phgdh	3.7477	4.299	-0.5513	3.558	0	0	0
Prkrip1	8430424D23Rik|C114	MGI:1914051	5	5 G1	Prkr interacting protein 1 (IL11 inducible)	Prkrip1	Prkrip1	Prkrip1	-	-	double-stranded RNA binding, protein kinase inhibitor activity	PRKRIP1	LOC498171	F37A4.2	CG8441	Yes	0	2	0	1	1		Prkrip1	2.8643	2.95239	-0.08809	1.224	0.0153	0.0621	0
Rbbp5	4933411J24Rik|C330016J05	MGI:1918367	1	1 E4	retinoblastoma binding protein 5	Rbbp5	Rbbp5	Rbbp5	-	nucleus	-	RBBP5	Rbbp5_predicted	F21H12.1	CG5585	Yes	0	2	0	1	1		Rbbp5	3.5422	3.78199	-0.23979	1.736	0	0	0
Rps3a	MGC102469|MGC117914	MGI:1202063	3	3 F1	ribosomal protein S3a	Rps3a	Rps3a	Rps3a	-	intracellular	structural constituent of ribosome	RPS3A	Rps3a	rps-1	RpS3A	Yes	0	2	0	1	1		Rps3a	4.4626	4.63729	-0.17469	1.495	0	0	0
Sfrp1	2210415K03Rik|AW011917|AW107218|AW742929|sFRP-1	MGI:892014	8	8 A2|8 9.5 cM	secreted frizzled-related sequence protein 1	Sfrp1	Sfrp1	Sfrp1	somitogenesis	-	transmembrane receptor activity	SFRP1	Sfrp1	-	-	Yes	0	2	0	1	1		Sfrp1	2.2938	2.91169	-0.61789	4.148	0	0	0
Sorbs1	2310065E01Rik|9530001P15Rik|CAP|SH3P12|Sh3d5|mKIAA1296	MGI:700014	19	19 C3|19 36.5 cM	sorbin and SH3 domain containing 1	Sorbs1	Sorbs1	Sorbs1	-	stress fiber	protein binding	SORBS1	-	-	-	Yes	1	2	0	1	1		Sorbs1	2.4288	2.7287	-0.2999	1.994	0	0	0
Spag9	3110018C07Rik|4733401I23Rik|4831406C20Rik|AW552012|JLP|JSAP2|JSAP2a|Jip4|Mapk8ip4|syd1	MGI:1918084	11	11 C	sperm associated antigen 9	Spag9	Spag9	Spag9	activation of MAPK activity	cytoplasm	-	SPAG9	Spag9_predicted	unc-16	syd	Yes	0	2	0	1	1		Spag9	2.803	3.0139	-0.2109	1.625	0	0.0001	0
Ssbp2	1500004K09Rik|2310079I02Rik|9330163K02Rik|A830008M03Rik|AU067692|AW558684|Hspc116|SSDP2	MGI:1914220	13	13 C3	single-stranded DNA binding protein 2	Ssbp2	Ssbp2	Ssbp2	-	-	DNA binding, single-stranded DNA binding	SSBP2	RGD1562968_predicted	-	-	Yes	0	2	0	1	1	1	Ssbp2	1.5418	1.8969	-0.3551	2.265	0.0261	0.0951	0
Stmn2	AI159727|SCG10|Scgn10|Stmb2	MGI:98241	3	3 A1|3 6.6 cM	stathmin-like 2	Stmn2	Stmn2	Stmn2	intracellular signaling cascade	-	protein binding	STMN2	Stmn2	-	-	Yes	2	2	0	1	1		Stmn2	4.0286	4.50319	-0.47459	2.982	0	0	0
Taldo1	-	MGI:1274789	7	7 F3-F4	transaldolase 1	Taldo1	Taldo1	Taldo1	-	cytoplasm	transaldolase activity	TALDO1	Taldo1	Y24D9A.8a	Tal	Yes	0	2	0	1	1		Taldo1	4.0279	4.1618	-0.1339	1.361	0.0003	0.0022	0
Tcf12	ALF1|HEB|HTF-4|HTF4|ME1|REB	MGI:101877	9	9 D|9 42.0 cM	transcription factor 12	Tcf12	Tcf12	Tcf12	-	-	DNA binding, protein binding	TCF12	Tcf12	-	da	Yes	0	2	0	1	1	1	Tcf12	3.2144	3.3595	-0.1451	1.396	0.0074	0.0342	0
Tcf4	5730422P05Rik|ASP-I2|E2-2|E2.2|Hnf-4|ITF-2|ITF-2b|ITF2|ME2|MITF-2A|MITF-2B|SEF-2|SEF2|SEF2-1|TFE|Tcf-4	MGI:98506	18	-	transcription factor 4	Tcf4	Tcf4	Tcf4	-	-	DNA binding, transcription corepressor activity	TCF4	Tcf4	-	-	Yes	2	2	0	1	1	1	Tcf4	3.203	3.6304	-0.4274	2.675	0	0	0
Tnc	AI528729|C130033P17Rik|Hxb|TN|TN-C|Ten|tenascin-C	MGI:101922	4	4 C1|4 32.2 cM	tenascin C	Tnc	Tnc	Tnc	-	basement membrane	fibronectin binding	TNC	-	-	-	Yes	0	2	0	1	1		Tnc	2.7695	3.0251	-0.2556	1.801	0.0002	0.0017	0
Tnrc6a	2010321I05Rik|3110054G10Rik|AW557223|CAGH26|D130023A07Rik|MGC11932|Tnrc6	MGI:2385292	7	7 F3	trinucleotide repeat containing 6a	Tnrc6a	Tnrc6a	Tnrc6a	-	-	nucleic acid binding, RNA binding	TNRC6A	Tnrc6_predicted	-	-	Yes	0	2	0	1	1		Tnrc6a	3.1694	3.2888	-0.1194	1.316	0.0004	0.0028	0
Trps1	AI115454|AI447310|D15Ertd586e|MGC107472|MGC46754	MGI:1927616	15	15 C|15 30.1 cM	trichorhinophalangeal syndrome I (human)	Trps1	Trps1	Trps1	-	-	nucleic acid binding, DNA binding	TRPS1	-	-	-	Yes	2	2	0	1	1		Trps1	2.2732	3.2078	-0.9346	8.602	0	0	0
Ube2d3	1100001F19Rik|9430029A22Rik|AA414951	MGI:1913355	3	3 G3	ubiquitin-conjugating enzyme E2D 3 (UBC4/5 homolog, yeast)	Ube2d3	Ube2d3	Ube2d3	-	-	ubiquitin conjugating enzyme activity, ubiquitin-protein ligase activity	UBE2D3	Ube2d3	let-70	eff	Yes	0	2	0	1	1		Ube2d3	2.8816	3.05319	-0.17159	1.484	0.0047	0.0231	0
1110001A07Rik	C78640	MGI:1913390	11	11 C	RIKEN cDNA 1110001A07 gene	1110001A07Rik	1110001A07Rik	1110001A07Rik	-	-	-	FAM33A	RGD1307084	-	-	Yes	0	1	0	1	1		1110001A07Rik	3.1204	2.87401	0.24639	1.763	0	0	0
2810417H13Rik	AA409629|MGC29306|Ns5apt9|Ns5atp9|mKIAA0101|p15(PAF)	MGI:1915276	9	9 C	RIKEN cDNA 2810417H13 gene	2810417H13Rik	2810417H13Rik	2810417H13Rik	-	nucleus, mitochondrion	-	KIAA0101	Ns5atp9	-	-	Yes	2	1	0	1	1		2810417H13Rik	3.5165	3.25721	0.25929	1.816	0	0	0
Add3	AI463285|R75380	MGI:1351615	19	19 D2|19 47.0 cM	adducin 3 (gamma)	Add3	Add3	Add3	-	-	structural molecule activity, calmodulin binding	ADD3	Add3	-	-	Yes	2	1	0	1	1		Add3	3.0383	2.93511	0.10319	1.268	0.0064	0.03	0
Armcx5	AW556585|MGC38735	MGI:2148026	X	X F1	armadillo repeat containing, X-linked 5	Armcx5	Armcx5	Armcx5	-	membrane	binding	ARMCX5	RGD1565777_predicted	-	-	No	0	1	0	1	1	0	Armcx5	2.8144	2.711	0.1034	1.268	0.0208	0.0798	0
Arpc5	165kDa|5830443F10Rik|p16-Arc	MGI:1915021	1	1 A3	actin related protein 2/3 complex, subunit 5	Arpc5	Arpc5	Arpc5	-	cytoplasm	structural constituent of cytoskeleton	ARPC5	Arpc5	arx-7	p16-ARC	Yes	1	1	0	1	1		Arpc5	4.0141	3.6929	0.3212	2.095	0	0	0
Ascl2	2410083I15Rik|Mash2	MGI:96920	7	7 F5|7 69.3 cM	achaete-scute complex homolog-like 2 (Drosophila)	Ascl2	Ascl2	Ascl2	embryonic development (sensu Mammalia)	-	DNA binding	ASCL2	Ascl2	-	-	Yes	0	1	0	1	1	1	Ascl2	3.1153	2.70611	0.40919	2.565	0	0	0
AU014645	AW538051|Ncbp1	MGI:2140419	4	4 B1	expressed sequence AU014645	AU014645	AU014645	AU014645	-	-	translation initiation factor activity	NCBP1	Ncbp1	F37E3.1	Cbp80	No	0	1	0	1	1		AU014645	3.8681	3.6511	0.217	1.648	0	0	0
B3galt4	Gal-T2	MGI:1859517	17	17 B1	UDP-Gal:betaGalNAc beta 1,3-galactosyltransferase, polypeptide 4	B3galt4	B3galt4	B3galt4	protein amino acid glycosylation	-	galactosyltransferase activity	B3GALT4	B3galt4	-	-	Yes	0	1	0	1	1		B3galt4	2.8381	2.54461	0.29349	1.965	0	0	0
Bag5	1600025G07Rik|4930405J06Rik	MGI:1917619	12	-	BCL2-associated athanogene 5	Bag5	Bag5	Bag5	protein folding	-	protein binding	BAG5	Bag5	-	-	Yes	0	1	0	1	1		Bag5	3.1115	2.88521	0.22629	1.683	0	0	0
Car2	AI131712|CAII|Car-2|Ltw-5|Lvtw-5	MGI:88269	3	3 A1|3 10.5 cM	carbonic anhydrase 2	Car2	Car2	Car2	one-carbon compound metabolism	-	carbonate dehydratase activity	CA2	Ca2	cah-3	CAH1	Yes	1	1	0	1	1		Car2	4.1808	3.57281	0.60799	4.054	0	0	0
Cbx8	Pc3	MGI:1353589	11	11 E2	chromobox homolog 8 (Drosophila Pc class)	Cbx8	Cbx8	Cbx8	-	chromatin	chromatin binding	CBX8	Cbx8	-	-	Yes	1	1	0	1	1	1	Cbx8	2.5364	2.1544	0.382	2.409	0	0	0
Cdc7	AI597260|Cdc7l1|MGC91067|muCdc7	MGI:1309511	5	5 E	cell division cycle 7 (S. cerevisiae)	Cdc7	Cdc7	Cdc7	-	-	nucleotide binding, protein kinase activity	CDC7	Cdc7_predicted	-	l(1)G0148	Yes	0	1	0	1	1		Cdc7	3.1407	2.99341	0.14729	1.403	0.0026	0.0142	0
Commd7	2310010I22Rik|AW060956|mU3	MGI:1914197	2	2 H1	COMM domain containing 7	Commd7	Commd7	Commd7	biological process unknown	-	molecular function unknown	COMMD7	Commd7	-	-	Yes	1	1	0	1	1		Commd7	3.5173	3.2544	0.2629	1.831	0	0	0
D8Bwg1414e	9030409E16Rik|AA403674	MGI:106426	8	8 D3|8 55.0 cM	DNA segment, Chr 8, Brigham & Women's Genetics 1414 expressed	D8Bwg1414e	D8Bwg1414e	D8Bwg1414e	-	-	-	LOC124491	-	-	CG12341	Yes	0	1	0	1	1		D8Bwg1414e	2.8023	2.59061	0.21169	1.628	0	0	0
Ddx31	5830444G11Rik|Gm997	MGI:2682639	2	2 A3	DEAD/H (Asp-Glu-Ala-Asp/His) box polypeptide 31	Ddx31	Ddx31	Ddx31	biological process unknown	-	nucleotide binding	DDX31	Ddx31_predicted	-	CG8611	Yes	0	1	0	1	1		Ddx31	3.0732	2.92341	0.14979	1.411	0	0.0004	0
Dnajc9	5330419I01Rik|AU020082	MGI:1915326	14	14 A2	DnaJ (Hsp40) homolog, subfamily C, member 9	Dnajc9	Dnajc9	Dnajc9	protein folding	-	heat shock protein binding	DNAJC9	Dnajc9_predicted	dnj-23	CG6693	Yes	0	1	0	1	1		Dnajc9	3.4773	3.37401	0.10329	1.268	0.0013	0.0081	0
Eftud1	4932434J20Rik|6030468D11Rik|AI451340|AU019507|AU022896|D7Ertd791e	MGI:2141969	7	7 D3|7 41.2 cM	elongation factor Tu GTP binding domain containing 1	Eftud1	Eftud1	Eftud1	-	-	nucleotide binding, translation initiation factor activity	EFTUD1	Eftud1_predicted	-	CG33158	Yes	0	1	0	1	1		Eftud1	3.5315	3.4593	0.0722	1.18	0.0244	0.0901	0
Eif2s1	0910001O23Rik|2410026C18Rik|35kDa|Eif2a|eIF2alpha	MGI:95299	12	12 D1	eukaryotic translation initiation factor 2, subunit 1 alpha	Eif2s1	Eif2s1	Eif2s1	-	-	nucleic acid binding, RNA binding	EIF2S1	Eif2s1	Y37E3.10	eIF-2alpha	Yes	0	1	0	1	1		Eif2s1	3.3507	3.04081	0.30989	2.041	0	0	0
Fgfr2	AU043015|AW556123|Bek|Fgfr-2|Fgfr-7|Fgfr7|KGFRTr|MGC102519	MGI:95523	7	7 F3|7 63.0 cM	fibroblast growth factor receptor 2	Fgfr2	Fgfr2	Fgfr2	-	-	nucleotide binding, protein kinase activity	FGFR2	Fgfr2	-	btl	Yes	0	1	0	1	1		Fgfr2	2.6404	2.02091	0.61949	4.163	0	0	0
G431001I09Rik	AA959893	MGI:2138811	2	2 A1	RIKEN cDNA G431001I09 gene	G431001I09Rik	G431001I09Rik	G431001I09Rik	G1 phase of mitotic cell cycle, cell cycle	-	-	C10orf7	D123	-	-	Yes	0	1	0	1	1		G431001I09Rik	3.2068	3.0841	0.1227	1.326	0.0035	0.0181	0
Galnt3	-	MGI:894695	2	2 C3	UDP-N-acetyl-alpha-D-galactosamine:polypeptide N-acetylgalactosaminyltransferase 3	Galnt3	Galnt3	Galnt3	-	-	polypeptide N-acetylgalactosaminyltransferase activity, calcium ion binding	GALNT3	Galnt3	-	-	Yes	1	1	0	1	1		Galnt3	2.7112	2.58561	0.12559	1.335	0.0248	0.0913	0
Gata6	AA410133|GATA-6	MGI:107516	18	18 A1|18 3.0 cM	GATA binding protein 6	Gata6	Gata6	Gata6	liver development	-	DNA binding	GATA6	Gata6	-	-	Yes	0	1	0	1	1	1	Gata6	2.6002	2.1129	0.4873	3.071	0	0	0
Gldc	D030049L12Rik|D19Wsu57e	MGI:1341155	19	19 C|19 25.0 cM	glycine decarboxylase	Gldc	Gldc	Gldc	-	mitochondrion	glycine dehydrogenase (decarboxylating) activity	GLDC	Gldc_predicted	R12C12.1a	CG3999	Yes	0	1	0	1	1		Gldc	3.6455	3.5592	0.0863	1.219	0.0111	0.0477	0
Gps1	COPS1|Csn1|MGC118012|MGC7191|R75577	MGI:2384801	11	11 E2	G protein pathway suppressor 1	Gps1	Gps1	Gps1	-	nucleus	protein binding	GPS1	-	-	CSN1b	Yes	0	1	0	1	1		Gps1	4.2045	4.1044	0.1001	1.259	0.0007	0.0047	0
Gtf3c4	5330400C03|AI426938|AU014771|AU017413	MGI:2138937	2	2 A3	general transcription factor IIIC, polypeptide 4	Gtf3c4	Gtf3c4	Gtf3c4	-	-	DNA binding, histone acetyltransferase activity	GTF3C4	-	-	-	Yes	0	1	0	1	1	1	Gtf3c4	2.332	2.0742	0.2578	1.81	0	0.0005	0
Gtpbp3	2410009F13Rik|MGC102372	MGI:1917609	8	8 C1	GTP binding protein 3	Gtpbp3	Gtpbp3	Gtpbp3	-	-	nucleotide binding, GTPase activity	GTPBP3	Gtpbp3	F39B2.7	CG18528	Yes	0	1	0	1	1		Gtpbp3	3.5124	3.32311	0.18929	1.546	0	0	0
Hand1	Ehand1|Hxt|Th1|Thing1|eHAND	MGI:103577	11	11 B1.3|11 32.0 cM	heart and neural crest derivatives expressed transcript 1	Hand1	Hand1	Hand1	angiogenesis	-	DNA binding	HAND1	Hand1	-	-	Yes	0	1	0	1	1	1	Hand1	2.9593	2.53051	0.42879	2.684	0	0.0001	1
Hmgb2	C80539|HMG-2|Hmg2|MGC103184	MGI:96157	8	8 B2	high mobility group box 2	Hmgb2	Hmgb2	Hmgb2	-	chromatin	DNA binding	HMGB2	RGD1564519_predicted, Hmgb2	-	-	No	0	1	0	1	1	0	Hmgb2	4.6097	4.4925	0.1172	1.309	0.0002	0.0015	0
Hod	1110018K11Rik|1200015P04Rik|2300002F06Rik|AI848177|AW490897|Cameo|Hdop|Hop|Ob1|Obl|Toto	MGI:1916782	5	5 D	homeobox only domain	Hod	Hod	Hod	negative regulation of transcription from RNA polymerase II promoter	-	DNA binding	HOP	Hod	-	-	Yes	0	1	0	1	1	1	Hod	3.0459	2.95901	0.08689	1.221	0.0141	0.058	0
Id2	AI255428|C78922|Idb2	MGI:96397	12	12 B|12 7.0 cM	inhibitor of DNA binding 2	Id2	Id2	Id2	-	nucleus	protein binding	ID2	Id2	-	-	Yes	1	1	0	1	1		Id2	3.8467	2.9203	0.9264	8.441	0	0	0
Klf7	9830124P08Rik	MGI:1935151	1	1 C1-C3	Kruppel-like factor 7 (ubiquitous)	Klf7	Klf7	Klf7	-	-	nucleic acid binding, DNA binding	KLF7	Klf7_predicted	-	-	Yes	0	1	0	1	1		Klf7	3.4181	3.16731	0.25079	1.781	0	0	0
Nefl	AI847934|CMT2E|NF-L|NF68|Nfl	MGI:97313	14	14 D3|14 28.7 cM	neurofilament, light polypeptide	Nefl	Nefl	Nefl	-	-	structural molecule activity, protein binding	NEFL	Nefl	-	-	Yes	0	1	0	1	1		Nefl	2.5094	2.30311	0.20629	1.608	0.0026	0.0143	0
Nudt5	-	MGI:1858232	2	2 A1	nudix (nucleoside diphosphate linked moiety X)-type motif 5	Nudt5	Nudt5	Nudt5	nucleobase, nucleoside, nucleotide and nucleic acid metabolism	-	magnesium ion binding	NUDT5	Nudt5	ndx-2	-	Yes	0	1	0	1	1		Nudt5	3.7716	3.65551	0.11609	1.306	0.0002	0.0016	0
Orc1l	AA545195|MmORC1|Orc1	MGI:1328337	4	4 D	origin recognition complex, subunit 1-like (S.cereviaiae)	Orc1l	Orc1l	Orc1l	-	-	nucleotide binding, DNA binding	ORC1L	Orc1l	Y39A1A.12	Orc1	Yes	0	1	0	1	1		Orc1l	3.4556	3.27951	0.17609	1.499	0	0.0007	0
Pla2g4a	Pla2g4|cPLA2	MGI:1195256	1	1 G1|1 76.0 cM	phospholipase A2, group IVA (cytosolic, calcium-dependent)	Pla2g4a	Pla2g4a	Pla2g4a	-	-	subtilase activity, phospholipase activity	PLA2G4A	Pla2g4a	-	-	Yes	0	1	0	1	1		Pla2g4a	2.57	2.37691	0.19309	1.559	0.0002	0.0017	0
Ppp2r1b	2410091N08Rik|AI790395	MGI:1920949	9	9 A5.3	protein phosphatase 2 (formerly 2A), regulatory subunit A (PR 65), beta isoform	Ppp2r1b	Ppp2r1b	Ppp2r1b	-	-	binding	PPP2R1B	Ppp2r1b	-	-	No	0	1	0	1	1	0	Ppp2r1b	3.8528	3.739	0.1138	1.299	0.0181	0.0712	0
Prpf31	1500019O16Rik|2810404O06Rik|AW554706|PRP31|RP11	MGI:1916238	7	7 A1	PRP31 pre-mRNA processing factor 31 homolog (yeast)	Prpf31	Prpf31	Prpf31	assembly of spliceosomal tri-snRNP U4/U6.U5, nuclear mRNA splicing, via spliceosome	-	-	PRPF31	Prpf31_predicted	Y110A7A.8	CG6876	Yes	0	1	0	1	1		Prpf31	3.9771	3.7317	0.2454	1.759	0	0	0
Slc4a1ap	kanadaptin	MGI:1196608	5	5 B1	solute carrier family 4 (anion exchanger), member 1, adaptor protein	Slc4a1ap	Slc4a1ap	Slc4a1ap	-	integral to plasma membrane	carrier activity	SLC4A1AP	Slc4a1ap_predicted	ZK632.2	CG7706	Yes	0	1	0	1	1		Slc4a1ap	3.1566	3.0379	0.1187	1.314	0.0009	0.006	0
Tbl1xr1	8030499H02Rik|A630076E03Rik|AW539987|C21|C230089I12Rik|DC42|Ira1|TBLR1	MGI:2441730	3	3 A3	transducin (beta)-like 1X-linked receptor 1	Tbl1xr1	Tbl1xr1	Tbl1xr1	-	nucleus	GTPase activity	TBL1XR1	Tbl1xr1_predicted	-	-	Yes	0	1	0	1	1		Tbl1xr1	2.9124	2.72521	0.18719	1.538	0	0	0
Tcfap2c	AA409384|Ap-2.2	MGI:106032	2	2 H3-H4	transcription factor AP-2, gamma	Tcfap2c	Tcfap2c	Tcfap2c	-	-	DNA binding, transcription factor activity	TFAP2C	Tcfap2c	-	-	Yes	1	1	0	1	1	1	Tcfap2c	3.1399	2.88061	0.25929	1.816	0	0	0
Timm23	MGC46821|Tim23	MGI:1858317	14	14 B	translocase of inner mitochondrial membrane 23 homolog (yeast)	Timm23	Timm23	Timm23	-	mitochondrion	protein binding	TIMM23	RGD1559672_predicted, Timm23	-	CG40042-PA.3	Yes	0	1	0	1	1		Timm23	4.7936	4.60431	0.18929	1.546	0	0	0
Tmem30a	2010200I23Rik|AW540225|D9Wsu20e	MGI:106402	9	9 E1	transmembrane protein 30A	Tmem30a	Tmem30a	Tmem30a	-	integral to membrane	-	TMEM30A	Tmem30a	R08C7.2a	CG9947	Yes	1	1	0	1	1		Tmem30a	3.226	3.00281	0.22319	1.671	0	0	0
Trip4	4930558E03Rik|ASC-1|BB191711	MGI:1928469	9	9 D	thyroid hormone receptor interactor 4	Trip4	Trip4	Trip4	-	-	transcription coactivator activity, receptor activity	TRIP4	Trip4_predicted	asc-1	CG11710	Yes	0	1	0	1	1	1	Trip4	2.9121	2.8171	0.095	1.244	0.0093	0.0411	0
Txn2	2510006J11Rik|AI788873	MGI:1929468	15	15 E1	thioredoxin 2	Txn2	Txn2	Txn2	electron transport	mitochondrion	-	TXN2	Txn2	thioredoxin	CG8993	Yes	0	1	0	1	1		Txn2	2.7806	2.48521	0.29539	1.974	0	0	0
Dusp6	1300019I03Rik|MGC98540|MKP-3|MKP3|PYST1	MGI:1914853	10	10 C3	dual specificity phosphatase 6	Dusp6	Dusp6	Dusp6	-	-	phosphoprotein phosphatase activity, protein tyrosine phosphatase activity	DUSP6	Dusp6	-	-	Yes	2	0	0	1	1		Dusp6
Top2a	Top-2	MGI:98790	11	11 D|11 57.0 cM	topoisomerase (DNA) II alpha	Top2a	Top2a	Top2a	-	condensed chromosome	nucleotide binding	TOP2A	-	K12D12.1	Top2	Yes	2	0	0	1	1		Top2a
Car4	AW456718	MGI:1096574	11	11 C	carbonic anhydrase 4	Car4	Car4	Car4	-	extracellular space	carbonate dehydratase activity	CA4	Ca4	-	-	Yes	1	0	0	1	1		Car4
Kitl	Clo|Con|Gb|Mgf|SCF|SF|SLF|Sl|Steel|contrasted	MGI:96974	10	10 D1|10 57.0 cM	kit ligand	Kitl	Kitl	Kitl	-	-	stem cell factor receptor binding, protein binding	KITLG	Kitl	-	-	Yes	1	0	0	1	1		Kitl
Nr6a1	1700113M01Rik|Gcnf|NCNF|RTR	MGI:1352459	2	2 B	nuclear receptor subfamily 6, group A, member 1	Nr6a1	Nr6a1	Nr6a1	negative regulation of transcription from RNA polymerase II promoter, negative regulation of transcription from RNA polymerase II promoter	-	-	NR6A1	Nr6a1	-	-	Yes	1	0	0	1	1		Nr6a1
Pde10a	-	MGI:1345143	17	17 A1	phosphodiesterase 10A	Pde10a	Pde10a	Pde10a	-	-	catalytic activity, 3',5'-cyclic-nucleotide phosphodiesterase activity	PDE10A	Pde10a	pde-5	-	Yes	1	0	0	1	1		Pde10a
0710008K08Rik	2810407E01Rik	MGI:1913353	8	8 A2	RIKEN cDNA 0710008K08 gene	0710008K08Rik	0710008K08Rik	0710008K08Rik	-	-	kinase activity	FLJ10769	RGD1562691_predicted	-	CG10424	Yes	0	0	0	1	1		0710008K08Rik
1700011F03Rik	MGC58753	MGI:1921471	6	6 C3	RIKEN cDNA 1700011F03 gene	1700011F03Rik	1700011F03Rik	1700011F03Rik	-	-	-	FLJ25369	RGD1562720_predicted	-	-	No	0	0	0	1	1		1700011F03Rik
1700034M03Rik	8430415E05Rik|BLM|C87205|mKIAA1861	MGI:1920538	6	6 A1	RIKEN cDNA 1700034M03 gene	1700034M03Rik	1700034M03Rik	1700034M03Rik	-	-	-	FLJ20097	RGD1304751	C44B9.1	CG4996	No	0	0	0	1	1		1700034M03Rik
1810035L17Rik	-	MGI:1916394	12	12 E	RIKEN cDNA 1810035L17 gene	1810035L17Rik	1810035L17Rik	1810035L17Rik	-	-	RNA binding	C14orf156	-	-	-	Yes	0	0	0	1	1		1810035L17Rik
2310007H09Rik	-	MGI:1923679	7	7 F4	RIKEN cDNA 2310007H09 gene	2310007H09Rik	2310007H09Rik	2310007H09Rik	-	extracellular space	-	LHPP	MGC95092	C13C4.4	-	Yes	0	0	0	1	1		2310007H09Rik
2310040A13Rik	4930421J07Rik|AI549910|WDR20	MGI:1916891	12	12 F1	RIKEN cDNA 2310040A13 gene	2310040A13Rik	2310040A13Rik	2310040A13Rik	-	-	-	WDR20	Wdr20	C08B6.7	-	Yes	0	0	0	1	1		2310040A13Rik
2400003C14Rik	AW536298|mKIAA0174	MGI:1919205	8	8 D3	RIKEN cDNA 2400003C14 gene	2400003C14Rik	2400003C14Rik	2400003C14Rik	-	-	-	KIAA0174	RGD1307799	K10C8.3	CG10103	Yes	0	0	0	1	1		2400003C14Rik
2410042D21Rik	AA166487|AA473307|AI467442	MGI:1919675	2	2 E4	RIKEN cDNA 2410042D21 gene	2410042D21Rik	2410042D21Rik	2410042D21Rik	-	-	-	C15orf29	-	-	-	No	0	0	0	1	1		2410042D21Rik
2510003E04Rik	0710007C18Rik|MGC107132|mKIAA1279	MGI:1919570	10	10 B4	RIKEN cDNA 2510003E04 gene	2510003E04Rik	2510003E04Rik	2510003E04Rik	-	-	binding	KIAA1279	Ddx21b	-	CG14043	No	0	0	0	1	1		2510003E04Rik
2610029G23Rik	-	MGI:1914933	X	X C3	RIKEN cDNA 2610029G23 gene	2610029G23Rik	2610029G23Rik	2610029G23Rik	-	-	-	CXorf26	RGD1562502_predicted	Y54E5A.5	CG7519	Yes	0	0	0	1	1		2610029G23Rik
2610206B13Rik	2810449K13Rik|AI451544|MGC35679	MGI:1919736	14	14 E2.2	RIKEN cDNA 2610206B13 gene	2610206B13Rik	2610206B13Rik	2610206B13Rik	-	extracellular space	protein binding	C13orf7	RGD1564706_predicted	-	-	Yes	0	0	0	1	1		2610206B13Rik
2810002N01Rik	1700081D05Rik	MGI:1915270	12	12 F2	RIKEN cDNA 2810002N01 gene	2810002N01Rik	2810002N01Rik	2810002N01Rik	-	-	-	C14orf153	RGD1304719	Y39B6A.34	CG14806	No	0	0	0	1	1		2810002N01Rik
2900024O10Rik	-	MGI:1920102	13	13 C3	RIKEN cDNA 2900024O10 gene	2900024O10Rik	2900024O10Rik	2900024O10Rik	-	-	-	LOC153364	RGD1306703_predicted	-	-	Yes	0	0	0	1	1		2900024O10Rik
2900073H19Rik	-	MGI:1915455	2	2 B	RIKEN cDNA 2900073H19 gene	2900073H19Rik	2900073H19Rik	2900073H19Rik	-	-	-	C9orf74	RGD1306599_predicted	-	CG33276	No	0	0	0	1	1		2900073H19Rik
3222401M22Rik	2700010E02Rik|KIAA0084	MGI:1921263	1	1 C1	RIKEN cDNA 3222401M22 gene	3222401M22Rik	3222401M22Rik	3222401M22Rik	-	-	-	C2orf11	RGD1307304_predicted	-	-	Yes	0	0	0	1	1		3222401M22Rik
3222402P14Rik	A730042E07|MGC29057	MGI:2442104	9	9 E4	RIKEN cDNA 3222402P14 gene	3222402P14Rik	3222402P14Rik	3222402P14Rik	-	-	phosphoprotein phosphatase activity, calcium ion binding	PPP2R3A	Ppp2r3a	-	-	Yes	0	0	0	1	1		3222402P14Rik
4933435A13Rik	2810013G11Rik|AU014648|C77560	MGI:1921717	11	11 A3.3	RIKEN cDNA 4933435A13 gene	4933435A13Rik	4933435A13Rik	4933435A13Rik	-	-	-	FLJ32312	RGD1306402	Y48C3A.20	CG3709	Yes	0	0	0	1	1		4933435A13Rik
6330577E15Rik	-	MGI:1915038	19	19 D2	RIKEN cDNA 6330577E15 gene	6330577E15Rik	6330577E15Rik	6330577E15Rik	-	-	-	C10orf78	RGD1305481	-	-	Yes	0	0	0	1	1		6330577E15Rik
9230105E10Rik	TRIM5	MGI:2441735	7	7 E3	RIKEN cDNA 9230105E10 gene	9230105E10Rik	9230105E10Rik	9230105E10Rik	-	-	zinc ion binding, metal ion binding	TRIM5	RGD1304579	-	-	Yes	0	0	0	1	1		9230105E10Rik
A230062G08Rik	A830035E16|Aasdh	MGI:2442517	5	5 D	RIKEN cDNA A230062G08 gene	A230062G08Rik	A230062G08Rik	A230062G08Rik	-	-	L-aminoadipate-semialdehyde dehydrogenase activity, oxidoreductase activity	AASDH	RGD1311135_predicted	-	U26	Yes	0	0	0	1	1		A230062G08Rik
Abtb2	AW539457	MGI:2139365	2	2 E2	ankyrin repeat and BTB (POZ) domain containing 2	Abtb2	Abtb2	Abtb2	-	-	protein binding	ABTB2	Abtb2	-	CG33291	Yes	0	0	0	1	1		Abtb2
Accn4	Asic4|BNAC4	MGI:2652846	1	1 C4	amiloride-sensitive cation channel 4, pituitary	Accn4	Accn4	Accn4	biological process unknown	-	ion channel activity	ACCN4	Accn4	degenerin	-	No	0	0	0	1	1		Accn4
Acd	-	MGI:87873	8	8 D3	adrenocortical dysplasia	Acd	Acd	Acd	telomere maintenance	nuclear telomere cap complex	-	ACD	LOC307798	-	-	Yes	0	0	0	1	1		Acd
Adamts16	MGC37086	MGI:2429637	13	13 C1|13 42.0 cM	a disintegrin-like and metallopetidase (reprolysin type) with thrombospondin type 1 motif, 16	Adamts16	Adamts16	Adamts16	biological process unknown	-	metalloendopeptidase activity	ADAMTS16	Adamts16_predicted	-	-	Yes	0	0	0	1	1		Adamts16
Adamtsl1	6720426B09Rik|punctin-1	MGI:1924989	4	4 C4	ADAMTS-like 1	Adamtsl1	Adamtsl1	Adamtsl1	-	extracellular matrix (sensu Metazoa), extracellular space	-	ADAMTSL1	Adamtsl1_predicted	-	-	No	0	0	0	1	1		Adamtsl1
Adra1a	Adra1c|MGC130524|[a]1a	MGI:104773	14	14 D1	adrenergic receptor, alpha 1a	Adra1a	Adra1a	Adra1a	negative regulation of heart contraction rate in baroreceptor response to increased blood pressure	-	rhodopsin-like receptor activity	ADRA1A	Adra1a	C52B11.3	Oamb	No	0	0	0	1	1		Adra1a
Adra2a	AW122659|Adra-2|Adra-2a|alpha2-C10|alpha2A	MGI:87934	19	19 D2|19 50.0 cM	adrenergic receptor, alpha 2a	Adra2a	Adra2a	Adra2a	-	-	rhodopsin-like receptor activity, signal transducer activity	ADRA2A	-	-	-	No	0	0	0	1	1		Adra2a
Aloxe3	e-LOX-3	MGI:1345140	11	11 B3|11 37.0 cM	arachidonate lipoxygenase 3	Aloxe3	Aloxe3	Aloxe3	-	-	catalytic activity, iron ion binding	ALOXE3	Aloxe3_predicted	-	-	No	0	0	0	1	1		Aloxe3
Amigo2	AI415330|AW208913|Ali1	MGI:2145995	15	15 F1	adhesion molecule with Ig like domain 2	Amigo2	Amigo2	Amigo2	-	extracellular space	protein binding	AMIGO2	Amigo2	-	-	No	0	0	0	1	1		Amigo2
Ankrd1	Alrp|CARP|Crap	MGI:1097717	19	19 C3	ankyrin repeat domain 1 (cardiac muscle)	Ankrd1	Ankrd1	Ankrd1	-	-	DNA binding, transcription factor activity	ANKRD1	Ankrd1	-	-	Yes	0	0	0	1	1	1	Ankrd1
Ankrd15	A930031B09Rik|AU015049|AW121052|D330024H06Rik|MGC90826|mKIAA0172	MGI:2147707	19	19 B	ankyrin repeat domain 15	Ankrd15	Ankrd15	Ankrd15	-	-	DNA binding, transcription factor activity	ANKRD15	Ankrd15	-	-	No	0	0	0	1	1	1	Ankrd15
Arx	-	MGI:1097716	X	X C3|X 33.9 cM	aristaless related homeobox gene (Drosophila)	Arx	Arx	Arx	neuron migration	-	DNA binding	ARX	-	alr-1	-	Yes	0	0	0	1	1	1	Arx
Atp6v1g1	1810024D14Rik|AA960677|ATP6J|Atp6g1|VAG1|Vma10	MGI:1913540	4	4 C1	ATPase, H+ transporting, lysosomal V1 subunit G1	Atp6v1g1	Atp6v1g1	Atp6v1g1	-	intracellular	protein binding	ATP6V1G1	Atp6v1g1_predicted	-	Vha13	Yes	0	0	0	1	1		Atp6v1g1
BC057893	3010020C06	MGI:3039624	4	4 B1	cDNA sequence BC057893	BC057893	BC057893	BC057893	-	-	-	C9orf97	RGD1310893_predicted	-	-	No	0	0	0	1	1		BC057893
BC064033	B230314O19	MGI:3039626	6	6 B1	cDNA sequence BC064033	BC064033	BC064033	BC064033	-	-	-	UNQ1940	RGD1308013_predicted	-	-	No	0	0	0	1	1		BC064033
Bambi	2610003H06Rik	MGI:1915260	18	18 A1	BMP and activin membrane-bound inhibitor, homolog (Xenopus laevis)	Bambi	Bambi	Bambi	transforming growth factor beta receptor signaling pathway	membrane	-	BAMBI	Bambi	-	-	No	0	0	0	1	1		Bambi
Bhlhb5	Beta3	MGI:1930001	3	-	basic helix-loop-helix domain containing, class B5	Bhlhb5	Bhlhb5	Bhlhb5	regulation of transcription, DNA-dependent	nucleus	-	BHLHB5	Bhlhb5_predicted	Y105C5B.29	-	Yes	0	0	0	1	1		Bhlhb5
Bub1b	AU045529|BUBR1|MGC36092	MGI:1333889	2	2 E5	budding uninhibited by benzimidazoles 1 homolog, beta (S. cerevisiae)	Bub1b	Bub1b	Bub1b	-	kinetochore	nucleotide binding	BUB1B	Bub1b	-	-	Yes	0	0	0	1	1		Bub1b
Bub3	AU019800|AU021329|AU043350|AW146323|C78067	MGI:1343463	7	7 F3|7 61.0 cM	budding uninhibited by benzimidazoles 3 homolog (S. cerevisiae)	Bub3	Bub3	Bub3	mitotic sister chromatid segregation	nucleus	-	BUB3	Bub3	-	Bub3	Yes	0	0	0	1	1		Bub3
C1qa	AI255395|C1q	MGI:88223	4	4 D3|4 66.1 cM	complement component 1, q subcomponent, alpha polypeptide	C1qa	C1qa	C1qa	-	extracellular space, cytoplasm	-	C1QA	C1qa	-	-	Yes	0	0	0	1	1		C1qa
Cables1	Cables|ik3-1	MGI:1927065	18	18 A2	Cdk5 and Abl enzyme substrate 1	Cables1	Cables1	Cables1	regulation of progression through cell cycle, G1/S transition of mitotic cell cycle	-	-	CABLES1	Cables1_predicted	-	-	No	0	0	0	1	1		Cables1
Cacna1g	Cav3.1d|[a]1G|a1G|alpha-1G|mKIAA1123	MGI:1201678	11	11 D	calcium channel, voltage-dependent, T type, alpha 1G subunit	Cacna1g	Cacna1g	Cacna1g	-	-	ion channel activity, voltage-gated ion channel activity	CACNA1G	Cacna1g	-	-	No	0	0	0	1	1		Cacna1g
Cacna2d1	Cacna2|Cchl2a	MGI:88295	5	5 A2|5 4.0 cM	calcium channel, voltage-dependent, alpha2/delta subunit 1	Cacna2d1	Cacna2d1	Cacna2d1	-	-	ion channel activity, voltage-gated ion channel activity	CACNA2D1	Cacna2d1	-	-	Yes	0	0	0	1	1		Cacna2d1
Capza2	1110053K06Rik|AW208808|Cappa2	MGI:106222	6	6 A2|6 3.05 cM	capping protein (actin filament) muscle Z-line, alpha 2	Capza2	Capza2	Capza2	-	F-actin capping protein complex	actin binding	CAPZA2	Capza2	-	-	No	0	0	0	1	1		Capza2
Ccdc111	BC065112|MGC86034	MGI:3603756	8	8 B1.1	coiled-coil domain containing 111	Ccdc111	Ccdc111	Ccdc111	-	-	-	FLJ33167	RGD1562119_predicted	-	-	No	0	0	0	1	1		Ccdc111
Ccl12	MCP-5|Scya12	MGI:108224	11	11 C|11 47.0 cM	chemokine (C-C motif) ligand 12	Ccl12	Ccl12	Ccl12	-	extracellular region	cytokine activity	CCL2	Ccl12_predicted	-	-	No	0	0	0	1	1		Ccl12
Cd82	AA682076|AL023070|C33|Kai1|Tspan27	MGI:104651	2	2 E1|2 49.6 cM	CD82 antigen	Cd82	Cd82	Cd82	-	plasma membrane, membrane	-	CD82	Cd82	tetraspanin	Tsp96F	Yes	0	0	0	1	1		Cd82
Cd99l2	AW548191|Mic2l1|Xap89	MGI:2177151	X	X A6-B	Cd99 antigen-like 2	Cd99l2	Cd99l2	Cd99l2	-	extracellular space, integral to membrane	-	CD99L2	LOC497701	-	-	Yes	0	0	0	1	1		Cd99l2
Cdx1	Cdx|Cdx-1	MGI:88360	18	18 E1|18 30.0 cM	caudal type homeo box 1	Cdx1	Cdx1	Cdx1	-	-	DNA binding, transcription factor activity	CDX1	Cdx1_predicted	-	-	No	0	0	0	1	1	1	Cdx1
Chrna1	AI385656|AI608266|Achr-1|Acra	MGI:87885	2	2 C3|2 43.0 cM	cholinergic receptor, nicotinic, alpha polypeptide 1 (muscle)	Chrna1	Chrna1	Chrna1	-	-	receptor activity, nicotinic acetylcholine-activated cation-selective channel activity	CHRNA1	Chrna1	-	-	No	0	0	0	1	1		Chrna1
Clec3a	Clecsf1|Gm796	MGI:2685642	8	8 E1	C-type lectin domain family 3, member a	Clec3a	Clec3a	Clec3a	-	-	sugar binding	CLEC3A	Clecsf1_predicted	-	-	No	0	0	0	1	1		Clec3a
Clec7a	BGR|Clecsf12|beta-GR	MGI:1861431	6	-	C-type lectin domain family 7, member a	Clec7a	Clec7a	Clec7a	-	-	opsonin binding, zymosan binding	CLEC7A	RGD1565140_predicted	-	-	No	0	0	0	1	1		Clec7a
Cntnap3	-	MGI:3588199	13	13 B3	contactin associated protein-like 3	Cntnap3	Cntnap3	Cntnap3	-	extracellular region	hormone activity	CNTNAP3, CNTNAP3B	RGD1563615_predicted	-	-	No	0	0	0	1	1		Cntnap3
Col12a1	AW743884	MGI:88448	9	9 E1|9 43.0 cM	procollagen, type XII, alpha 1	Col12a1	Col12a1	Col12a1	-	-	structural molecule activity, protein binding	COL12A1	-	-	-	No	0	0	0	1	1		Col12a1
Cpb1	0910001A18Rik|1810063F02Rik|2210008M23Rik|AI504870	MGI:1923953	3	3 A2|3 13.0 cM	carboxypeptidase B1 (tissue)	Cpb1	Cpb1	Cpb1	proteolysis	cellular component unknown	-	CPB1	Cpb1	carboxypeptidase	CG4017	No	0	0	0	1	1		Cpb1
Cps1	4732433M03Rik|CPS|D1Ucla3	MGI:891996	1	1 C3|1 43.4 cM	carbamoyl-phosphate synthetase 1	Cps1	Cps1	Cps1	urea cycle	-	nucleotide binding	CPS1	-	-	-	No	0	0	0	1	1		Cps1
Ctgf	Fisp12|Hcs24|fisp-12	MGI:95537	10	10 A3-B1|10 17.0 cM	connective tissue growth factor	Ctgf	Ctgf	Ctgf	cartilage condensation, ossification	-	-	CTGF	Ctgf	-	-	Yes	0	0	0	1	1		Ctgf
Cuzd1	ERG-1|Itmap1|UO-44|USG|UTCZP	MGI:1202881	7	7 F3	CUB and zona pellucida-like domains 1	Cuzd1	Cuzd1	Cuzd1	-	extracellular space, integral to membrane	-	CUZD1	Cuzd1	-	-	No	0	0	0	1	1		Cuzd1
Cyp26b1	CP26|P450RAI-2	MGI:2176159	6	6 C3	cytochrome P450, family 26, subfamily b, polypeptide 1	Cyp26b1	Cyp26b1	Cyp26b1	-	-	monooxygenase activity, iron ion binding	CYP26B1	Cyp26b1	-	-	No	0	0	0	1	1		Cyp26b1
Cyyr1	MGC107464	MGI:2152187	16	16 C3.3|16 56.2 cM	cysteine and tyrosine-rich protein 1	Cyyr1	Cyyr1	Cyyr1	-	membrane, integral to membrane	-	CYYR1	LOC304138	-	-	No	0	0	0	1	1		Cyyr1
D5Ertd40e	Hype|MGC117722	MGI:1098550	5	5 F	DNA segment, Chr 5, ERATO Doi 40, expressed	D5Ertd40e	D5Ertd40e	D5Ertd40e	-	-	-	HYPE	LOC288741	ZK593.8	CG9523	Yes	0	0	0	1	1		D5Ertd40e
Dach1	AI182278|Dac|Dach|E130112M23Rik	MGI:1277991	14	14 E3|14 48.0 cM	dachshund 1 (Drosophila)	Dach1	Dach1	Dach1	-	-	DNA binding, transcription factor activity	DACH1	-	-	-	Yes	0	0	0	1	1	1	Dach1
Dbr1	AW018415	MGI:1931520	9	9 F1	debranching enzyme homolog 1 (S. cerevisiae)	Dbr1	Dbr1	Dbr1	nuclear mRNA splicing, via spliceosome, mRNA processing	-	-	DBR1	RGD1310265_predicted	dbr-1	CG7942	Yes	0	0	0	1	1		Dbr1
Dhdds	3222401G21Rik|DS|HDS|W91638	MGI:1914672	4	4 D3	dehydrodolichyl diphosphate synthase	Dhdds	Dhdds	Dhdds	metabolism	-	transferase activity	DHDDS	Dhdds	T01G1.4	CG10778	Yes	0	0	0	1	1		Dhdds
Dhrs3	Rsdr1|retSDR1	MGI:1315215	4	4 E1	dehydrogenase/reductase (SDR family) member 3	Dhrs3	Dhrs3	Dhrs3	metabolism	extracellular space	-	DHRS3	Dhrs3	-	-	No	0	0	0	1	1		Dhrs3
Dlx1	Dlx|Dlx-1	MGI:94901	2	2 C2|2 44.0 cM	distal-less homeobox 1	Dlx1	Dlx1	Dlx1	-	-	DNA binding, chromatin binding	DLX1	Dlx1	-	Dll	Yes	0	0	0	1	1	1	Dlx1
Dlx2	AW121999|Dlx-2|Tes-1	MGI:94902	2	2 C2|2 44.0 cM	distal-less homeobox 2	Dlx2	Dlx2	Dlx2	-	-	DNA binding, chromatin binding	DLX2	Dlx2	-	-	No	0	0	0	1	1	1	Dlx2
Dlx4	Dlx-4|Dlx7|MGC129167	MGI:94904	11	11 D	distal-less homeobox 4	Dlx4	Dlx4	Dlx4	-	-	DNA binding, transcription factor activity	DLX4	Dlx4_predicted	-	-	No	0	0	0	1	1	1	Dlx4
Dlx5	AI385752	MGI:101926	6	6 A1|6 2.0 cM	distal-less homeobox 5	Dlx5	Dlx5	Dlx5	-	-	DNA binding, transcription factor activity	DLX5	Dlx5	ceh-43	-	Yes	0	0	0	1	1	1	Dlx5
Dmrt1	-	MGI:1354733	19	19 C2-C3	doublesex and mab-3 related transcription factor 1	Dmrt1	Dmrt1	Dmrt1	-	-	DNA binding, transcription factor activity	DMRT1	Dmrt1	-	-	No	0	0	0	1	1	1	Dmrt1
Dpysl2	AI851130|Crmp2|DRP2|Musunc33|TOAD-64|Ulip2	MGI:1349763	14	14 D1|14 28.2 cM	dihydropyrimidinase-like 2	Dpysl2	Dpysl2	Dpysl2	-	mitochondrion	hydrolase activity	DPYSL2	-	-	-	Yes	0	0	0	1	1		Dpysl2
Dsc3	-	MGI:1194993	18	18 A2|18 7.0 cM	desmocollin 3	Dsc3	Dsc3	Dsc3	embryonic development (sensu Mammalia)	-	calcium ion binding	DSC3	Dsc3_predicted	-	-	No	0	0	0	1	1		Dsc3
E130303B06Rik	AI606951	MGI:2142593	8	8 D3	RIKEN cDNA E130303B06 gene	E130303B06Rik	E130303B06Rik	E130303B06Rik	-	-	-	C16orf48	RGD1307357_predicted	-	-	No	0	0	0	1	1		E130303B06Rik
Elavl2	Hub|mel-N1	MGI:1100887	4	4 C5|4 42.6 cM	ELAV (embryonic lethal, abnormal vision, Drosophila)-like 2 (Hu antigen B)	Elavl2	Elavl2	Elavl2	-	-	nucleotide binding, nucleic acid binding	ELAVL2	LOC497806	-	Rbp9	Yes	0	0	0	1	1		Elavl2
En1	En-1|Mo-en.1	MGI:95389	1	1 C2-qter|1 64.1 cM	engrailed 1	En1	En1	En1	-	-	DNA binding, transcription factor activity	EN1	-	ceh-16	en	Yes	0	0	0	1	1	1	En1
En2	BB131122|En-2	MGI:95390	5	5 B1|5 15.0 cM	engrailed 2	En2	En2	En2	-	-	DNA binding, transcription factor activity	EN2	RGD1561842_predicted	-	inv	No	0	0	0	1	1	1	En2
Enpp2	ATX|Autotaxin|Npps2|PD-Ialpha|Pdnp2	MGI:1321390	15	15 D2	ectonucleotide pyrophosphatase/phosphodiesterase 2	Enpp2	Enpp2	Enpp2	-	-	nucleic acid binding, catalytic activity	ENPP2	Enpp2	-	-	Yes	0	0	0	1	1		Enpp2
Entpd1	2610206B08Rik|AA408691|Cd39|NTPDase-1	MGI:102805	19	19 C3|19 35.5 cM	ectonucleoside triphosphate diphosphohydrolase 1	Entpd1	Entpd1	Entpd1	-	-	magnesium ion binding, calcium ion binding	ENTPD1	Entpd1	-	-	Yes	0	0	0	1	1		Entpd1
Epha1	5730453L17Rik|AL033318|Eph|Esk	MGI:107381	6	6 B2.1	Eph receptor A1	Epha1	Epha1	Epha1	-	-	nucleotide binding, protein kinase activity	EPHA1	Epha1_predicted	-	-	No	0	0	0	1	1		Epha1
Evx1	Evx-1	MGI:95461	6	6 B3|6 26.34 cM	even skipped homeotic gene 1 homolog	Evx1	Evx1	Evx1	-	-	DNA binding, transcription factor activity	EVX1	RGD1565788_predicted	-	-	Yes	0	0	0	1	1	1	Evx1
Exosc9	PM/Scl-75|Pmscl1|RRP45|p5|p6	MGI:1355319	3	3 B	exosome component 9	Exosc9	Exosc9	Exosc9	biological process unknown	-	3'-5'-exoribonuclease activity	EXOSC9	Exosc9	F37C12.13a	Rrp45	No	0	0	0	1	1		Exosc9
Fbxw11	2310065A07Rik|AA536858|BTRC2|BTRCP2|Fbxw1b|HOS|mKIAA0696	MGI:2144023	11	11 A4	F-box and WD-40 domain protein 11	Fbxw11	Fbxw11	Fbxw11	biological process unknown	-	molecular function unknown	FBXW11	Fbxw11_predicted	-	-	Yes	0	0	0	1	1		Fbxw11
Ferd3l	MGC130442|Mnato3|N-twist|Nato|Nato3|Ntwist|fer3	MGI:2150010	12	12 B2	Fer3-like (Drosophila)	Ferd3l	Ferd3l	Ferd3l	-	-	-	FERD3L	Ferd3l_predicted	-	-	No	0	0	0	1	1		Ferd3l
Fgf1	Dffrx|Fam|Fgf-1|Fgfa	MGI:95515	18	18 B3|18 19.0 cM	fibroblast growth factor 1	Fgf1	Fgf1	Fgf1	regulation of progression through cell cycle, angiogenesis	-	-	FGF1	Fgf1	-	-	No	0	0	0	1	1		Fgf1
Fgf2	Fgf-2|Fgfb|bFGF	MGI:95516	3	3 A2-B|3 19.3 cM	fibroblast growth factor 2	Fgf2	Fgf2	Fgf2	regulation of progression through cell cycle, angiogenesis	-	-	FGF2	Fgf2	-	-	Yes	0	0	0	1	1		Fgf2
Fgf20	-	MGI:1891346	8	8 B1.2	fibroblast growth factor 20	Fgf20	Fgf20	Fgf20	-	extracellular region	fibroblast growth factor receptor binding	FGF20	Fgf20	let-756	-	No	0	0	0	1	1		Fgf20
Fgf3	Fgf-3|Int-2|Int-P	MGI:95517	7	7 F5|7 72.4 cM	fibroblast growth factor 3	Fgf3	Fgf3	Fgf3	regulation of progression through cell cycle, induction of an organ	-	-	FGF3	Fgf3	-	-	Yes	0	0	0	1	1		Fgf3
Fli1	EWSR2|Fli-1|SIC-1|Sic1	MGI:95554	9	9 A4|9 16.0 cM	Friend leukemia integration 1	Fli1	Fli1	Fli1	-	-	DNA binding, transcription factor activity	FLI1	Fli1	-	-	Yes	0	0	0	1	1	1	Fli1
Foxa2	HNF3-beta|HNF3beta|Hnf-3b|Hnf3b|Tcf-3b|Tcf3b	MGI:1347476	2	2 G2|2 84.0 cM	forkhead box A2	Foxa2	Foxa2	Foxa2	-	-	DNA binding, transcription factor activity	FOXA2	Foxa2	-	fkh	Yes	0	0	0	1	1	1	Foxa2
Foxb1	C43|Fkh5|Foxb1a|Foxb1b|Hfh-e5.1|MGC130499|Mf3|Twh	MGI:1927549	9	9 D|9 41.0 cM	forkhead box B1	Foxb1	Foxb1	Foxb1	-	-	DNA binding, transcription factor activity	FOXB1	Foxb1	-	-	No	0	0	0	1	1	1	Foxb1
Foxd3	CWH3|Genesis|Hfh2	MGI:1347473	4	4 C6|4 45.8 cM	forkhead box D3	Foxd3	Foxd3	Foxd3	trophectodermal cell differentiation, embryonic placenta development	-	-	FOXD3	-	-	-	No	0	0	0	1	1		Foxd3
Foxj1	FKHL-13|HFH-4|Hfh4	MGI:1347474	11	11 E2|11 78.0 cM	forkhead box J1	Foxj1	Foxj1	Foxj1	-	-	DNA binding, transcription factor activity	FOXJ1	-	-	-	No	0	0	0	1	1	1	Foxj1
Foxo1	AI876417|Afxh|FKHR|Fkhr1|Foxo1a	MGI:1890077	3	3 C|3 22.5 cM	forkhead box O1	Foxo1	Foxo1	Foxo1	blood vessel development	-	DNA binding	FOXO1A	Foxo1a	daf-16	-	Yes	0	0	0	1	1	1	Foxo1
Gabra5	A230018I05Rik	MGI:95617	7	7 B5|7 28.5 cM	gamma-aminobutyric acid (GABA-A) receptor, subunit alpha 5	Gabra5	Gabra5	Gabra5	behavioral fear response	-	receptor activity	GABRA5	Gabra5	-	-	No	0	0	0	1	1		Gabra5
Gabrg3	Gabrg-3	MGI:95624	7	7 B5|7 28.2 cM	gamma-aminobutyric acid (GABA-A) receptor, subunit gamma 3	Gabrg3	Gabrg3	Gabrg3	-	-	GABA-A receptor activity, ion channel activity	GABRG3	Gabrg3	-	-	No	0	0	0	1	1		Gabrg3
Gabrr2	-	MGI:95626	4	4 A5|4 10.5 cM	gamma-aminobutyric acid (GABA-C) receptor, subunit rho 2	Gabrr2	Gabrr2	Gabrr2	-	-	receptor activity, GABA-A receptor activity	GABRR2	Gabrr2	-	-	No	0	0	0	1	1		Gabrr2
Gad2	GAD65|Gad-2	MGI:95634	2	2 A-B|2 9.0 cM	glutamic acid decarboxylase 2	Gad2	Gad2	Gad2	synaptic transmission	-	glutamate decarboxylase activity	GAD2	Gad2	-	-	No	0	0	0	1	1		Gad2
Gap43	B-50|Basp2|GAP-43	MGI:95639	16	16 B4|16 29.5 cM	growth associated protein 43	Gap43	Gap43	Gap43	regulation of cell growth	-	calmodulin binding	GAP43	Gap43	-	-	Yes	0	0	0	1	1		Gap43
Gas1	AW554192|Gas-1	MGI:95655	13	13 B3-C2|13 37.0 cM	growth arrest specific 1	Gas1	Gas1	Gas1	cell cycle	-	protein binding	GAS1	-	-	-	Yes	0	0	0	1	1		Gas1
Gata4	Gata-4	MGI:95664	14	14 D1|14 28.0 cM	GATA binding protein 4	Gata4	Gata4	Gata4	embryonic development (sensu Mammalia)	-	DNA binding	GATA4	Gata4	-	pnr	Yes	0	0	0	1	1	1	Gata4
Gbx2	D130058E05Rik|Gbx-2|MMoxA|Stra7	MGI:95668	1	1 C5-E1|1 65.0 cM	gastrulation brain homeobox 2	Gbx2	Gbx2	Gbx2	patterning of blood vessels, patterning of blood vessels	-	-	GBX2	Gbx2	-	unpg	Yes	0	0	0	1	1		Gbx2
Gfra1	AU042498	MGI:1100842	19	19 D2-D3|19 29.0 cM	glial cell line derived neurotrophic factor family receptor alpha 1	Gfra1	Gfra1	Gfra1	-	extracellular space	receptor activity	GFRA1	Gfra1	-	-	Yes	0	0	0	1	1		Gfra1
Gli3	AI854843|AU023367|Bph|Pdn|Xt|add	MGI:95729	13	13 A2|13 14.0 cM	GLI-Kruppel family member GLI3	Gli3	Gli3	Gli3	metanephros development, ureteric bud branching	-	-	GLI3	Gli3	-	-	Yes	0	0	0	1	1		Gli3
Gpc3	OCI-5	MGI:104903	X	X A3.3	glypican 3	Gpc3	Gpc3	Gpc3	ureteric bud branching	extracellular matrix (sensu Metazoa)	-	GPC3	Gpc3	-	-	No	0	0	0	1	1		Gpc3
Grid2	B230104L07Rik|GluRdelta2|Lc|Lc<J>|MMS10-AC|Ms10ac|cpr|ho|nmf408|tpr	MGI:95813	6	6 C1|6 29.65 cM	glutamate receptor, ionotropic, delta 2	Grid2	Grid2	Grid2	-	-	receptor activity, ionotropic glutamate receptor activity	GRID2	Grid2	-	-	No	0	0	0	1	1		Grid2
Gsbs	Ppp1r2	MGI:1333876	6	6 C1|6 23.22 cM	G substrate	Gsbs	Gsbs	Gsbs	-	-	protein phosphatase inhibitor activity, type 1 serine/threonine specific protein phosphatase inhibitor activity	C7orf16	Gsbs	-	-	No	0	0	0	1	1		Gsbs
Gsc	-	MGI:95841	12	12 E|12 52.0 cM	goosecoid	Gsc	Gsc	Gsc	-	-	DNA binding, transcription factor activity	GSC	Gsc	-	-	Yes	0	0	0	1	1	1	Gsc
Gsh1	Gsh-1	MGI:95842	5	5 G3|5 41.0 cM	genomic screened homeo box 1	Gsh1	Gsh1	Gsh1	-	-	DNA binding, transcription factor activity	GSH1	Gsh1_predicted	-	ind	No	0	0	0	1	1	1	Gsh1
Gtpbp1	AL022987|AW045683|C85212|GP-1|Gtpbp	MGI:109443	15	15 E3	GTP binding protein 1	Gtpbp1	Gtpbp1	Gtpbp1	-	-	nucleotide binding, GTP binding	GTPBP1	Gtpbp1_predicted	cgp-1	Dgp-1	Yes	0	0	0	1	1		Gtpbp1
Gucy2f	A930002I06	MGI:105119	X	X F2|X 61.0 cM	guanylate cyclase 2f	Gucy2f	Gucy2f	Gucy2f	-	-	nucleotide binding, guanylate cyclase activity	GUCY2F	Gucy2f	-	CG9783	No	0	0	0	1	1		Gucy2f
H2afj	E130307C13|MGC118637	MGI:3606192	6	6 G1	H2A histone family, member J	H2afj	H2afj	H2afj	-	nucleosome	DNA binding	H2AFJ	-	his-53, his-7, his-19, his-21, his-51	His2A:CG33808, His2A:CG31618, His2A:CG33814, His2A:CG33817, His2A:CG33820, His2A:CG33823, His2A:CG33826, His2A:CG33829, His2A:CG33832, His2A:CG33835, His2A:CG33838, His2A:CG33841, His2A:CG33844, His2A:CG33847, His2A:CG33850, His2A:CG33862, His2A:CG33865	Yes	0	0	0	1	1	1	H2afj
Has2	-	MGI:107821	15	15 D1|15 31.2 cM	hyaluronan synthase 2	Has2	Has2	Has2	-	membrane, integral to membrane	-	HAS2	Has2	-	-	Yes	0	0	0	1	1		Has2
Hbb-bh1	betaH1	MGI:96024	7	7 E3|7 49.96 cM	hemoglobin Z, beta-like embryonic chain	Hbb-bh1	Hbb-bh1	Hbb-bh1	-	-	oxygen transporter activity, binding	HBG2	Hbg1	-	-	No	0	0	0	1	1		Hbb-bh1
Hesx1	HES-1|Rpx	MGI:96071	14	14 A3-B	homeo box gene expressed in ES cells	Hesx1	Hesx1	Hesx1	-	-	DNA binding, transcription factor activity	HESX1	RGD1563858_predicted	-	-	No	0	0	0	1	1	1	Hesx1
Hist1h1b	H1.5|H1B|H1f5|H1s-3	MGI:1861461	13	13 A2-A3	histone 1, H1b	Hist1h1b	Hist1h1b	Hist1h1b	-	nucleosome	DNA binding	HIST1H1B	-	hil-6	-	No	0	0	0	1	1	1	Hist1h1b
Hist1h1d	H1.3|H1D|H1f3|H1s-4	MGI:107502	13	13 A2-A3	histone 1, H1d	Hist1h1d	Hist1h1d	Hist1h1d	-	nucleosome	DNA binding	HIST1H1D	-	hil-2	-	No	0	0	0	1	1	1	Hist1h1d
Hist1h2bc	2610022J01Rik|H2bfs|R74621	MGI:1915274	13	13 A3.1	histone 1, H2bc	Hist1h2bc	Hist1h2bc	Hist1h2bc	-	nucleosome	DNA binding	HIST1H2BE	Hist1h2bp_predicted	his-15, his-44, his-11	His2B:CG33910, His2B:CG17949, His2B:CG33908, His2B:CG33906, His2B:CG33904, His2B:CG33902, His2B:CG33900, His2B:CG33898, His2B:CG33896, His2B:CG33894, His2B:CG33892, His2B:CG33890, His2B:CG33888, His2B:CG33886, His2B:CG33884, His2B:CG33882, His2B:CG33880, His2B:CG33878, His2B:CG33876, His2B:CG33874, His2B:CG33872, His2B:CG33870, His2B:CG33868	Yes	0	0	0	1	1	1	Hist1h2bc
Hist1h2be	-	MGI:2448380	13	13 A2-A3	histone 1, H2be	Hist1h2be	Hist1h2be	Hist1h2be	-	-	-	HIST1H2BE	Hist1h2bp_predicted	his-15, his-44, his-11	His2B:CG33910, His2B:CG17949, His2B:CG33908, His2B:CG33906, His2B:CG33904, His2B:CG33902, His2B:CG33900, His2B:CG33898, His2B:CG33896, His2B:CG33894, His2B:CG33892, His2B:CG33890, His2B:CG33888, His2B:CG33886, His2B:CG33884, His2B:CG33882, His2B:CG33880, His2B:CG33878, His2B:CG33876, His2B:CG33874, His2B:CG33872, His2B:CG33870, His2B:CG33868	No	0	0	0	1	1		Hist1h2be
Hist1h2bg	-	MGI:2448386	13	-	histone 1, H2bg	Hist1h2bg	Hist1h2bg	Hist1h2bg	biological process unknown	-	molecular function unknown	HIST1H2BE	Hist1h2bp_predicted	his-15, his-44, his-11	His2B:CG33910, His2B:CG17949, His2B:CG33908, His2B:CG33906, His2B:CG33904, His2B:CG33902, His2B:CG33900, His2B:CG33898, His2B:CG33896, His2B:CG33894, His2B:CG33892, His2B:CG33890, His2B:CG33888, His2B:CG33886, His2B:CG33884, His2B:CG33882, His2B:CG33880, His2B:CG33878, His2B:CG33876, His2B:CG33874, His2B:CG33872, His2B:CG33870, His2B:CG33868	No	0	0	0	1	1		Hist1h2bg
Hist1h3b	H3-53	MGI:2448319	13	-	histone 1, H3b	Hist1h3b	Hist1h3b	Hist1h3b	-	nucleosome	DNA binding	HIST1H3J	Hist1h4a_predicted	Histone	-	No	0	0	0	1	1	1	Hist1h3b
Hist1h3c	H3-143	MGI:2448320	13	-	histone1, H3c	Hist1h3c	Hist1h3c	Hist1h3c	-	-	-	HIST1H3J	Hist1h4a_predicted	Histone	-	No	0	0	0	1	1		Hist1h3c
Hist1h3d	H3-b	MGI:2448322	13	-	histone1, H3d	Hist1h3d	Hist1h3d	Hist1h3d	-	chromosome	-	HIST1H3J	Hist1h4a_predicted	Histone	-	No	0	0	0	1	1		Hist1h3d
Hist1h3e	H3-f	MGI:2448326	13	-	histone 1, H3e	Hist1h3e	Hist1h3e	Hist1h3e	-	-	-	HIST1H3J	Hist1h4a_predicted	Histone	-	No	0	0	0	1	1		Hist1h3e
Hist1h3f	H3.2-221|Hist1	MGI:2448329	13	13 A2-A3|13 12.0 cM	histone 1, H3f	Hist1h3f	Hist1h3f	Hist1h3f	-	nucleosome	DNA binding	HIST1H3J	Hist1h4a_predicted	Histone	-	No	0	0	0	1	1	1	Hist1h3f
Hist1h4a	-	MGI:2448419	13	-	histone 1, H4a	Hist1h4a	Hist1h4a	Hist1h4a	-	nucleosome	DNA binding	HIST1H4K, HIST1H4J	-	-	-	No	0	0	0	1	1	1	Hist1h4a
Hist1h4d	-	MGI:2448423	13	-	histone 1, H4d	Hist1h4d	Hist1h4d	Hist1h4d	-	nucleosome	DNA binding	HIST1H4E	Hist2h4_predicted	his-37	-	No	0	0	0	1	1	1	Hist1h4d
Hist1h4f	-	MGI:2448425	13	-	histone 1, H4f	Hist1h4f	Hist1h4f	Hist1h4f	-	nucleosome	DNA binding	HIST1H4L	RGD1562378_predicted	his-1	-	No	0	0	0	1	1	1	Hist1h4f
Hist1h4i	-	MGI:2448432	13	-	histone 1, H4i	Hist1h4i	Hist1h4i	Hist1h4i	-	nucleosome	DNA binding	HIST1H4F	-	Histone	-	No	0	0	0	1	1	1	Hist1h4i
Hist1h4j	-	MGI:2448436	13	-	histone 1, H4j	Hist1h4j	Hist1h4j	Hist1h4j	-	nucleosome	DNA binding	HIST4H4	-	-	-	No	0	0	0	1	1	1	Hist1h4j
Hist1h4k	-	MGI:2448439	13	-	histone 1, H4k	Hist1h4k	Hist1h4k	Hist1h4k	-	nucleosome	DNA binding	HIST4H4	-	-	-	No	0	0	0	1	1	1	Hist1h4k
Hist1h4m	-	MGI:2448441	13	13 A3.1	histone 1, H4m	Hist1h4m	Hist1h4m	Hist1h4m	-	nucleosome	DNA binding	HIST2H4	-	-	-	Yes	0	0	0	1	1	1	Hist1h4m
Hist2h2ac	H2a-613b	MGI:2448316	3	-	histone 2, H2ac	Hist2h2ac	Hist2h2ac	Hist2h2ac	-	nucleosome	DNA binding	HIST2H2AC	RGD1560965_predicted	his-16, his-12, his-43	-	No	0	0	0	1	1	1	Hist2h2ac
Hist3h2ba	1500011O09Rik|AI413321	MGI:1925553	11	11 B2	histone 3, H2ba	Hist3h2ba	Hist3h2ba	Hist3h2ba	-	nucleosome	DNA binding	HIST1H2BN	Hist3h2ba_predicted	-	-	No	0	0	0	1	1	1	Hist3h2ba
Hmg20a	1200004E06Rik|5730490E10Rik|Ibraf	MGI:1914117	9	9 C	high mobility group 20A	Hmg20a	Hmg20a	Hmg20a	regulation of transcription, DNA-dependent	-	DNA binding	HMG20A	Hmg20a_predicted	-	CG9418	Yes	0	0	0	1	1	1	Hmg20a
Hoxa13	Hd|Hox-1.10|MGC124020|MGC124021|MGC124022	MGI:96173	6	6 B3|6 26.33 cM	homeo box A13	Hoxa13	Hoxa13	Hoxa13	-	-	DNA binding, transcription factor activity	HOXA13	RGD1562483_predicted	-	-	No	0	0	0	1	1	1	Hoxa13
Hoxa3	Hox-1.5|Mo-10	MGI:96175	6	6 B3|6 26.3 cM	homeo box A3	Hoxa3	Hoxa3	Hoxa3	blood vessel remodeling	-	DNA binding	HOXA3	RGD1561431_predicted	-	-	No	0	0	0	1	1	1	Hoxa3
Hoxa4	AV206827|Hox-1.4|MGC130055	MGI:96176	6	6 B3|6 26.3 cM	homeo box A4	Hoxa4	Hoxa4	Hoxa4	-	-	DNA binding, transcription factor activity	HOXA4	-	-	-	No	0	0	0	1	1	1	Hoxa4
Hoxa6	Hox-1.2	MGI:96178	6	6 B3|6 26.3 cM	homeo box A6	Hoxa6	Hoxa6	Hoxa6	-	-	DNA binding, transcription factor activity	HOXA6	-	-	-	No	0	0	0	1	1	1	Hoxa6
Hoxa7	AV118143|Hox-1.1	MGI:96179	6	6 B3|6 26.3 cM	homeo box A7	Hoxa7	Hoxa7	Hoxa7	-	-	DNA binding, transcription factor activity	HOXA7	Hoxa7_mapped	-	-	No	0	0	0	1	1	1	Hoxa7
Hoxa9	D6a9|Hox-1.7	MGI:96180	6	6 B3|6 26.32 cM	homeo box A9	Hoxa9	Hoxa9	Hoxa9	-	-	DNA binding, transcription factor activity	HOXA9	Hoxa9_predicted	-	-	Yes	0	0	0	1	1	1	Hoxa9
Hoxb1	Hox-2.9|MGC124123	MGI:96182	11	11 D|11 56.08 cM	homeo box B1	Hoxb1	Hoxb1	Hoxb1	-	-	DNA binding, transcription factor activity	HOXB1	Hoxb1_predicted	-	-	Yes	0	0	0	1	1	1	Hoxb1
Hoxb3	Hox-2.7	MGI:96184	11	11 D|11 56.06 cM	homeo box B3	Hoxb3	Hoxb3	Hoxb3	-	-	DNA binding, transcription factor activity	HOXB3	Hoxb3_predicted	-	-	No	0	0	0	1	1	1	Hoxb3
Hoxb4	Hox-2.6	MGI:96185	11	11 D|11 56.05 cM	homeo box B4	Hoxb4	Hoxb4	Hoxb4	-	-	DNA binding, transcription factor activity	HOXB4	RGD1560113_predicted	-	-	No	0	0	0	1	1	1	Hoxb4
Hoxb5	AI385717|Hox-2.1	MGI:96186	11	11 D|11 56.04 cM	homeo box B5	Hoxb5	Hoxb5	Hoxb5	-	-	DNA binding, transcription factor activity	HOXB5	RGD1562292_predicted	-	Scr	Yes	0	0	0	1	1	1	Hoxb5
Hoxc12	Hox-3.8	MGI:96194	15	15 F3|15 57.4 cM	homeo box C12	Hoxc12	Hoxc12	Hoxc12	-	-	DNA binding, transcription factor activity	HOXC12	Hoxc12_predicted	-	-	No	0	0	0	1	1	1	Hoxc12
Hoxc4	Hox-3.5	MGI:96195	15	15 F3|15 57.4 cM	homeo box C4	Hoxc4	Hoxc4	Hoxc4	-	-	DNA binding, transcription factor activity	HOXC4	Hoxc4_mapped	-	-	No	0	0	0	1	1	1	Hoxc4
Hoxd11	Hox-4.6|Hox-5.4	MGI:96203	2	2 C3|2 45.0 cM	homeo box D11	Hoxd11	Hoxd11	Hoxd11	skeletal development, metanephros development	-	-	HOXD11	-	-	-	Yes	0	0	0	1	1		Hoxd11
Htr2c	5-HT2cR|5HT1c|Htr1c|SR1	MGI:96281	X	X D-F4|X 66.15 cM	5-hydroxytryptamine (serotonin) receptor 2C	Htr2c	Htr2c	Htr2c	-	-	rhodopsin-like receptor activity, signal transducer activity	HTR2C	Htr2c	-	-	No	0	0	0	1	1		Htr2c
Icmt	1700008E11Rik|C80758|HSTE14|MGC118506|PPMT|STE14|pcCMT	MGI:1888594	4	4 E2	isoprenylcysteine carboxyl methyltransferase	Icmt	Icmt	Icmt	-	-	protein-S-isoprenylcysteine O-methyltransferase activity, protein-S-isoprenylcysteine O-methyltransferase activity	ICMT	Icmt	F21F3.3	CG11268	Yes	0	0	0	1	1		Icmt
Ier5l	2610524G09Rik	MGI:1919750	2	2 B	immediate early response 5-like	Ier5l	Ier5l	Ier5l	-	-	-	IER5L	Ier5l	-	-	No	0	0	0	1	1		Ier5l
Ifih1	9130009C22Rik|Helicard|Hlcd|MDA-5|MDA5|MGC90959	MGI:1918836	2	2 C3	interferon induced with helicase C domain 1	Ifih1	Ifih1	Ifih1	-	-	nucleotide binding, nucleic acid binding	IFIH1	RGD1560496_predicted	drh-1	-	No	0	0	0	1	1		Ifih1
Il2rg	CD132|[g]c|gamma(c)	MGI:96551	X	X C3|X 38.0 cM	interleukin 2 receptor, gamma chain	Il2rg	Il2rg	Il2rg	-	-	receptor activity, hematopoietin/interferon-class (D200-domain) cytokine receptor activity	IL2RG	Il2rg	-	-	Yes	0	0	0	1	1		Il2rg
Inha	AW555078	MGI:96569	1	1 C5|1 41.6 cM	inhibin alpha	Inha	Inha	Inha	-	extracellular region	hormone activity	INHA	Inha	-	-	Yes	0	0	0	1	1		Inha
Insm1	IA-1	MGI:1859980	2	2 G1	insulinoma-associated 1	Insm1	Insm1	Insm1	-	nucleus	nucleic acid binding	INSM1	Insm1_predicted	-	-	No	0	0	0	1	1		Insm1
Ipf1	IDX-1|IPF-1|Mody4|Pdx1|STF-1|pdx-1	MGI:102851	5	5 G3|5 82.0 cM	insulin promoter factor 1, homeodomain transcription factor	Ipf1	Ipf1	Ipf1	-	-	DNA binding, transcription factor activity	IPF1	-	-	-	No	0	0	0	1	1	1	Ipf1
Isl1	-	MGI:101791	13	13 D2.3	ISL1 transcription factor, LIM/homeodomain	Isl1	Isl1	Isl1	-	-	DNA binding, transcription factor activity	ISL1	Isl1	lim-7	tup	No	0	0	0	1	1	1	Isl1
Isl2	3110001N10Rik	MGI:109156	9	9 C	insulin related protein 2 (islet 2)	Isl2	Isl2	Isl2	-	-	DNA binding, transcription factor activity	ISL2	Isl2	-	-	No	0	0	0	1	1	1	Isl2
Jund1	Jund|MGC6245	MGI:96648	8	8 C2|8 33.0 cM	Jun proto-oncogene related gene d1	Jund1	Jund1	Jund1	regulation of progression through cell cycle	-	DNA binding	JUND	Jund	-	Jra	Yes	0	0	0	1	1	1	Jund1
Jup	AL022715|AW545708|D930025P04Rik|PG	MGI:96650	11	11 D|11 60.0 cM	junction plakoglobin	Jup	Jup	Jup	-	-	structural molecule activity, binding	JUP	Jup	-	-	Yes	0	0	0	1	1		Jup
Kcnh5	6430546I09	MGI:3584508	12	12 C3	potassium voltage-gated channel, subfamily H (eag-related), member 5	Kcnh5	Kcnh5	Kcnh5	two-component signal transduction system (phosphorelay)	-	two-component sensor activity	KCNH5	Kcnh5	-	-	No	0	0	0	1	1		Kcnh5
Kcnmb4	1700058G18Rik|2900045G12Rik	MGI:1913272	10	10 D2	potassium large conductance calcium-activated channel, subfamily M, beta member 4	Kcnmb4	Kcnmb4	Kcnmb4	-	-	ion channel activity, potassium channel activity	KCNMB4	Kcnmb4	-	-	No	0	0	0	1	1		Kcnmb4
Kcnn2	SK2|SKCA2	MGI:2153182	18	18 C	potassium intermediate/small conductance calcium-activated channel, subfamily N, member 2	Kcnn2	Kcnn2	Kcnn2	biological process unknown	-	ion channel activity	KCNN2	Kcnn2	-	-	No	0	0	0	1	1		Kcnn2
Kdr	6130401C07|Flk-1|Flk1|Krd-1|Ly73|VEGFR-2|VEGFR2	MGI:96683	5	5 C3.3|5 42.0 cM	kinase insert domain protein receptor	Kdr	Kdr	Kdr	angiogenesis	-	nucleotide binding	KDR	-	-	-	Yes	0	0	0	1	1		Kdr
Kif15	3110023M17Rik|3930402I10Rik|D330038N01|HKLP2|Knsl7	MGI:1098258	9	9 F4	kinesin family member 15	Kif15	Kif15	Kif15	-	-	nucleotide binding, motor activity	KIF15	Kif15	klp-18	-	Yes	0	0	0	1	1		Kif15
Klra2	Klra30|Ly49b	MGI:101906	6	6 F3|6 63.14 cM	killer cell lectin-like receptor, subfamily A, member 2	Klra2	Klra2	Klra2	-	-	receptor activity, protein binding	KLRA1	Ly49i8	-	-	No	0	0	0	1	1		Klra2
Krtap3-1	2310003K17Rik|KAP3.1|KRTAP3.1	MGI:1916723	11	11 D	keratin associated protein 3-1	Krtap3-1	Krtap3-1	Krtap3-1	-	intermediate filament	-	KRTAP3-1, LOC644398	-	-	-	No	0	0	0	1	1		Krtap3-1
LOC213248	-	-	3	3 E3	similar to WD repeat domain 49	LOC213248	LOC213248	LOC213248	-	-	-	WDR49	RGD1564622_predicted	-	CG40449-PA.3	No	0	0	0	1	1		LOC213248
LOC213332	-	-	10	10 B1	similar to Na+ dependent glucose transporter 1	LOC213332	LOC213332	LOC213332	-	-	-	KIAA1919	RGD1559971_predicted	-	-	Yes	0	0	0	1	1		LOC213332
LOC382523	-	-	11	11 B1.3	similar to histone 1, H2ai (predicted)	LOC382523	LOC382523	LOC382523	-	-	-	HIST1H3D	Hist1h2ai_predicted	his-72	-	No	0	0	0	1	1		LOC382523
LOC621893	-	-	3	3 F2.1	similar to histone H2A	LOC621893	LOC621893	LOC621893	-	-	-	HIST2H2AB	Hist1h2aa	his-65, his-47, his-57	His2A:CG33853, His2A:CG33859, His2A:CG33856	No	0	0	0	1	1		LOC621893
LOC625534	-	-	1	1 G1	hypothetical LOC625534	LOC625534	LOC625534	LOC625534	-	-	-	FAM33A	RGD1307084	-	-	No	0	0	0	1	1		LOC625534
Lama4	-	MGI:109321	10	10 B1|10 25.0 cM	laminin, alpha 4	Lama4	Lama4	Lama4	blood vessel development	-	receptor binding	LAMA4	RGD1560062_predicted	-	-	Yes	0	0	0	1	1		Lama4
Large	BPFD#36|Gyltl1a|Mbp-1|Mbp1|enr|fg|froggy|mKIAA0609|myd	MGI:1342270	8	8 C1|8 34.0 cM	like-glycosyltransferase	Large	Large	Large	-	membrane, integral to membrane	-	LARGE	Large_predicted	lge-1	-	Yes	0	0	0	1	1		Large
Lbp	Ly88	MGI:1098776	2	2 H1|2 83.0 cM	lipopolysaccharide binding protein	Lbp	Lbp	Lbp	-	extracellular space	lipopolysaccharide binding	LBP	Lbp	-	-	Yes	0	0	0	1	1		Lbp
Lbx1	Lbx1h	MGI:104867	19	19 D	ladybird homeobox homolog 1 (Drosophila)	Lbx1	Lbx1	Lbx1	-	-	DNA binding, transcription factor activity	LBX1	RGD1564197_predicted	-	-	No	0	0	0	1	1	1	Lbx1
Lef1	3000002B05|AI451430|Lef-1	MGI:96770	3	3 G3|3 61.6 cM	lymphoid enhancer binding factor 1	Lef1	Lef1	Lef1	somitogenesis	-	DNA binding	LEF1	Lef1	-	-	Yes	0	0	0	1	1	1	Lef1
Lefty2	6030463A22Rik|AV214969|Ebaf|Lefta|MGC98569	MGI:2443573	1	1 H4	Left-right determination factor 2	Lefty2	Lefty2	Lefty2	-	-	transforming growth factor beta receptor binding, growth factor activity	LEFTY2	Lefty2	-	-	No	0	0	0	1	1		Lefty2
Lgi1	BB130740	MGI:1861691	19	19 C3	leucine-rich repeat LGI family, member 1	Lgi1	Lgi1	Lgi1	-	-	-	LGI1	Lgi1	-	-	No	0	0	0	1	1		Lgi1
Lhx1	Lim1	MGI:99783	11	11 C|11 48.0 cM	LIM homeobox protein 1	Lhx1	Lhx1	Lhx1	endoderm formation	-	DNA binding	LHX1	Lhx1	lin-11	Lim1	Yes	0	0	0	1	1	1	Lhx1
Lrat	1300010A18Rik|AI449251	MGI:1891259	3	3 E3	lecithin-retinol acyltransferase (phosphatidylcholine-retinol-O-acyltransferase)	Lrat	Lrat	Lrat	lecithin metabolism	endoplasmic reticulum	-	LRAT	LOC497758	-	-	No	0	0	0	1	1		Lrat
Lrfn3	A530045B06Rik|SALM4	MGI:2442512	7	7 B1	leucine rich repeat and fibronectin type III domain containing 3	Lrfn3	Lrfn3	Lrfn3	-	membrane, integral to membrane	-	LRFN3	Lrfn3_predicted	-	-	No	0	0	0	1	1		Lrfn3
Lrrn1	2810047E21Rik|NLRR-1	MGI:106038	6	6 E1	leucine rich repeat protein 1, neuronal	Lrrn1	Lrrn1	Lrrn1	-	extracellular space, membrane	-	LRRN1	Lrrn1	-	-	No	0	0	0	1	1		Lrrn1
Lrrn6a	4930471K13Rik|AV148400|LERN1|LINGO-1|UNQ201	MGI:1915522	9	9 A3	leucine rich repeat neuronal 6A	Lrrn6a	Lrrn6a	Lrrn6a	-	-	-	LRRN6A	Lrrn6a	-	-	Yes	0	0	0	1	1		Lrrn6a
Lrrtm3	9630044H04Rik	MGI:2389177	10	10 B4	leucine rich repeat transmembrane neuronal 3	Lrrtm3	Lrrtm3	Lrrtm3	biological process unknown	-	molecular function unknown	LRRTM3	Lrrtm3_predicted	-	-	Yes	0	0	0	1	1		Lrrtm3
Ly96	ESOP-1|MD-2|MD2	MGI:1341909	1	1 A3	lymphocyte antigen 96	Ly96	Ly96	Ly96	-	extracellular space, plasma membrane	-	LY96	-	-	-	No	0	0	0	1	1		Ly96
Mab21l1	AW047968	MGI:1333773	3	3 E3-F1	mab-21-like 1 (C. elegans)	Mab21l1	Mab21l1	Mab21l1	eye development (sensu Mammalia), positive regulation of cell proliferation	-	-	MAB21L1	-	mab-21	mab-2	No	0	0	0	1	1		Mab21l1
Maged2	Mage-d2|ORF1	MGI:1933391	X	X F2	melanoma antigen, family D, 2	Maged2	Maged2	Maged2	biological process unknown	-	molecular function unknown	MAGED2	Maged2	-	-	Yes	0	0	0	1	1		Maged2
Map3k3	AW548911|KIAA4031|MAPKKK3|Mekk3|mKIAA4031	MGI:1346874	11	11 E1	mitogen activated protein kinase kinase kinase 3	Map3k3	Map3k3	Map3k3	-	-	nucleotide binding, magnesium ion binding	MAP3K3	Map3k3_predicted	-	-	Yes	0	0	0	1	1		Map3k3
Me3	1700020C08Rik|B230207H15Rik|MGC107389	MGI:1916679	7	7 D3	malic enzyme 3, NADP(+)-dependent, mitochondrial	Me3	Me3	Me3	-	-	malic enzyme activity, malate dehydrogenase (oxaloacetate-decarboxylating) (NADP+) activity	ME3	Me3_predicted	Y48B6A.12	Mdh	No	0	0	0	1	1		Me3
Mro	4930507C04Rik|4933435E20Rik	MGI:2152817	18	18 E2	Maestro	Mro	Mro	Mro	biological process unknown	-	molecular function unknown	MRO	RGD1559803_predicted	-	-	No	0	0	0	1	1		Mro
Mrpl13	1110002D09Rik	MGI:2137218	15	15 D2	mitochondrial ribosomal protein L13	Mrpl13	Mrpl13	Mrpl13	-	intracellular	structural constituent of ribosome	MRPL13	Mrpl13	F13G3.11	mRpL13	Yes	0	0	0	1	1		Mrpl13
Mrps16	1500011E11Rik|Mprs16	MGI:1913492	14	-	mitochondrial ribosomal protein S16	Mrps16	Mrps16	Mrps16	-	intracellular	structural constituent of ribosome	MRPS16	-	F56D1.3	mRpS16	No	0	0	0	1	1		Mrps16
Mtm1	AF073996|KIAA4176|Mtm|mKIAA4176	MGI:1099452	X	X A7.2|X 27.8 cM	X-linked myotubular myopathy gene 1	Mtm1	Mtm1	Mtm1	-	-	inositol or phosphatidylinositol phosphatase activity, phosphoprotein phosphatase activity	MTM1	-	mtm-1	-	Yes	0	0	0	1	1		Mtm1
Myef2	9430071B01|mKIAA1341	MGI:104592	2	2 F1|2 73.0 cM	myelin basic protein expression factor 2, repressor	Myef2	Myef2	Myef2	-	-	nucleotide binding, nucleic acid binding	MYEF2	Myef2	-	-	No	0	0	0	1	1		Myef2
Myst3	1500036M03|9930021N24Rik|MOZ|Zfp220	MGI:2442415	8	8 A2	MYST histone acetyltransferase (monocytic leukemia) 3	Myst3	Myst3	Myst3	-	nucleosome	DNA binding	MYST3	Myst3	-	-	Yes	0	0	0	1	1	1	Myst3
Naalad2	2700022G20Rik|D9Ertd285e|GCPIII|MGC124348|MGC124349|NAADALASE2|NAALADASE2	MGI:1919810	9	9 A3|9 3.0 cM	N-acetylated alpha-linked acidic dipeptidase 2	Naalad2	Naalad2	Naalad2	-	-	catalytic activity, carboxypeptidase activity	NAALAD2	Naalad2_predicted	-	-	Yes	0	0	0	1	1		Naalad2
Nef3	NF-M|NF160|NF165|Nfm	MGI:97314	14	14 D1|14 28.5 cM	neurofilament 3, medium	Nef3	Nef3	Nef3	-	intermediate filament	structural molecule activity	NEF3	Nef3	-	-	No	0	0	0	1	1		Nef3
Neurog1	AKA|Math4C|Neurod3|neurogenin|ngn1	MGI:107754	13	13 B1|13 35.0 cM	neurogenin 1	Neurog1	Neurog1	Neurog1	-	nucleus	DNA binding	NEUROG1	Neurod3	-	-	Yes	0	0	0	1	1	1	Neurog1
Neurog2	Atoh4|Math4A|ngn-2|ngn2	MGI:109619	3	3 H1	neurogenin 2	Neurog2	Neurog2	Neurog2	neuron migration	-	DNA binding	NEUROG2	Neurog2_predicted	-	-	No	0	0	0	1	1	1	Neurog2
Nfe2l3	Nrf3	MGI:1339958	6	6 B3|6 25.5 cM	nuclear factor, erythroid derived 2, like 3	Nfe2l3	Nfe2l3	Nfe2l3	-	nucleus	DNA binding	NFE2L3	Nfe2l3_predicted	-	-	No	0	0	0	1	1	1	Nfe2l3
Nfia	1110047K16Rik|9430022M17Rik|NF1-A	MGI:108056	4	4 C4-C6|4 45.8 cM	nuclear factor I/A	Nfia	Nfia	Nfia	-	-	DNA binding, transcription factor activity	NFIA	Nfia	-	NfI	Yes	0	0	0	1	1	1	Nfia
Nkx2-2	Nkx-2.2|Nkx2.2|tinman	MGI:97347	2	2 H|2 82.0 cM	NK2 transcription factor related, locus 2 (Drosophila)	Nkx2-2	Nkx2-2	Nkx2-2	-	-	DNA binding, transcription factor activity	NKX2-2	Nkx2-2_predicted	-	-	No	0	0	0	1	1	1	Nkx2-2
Nkx2-3	Nkx-2.3|Nkx2.3|tinman	MGI:97348	19	19 C3|19 42.0 cM	NK2 transcription factor related, locus 3 (Drosophila)	Nkx2-3	Nkx2-3	Nkx2-3	-	-	DNA binding, transcription factor activity	NKX2-3	Nkx2-3_predicted	-	-	No	0	0	0	1	1	1	Nkx2-3
Nkx2-5	Csx|Nkx-2.5|Nkx2.5|tinman	MGI:97350	17	17 A3.3|17 13.0 cM	NK2 transcription factor related, locus 5 (Drosophila)	Nkx2-5	Nkx2-5	Nkx2-5	negative regulation of transcription from RNA polymerase II promoter	-	DNA binding	NKX2-5	Nkx2-5	-	-	Yes	0	0	0	1	1	1	Nkx2-5
Npas3	-	MGI:1351610	12	12 C1	neuronal PAS domain protein 3	Npas3	Npas3	Npas3	two-component signal transduction system (phosphorelay)	-	two-component sensor activity	NPAS3	Npas3_predicted	-	trh	No	0	0	0	1	1		Npas3
Npsr1	9330128H10Rik|GPRA|Gpr154|PGR14|VRR1	MGI:2441738	9	9 A3-A4	neuropeptide S receptor 1	Npsr1	Npsr1	Npsr1	-	-	rhodopsin-like receptor activity, signal transducer activity	GPR154	RGD1564154_predicted	-	CcapR	No	0	0	0	1	1		Npsr1
Nr2e1	Mtl1|Mtll|TLL|Tlx|XTLL|fierce|frc	MGI:1100526	10	10 B2|10 25.5 cM	nuclear receptor subfamily 2, group E, member 1	Nr2e1	Nr2e1	Nr2e1	eye development (sensu Mammalia)	-	DNA binding	NR2E1	-	nhr-67	dsf	Yes	0	0	0	1	1	1	Nr2e1
Nr2f1	COUP-TF1|COUP-TFI|COUPTFA|EAR3|Erbal3|MGC118474|SVP44|Tcfcoup1	MGI:1352451	13	13 C2|13 45.0 cM	nuclear receptor subfamily 2, group F, member 1	Nr2f1	Nr2f1	Nr2f1	regulation of progression through cell cycle, neuron migration	-	-	NR2F1	Nr2f1	-	svp	Yes	0	0	0	1	1		Nr2f1
Nr2f2	2700033K02Rik|9430015G03Rik|ARP-1|Aporp1|COUP-TF2|COUP-TFII|COUPTFB|SVP40|Tcfcoup2	MGI:1352452	7	7 C|7 33.0 cM	nuclear receptor subfamily 2, group F, member 2	Nr2f2	Nr2f2	Nr2f2	neuron migration	-	DNA binding	NR2F2	Nr2f2	unc-55	-	Yes	0	0	0	1	1	1	Nr2f2
Nr4a2	HZF-3|NOT|Nurr1|RNR-1|TINOR|TINUR	MGI:1352456	2	2 C1.1|2 34.5 cM	nuclear receptor subfamily 4, group A, member 2	Nr4a2	Nr4a2	Nr4a2	-	-	DNA binding, transcription factor activity	NR4A2	Nr4a2	-	-	Yes	0	0	0	1	1	1	Nr4a2
Nr4a3	AI573420|CHN|CSMF|MINOR|NOR-1|Nor1|TEC	MGI:1352457	4	4 B2	nuclear receptor subfamily 4, group A, member 3	Nr4a3	Nr4a3	Nr4a3	mesoderm formation	-	DNA binding	NR4A3	Nr4a3	-	-	No	0	0	0	1	1	1	Nr4a3
Nrn1	0710008J23Rik|MGC40786|Nrn|cpg15	MGI:1915654	13	13 A3.3	neuritin 1	Nrn1	Nrn1	Nrn1	axonogenesis	-	-	NRN1	-	-	-	No	0	0	0	1	1		Nrn1
Nt5e	2210401F01Rik|AI447961|CD73|NT|Nt5|eNT	MGI:99782	9	9 E3.2	5' nucleotidase, ecto	Nt5e	Nt5e	Nt5e	-	extracellular space	nucleotide binding	NT5E	Nt5e	-	CG30104	No	0	0	0	1	1		Nt5e
Nup155	D930027M19Rik|mKIAA0791	MGI:2181182	15	15 A2	nucleoporin 155	Nup155	Nup155	Nup155	-	nucleus	nucleocytoplasmic transporter activity	NUP155	Nup155	npp-8	Nup154	Yes	0	0	0	1	1		Nup155
Olfm2	A030009A06Rik	MGI:3045350	9	9 A3	olfactomedin 2	Olfm2	Olfm2	Olfm2	-	membrane	latrotoxin receptor activity	OLFM2	Olfm2	-	-	No	0	0	0	1	1		Olfm2
Olfml3	2810002E22Rik|AI115209|AW550633|HNOEL-iso|ONT3|mONT3	MGI:1914877	3	3 F2.2	olfactomedin-like 3	Olfml3	Olfml3	Olfml3	-	extracellular space	-	OLFML3	Olfml3_predicted	-	-	Yes	0	0	0	1	1		Olfml3
Olfr1019	MOR180-1	MGI:3030853	2	-	olfactory receptor 1019	Olfr1019	Olfr1019	Olfr1019	-	-	rhodopsin-like receptor activity, signal transducer activity	OR5AR1	Olr462_predicted	-	-	No	0	0	0	1	1		Olfr1019
Olfr164	MOR279-2	MGI:3029998	16	-	olfactory receptor 164	Olfr164	Olfr164	Olfr164	-	-	signal transducer activity, receptor activity	OR2M2	Olr1570_predicted	-	-	No	0	0	0	1	1		Olfr164
Olig3	Bhlhb7	MGI:2149955	10	10 A3	oligodendrocyte transcription factor 3	Olig3	Olig3	Olig3	biological process unknown	-	DNA binding	OLIG3	Olig3_predicted	-	-	No	0	0	0	1	1	1	Olig3
Osr1	Odd1|Osr	MGI:1344424	12	12 A1.1|12 1.0 cM	odd-skipped related 1 (Drosophila)	Osr1	Osr1	Osr1	metanephros development	-	nucleic acid binding	OSR1	Odd1_predicted	-	-	No	0	0	0	1	1		Osr1
Osr2	5430409I15Rik	MGI:1930813	15	15 B3.1|15 14.0 cM	odd-skipped related 2 (Drosophila)	Osr2	Osr2	Osr2	-	nucleus	nucleic acid binding	OSR2	Osr2	-	-	No	0	0	0	1	1		Osr2
Otp	-	MGI:99835	13	13 D1|13 52.0 cM	orthopedia homolog (Drosophila)	Otp	Otp	Otp	-	-	DNA binding, transcription factor activity	OTP	Otp	-	otp	No	0	0	0	1	1	1	Otp
Otx1	A730044F23Rik|jv	MGI:97450	11	11 A3.2|11 12.0 cM	orthodenticle homolog 1 (Drosophila)	Otx1	Otx1	Otx1	-	-	DNA binding, transcription factor activity	OTX1	Otx1	ceh-37	oc	No	0	0	0	1	1	1	Otx1
Pak1	AW045634|PAK-1|Paka	MGI:1339975	7	7 E1|7 46.5 cM	p21 (CDKN1A)-activated kinase 1	Pak1	Pak1	Pak1	-	-	nucleotide binding, catalytic activity	PAK1	Pak1	pak-1	Pak	No	0	0	0	1	1		Pak1
Parg	-	MGI:1347094	14	14 B	poly (ADP-ribose) glycohydrolase	Parg	Parg	Parg	-	nucleus	poly(ADP-ribose) glycohydrolase activity	PARG	Parg	glycohydrolase	Parg	Yes	0	0	0	1	1		Parg
Pax2	Pax-2	MGI:97486	19	19 C3|19 43.0 cM	paired box gene 2	Pax2	Pax2	Pax2	negative regulation of transcription from RNA polymerase II promoter, metanephros development	-	-	PAX2	Pax2_predicted	-	-	Yes	0	0	0	1	1		Pax2
Pax7	Pax-7	MGI:97491	4	4 E1|4 69.0 cM	paired box gene 7	Pax7	Pax7	Pax7	-	-	DNA binding, transcription factor activity	PAX7	RGD1564360_predicted	-	gsb-n	No	0	0	0	1	1	1	Pax7
Pctk2	6430598J10Rik|MGC25109	MGI:97517	10	10 C2	PCTAIRE-motif protein kinase 2	Pctk2	Pctk2	Pctk2	-	-	nucleotide binding, protein kinase activity	PCTK2	Pctk2	pct-1	-	No	0	0	0	1	1		Pctk2
Pex13	2610008O20Rik	MGI:1919379	11	11 A3.3	peroxisomal biogenesis factor 13	Pex13	Pex13	Pex13	-	membrane fraction	peroxisome targeting sequence binding	PEX13	Pex13_predicted	prx-13	CG4663	Yes	0	0	0	1	1		Pex13
Pftk1	mKIAA0834	MGI:894318	5	5 A1|5 0.0 cM	PFTAIRE protein kinase 1	Pftk1	Pftk1	Pftk1	-	-	nucleotide binding, protein kinase activity	PFTK1	Pftk1_predicted	ZC123.4c	Eip63E	Yes	0	0	0	1	1		Pftk1
Pgea1	1110014P06Rik|CBY|PGEA14|arb1	MGI:1920989	15	15 E2	PKD2 interactor, golgi and endoplasmic reticulum associated 1	Pgea1	Pgea1	Pgea1	-	nucleus	-	PGEA1	Pgea1	-	-	No	0	0	0	1	1		Pgea1
Phf8	9830141C09Rik|mKIAA1111	MGI:2444341	X	X F3	PHD finger protein 8	Phf8	Phf8	Phf8	-	-	DNA binding, protein binding	PHF8	RGD1561065_predicted	-	-	No	0	0	0	1	1	1	Phf8
Pip5k1c	AI115456|AI835305|mKIAA0589	MGI:1298224	10	10 C1	phosphatidylinositol-4-phosphate 5-kinase, type 1 gamma	Pip5k1c	Pip5k1c	Pip5k1c	axonogenesis	membrane	-	PIP5K1C	Pip5k1c	ppk-1	PIP5K59B	Yes	0	0	0	1	1		Pip5k1c
Plaa	2410007N06|AI536418|AU018445|AW208417|D4Ertd618e|PLAP	MGI:104810	4	4 C5|4 44.5 cM	phospholipase A2, activating protein	Plaa	Plaa	Plaa	phospholipid metabolism	-	protein binding	PLAA	Plaa	-	Plap	Yes	0	0	0	1	1		Plaa
Polr3g	2310047G20Rik|AV275904|RPC32|RPC7	MGI:1914736	13	13 C3	polymerase (RNA) III (DNA directed) polypeptide G	Polr3g	Polr3g	Polr3g	-	nucleus	DNA-directed RNA polymerase activity	POLR3G	-	Y47G6A.9	-	Yes	0	0	0	1	1		Polr3g
Pou2f3	Epoc-1|Oct-11a|Oct11|Otf-11|Otf11|Skin|Skin-1a|Skn-1a|Skn-li	MGI:102565	9	9 A5.1|9 23.0 cM	POU domain, class 2, transcription factor 3	Pou2f3	Pou2f3	Pou2f3	-	-	DNA binding, transcription factor activity	POU2F3	Pou2f3	-	-	No	0	0	0	1	1	1	Pou2f3
Pou3f2	9430075J19Rik|A230098E07Rik|Brn-2|Brn2|Otf7	MGI:101895	4	4 A3|4 6.3 cM	POU domain, class 3, transcription factor 2	Pou3f2	Pou3f2	Pou3f2	-	-	DNA binding, transcription factor activity	POU3F2	Pou3f2	-	vvl	No	0	0	0	1	1	1	Pou3f2
Pou3f4	Brn-4|Brn4|Otf9|Slf	MGI:101894	X	X E1|X 48.4 cM	POU domain, class 3, transcription factor 4	Pou3f4	Pou3f4	Pou3f4	-	-	DNA binding, transcription factor activity	POU3F4	Pou3f4	-	-	No	0	0	0	1	1	1	Pou3f4
Ppap2a	Hic53|Hpic53|LPP-1|LPP1|mPAP	MGI:108412	13	13 D2.2	phosphatidic acid phosphatase 2a	Ppap2a	Ppap2a	Ppap2a	-	plasma membrane, integral to plasma membrane	-	PPAP2A	Ppap2a	F53C3.13b	wun	No	0	0	0	1	1		Ppap2a
Prdm13	-	MGI:2448528	4	4 A3	PR domain containing 13	Prdm13	Prdm13	Prdm13	-	-	-	PRDM13	-	-	-	No	0	0	0	1	1		Prdm13
Prdm14	-	MGI:3588194	1	1 A3	PR domain containing 14	Prdm14	Prdm14	Prdm14	-	nucleus	nucleic acid binding	PRDM14	Prdm14_predicted	-	-	No	0	0	0	1	1		Prdm14
Prkcdbp	3110015B12Rik|6330514M23Rik|MGC6598|SRBC	MGI:1923422	7	7 F1	protein kinase C, delta binding protein	Prkcdbp	Prkcdbp	Prkcdbp	-	-	kinase activity	PRKCDBP	Prkcdbp	-	-	No	0	0	0	1	1		Prkcdbp
Prox1	A230003G05Rik	MGI:97772	1	1 H6|1 106.3 cM	prospero-related homeobox 1	Prox1	Prox1	Prox1	cell fate determination, lymph vessel development	-	-	PROX1	Prox1_predicted	-	pros	Yes	0	0	0	1	1		Prox1
Prps1	2310010D17Rik|C76571|C76678|Prps-1	MGI:97775	X	X F1-F2|X 60.0 cM	phosphoribosyl pyrophosphate synthetase 1	Prps1	Prps1	Prps1	-	-	magnesium ion binding, ribose phosphate diphosphokinase activity	PRPS1	Prps1	-	-	Yes	0	0	0	1	1		Prps1
Psma3	Lmpc8	MGI:104883	12	12 C3	proteasome (prosome, macropain) subunit, alpha type 3	Psma3	Psma3	Psma3	-	-	endopeptidase activity, threonine endopeptidase activity	PSMA3	Psma3	pas-7	Prosalpha7	Yes	0	0	0	1	1		Psma3
Ptf1a	PTF1-p48|PTF1p48	MGI:1328312	2	2 A2	pancreas specific transcription factor, 1a	Ptf1a	Ptf1a	Ptf1a	-	transcription factor complex	DNA binding	PTF1A	Ptf1a	-	-	No	0	0	0	1	1	1	Ptf1a
Pthlh	PTH-like|Pthrp	MGI:97800	6	6 F-G|6 74.0 cM	parathyroid hormone-like peptide	Pthlh	Pthlh	Pthlh	skeletal development	-	hormone activity	PTHLH	Pthlh	-	-	Yes	0	0	0	1	1		Pthlh
Ptpn2	AI325124|Ptpt|TC-PTP	MGI:97806	18	18 E1	protein tyrosine phosphatase, non-receptor type 2	Ptpn2	Ptpn2	Ptpn2	-	-	phosphoprotein phosphatase activity, protein tyrosine phosphatase activity	PTPN2	Ptpn2	-	-	Yes	0	0	0	1	1		Ptpn2
Ptrf	2310075E07Rik|AW546441|MGC118550	MGI:1277968	11	11 D|11 60.5 cM	polymerase I and transcript release factor	Ptrf	Ptrf	Ptrf	-	-	RNA polymerase I transcription termination factor activity, RNA binding	PTRF	Ptrf_predicted	-	-	Yes	0	0	0	1	1		Ptrf
Rab5a	2410015H04Rik|AI663973|AU021172	MGI:105926	17	17 C|17 32.0 cM	RAB5A, member RAS oncogene family	Rab5a	Rab5a	Rab5a	-	ruffle	nucleotide binding	RAB5A	Rab5a	rab-5	-	Yes	0	0	0	1	1		Rab5a
Rad51c	Rad51l2	MGI:2150020	11	11 C|11 49.0 cM	Rad51 homolog c (S. cerevisiae)	Rad51c	Rad51c	Rad51c	-	-	nucleotide binding, damaged DNA binding	RAD51C	RGD1563765_predicted	-	-	No	0	0	0	1	1		Rad51c
Rasgrf2	Grf2|Ras-GRF2	MGI:109137	13	13 C3-D1|13 52.0 cM	RAS protein-specific guanine nucleotide-releasing factor 2	Rasgrf2	Rasgrf2	Rasgrf2	intracellular signaling cascade	-	guanyl-nucleotide exchange factor activity	RASGRF2	Rasgrf2	-	-	No	0	0	0	1	1		Rasgrf2
Rbm22	8430430L24Rik|MGC91134	MGI:1914060	18	18 D2	RNA binding motif protein 22	Rbm22	Rbm22	Rbm22	-	spliceosome complex	nucleic acid binding	RBM22	-	T11G6.8	CG14641	No	0	0	0	1	1		Rbm22
Rgl1	KIAA0959|Rgl|mKIAA0959	MGI:107484	1	1 G2	ral guanine nucleotide dissociation stimulator,-like 1	Rgl1	Rgl1	Rgl1	-	intracellular	guanyl-nucleotide exchange factor activity	RGL1	Rgl1_predicted	F28B4.2	Rgl	No	0	0	0	1	1		Rgl1
Rnf24	2810473M14Rik|4930505A13Rik|AI317164|C86507|D2Ertd504e	MGI:1261771	2	2 F1|2 74.0 cM	ring finger protein 24	Rnf24	Rnf24	Rnf24	biological process unknown	-	protein binding	RNF24	Rnf24_predicted	-	-	Yes	0	0	0	1	1		Rnf24
Ror1	2810404D04Rik|Ntrkr1|mRor1	MGI:1347520	4	4 49.6 cM	receptor tyrosine kinase-like orphan receptor 1	Ror1	Ror1	Ror1	-	-	nucleotide binding, protein kinase activity	ROR1	RGD1559469_predicted	cam-1	Ror	Yes	0	0	0	1	1		Ror1
Rorb	MGC38728|Nr1f2|RZR-beta|RZRB	MGI:1343464	19	19 B	RAR-related orphan receptor beta	Rorb	Rorb	Rorb	-	-	DNA binding, transcription factor activity	RORB	Rorb_predicted	-	Hr46	Yes	0	0	0	1	1	1	Rorb
Rpl32	AU020185|rpL32-3A	MGI:98038	6	6 E3|6 50.5 cM	ribosomal protein L32	Rpl32	Rpl32	Rpl32	-	-	RNA binding, structural constituent of ribosome	RPL32	Rpl32	rpl-32	RpL32	No	0	0	0	1	1		Rpl32
Rps18	H-2Ke3|H2-Ke3|Ke-3	MGI:98146	17	17 B1|17 18.42 cM	ribosomal protein S18	Rps18	Rps18	Rps18	-	-	RNA binding, structural constituent of ribosome	RPS18	Rps18	rps-18	RpS18	No	0	0	0	1	1		Rps18
Sema3a	Hsema-I|SEMA1|SemD|Semad|coll-1	MGI:107558	5	5 A1	sema domain, immunoglobulin domain (Ig), short basic domain, secreted, (semaphorin) 3A	Sema3a	Sema3a	Sema3a	development	extracellular space	-	SEMA3A	Sema3a	-	Sema-2a	Yes	0	0	0	1	1		Sema3a
Sesn3	5630400E15Rik|BC003348|MGC7182|SEST3	MGI:1922997	9	9 A3	sestrin 3	Sesn3	Sesn3	Sesn3	cell cycle arrest	nucleus	-	SESN3	Sesn3_predicted	Y74C9A.5	CG11299	Yes	0	0	0	1	1		Sesn3
Set	2610030F17Rik|5730420M11Rik|AA407739|MGC118419|StF-IT-1	MGI:1860267	2	2 B	SET translocation	Set	Set	Set	-	nucleus	DNA binding	SET	Set_predicted	spr-2	Set	Yes	0	0	0	1	1	1	Set
Sfrp2	AI851596|Sdf5	MGI:108078	3	3 F1|3 38.5 cM	secreted frizzled-related protein 2	Sfrp2	Sfrp2	Sfrp2	somitogenesis	-	transmembrane receptor activity	SFRP2	Sfrp2	-	-	No	0	0	0	1	1		Sfrp2
Sfxn1	2810002O05Rik|A930015P12Rik|f	MGI:2137677	13	13 B1|13 35.0 cM	sideroflexin 1	Sfxn1	Sfxn1	Sfxn1	-	mitochondrion	iron ion binding	SFXN1	Sfxn1	T04F8.1	CG11739	Yes	0	0	0	1	1		Sfxn1
Shc3	MGC124163|N-Shc|Rai|ShcC	MGI:106179	13	13 A5|13 29.0 cM	src homology 2 domain-containing transforming protein C3	Shc3	Shc3	Shc3	intracellular signaling cascade	-	protein binding	SHC3	Shc3	-	Shc	No	0	0	0	1	1		Shc3
Sim1	-	MGI:98306	10	10 B3-B4|10 26.5 cM	single-minded homolog 1 (Drosophila)	Sim1	Sim1	Sim1	two-component signal transduction system (phosphorelay)	-	two-component sensor activity	SIM1	Sim1_predicted	-	-	No	0	0	0	1	1		Sim1
Six1	BB138287	MGI:102780	12	12 C3|12 31.0 cM	sine oculis-related homeobox 1 homolog (Drosophila)	Six1	Six1	Six1	ureteric bud development	-	DNA binding	SIX1	Six1	-	so	Yes	0	0	0	1	1	1	Six1
Six6	Optx2|Six9	MGI:1341840	12	12 C3	sine oculis-related homeobox 6 homolog (Drosophila)	Six6	Six6	Six6	-	-	DNA binding, transcription factor activity	SIX6	Six6_predicted	-	Optix	No	0	0	0	1	1	1	Six6
Slc24a2	2810021B17Rik	MGI:1923626	4	4 C4	solute carrier family 24 (sodium/potassium/calcium exchanger), member 2	Slc24a2	Slc24a2	Slc24a2	-	integral to membrane	-	SLC24A2	NCKX2	ncx-5	Nckx30C	No	0	0	0	1	1		Slc24a2
Slc24a3	NCKX3	MGI:2137513	2	2 H1	solute carrier family 24 (sodium/potassium/calcium exchanger), member 3	Slc24a3	Slc24a3	Slc24a3	-	plasma membrane	calcium ion binding	SLC24A3	Slc24a3	-	CG1090	Yes	0	0	0	1	1		Slc24a3
Slc30a1	AI839647|C130040I11Rik|Znt1	MGI:1345281	1	1 H6|1 106.0 cM	solute carrier family 30 (zinc transporter), member 1	Slc30a1	Slc30a1	Slc30a1	embryonic development (sensu Mammalia)	-	zinc ion transporter activity	SLC30A1	Slc30a1	cdf-1	CG17723	No	0	0	0	1	1		Slc30a1
Snrpn	2410045I01Rik|HCERN3|MGC18604|MGC30325|Peg4|SMN	MGI:98347	7	7 B5|7 29.0 cM	small nuclear ribonucleoprotein N	Snrpn	Snrpn	Snrpn	-	nucleus	RNA binding	SNRPN	Snrpn	-	-	No	0	0	0	1	1		Snrpn
Snx5	0910001N05Rik|1810032P22Rik|AU019504|D2Ertd52e	MGI:1916428	2	2 H1|2 80.0 cM	sorting nexin 5	Snx5	Snx5	Snx5	transport	-	protein binding	SNX5	Snx5_predicted	-	-	Yes	0	0	0	1	1		Snx5
Sox17	Sox	MGI:107543	1	1 A1|1 7.0 cM	SRY-box containing gene 17	Sox17	Sox17	Sox17	-	-	DNA binding, transcription factor activity	SOX17	Sox17_predicted	-	-	Yes	0	0	0	1	1	1	Sox17
Sox5	AI528773|MGC124352	MGI:98367	6	6 G3|6 69.5 cM	SRY-box containing gene 5	Sox5	Sox5	Sox5	-	-	DNA binding, transcription factor activity	SOX5	-	-	-	No	0	0	0	1	1	1	Sox5
Sp8	D930049B17Rik|MGC105193|mBtd	MGI:2443471	12	12 F2	trans-acting transcription factor 8	Sp8	Sp8	Sp8	-	-	nucleic acid binding, DNA binding	SP8	Sp8_predicted	-	Sp1	No	0	0	0	1	1		Sp8
Spic	AU019198|C76795|Prf|Spi-C	MGI:1341168	10	10 C	Spi-C transcription factor (Spi-1/PU.1 related)	Spic	Spic	Spic	-	-	DNA binding, transcription factor activity	SPIC	Spic_predicted	-	-	Yes	0	0	0	1	1	1	Spic
Spred1	5730461F13Rik|AL024345|AW047647	MGI:2150016	2	2 E5	sprouty protein with EVH-1 domain 1, related sequence	Spred1	Spred1	Spred1	inactivation of MAPK activity	-	stem cell factor receptor binding	SPRED1	Spred1	-	Spred	Yes	0	0	0	1	1		Spred1
Sstr1	Smstr-1|Smstr1|sst1	MGI:98327	12	12 C1|12 23.0 cM	somatostatin receptor 1	Sstr1	Sstr1	Sstr1	-	-	rhodopsin-like receptor activity, signal transducer activity	SSTR1	Sstr1	-	-	No	0	0	0	1	1		Sstr1
St6gal2	C230064G14Rik|ST6Gal II|mKIAA1877	MGI:2445190	17	17 C	beta galactoside alpha 2,6 sialyltransferase 2	St6gal2	St6gal2	St6gal2	-	Golgi apparatus	beta-galactoside alpha-2,6-sialyltransferase activity	ST6GAL2	St6gal2	-	ST6Gal	No	0	0	0	1	1		St6gal2
St8sia4	PST|PST-1|ST8SiaIV|Siat8d	MGI:106018	1	1 D	ST8 alpha-N-acetyl-neuraminide alpha-2,8-sialyltransferase 4	St8sia4	St8sia4	St8sia4	protein amino acid glycosylation	-	alpha-N-acetylneuraminate alpha-2,8-sialyltransferase activity	ST8SIA4	St8sia4	-	-	No	0	0	0	1	1		St8sia4
Stat3	1110034C02Rik|AW109958|Aprf	MGI:103038	11	11 D|11 60.5 cM	signal transducer and activator of transcription 3	Stat3	Stat3	Stat3	thermoregulation, eye photoreceptor cell differentiation	-	-	STAT3	Stat3	-	-	Yes	0	0	0	1	1		Stat3
Steap2	4921538B17Rik|AI930049|IPCA-1|IPCA1|PCANAP1|STAMP1|STMP	MGI:1921301	5	5 A1	six transmembrane epithelial antigen of prostate 2	Steap2	Steap2	Steap2	-	early endosome	transporter activity	STEAP2	Steap2_predicted	-	-	Yes	0	0	0	1	1		Steap2
Synpr	1500003F20Rik|SPO	MGI:1919253	14	14 A2	synaptoporin	Synpr	Synpr	Synpr	-	extracellular space	transporter activity	SYNPR	Synpr	-	-	Yes	0	0	0	1	1		Synpr
Tal1	SCL/tal-1|Scl|tal-1	MGI:98480	4	4 D1|4 49.5 cM	T-cell acute lymphocytic leukemia 1	Tal1	Tal1	Tal1	-	-	DNA binding, protein binding	TAL1	Tal1_predicted	-	-	No	0	0	0	1	1	1	Tal1
Tbc1d22b	BC045600|MGC31516|MGC61359	MGI:2681867	17	17 A3.3	TBC1 domain family, member 22B	Tbc1d22b	Tbc1d22b	Tbc1d22b	-	-	-	TBC1D22B	-	F32B6.8a	CG5745	No	0	0	0	1	1		Tbc1d22b
Tbx5	-	MGI:102541	5	5 F|5 65.0 cM	T-box 5	Tbx5	Tbx5	Tbx5	morphogenesis of an epithelium	-	DNA binding	TBX5	Tbx5	-	-	No	0	0	0	1	1	1	Tbx5
Tcf20	2810438H08Rik|SPBP|mKIAA0292	MGI:108399	15	15 E	transcription factor 20	Tcf20	Tcf20	Tcf20	-	-	DNA binding, transcription factor activity	TCF20	Tcf20_mapped	-	-	Yes	0	0	0	1	1	1	Tcf20
Tcf21	Pod-1|Pod1|capsulin|epc|epicardin	MGI:1202715	10	10 A3|10 16.0 cM	transcription factor 21	Tcf21	Tcf21	Tcf21	-	-	DNA binding, transcription factor activity	TCF21	Tcf21	-	-	Yes	0	0	0	1	1	1	Tcf21
Tcfap2d	Tfap2d	MGI:2153466	1	1 A3	transcription factor AP-2, delta	Tcfap2d	Tcfap2d	Tcfap2d	-	transcription factor complex	protein binding	TFAP2D	Tcfap2d_predicted	-	-	No	0	0	0	1	1		Tcfap2d
Tex14	C85585	MGI:1933227	11	11 C	testis expressed gene 14	Tex14	Tex14	Tex14	-	-	nucleotide binding, protein kinase activity	TEX14	Tex14_predicted	-	-	No	0	0	0	1	1		Tex14
Tfpt	2400004F01Rik|AI450389|Amida|FB1	MGI:1916964	7	7 A1	TCF3 (E2A) fusion partner	Tfpt	Tfpt	Tfpt	-	nucleus	protein binding	TFPT	Tfpt	-	-	Yes	0	0	0	1	1		Tfpt
Tgif2	4921501K24|5730599O09Rik|C80753|C81206	MGI:1915299	2	2 H1	TGFB-induced factor 2	Tgif2	Tgif2	Tgif2	-	-	DNA binding, transcription factor activity	TGIF2	RGD1561975_predicted	-	-	Yes	0	0	0	1	1	1	Tgif2
Thbs2	TSP2|Thbs-2	MGI:98738	17	17 8.1 cM	thrombospondin 2	Thbs2	Thbs2	Thbs2	-	-	structural molecule activity, calcium ion binding	THBS2	Thbs2	-	-	Yes	0	0	0	1	1		Thbs2
Tjp3	ZO-3	MGI:1351650	10	10 C1	tight junction protein 3	Tjp3	Tjp3	Tjp3	-	tight junction	protein binding	TJP3	Tjp3_predicted	-	-	No	0	0	0	1	1		Tjp3
Tlx1	Hox-11|Hox11	MGI:98769	19	19 C3|19 43.0 cM	T-cell leukemia, homeobox 1	Tlx1	Tlx1	Tlx1	-	-	DNA binding, transcription factor activity	TLX1	RGD1563655_predicted	-	-	No	0	0	0	1	1	1	Tlx1
Tmem23	9530058O11Rik|AI841905|C80702|MGC30540|MOB|SMS1|SMS1alpha1|SMS1alpha2|SMS1beta|SMS1gamma|Sor1	MGI:2444110	19	19 C1	transmembrane protein 23	Tmem23	Tmem23	Tmem23	lipid metabolism	Golgi trans cisterna	-	TMEM23	Tmem23	sms-1	-	Yes	0	0	0	1	1		Tmem23
Tsc22d1	AA589566|AW105905|Egr5|TSC|TSC-22|Tgfb1i4	MGI:109127	14	14 D3|14 42.0 cM	TSC22 domain family, member 1	Tsc22d1	Tsc22d1	Tsc22d1	-	nucleus	transcription factor activity	TSC22D1	LOC498545	-	bun	Yes	0	0	0	1	1	1	Tsc22d1
Vps52	ARE1|D130068D18|D430041K17Rik|Sacm2l	MGI:1330304	17	17 B1	vacuolar protein sorting 52 (yeast)	Vps52	Vps52	Vps52	transport, protein transport	-	-	VPS52	Vps52	F08C6.3	CG7371	No	0	0	0	1	1		Vps52
Wee1	-	MGI:103075	7	7 E3	wee 1 homolog (S. pombe)	Wee1	Wee1	Wee1	-	-	nucleotide binding, protein kinase activity	WEE1	Wee1	-	wee	Yes	0	0	0	1	1		Wee1
Wt1	D630046I19Rik|Wt-1	MGI:98968	2	2 E|2 58.0 cM	Wilms tumor homolog	Wt1	Wt1	Wt1	vasculogenesis, metanephros development	-	-	WT1	Wt1	-	-	Yes	0	0	0	1	1		Wt1
Xcl1	AI661682|ATAC|LTN|Lptn|SCM-1|SCM-1a|Scyc1	MGI:104593	1	1 H2.2|1 87.0 cM	chemokine (C motif) ligand 1	Xcl1	Xcl1	Xcl1	-	extracellular region	cytokine activity	XCL1, XCL2	Xcl1	-	-	No	0	0	0	1	1		Xcl1
Yaf2	2810021M11Rik	MGI:1914307	15	15 F1	YY1 associated factor 2	Yaf2	Yaf2	Yaf2	biological process unknown	-	molecular function unknown	YAF2	Yaf2_predicted	-	CG12190	No	0	0	0	1	1		Yaf2
Zdhhc6	2400007G07Rik|5930409M18Rik|AI462345|C77369	MGI:1914230	19	19 D2	zinc finger, DHHC domain containing 6	Zdhhc6	Zdhhc6	Zdhhc6	-	-	zinc ion binding, acyltransferase activity	ZDHHC6	Zdhhc6	M18.8	CG5196	Yes	0	0	0	1	1		Zdhhc6
Zfhx1b	9130203F04Rik|SIP1|Zfx1b|Zfxh1b|mKIAA0569	MGI:1344407	2	2 C1	zinc finger homeobox 1b	Zfhx1b	Zfhx1b	Zfhx1b	neural crest cell migration, somitogenesis	-	-	ZFHX1B	Zfhx1b	-	-	Yes	0	0	0	1	1		Zfhx1b
Zfp312	AI451466|AI852056|Fez|Fezl	MGI:1859823	14	14 A1	zinc finger protein 312	Zfp312	Zfp312	Zfp312	axon guidance	nucleus	-	ZNF312	Zfp312_predicted	Y38H8A.5	-	No	0	0	0	1	1		Zfp312
Zfp74	2810054M15Rik|KRAB8|Zfp66|mszf21|mszf77	MGI:107784	7	7 B1|7 9.0 cM	zinc finger protein 74	Zfp74	Zfp74	Zfp74	-	intracellular	nucleic acid binding	ZNF569	Zfp74	-	-	Yes	0	0	0	1	1		Zfp74
Zfp95	AI132486|AI326970|hKraba1	MGI:107533	5	5 G2	zinc finger protein 95	Zfp95	Zfp95	Zfp95	-	-	nucleic acid binding, DNA binding	ZFP95	Zfp95_predicted	-	-	Yes	0	0	0	1	1		Zfp95
Zfp99	2310046C23Rik|2810437E14Rik|MGC117641	MGI:1914485	5	5 G2	zinc finger protein 99	Zfp99	Zfp99	Zfp99	-	-	nucleic acid binding, DNA binding	ZNF394	LOC497683	-	-	No	0	0	0	1	1		Zfp99
Zhx2	Afr-1|Afr1|Raf|mKIAA0854	MGI:2683087	15	15 D1|15 28.4 cM	zinc fingers and homeoboxes protein 2	Zhx2	Zhx2	Zhx2	-	-	nucleic acid binding, DNA binding	ZHX2	Zhx2	-	-	No	0	0	0	1	1		Zhx2
Zic1	ZIC|ZNF201	MGI:106683	9	9 E3.3|9 61.0 cM	zinc finger protein of the cerebellum 1	Zic1	Zic1	Zic1	-	-	nucleic acid binding, DNA binding	ZIC1	Zic1	-	opa	No	0	0	0	1	1		Zic1
Zic2	HPE5|Ku	MGI:106679	14	14 E5|14 62.0 cM	Zic finger protein of the cerebellum 2	Zic2	Zic2	Zic2	neural tube closure	-	nucleic acid binding	ZIC2	Zic2_predicted	-	-	No	0	0	0	1	1		Zic2
Zic4	-	MGI:107201	9	9 E3.3|9 61.0 cM	zinc finger protein of the cerebellum 4	Zic4	Zic4	Zic4	-	-	nucleic acid binding, DNA binding	ZIC4	Zic4_predicted	-	-	No	0	0	0	1	1		Zic4
Zic5	1700049L20Rik|Opr	MGI:1929518	14	-	zinc finger protein of the cerebellum 5	Zic5	Zic5	Zic5	neural tube closure	-	DNA binding	ZIC5	-	-	-	No	0	0	0	1	1	1	Zic5
Zmpste24	A530043O15Rik|D030046F19|FACE1|Face-1|MADB|STE24|Ste24p	MGI:1890508	4	4 D2.2	zinc metallopeptidase, STE24 homolog (S. cerevisiae)	Zmpste24	Zmpste24	Zmpste24	-	-	metalloendopeptidase activity, metalloendopeptidase activity	ZMPSTE24	Zmpste24_predicted	fce-1	CG9000	Yes	0	0	0	1	1		Zmpste24
Zpbp2	1700017D11Rik|2610022C02Rik|MGC107119|ZPBPL	MGI:1916626	11	11 D	zona pellucida binding protein 2	Zpbp2	Zpbp2	Zpbp2	biological process unknown	-	molecular function unknown	ZPBP2	Zpbp2	-	-	No	0	0	0	1	1		Zpbp2
2810030E01Rik	BB088113|MGC59463	MGI:1919918	2	2 A2	RIKEN cDNA 2810030E01 gene	2810030E01Rik	2810030E01Rik	2810030E01Rik	-	nucleus	-	FLJ45187	-	-	-	No	0	0	0	1	1	0	2810030E01Rik
AW049829	AI325508|Hsc20|MGC41340	MGI:2141135	5	5 F	expressed sequence AW049829	AW049829	AW049829	AW049829	protein folding	mitochondrion	-	HSC20	RGD1311005_predicted	-	-	No	0	0	0	1	1	0	AW049829
B230343H07Rik									-	-	-	-	-	-	-	No	0	0	0	1	1	0	B230343H07Rik
Cpt1a	C730027G07|CPTI|Cpt1	MGI:1098296	19	19 A|19 2.0 cM	carnitine palmitoyltransferase 1a, liver	Cpt1a	Cpt1a	Cpt1a	-	mitochondrion	carnitine O-palmitoyltransferase activity	CPT1A	Cpt1a	cpt-1	CPTI	No	0	0	0	1	1	0	Cpt1a
E130016E03Rik	Fsbp|MGC67261|Rad54b	MGI:2444973	4	4 A1	RIKEN cDNA E130016E03 gene	E130016E03Rik	E130016E03Rik	E130016E03Rik	-	-	nucleotide binding, nucleic acid binding	RAD54B	RGD1306507_predicted	-	-	No	0	0	0	1	1	0	E130016E03Rik
Eif1a	C76390|Ef1a|Eftu|Eif4c|eIF-1A	MGI:95298	18	18 C	eukaryotic translation initiation factor 1A	Eif1a	Eif1a	Eif1a	-	-	nucleic acid binding, RNA binding	EIF1AY	Eif1a	-	-	No	0	0	0	1	1	0	Eif1a
Gng10	AV006524	MGI:1336169	4	4 B3|4 27.5 cM	guanine nucleotide binding protein (G protein), gamma 10	Gng10	Gng10	Gng10	-	-	signal transducer activity, small GTPase regulator activity	GNG10	Gng10	-	-	No	0	0	0	1	1	0	Gng10
Hist1h2bh	H2b-221|MGC106612	MGI:2448387	13	-	histone 1, H2bh	Hist1h2bh	Hist1h2bh	Hist1h2bh	-	nucleosome	DNA binding	HIST1H2BI	Hist1h2bn_predicted	-	-	No	0	0	0	1	1	0	Hist1h2bh
Ifi205	D3|D3cDNA	MGI:101847	1	1 H3|1 95.3 cM	interferon activated gene 205	Ifi205	Ifi205	Ifi205	-	-	-	IFI16	Mnda	-	-	No	0	0	0	1	1	0	Ifi205
Kcnn3	MGC123421|MGC123422|SK3|SKCA3	MGI:2153183	3	3 F2	potassium intermediate/small conductance calcium-activated channel, subfamily N, member 3	Kcnn3	Kcnn3	Kcnn3	-	-	ion channel activity, potassium channel activity	KCNN3	Kcnn3	F08A10.1d	SK	No	0	0	0	1	1	0	Kcnn3
Klhl4	B130014A11|C130018J01Rik	MGI:2442829	X	X E1	kelch-like 4 (Drosophila)	Klhl4	Klhl4	Klhl4	-	-	-	KLHL4	RGD1565441_predicted	-	-	No	0	0	0	1	1	0	Klhl4
LOC629699	-	-	12	12 F1	similar to formin 3 CG33556-PA	LOC629699	LOC629699	LOC629699	-	-	-	C14orf151	-	-	-	No	0	0	0	1	1	0	LOC629699
LOC665596	-	-	13	13 A3.1	similar to Histone H2B F (H2B 291A)	LOC665596	LOC665596	LOC665596	-	-	-	HIST1H2BF	-	-	-	No	0	0	0	1	1	0	LOC665596
LOC665622	-	-	13	13 A3.1	similar to Histone H2B F (H2B 291A)	LOC665622	LOC665622	LOC665622	-	-	-	HIST1H2BF	-	-	-	No	0	0	0	1	1	0	LOC665622
LOC667823	-	-	7	7 E3	similar to tripartite motif protein TRIM5	LOC667823	LOC667823	LOC667823	-	-	-	TRIM5	RGD1304579	-	-	No	0	0	0	1	1	0	LOC667823
LOC668144	-	-	13	13 D2.1	similar to 40S ribosomal protein S3a	LOC668144	LOC668144	LOC668144	-	-	-	RPS3A	Rps3a	rps-1	RpS3A	No	0	0	0	1	1	0	LOC668144
Mnda	A730048F03|D3	MGI:3041120	1	1 H3	myeloid cell nuclear differentiation antigen	Mnda	Mnda	Mnda	-	-	-	IFI16	Mnda	-	-	No	0	0	0	1	1	0	Mnda
Olfr68	3'[b]2|3'beta2|MOR22-3	MGI:1341790	7	7 E3	olfactory receptor 68	Olfr68	Olfr68	Olfr68	-	-	signal transducer activity, receptor activity	OR52A5	Olr127_predicted	-	-	No	0	0	0	1	1	0	Olfr68
Msh6	AU044881|AW550279|GTBP|Gtmbp	MGI:1343961	17	17 E4|17 47.0 cM	mutS homolog 6 (E. coli)	Msh6	Msh6	Msh6	-	-	nucleotide binding, DNA binding	MSH6	Msh6_predicted	msh-6	CG7003	Yes	2	2	0	0	0		Msh6	4.6223	4.7027	-0.0804	1.203	0.0061	0.0289	0
Rfc5	2610020K06Rik|2610209F07Rik|36.5kDa|MGC113787	MGI:1919401	5	-	replication factor C (activator 1) 5	Rfc5	Rfc5	Rfc5	-	-	nucleotide binding, DNA binding	-	-	-	-	Yes	2	2	0	0	0		Rfc5	3.9916	4.07209	-0.08049	1.203	0.0134	0.0556	0
Mettl5	2810410A08Rik	MGI:1922672	2	2 C3	methyltransferase like 5	Mettl5	Mettl5	Mettl5	-	nucleus	DNA binding	-	-	methylase	CG9666	Yes	2	2	0	0	0	1	Mettl5	3.6168	3.70469	-0.08789	1.224	0.0068	0.0318	0
Cbx1	Cbx|Cbx-rs2|E430007M08Rik|HP1B|M31|MOD1	MGI:105369	11	11 D|11 58.0 cM	chromobox homolog 1 (Drosophila HP1 beta)	Cbx1	Cbx1	Cbx1	-	chromosome, pericentric region, chromatin	-	CBX1	Cbx1_predicted	-	HP1b	Yes	2	2	0	0	0		Cbx1	4.441	4.53479	-0.09379	1.241	0.0013	0.0081	0
Mical1	MGC27831|MGC38321|MICAL|Nical	MGI:2385847	10	10 B1	microtubule associated monoxygenase, calponin and LIM domain containing 1	Mical1	Mical1	Mical1	-	cytoskeleton	monooxygenase activity	MICAL1	Mical1_predicted	-	-	Yes	2	2	0	0	0		Mical1	3.5503	3.64849	-0.09819	1.253	0.0101	0.0441	0
Nr5a2	D1Ertd308e|Ftf|LRH-1	MGI:1346834	1	1 E4|1 78.0 cM	nuclear receptor subfamily 5, group A, member 2	Nr5a2	Nr5a2	Nr5a2	-	-	DNA binding, transcription factor activity	NR5A2	Nr5a2	-	-	Yes	2	2	0	0	0	1	Nr5a2	2.7431	2.84129	-0.09819	1.253	0.0262	0.0955	0
LOC435970	MGC76792	-	7	7 B3	hypothetical LOC435970	LOC435970	LOC435970	LOC435970	-	-	-	-	-	-	-	No	2	2	0	0	0		LOC435970	3.2361	3.3349	-0.0988	1.255	0.0075	0.0343	0
Zfp710	5430400N05Rik|9830165K13|AI324798	MGI:1921747	7	7 D2	zinc finger protein 710	Zfp710	Zfp710	Zfp710	-	nucleus	zinc ion binding	ZNF710	Zfp710_predicted	-	-	Yes	2	2	0	0	0		Zfp710	3.1618	3.262	-0.1002	1.259	0.0041	0.0206	0
3230401M21Rik	AI551153|mKIAA1924	MGI:1921267	17	17 A3.3	RIKEN cDNA 3230401M21 gene	3230401M21Rik	3230401M21Rik	3230401M21Rik	-	-	-	-	-	-	-	Yes	2	2	0	0	0		3230401M21Rik	3.1753	3.28299	-0.10769	1.281	0.0028	0.0153	0
Sh3gl3	EEN-B2|MGC118269|SH3P13|Sh3d2c|Sh3d2c2	MGI:700011	7	7 D2-3|7 41.0 cM	SH3-domain GRB2-like 3	Sh3gl3	Sh3gl3	Sh3gl3	-	cytoplasm	protein binding	SH3GL3	Sh3gl3	unc-57	endoA	Yes	2	2	0	0	0		Sh3gl3	2.9412	3.05009	-0.10889	1.284	0.0211	0.0806	0
2310012P17Rik	-	MGI:1916873	5	5 E5	RIKEN cDNA 2310012P17 gene	2310012P17Rik	2310012P17Rik	2310012P17Rik	-	-	-	-	-	-	-	Yes	2	2	0	0	0		2310012P17Rik	3.2092	3.3191	-0.1099	1.287	0.0019	0.011	0
5730419I09Rik	C030008B15Rik	MGI:1921991	6	6 G2	RIKEN cDNA 5730419I09 gene	5730419I09Rik	5730419I09Rik	5730419I09Rik	-	-	-	KIAA0528	RGD1304592_predicted	-	CG6454	Yes	2	2	0	0	0		5730419I09Rik	3.5541	3.66779	-0.11369	1.299	0.0005	0.0035	0
Stmn1	19K|AI131641|Lag|Lap18|PP17|PP18|PR22|SMN|op18|p18|p19|pig	MGI:96739	4	4 D3|4 65.7 cM	stathmin 1	Stmn1	Stmn1	Stmn1	-	cytoplasm	protein binding	STMN1	Stmn1	-	-	Yes	2	2	0	0	0		Stmn1	4.6622	4.77739	-0.11519	1.303	0.0003	0.0026	0
Rnaseh2a	2400006P09Rik|RNASEHI|RNHIA|RNHL	MGI:1916974	8	8 C3	ribonuclease H2, large subunit	Rnaseh2a	Rnaseh2a	Rnaseh2a	-	-	RNA binding, nuclease activity	RNASEH2A	Rnaseh2a	rnh-2	CG13690	Yes	2	2	0	0	0		Rnaseh2a	3.5724	3.68829	-0.11589	1.305	0.0006	0.0043	0
Mrpl47	4833424P18Rik|CGI-204|MTF/L47|NCM1	MGI:1921850	3	3 B	mitochondrial ribosomal protein L47	Mrpl47	Mrpl47	Mrpl47	-	mitochondrion	structural constituent of ribosome	MRPL47	Mrpl47	-	Rlc1	Yes	2	2	0	0	0		Mrpl47	3.5508	3.6745	-0.1237	1.329	0.0001	0.001	0
Fkbp5	51kDa|D17Ertd592e|Dit1|FKBP51	MGI:104670	17	17 A3.3|17 13.0 cM	FK506 binding protein 5	Fkbp5	Fkbp5	Fkbp5	-	-	peptidyl-prolyl cis-trans isomerase activity, binding	FKBP5	Fkbp5	-	-	Yes	2	2	0	0	0		Fkbp5	3.3269	3.45309	-0.12619	1.337	0.0003	0.0026	0
Zfp422-rs1	A430003O12Rik|AI842447|C430039G02Rik|C530035A18Rik|Krox-25-2	MGI:3028594	17	17 B1	zinc finger protein 422, related sequence 1	Zfp422-rs1	Zfp422-rs1	Zfp422-rs1	-	nucleus	zinc ion binding	-	LOC314600	-	-	Yes	2	2	0	0	0		Zfp422-rs1	2.7954	2.92479	-0.12939	1.347	0.014	0.0577	0
Nipsnap1	-	MGI:1278344	11	11 A1	4-nitrophenylphosphatase domain and non-neuronal SNAP25-like protein homolog 1 (C. elegans)	Nipsnap1	Nipsnap1	Nipsnap1	biological process unknown	-	molecular function unknown	NIPSNAP1	Nipsnap1	4-NITROPHENYLPHOSPHATASE	Nipsnap	Yes	2	2	0	0	0		Nipsnap1	3.5602	3.69079	-0.13059	1.35	0.0001	0.0009	0
Btbd15	6030404E16Rik	MGI:1925123	9	9 A4	BTB (POZ) domain containing 15	Btbd15	Btbd15	Btbd15	biological process unknown	-	molecular function unknown	BTBD15	Btbd15	-	-	Yes	2	2	0	0	0		Btbd15	3.5836	3.716	-0.1324	1.356	0	0.0004	0
Rcc2	2610510H01Rik|2610529N02Rik|AA536646|AA675016|Td60|mKIAA1470	MGI:1919784	4	4 D3	regulator of chromosome condensation 2	Rcc2	Rcc2	Rcc2	-	chromosome, pericentric region, nucleus	-	RCC2	Rcc2_predicted	-	CG9135	Yes	2	2	0	0	0		Rcc2	4.5831	4.72569	-0.14259	1.388	0	0	0
Abcc4	D630049P08Rik|MOAT-B|MOATB|MRP4	MGI:2443111	14	14 E4	ATP-binding cassette, sub-family C (CFTR/MRP), member 4	Abcc4	Abcc4	Abcc4	-	-	nucleotide binding, ATP binding	ABCC4	-	mrp-6	CG7627	Yes	2	2	0	0	0		Abcc4	3.6835	3.83199	-0.14849	1.407	0	0.0001	0
Eif2s2	2810026E11Rik|38kDa|AA408636|AA571381|AA986487|AW822225|D2Ertd303e|EIF2|EIF2B|MGC130606	MGI:1914454	2	2 H1|2 90.0 cM	eukaryotic translation initiation factor 2, subunit 2 (beta)	Eif2s2	Eif2s2	Eif2s2	-	-	DNA binding, translation initiation factor activity	EIF2S2	Eif2s2	K04G2.1	eIF-2beta	Yes	2	2	0	0	0		Eif2s2	4.0782	4.2275	-0.1493	1.41	0	0.0002	0
Ide	1300012G03Rik|4833415K22Rik|AA675336|AI507533	MGI:96412	19	19 C2|19 25.0 cM	insulin degrading enzyme	Ide	Ide	Ide	-	-	metalloendopeptidase activity, insulysin activity	IDE	Ide	peptidase	Ide	Yes	2	2	0	0	0		Ide	3.1191	3.27079	-0.15169	1.418	0.0002	0.0016	0
Gcat	AI526977|Kbl	MGI:1349389	15	15 E1|15 46.6 cM	glycine C-acetyltransferase (2-amino-3-ketobutyrate-coenzyme A ligase)	Gcat	Gcat	Gcat	-	mitochondrion, mitochondrial inner membrane	-	GCAT	-	T25B9.1	CG10361	Yes	2	2	0	0	0		Gcat	3.5449	3.69699	-0.15209	1.419	0	0	0
Rbpsuh	AI843960|CBF1|Igkjrb|Igkrsbp|RBP-J|RBPjk	MGI:96522	5	5 C1-C3|5 37.5 cM	recombining binding protein suppressor of hairless (Drosophila)	Rbpsuh	Rbpsuh	Rbpsuh	angiogenesis, epithelial to mesenchymal transition	-	-	RBPSUH	Rbpsuh_predicted	lag-1	Su(H)	Yes	2	2	0	0	0		Rbpsuh	3.3151	3.4681	-0.153	1.422	0.0004	0.003	0
Hirip3	B130036O03|C86302	MGI:2142364	7	7 F3	HIRA interacting protein 3	Hirip3	Hirip3	Hirip3	-	-	-	HIRIP3	Hirip3	-	-	Yes	2	2	0	0	0		Hirip3	3.8983	4.0555	-0.1572	1.436	0	0	0
Pold2	50kDa|p50|po1D2	MGI:1097163	11	11 A2	polymerase (DNA directed), delta 2, regulatory subunit	Pold2	Pold2	Pold2	-	-	DNA binding, DNA-directed DNA polymerase activity	POLD2	Pold2	-	CG12018	Yes	2	2	0	0	0		Pold2	2.9483	3.111	-0.1627	1.454	0.0092	0.0408	0
Dnmt3l	D6Ertd14e|MGC102308|ecat7	MGI:1859287	10	10 C1|10 41.6 cM	DNA (cytosine-5-)-methyltransferase 3-like	Dnmt3l	Dnmt3l	Dnmt3l	embryonic development (sensu Mammalia)	-	protein binding	DNMT3L	Dnmt3l	-	-	Yes	2	2	0	0	0		Dnmt3l	4.0388	4.206	-0.1672	1.469	0	0	0
Rnf138	2410015A17Rik|2810480D20Rik|STRIN|Trif|Trif-d	MGI:1929211	18	18 A2	ring finger protein 138	Rnf138	Rnf138	Rnf138	biological process unknown	-	molecular function unknown	RNF138	Rnf138	-	-	Yes	2	2	0	0	0		Rnf138	3.5269	3.697	-0.1701	1.479	0.0006	0.0042	0
Csrp2	AW551867|Crp2|SmLim	MGI:1202907	10	10 D1	cysteine and glycine-rich protein 2	Csrp2	Csrp2	Csrp2	-	nucleus	molecular function unknown	CSRP2	Csrp2	-	-	Yes	2	2	0	0	0		Csrp2	4.1489	4.31929	-0.17039	1.48	0	0	0
Sntb2	Snt2	MGI:101771	8	8 D3|8 52.0 cM	syntrophin, basic 2	Sntb2	Sntb2	Sntb2	-	-	actin binding, calcium ion binding	SNTB2	-	-	-	Yes	2	2	0	0	0		Sntb2	2.9209	3.09299	-0.17209	1.486	0.0069	0.0321	0
Tspan13	1100001I23Rik|NET-6|Tm4sf13	MGI:1913359	12	12 B2	tetraspanin 13	Tspan13	Tspan13	Tspan13	-	membrane, integral to membrane	-	TSPAN13	LOC500643	-	Tsp97E	Yes	2	2	0	0	0		Tspan13	3.0619	3.23399	-0.17209	1.486	0.0053	0.0258	0
Arih2	AI843547|ARI2|TRIAD1|UIP48	MGI:1344361	9	9 F2	ariadne homolog 2 (Drosophila)	Arih2	Arih2	Arih2	-	nucleus	protein binding	ARIH2	-	T12E12.1	ari-2	Yes	2	2	0	0	0		Arih2	4.0105	4.18329	-0.17279	1.488	0	0	0
Gabpa	-	MGI:95610	16	16 55.0 cM	GA repeat binding protein, alpha	Gabpa	Gabpa	Gabpa	-	-	DNA binding, transcription factor activity	GABPA	Gabpa_predicted	-	Ets97D	Yes	2	2	0	0	0	1	Gabpa	3.3277	3.51229	-0.18459	1.529	0	0.0003	0
Nolc1	3230402K17Rik|AA408077|AA536818|AU046071|NOPP130|NOPP140|P130|mKIAA0035	MGI:1918019	19	19 C3	nucleolar and coiled-body phosphoprotein 1	Nolc1	Nolc1	Nolc1	-	nucleoplasm	protein binding	NOLC1	Nolc1	-	Nopp140	Yes	2	2	0	0	0		Nolc1	3.1751	3.36399	-0.18889	1.544	0.0003	0.0026	0
Pcolce2	2400001O18Rik|Pcpe2	MGI:1923727	9	9 E3.3	procollagen C-endopeptidase enhancer 2	Pcolce2	Pcolce2	Pcolce2	-	extracellular space	heparin binding	PCOLCE2	-	-	-	Yes	2	2	0	0	0		Pcolce2	3.0532	3.2422	-0.189	1.545	0.0003	0.0024	0
Ift172	4930553F24Rik|Slb|wim	MGI:2682064	5	5 B1	intraflagellar transport 172 homolog (Chlamydomonas)	Ift172	Ift172	Ift172	neural tube formation	-	oxygen transporter activity	IFT172	-	osm-1	osm-1	Yes	2	2	0	0	0		Ift172	3.1211	3.31689	-0.19579	1.569	0	0	0
Cxxc6	2510010B09Rik|D10Ertd17e|LCX|Tet1|mKIAA1676	MGI:1098693	10	10 B4|10 32.0 cM	CXXC finger 6	Cxxc6	Cxxc6	Cxxc6	biological process unknown	-	molecular function unknown	CXXC6	-	-	-	Yes	2	2	0	0	0		Cxxc6	3.5028	3.69869	-0.19589	1.569	0	0.0001	0
Sms	AI427066|Gy|gyro	MGI:109490	X	X F4|X 65.45 cM	spermine synthase	Sms	Sms	Sms	spermine metabolism	-	catalytic activity	SMS	MGC124869	-	CG4300	Yes	2	2	0	0	0		Sms	3.0241	3.2203	-0.1962	1.571	0	0	0
Upf3b	5730594O13Rik|AI317193|AW541158|RENT3B|UPF3X	MGI:1915384	X	X A2	UPF3 regulator of nonsense transcripts homolog B (yeast)	Upf3b	Upf3b	Upf3b	-	nucleus	mRNA binding	UPF3B	Upf3b_predicted	smg-4	Upf3	Yes	2	2	0	0	0		Upf3b	3.0125	3.216	-0.2035	1.597	0	0	0
Mthfd1l	2410004L15Rik|AI647056|Fthfsdc1	MGI:1924836	10	10 A1	methylenetetrahydrofolate dehydrogenase (NADP+ dependent) 1-like	Mthfd1l	Mthfd1l	Mthfd1l	-	-	catalytic activity, formate-tetrahydrofolate ligase activity	MTHFD1L	Mthfd1l_predicted	-	-	Yes	2	2	0	0	0		Mthfd1l	3.9187	4.1238	-0.2051	1.603	0	0	0
Ildr1	AU041483|AU044638	MGI:2146574	16	16 B3	immunoglobulin-like domain containing receptor 1	Ildr1	Ildr1	Ildr1	-	extracellular space	receptor activity	ILDR1	-	-	-	Yes	2	2	0	0	0		Ildr1	3.2641	3.47049	-0.20639	1.608	0	0	0
Pbef1	1110035O14Rik|AI314458|Nampt|Pbef|Visfatin	MGI:1929865	12	12 B1	pre-B-cell colony-enhancing factor 1	Pbef1	Pbef1	Pbef1	-	cytoplasm	nicotinate phosphoribosyltransferase activity	PBEF1	Pbef1	-	-	Yes	2	2	0	0	0		Pbef1	3.134	3.34589	-0.21189	1.628	0	0	0
4122402O22Rik	mKIAA1418	MGI:1924876	16	16 B1	RIKEN cDNA 4122402O22 gene	4122402O22Rik	4122402O22Rik	4122402O22Rik	-	integral to membrane	hydrolase activity	FLJ20297	RGD1310674	-	CG6962	Yes	2	2	0	0	0		4122402O22Rik	3.1434	3.35589	-0.21249	1.631	0	0	0
Parp1	5830444G22Rik|AI893648|Adprp|Adprt1|C80510|PARP|PPOL|parp-1|sPARP-1	MGI:1340806	1	1 H5|1 98.6 cM	poly (ADP-ribose) polymerase family, member 1	Parp1	Parp1	Parp1	telomere maintenance	-	DNA binding	PARP1	Parp1	pme-1, pme-6	Parp	Yes	2	2	0	0	0	1	Parp1	4.2179	4.43709	-0.21919	1.656	0	0	0
Lphn1	2900070I05Rik|AI182398|CLIBA|Lec2|MGC109680|mKIAA0821	MGI:1929461	8	8 C3	latrophilin 1	Lphn1	Lphn1	Lphn1	biological process unknown	-	signal transducer activity	LPHN1	Lphn1	-	-	Yes	2	2	0	0	0		Lphn1	3.2497	3.4697	-0.22	1.659	0	0	0
Pcmtd1	8430411F12Rik|A030012M09Rik|MGC117877	MGI:2441773	1	1 A1	protein-L-isoaspartate (D-aspartate) O-methyltransferase domain containing 1	Pcmtd1	Pcmtd1	Pcmtd1	-	nucleus	protein-L-isoaspartate (D-aspartate) O-methyltransferase activity	PCMTD1	RGD1307986_predicted	-	-	Yes	2	2	0	0	0		Pcmtd1	3.1557	3.37639	-0.22069	1.662	0	0	0
Eif1ay	1500010B24Rik|AI426898	MGI:1913485	X	X F4	eukaryotic translation initiation factor 1A, Y-linked	Eif1ay	Eif1ay	Eif1ay	-	-	nucleic acid binding, RNA binding	EIF1AX	RGD1560198_predicted	H06H21.3	eIF-1A	Yes	2	2	0	0	0		Eif1ay	3.107	3.32819	-0.22119	1.664	0.0001	0.0008	0
Hunk	Bstk1|Mak-v	MGI:1347352	16	16 C3.3|16 58.0 cM	hormonally upregulated Neu-associated kinase	Hunk	Hunk	Hunk	-	-	nucleotide binding, protein kinase activity	HUNK	RGD1565091_predicted	-	-	Yes	2	2	0	0	0		Hunk	3.2631	3.48819	-0.22509	1.679	0	0	0
Fgd5	C330025N11Rik|FLJ00274|ZFYVE23|mFLJ00274	MGI:2443369	6	6 D1	FYVE, RhoGEF and PH domain containing 5	Fgd5	Fgd5	Fgd5	-	-	guanyl-nucleotide exchange factor activity, Rho guanyl-nucleotide exchange factor activity	FGD5	Fgd5_predicted	-	-	Yes	2	2	0	0	0		Fgd5	2.5854	2.8109	-0.2255	1.68	0.0003	0.0023	0
Ptgis	Cyp8|Cyp8a1|Pgi2|Pgis|Ptgi	MGI:1097156	2	2 H3	prostaglandin I2 (prostacyclin) synthase	Ptgis	Ptgis	Ptgis	prostaglandin biosynthesis	-	monooxygenase activity	PTGIS	Ptgis	-	-	Yes	2	2	0	0	0		Ptgis	2.8852	3.11189	-0.22669	1.685	0	0	0
Sfrs1	1110054N12Rik|5730507C05Rik|6330415C05Rik|AI482334|AW491331	MGI:98283	11	11 C|11 49.0 cM	splicing factor, arginine/serine-rich 1 (ASF/SF2)	Sfrs1	Sfrs1	Sfrs1	nuclear mRNA splicing, via spliceosome	-	nucleotide binding	SFRS1	-	rsp-3	SF2	Yes	2	2	0	0	0		Sfrs1	3.3197	3.54669	-0.22699	1.686	0	0	0
Rps6ka2	90kDa|D17Wsu134e|Rps6ka-rs1|Rsk3|p90rsk|pp90rsk	MGI:1342290	17	17 F4|17 3.65 cM	ribosomal protein S6 kinase, polypeptide 2	Rps6ka2	Rps6ka2	Rps6ka2	mitotic metaphase	-	nucleotide binding	RPS6KA2	Rps6ka2	-	-	Yes	2	2	0	0	0		Rps6ka2	3.072	3.30089	-0.22889	1.693	0	0	0
Wdr74	5730436H21Rik|AA407588	MGI:2147427	19	19 A	WD repeat domain 74	Wdr74	Wdr74	Wdr74	transport	nucleus	-	WDR74	-	T06E6.1	-	Yes	2	2	0	0	0		Wdr74	3.5561	3.7914	-0.2353	1.719	0	0	0
Tpd52l1	D53	MGI:1298386	10	10 A4-B2	tumor protein D52-like 1	Tpd52l1	Tpd52l1	Tpd52l1	-	early endosome	protein binding	TPD52L1	RGD1564417_predicted	-	-	Yes	2	2	0	0	0		Tpd52l1	2.8208	3.05999	-0.23919	1.734	0	0	0
Etnk1	1110061E11Rik|4930555L11Rik|AI195356|AI841245|C80956|D6Ertd3e|EKI1	MGI:1922570	6	6 G3|6 74.0 cM	ethanolamine kinase 1	Etnk1	Etnk1	Etnk1	-	-	ethanolamine kinase activity, kinase activity	ETNK1	Etnk1_predicted	ckc-1	eas	Yes	2	2	0	0	0		Etnk1	2.9425	3.1884	-0.2459	1.761	0	0	0
Hsf2bp	4932437G14Rik	MGI:1921627	17	17 B1	heat shock transcription factor 2 binding protein	Hsf2bp	Hsf2bp	Hsf2bp	transcription from RNA polymerase II promoter, protein folding	-	-	HSF2BP	RGD1565879_predicted	-	-	Yes	2	2	0	0	0		Hsf2bp	3.5161	3.7637	-0.2476	1.768	0	0	0
1200015N20Rik	C030038O19Rik|KIAA1796|mKIAA1796	MGI:1918971	10	10 B5.2	RIKEN cDNA 1200015N20 gene	1200015N20Rik	1200015N20Rik	1200015N20Rik	-	-	-	FAM13C1	RGD1310149_predicted	-	-	Yes	2	2	0	0	0		1200015N20Rik	2.7534	3.00139	-0.24799	1.77	0.0007	0.0046	0
Paqr3	6330415A20Rik|AY424292	MGI:2679683	5	5 E3	progestin and adipoQ receptor family member III	Paqr3	Paqr3	Paqr3	-	membrane	receptor activity	PAQR3	Paqr3	Y67A10A.8	CG7530	Yes	2	2	0	0	0		Paqr3	2.6912	2.94019	-0.24899	1.774	0.0001	0.0013	0
A2m	A2mp	MGI:2449119	6	6 F1|6 61.7 cM	alpha-2-macroglobulin	A2m	A2m	A2m	-	-	protease inhibitor activity	A2M	A2m	-	-	Yes	2	2	0	0	0		A2m	3.0174	3.2665	-0.2491	1.774	0.0063	0.0297	0
Sub1	AI842364|P15|P9|Pc4|Rpo2tc1	MGI:104811	15	15 A2	SUB1 homolog (S. cerevisia	Sub1	Sub1	Sub1	-	-	DNA binding, transcription coactivator activity	SUB1	Sub1	-	-	Yes	2	2	0	0	0	1	Sub1	3.2492	3.499	-0.2498	1.777	0	0	0
Cuedc2	3010002G01Rik	MGI:1914366	19	19 D1	CUE domain containing 2	Cuedc2	Cuedc2	Cuedc2	-	extracellular space	-	CUEDC2	Cuedc2_predicted	-	CG9636	Yes	2	2	0	0	0		Cuedc2	3.0938	3.35	-0.2562	1.803	0	0	0
Nmt1	AW536594	MGI:102579	11	11 D	N-myristoyltransferase 1	Nmt1	Nmt1	Nmt1	embryonic development (sensu Mammalia)	-	glycylpeptide N-tetradecanoyltransferase activity	NMT1	Nmt1	-	Nmt	Yes	2	2	0	0	0		Nmt1	2.9786	3.24399	-0.26539	1.842	0	0	0
Dpysl4	AI173505|CRMP-3|Crmp3|DPY4|Drp-4|Ulip4	MGI:1349764	7	7 F4	dihydropyrimidinase-like 4	Dpysl4	Dpysl4	Dpysl4	-	-	protein binding, hydrolase activity	DPYSL4	Dpysl4	-	-	Yes	2	2	0	0	0		Dpysl4	2.8768	3.14229	-0.26549	1.842	0.0004	0.0031	0
Mid1ip1	3110038L01Rik|Mig12	MGI:1915291	X	X A1.2	Mid1 interacting protein 1 (gastrulation specific G12-like (zebrafish))	Mid1ip1	Mid1ip1	Mid1ip1	-	nucleus	protein binding	MID1IP1	Mig12	-	-	Yes	2	2	0	0	0		Mid1ip1	3.2104	3.47679	-0.26639	1.846	0	0	0
Rpap1	1190005L06Rik|A730023M06Rik|AU041788|AW107702|mKIAA1403	MGI:1916175	2	2 E5	RNA polymerase II associated protein 1	Rpap1	Rpap1	Rpap1	biological process unknown	-	protein binding	RPAP1	Rpap1	-	-	Yes	2	2	0	0	0		Rpap1	3.4003	3.67059	-0.27029	1.863	0	0	0
Ier2	AI317238|ch1|pip92	MGI:104815	8	8 C3|8 38.4 cM	immediate early response 2	Ier2	Ier2	Ier2	biological process unknown	-	molecular function unknown	IER2	Ier2	-	-	Yes	2	2	0	0	0		Ier2	3.9361	4.20699	-0.27089	1.865	0	0	0
Msh2	AI788990	MGI:101816	17	17 E4|17 45.9 cM	mutS homolog 2 (E. coli)	Msh2	Msh2	Msh2	-	-	nucleotide binding, DNA binding	MSH2	Msh2	-	spel1	Yes	2	2	0	0	0		Msh2	2.7929	3.0689	-0.276	1.887	0	0	0
Xpot	1110004L07Rik|3110065H13Rik|AI452076|C79645|EXPORTIN-T	MGI:1920442	10	10 D3	exportin, tRNA (nuclear export receptor for tRNAs)	Xpot	Xpot	Xpot	-	-	tRNA binding, RNA binding	XPOT	Xpot_predicted	imb-6	-	Yes	2	2	0	0	0		Xpot	3.6281	3.9087	-0.2806	1.908	0	0	0
Lama1	AA408497|Lama	MGI:99892	17	17 E1.1|17 38.0 cM	laminin, alpha 1	Lama1	Lama1	Lama1	morphogenesis of an epithelial sheet	-	receptor binding	LAMA1	Lama1_predicted	-	wb	Yes	2	2	0	0	0		Lama1	2.8155	3.1034	-0.2879	1.94	0	0	0
Notch4	Int-3|Int3	MGI:107471	17	17 B1|17 18.72 cM	Notch gene homolog 4 (Drosophila)	Notch4	Notch4	Notch4	-	-	receptor activity, calcium ion binding	NOTCH4	Notch4	-	-	Yes	2	2	0	0	0		Notch4	2.7106	2.9985	-0.2879	1.94	0	0	0
Helb	AI447783|D10Ertd664e	MGI:2152895	10	10 D2|10 69.0 cM	helicase (DNA) B	Helb	Helb	Helb	-	-	ATP-dependent DNA helicase activity, helicase activity	HELB	RGD1560103_predicted	-	-	Yes	2	2	0	0	0		Helb	3.3988	3.68909	-0.29029	1.951	0	0	0
Aes	AL024115|Grg|Grg5	MGI:95806	10	10 C1|10 43.0 cM	amino-terminal enhancer of split	Aes	Aes	Aes	skeletal development	-	transcription corepressor activity	AES	Aes	-	-	Yes	2	2	0	0	0	1	Aes	3.4906	3.7819	-0.2913	1.955	0	0	0
Esco2	2410004I17Rik|D030072L07Rik	MGI:1919238	14	14 D1	establishment of cohesion 1 homolog 2 (S. cerevisiae)	Esco2	Esco2	Esco2	cell cycle	nucleus	-	ESCO2	RGD1566411_predicted, Esco2_predicted	-	-	Yes	2	2	0	0	0		Esco2	2.7917	3.0851	-0.2934	1.965	0	0.0001	0
2410081M15Rik	AI480941	MGI:1920930	4	4 D2.2	RIKEN cDNA 2410081M15 gene	2410081M15Rik	2410081M15Rik	2410081M15Rik	-	nucleus	zinc ion binding	LOC653121	Zbtb8_predicted	-	-	Yes	2	2	0	0	0		2410081M15Rik	3.057	3.3586	-0.3016	2.002	0	0	0
Cdo1	1300002L19Rik|Cdo|D18Ucla3	MGI:105925	18	18 C|18 23.0 cM	cysteine dioxygenase 1, cytosolic	Cdo1	Cdo1	Cdo1	-	cytosol	iron ion binding	CDO1	Cdo1	F56F10.3	CG5493	Yes	2	2	0	0	0		Cdo1	2.7111	3.01339	-0.30229	2.005	0	0	0
2700094F01Rik	AI428435	MGI:1919899	6	6 A3.3	RIKEN cDNA 2700094F01 gene	2700094F01Rik	2700094F01Rik	2700094F01Rik	-	-	-	FLJ14803	RGD1309682	-	CG6479	Yes	2	2	0	0	0		2700094F01Rik	2.9101	3.218	-0.3079	2.031	0	0	0
Rpl22	2700038K18Rik	MGI:99262	4	4 E2	ribosomal protein L22	Rpl22	Rpl22	Rpl22	-	-	RNA binding, structural constituent of ribosome	RPL22	Rpl22	rpl-22	RpL22	Yes	2	2	0	0	0		Rpl22	3.7442	4.0566	-0.3124	2.053	0	0	0
Agtrap	AT1R|Atrap|D4Wsu124e	MGI:1339977	4	4 E1|4 76.4 cM	angiotensin II, type I receptor-associated protein	Agtrap	Agtrap	Agtrap	-	-	receptor activity, angiotensin type II receptor activity	AGTRAP	Agtrap	-	-	Yes	2	2	0	0	0		Agtrap	3.519	3.83569	-0.31669	2.073	0	0	0
Sall4	5730441M18Rik|AA407717|AL022809|AW536104|C330011P20Rik|C78083|C78563|Tex20	MGI:2139360	2	2 H3|2 99.0 cM	sal-like 4 (Drosophila)	Sall4	Sall4	Sall4	negative regulation of transcription from RNA polymerase II promoter	-	protein binding	SALL4	-	-	-	Yes	2	2	0	0	0		Sall4	2.9958	3.31999	-0.32419	2.109	0	0	0
Tcea3	S-II	MGI:1196908	4	4 D3	transcription elongation factor A (SII), 3	Tcea3	Tcea3	Tcea3	-	-	DNA binding, RNA polymerase II transcription factor activity	TCEA3	Tcea3	-	-	Yes	2	2	0	0	0	1	Tcea3	3.6743	4.0003	-0.326	2.118	0	0	0
Slc1a3	AI504299|B430115D02Rik|Eaat1|GLAST|GLAST-1|GLU-T|GluT-1|Gmt1|MGluT1	MGI:99917	15	15 A2|15 6.7 cM	solute carrier family 1 (glial high affinity glutamate transporter), member 3	Slc1a3	Slc1a3	Slc1a3	-	-	organic acid:sodium symporter activity, carrier activity	SLC1A3	Slc1a3	glt-5	Eaat1	Yes	2	2	0	0	0		Slc1a3	2.4984	2.82589	-0.32749	2.125	0.0001	0.0014	0
Nova1	9430099M15Rik|Nova-1	MGI:104297	12	12 B3|12 20.0 cM	neuro-oncological ventral antigen 1	Nova1	Nova1	Nova1	nuclear mRNA splicing, via spliceosome, nuclear mRNA splicing, via spliceosome	-	-	-	-	-	-	Yes	2	2	0	0	0		Nova1	2.467	2.7979	-0.3309	2.142	0.0027	0.0145	0
0610039J04Rik	3110004G14Rik|AI413388|C76402	MGI:1913333	8	8 D1	RIKEN cDNA 0610039J04 gene	0610039J04Rik	0610039J04Rik	0610039J04Rik	-	nucleus	-	SETD6	RGD1560538_predicted	-	-	Yes	2	2	0	0	0		0610039J04Rik	3.1789	3.5117	-0.3328	2.151	0	0	0
Rpp25	AI851155|MGC102363	MGI:2143151	9	9 B	ribonuclease P 25 subunit (human)	Rpp25	Rpp25	Rpp25	-	-	nucleic acid binding, RNA binding	RPP25	Rpp25	-	-	Yes	2	2	0	0	0		Rpp25	2.519	2.85289	-0.33389	2.157	0	0	0
Akr1b3	ALR2|AR|Ahr-1|Ahr1|Akr1b1|Aldor1|Aldr1	MGI:1353494	6	6 B1|6 13.0 cM	aldo-keto reductase family 1, member B3 (aldose reductase)	Akr1b3	Akr1b3	Akr1b3	-	-	aldehyde reductase activity, oxidoreductase activity	AKR1B1	Akr1b4	-	-	Yes	2	2	0	0	0		Akr1b3	3.8089	4.14529	-0.33639	2.169	0	0	0
AI448196	Gm195	MGI:2147887	X	X E3	expressed sequence AI448196	AI448196	AI448196	AI448196	-	-	-	ARMCX4	RGD1561477_predicted	-	-	Yes	2	2	0	0	0		AI448196	3.0006	3.3378	-0.3372	2.173	0	0	0
Zfp704	C030026M03|C030034L19Rik|Gig1	MGI:2180715	3	3 A1	zinc finger protein 704	Zfp704	Zfp704	Zfp704	-	nucleus	zinc ion binding	ZNF704	RGD1563869_predicted	-	-	Yes	2	2	0	0	0		Zfp704	2.8565	3.19859	-0.34209	2.198	0	0	0
Rbpms2	2400008B06Rik|AI316523	MGI:1919223	9	9 C	RNA binding protein with multiple splicing 2	Rbpms2	Rbpms2	Rbpms2	-	-	nucleic acid binding	RBPMS2	RGD1561222_predicted	mec-8	-	Yes	2	2	0	0	0		Rbpms2	3.9991	4.3417	-0.3426	2.2	0	0	0
Aldh2	Ahd-5|Ahd5	MGI:99600	5	5 F-G1	aldehyde dehydrogenase 2, mitochondrial	Aldh2	Aldh2	Aldh2	-	mitochondrion	aldehyde dehydrogenase (NAD) activity	ALDH2	-	alh-1	Aldh	Yes	2	2	0	0	0		Aldh2	3.4406	3.7879	-0.3473	2.224	0	0	0
Laptm4b	C330023P13Rik|LAPTM4beta	MGI:1890494	15	15 B3.1	lysosomal-associated protein transmembrane 4B	Laptm4b	Laptm4b	Laptm4b	-	integral to membrane	-	LAPTM4B	Laptm4b	-	-	Yes	2	2	0	0	0		Laptm4b	3.3391	3.687	-0.3479	2.227	0	0	0
Vegfa	VEGF-A|VEGF120|VPF|Vegf	MGI:103178	17	17 B3|17 24.2 cM	vascular endothelial growth factor A	Vegfa	Vegfa	Vegfa	regulation of progression through cell cycle, angiogenesis	-	-	VEGF	Vegfa	-	-	Yes	2	2	0	0	0		Vegfa	3.1525	3.5012	-0.3487	2.232	0	0	0
Txnip	1200008J08Rik|AA682105|Hyplip1|THIF|VDUP1|mVDUP1	MGI:1889549	3	3 47.1 cM	thioredoxin interacting protein	Txnip	Txnip	Txnip	-	-	enzyme inhibitor activity, protein binding	TXNIP	Txnip	-	-	Yes	2	2	0	0	0		Txnip	3.9207	4.26999	-0.34929	2.235	0	0	0
Sirt3	2310003L23Rik|AI848213|Sir2l3	MGI:1927665	7	7 F4	sirtuin 3 (silent mating type information regulation 2, homolog) 3 (S. cerevisiae)	Sirt3	Sirt3	Sirt3	-	chromatin silencing complex	DNA binding	SIRT3	Sirt3_predicted	-	-	Yes	2	2	0	0	0	1	Sirt3	3.235	3.5868	-0.3518	2.248	0	0	0
Slc27a2	ACSVL1|FATP2|VLCS|Vlac|Vlacs	MGI:1347099	2	2 F1	solute carrier family 27 (fatty acid transporter), member 2	Slc27a2	Slc27a2	Slc27a2	long-chain fatty acid metabolism	-	catalytic activity	SLC27A2	-	-	-	Yes	2	2	0	0	0		Slc27a2	2.8332	3.18699	-0.35379	2.258	0	0.0002	0
Robo1	AW494633|AW742721|DUTT1	MGI:1274781	16	16 C3.1	roundabout homolog 1 (Drosophila)	Robo1	Robo1	Robo1	-	-	receptor activity, protein binding	ROBO1	Robo1	-	lea	Yes	2	2	0	0	0		Robo1	2.8809	3.23479	-0.35389	2.258	0	0	0
Zfp292	5730450D02Rik|5830493J20Rik|9430062L07Rik|AI449016|Krox-10|Zfp-15|Zfp15|Zn-15|Zn-16|mKIAA0530	MGI:1353423	4	4 A5|4 17.2 cM	zinc finger protein 292	Zfp292	Zfp292	Zfp292	biological process unknown	-	molecular function unknown	ZNF292	Znf292	-	-	Yes	2	2	0	0	0		Zfp292	3.1774	3.5327	-0.3553	2.266	0	0	0
Gja7	C130009G16Rik|Cnx45|Cx45|Gja-7	MGI:95718	11	11 E1	gap junction membrane channel protein alpha 7	Gja7	Gja7	Gja7	-	gap junction	gap-junction forming channel activity	GJA7	-	-	-	Yes	2	2	0	0	0		Gja7	3.1727	3.5294	-0.3567	2.273	0	0	0
Lrmp	AI553456|D6Int3|D6Int4|D6Int5|D6Int7|D6Int8|Jaw1	MGI:108424	6	6 G3|6 71.0 cM	lymphoid-restricted membrane protein	Lrmp	Lrmp	Lrmp	-	endoplasmic reticulum, membrane	-	LRMP	RGD1562062_predicted	-	-	Yes	2	2	0	0	0		Lrmp	2.971	3.3326	-0.3616	2.299	0	0	0
Ctbp2	AA407280|D7Ertd45e|Ribeye	MGI:1201686	7	7 F3|7 66.0 cM	C-terminal binding protein 2	Ctbp2	Ctbp2	Ctbp2	-	-	transcription corepressor activity, transcription corepressor activity	CTBP2	Ctbp2	-	-	Yes	2	2	0	0	0	1	Ctbp2	3.8471	4.2103	-0.3632	2.307	0	0	0
Slc6a15	AA536730|AI326450|AI326451	MGI:2143484	10	10 D1	solute carrier family 6 (neurotransmitter transporter), member 15	Slc6a15	Slc6a15	Slc6a15	-	integral to plasma membrane	neurotransmitter:sodium symporter activity	SLC6A15	Slc6a15	-	-	Yes	2	2	0	0	0		Slc6a15	2.6161	2.9886	-0.3725	2.357	0	0.0003	0
Gli2	AW546128	MGI:95728	1	1 E2-E4|1 63.0 cM	GLI-Kruppel family member GLI2	Gli2	Gli2	Gli2	skeletal development	-	DNA binding	GLI2	Gli2_predicted	-	-	Yes	2	2	0	0	0	1	Gli2	3.2898	3.676	-0.3862	2.433	0	0	0
Kit	Bs|CD117|Fdc|Ssm|Tr-kit|W|c-KIT	MGI:96677	5	5 C3.3|5 42.0 cM	kit oncogene	Kit	Kit	Kit	-	-	nucleotide binding, protein kinase activity	KIT	Kit	-	-	Yes	2	2	0	0	0		Kit	2.8992	3.29049	-0.39129	2.462	0	0	0
Nid2	AW547149|Ly111|NID-2|entactin-2|nidogen-2	MGI:1298229	14	14 A2	nidogen 2	Nid2	Nid2	Nid2	-	-	calcium ion binding, protein binding	NID2	Nid2	-	Ndg	Yes	2	2	0	0	0		Nid2	3.83	4.2248	-0.3948	2.481	0	0	0
Mmp11	ST3|Stmy3	MGI:97008	10	10 C1|10 40.9 cM	matrix metallopeptidase 11	Mmp11	Mmp11	Mmp11	-	-	metalloendopeptidase activity, calcium ion binding	MMP11	Mmp11	-	-	Yes	2	2	0	0	0		Mmp11	3.0365	3.43149	-0.39499	2.483	0	0	0
C77370	A230051P11|C77386|KIAA2022|mKIAA2022	MGI:2148050	X	X D	expressed sequence C77370	C77370	C77370	C77370	-	-	-	KIAA2022	RGD1561931_predicted	-	-	Yes	2	2	0	0	0		C77370	2.3207	2.71729	-0.39659	2.492	0.0014	0.0084	0
2610305D13Rik	-	MGI:2148252	4	4 E1	RIKEN cDNA 2610305D13 gene	2610305D13Rik	2610305D13Rik	2610305D13Rik	-	nucleus	zinc ion binding	-	-	-	-	Yes	2	2	0	0	0		2610305D13Rik	3.2892	3.68619	-0.39699	2.494	0	0	0
Gdf3	C78318|Gdf-3|MGC123990|MGC123991|Vgr-2|Vgr2|ecat9	MGI:95686	6	6 F1|6 60.6 cM	growth differentiation factor 3	Gdf3	Gdf3	Gdf3	-	extracellular region	cytokine activity	GDF3	RGD1564178_predicted	-	-	Yes	2	2	0	0	0		Gdf3	3.5238	3.92959	-0.40579	2.545	0	0	0
2410146L05Rik	-	MGI:1915218	9	9 E1	RIKEN cDNA 2410146L05 gene	2410146L05Rik	2410146L05Rik	2410146L05Rik	-	-	-	LOC441161	RGD1311103_predicted	-	-	Yes	2	2	0	0	0		2410146L05Rik	3.4616	3.8698	-0.4082	2.559	0	0	0
Apoe	AI255918	MGI:88057	7	7 A3|7 4.0 cM	apolipoprotein E	Apoe	Apoe	Apoe	-	extracellular region	lipid transporter activity	APOE	Apoe	-	-	Yes	2	2	0	0	0		Apoe	4.3038	4.7131	-0.4093	2.566	0	0	0
Klhl24	1110046J11Rik|4930429H24Rik|6530402O20Rik|C85082	MGI:1923035	16	16 B1	kelch-like 24 (Drosophila)	Klhl24	Klhl24	Klhl24	-	-	ion channel activity	KLHL24	Klhl24	-	-	Yes	2	2	0	0	0		Klhl24	2.8375	3.25749	-0.41999	2.63	0	0	0
Tm7sf3	2010003B14Rik|NARP1	MGI:1914873	6	6 G3	transmembrane 7 superfamily member 3	Tm7sf3	Tm7sf3	Tm7sf3	-	membrane, integral to membrane	-	TM7SF3	Tm7sf3	-	-	Yes	2	2	0	0	0		Tm7sf3	3.2482	3.67569	-0.42749	2.676	0	0	0
Jarid1b	2010009J12Rik|2210016I17Rik|AW556288|D1Ertd202e|KIAA4034|PLU-1|PUT1|Plu1|RBBP2H1A|Rb-Bp2|mKIAA4034	MGI:1922855	1	1 E4|1 72.0 cM	jumonji, AT rich interactive domain 1B (Rbp2 like)	Jarid1b	Jarid1b	Jarid1b	-	-	-	JARID1B	RGD1565602_predicted	-	-	Yes	2	2	0	0	0		Jarid1b	3.3687	3.8063	-0.4376	2.739	0	0	0
Hap1	HAP-1|MGC31449	MGI:1261831	11	11 D|11 60.0 cM	huntingtin-associated protein 1	Hap1	Hap1	Hap1	-	cytoplasmic membrane-bound vesicle	protein binding	HAP1	Hap1	-	-	Yes	2	2	0	0	0		Hap1	3.4391	3.8769	-0.4378	2.74	0	0	0
Gm129	-	MGI:2684975	3	3 F2.1	gene model 129, (NCBI)	Gm129	Gm129	Gm129	-	-	-	C1orf51	RGD1566380_predicted	-	-	Yes	2	2	0	0	0		Gm129	2.6427	3.0908	-0.4481	2.806	0	0	0
Dmd	DXSmh7|DXSmh9|Dp427|mdx|pke	MGI:94909	X	X C|X 32.0 cM	dystrophin, muscular dystrophy	Dmd	Dmd	Dmd	-	-	actin binding, structural molecule activity	DMD	-	dystrophin	Dys	Yes	2	2	0	0	0		Dmd	2.7678	3.22039	-0.45259	2.835	0	0	0
Sned1	6720455I24Rik|AI197264|AI642697|SST3|Snep	MGI:3045960	1	1 D	sushi, nidogen and EGF-like domains 1	Sned1	Sned1	Sned1	-	-	calcium ion binding, growth factor activity	SNED1	Sned1	-	-	Yes	2	2	0	0	0		Sned1	2.2351	2.69319	-0.45809	2.871	0	0	0
Zfp296	2210018A16Rik	MGI:1926956	7	7 A3	zinc finger protein 296	Zfp296	Zfp296	Zfp296	-	nucleus	zinc ion binding	ZNF342	LOC365511	-	-	Yes	2	2	0	0	0		Zfp296	3.3903	3.8608	-0.4705	2.954	0	0	0
Dusp27	C130085G02Rik|Gm209	MGI:2685055	1	1 H2.3	dual specificity phosphatase 27 (putative)	Dusp27	Dusp27	Dusp27	-	-	-	DUSP27	RGD1560598_predicted	-	-	Yes	2	2	0	0	0		Dusp27	3.0315	3.5143	-0.4828	3.039	0	0	0
1700029I01Rik	-	MGI:1917255	4	4 E1	RIKEN cDNA 1700029I01 gene	1700029I01Rik	1700029I01Rik	1700029I01Rik	-	nucleus	zinc ion binding	-	-	-	-	Yes	2	2	0	0	0		1700029I01Rik	3.288	3.7718	-0.4838	3.046	0	0	1
Trim2	KIAA0517|mKIAA0517|narf	MGI:1933163	3	3 F1	tripartite motif protein 2	Trim2	Trim2	Trim2	biological process unknown	-	protein binding	TRIM2	Trim2	-	-	Yes	2	2	0	0	0		Trim2	2.5318	3.01609	-0.48429	3.049	0	0	0
Klf2	Lklf	MGI:1342772	8	8 C1	Kruppel-like factor 2 (lung)	Klf2	Klf2	Klf2	-	-	nucleic acid binding, DNA binding	KLF2	Klf2_predicted	-	-	Yes	2	2	0	0	0		Klf2	4.1066	4.61319	-0.50659	3.21	0	0	0
Rsnl2	1700024K14Rik|1700074B05Rik|4833417L20Rik|5830409B12Rik	MGI:1919100	17	17 E2	restin-like 2	Rsnl2	Rsnl2	Rsnl2	-	-	-	RSNL2	Rsnl2	-	-	Yes	2	2	0	0	0		Rsnl2	2.1014	2.61249	-0.51109	3.244	0	0.0003	0
Vegfc	AW228853|VEGF-C	MGI:109124	8	8 B3	vascular endothelial growth factor C	Vegfc	Vegfc	Vegfc	regulation of progression through cell cycle, angiogenesis	-	-	VEGFC	Vegfc	-	-	Yes	2	2	0	0	0		Vegfc	2.2773	2.7931	-0.5158	3.279	0	0.0007	0
Slc1a5	AAAT|ASCT2|ATBO|M7V1|M7VS1|MGC46952|R16|RDRC|Slc1a7	MGI:105305	7	-	solute carrier family 1 (neutral amino acid transporter), member 5	Slc1a5	Slc1a5	Slc1a5	-	integral to plasma membrane	carrier activity	SLC1A5	Slc1a7	-	-	Yes	2	2	0	0	0		Slc1a5	3.3197	3.8429	-0.5232	3.335	0	0	0
Zfp42	MGC107378|Rex-1|Rex1|Zfp-42	MGI:99187	8	8 A4|8 24.0 cM	zinc finger protein 42	Zfp42	Zfp42	Zfp42	-	-	nucleic acid binding, DNA binding	ZFP42	Zfp42_predicted	-	-	Yes	2	2	0	0	0		Zfp42	4.5891	5.11619	-0.52709	3.365	0	0	0
Snord22	RNA, U22 small nucleolar|Rnu22|U22 snoRNA|snoRNA U22	MGI:1933385	19	19 A	small nucleolar RNA, C/D box 22	Snord22	Snord22	Snord22	-	nucleus	protein binding	-	-	-	-	Yes	2	2	0	0	0		Snord22	3.5119	4.05009	-0.53819	3.452	0	0	0
Sfrs6	1210001E11Rik|AI314910|AW146126	MGI:1915246	2	2 H2|2 79.8 cM	splicing factor, arginine/serine-rich 6	Sfrs6	Sfrs6	Sfrs6	-	nucleus	DNA binding	SFRS6	LOC362264	rsp-1	B52	Yes	2	2	0	0	0	1	Sfrs6	3.4239	3.97799	-0.55409	3.581	0	0	0
Sap30	30kDa	MGI:1929129	8	8 B2|8 31.0 cM	sin3 associated polypeptide	Sap30	Sap30	Sap30	negative regulation of transcription from RNA polymerase II promoter	-	protein binding	SAP30	-	-	-	Yes	2	2	0	0	0		Sap30	3.4597	4.0206	-0.5609	3.638	0	0	0
Psat1	AL024078|AL024083|AU040266|D8Ertd814e|EPIP|PSA|Psat	MGI:2183441	19	19 A|19 32.5 cM	phosphoserine aminotransferase 1	Psat1	Psat1	Psat1	L-serine biosynthesis	-	phosphoserine transaminase activity	PSAT1	Psat1	F26H9.5	CG11899	Yes	2	2	0	0	0		Psat1	4.0246	4.58659	-0.56199	3.647	0	0	0
Mybl2	Bmyb	MGI:101785	2	2 H2|2 93.0 cM	myeloblastosis oncogene-like 2	Mybl2	Mybl2	Mybl2	regulation of progression through cell cycle	-	DNA binding	MYBL2	Mybl2_predicted	-	-	Yes	2	2	0	0	0	1	Mybl2	3.3427	3.9134	-0.5707	3.721	0	0	0
Klf4	EZF|Gklf|Zie	MGI:1342287	4	4 B3|4 19.7 cM	Kruppel-like factor 4 (gut)	Klf4	Klf4	Klf4	-	-	nucleic acid binding, DNA binding	KLF4	Klf4	-	-	Yes	2	2	0	0	0		Klf4	3.7701	4.3527	-0.5826	3.824	0	0	0
Spp1	AA960535|AI790405|Apl-1|BNSP|BSPI|Bsp|ETA-1|Eta|OP|Opn|Opnl|Ric|Spp-1|minopontin	MGI:98389	5	5 E5|5 56.0 cM	secreted phosphoprotein 1	Spp1	Spp1	Spp1	ossification	-	cytokine activity	SPP1	Spp1	-	-	Yes	2	2	0	0	0		Spp1	4.0526	4.63839	-0.58579	3.852	0	0	0
Asns	-	MGI:1350929	6	6 A1	asparagine synthetase	Asns	Asns	Asns	asparagine biosynthesis	-	asparagine synthase (glutamine-hydrolyzing) activity	ASNS	Asns	nrs-2	-	Yes	2	2	0	0	0		Asns	3.6328	4.2484	-0.6156	4.126	0	0	0
2700007P21Rik	4930448O08Rik	MGI:1926020	2	2 E3	RIKEN cDNA 2700007P21 gene	2700007P21Rik	2700007P21Rik	2700007P21Rik	-	-	-	C11orf46	RGD1311463	-	-	Yes	2	2	0	0	0		2700007P21Rik	3.1455	3.79279	-0.64729	4.439	0	0	0
Ly75	CD205|DEC-205|DEC205	MGI:106662	2	2 C1.1	lymphocyte antigen 75	Ly75	Ly75	Ly75	-	-	receptor activity, sugar binding	LY75	RGD1565962_predicted	clec-48	-	Yes	2	2	0	0	0		Ly75	3.0818	3.7464	-0.6646	4.619	0	0	0
D1Pas1	AU016353|Pl10	MGI:91842	1	1 H5|1 101.5 cM	DNA segment, Chr 1, Pasteur Institute 1	D1Pas1	D1Pas1	D1Pas1	-	-	nucleotide binding, nucleic acid binding	DDX3Y	RGD1309586_predicted	-	-	No	2	2	0	0	0		D1Pas1	2.5295	3.24739	-0.71789	5.222	0	0	0
Nupr1	2310032H04Rik|Com1|p8	MGI:1891834	7	-	nuclear protein 1	Nupr1	Nupr1	Nupr1	-	nucleus	-	P8	Nupr1	-	-	Yes	2	2	0	0	0		Nupr1	2.8155	3.55639	-0.74089	5.506	0	0	0
Fn1	E330027I09|Fn|Fn-1|MGC117493	MGI:95566	1	1 C1-C5|1 36.1 cM	fibronectin 1	Fn1	Fn1	Fn1	cellular morphogenesis	-	protein binding	FN1	Fn1	-	-	Yes	2	2	0	0	0		Fn1	2.9155	3.6942	-0.7787	6.007	0	0	0
Cpe	CPH|Cph-1|Cph1|MGC7101|R74677|fat	MGI:101932	8	8 B3.1|8 32.6 cM	carboxypeptidase E	Cpe	Cpe	Cpe	-	-	carboxypeptidase activity, carboxypeptidase A activity	CPE	-	egl-21	-	Yes	2	2	0	0	0		Cpe	2.2163	3.0144	-0.7981	6.282	0	0	0
Cobl	4732460E13|C530045F18Rik|mKIAA0633	MGI:105056	11	11 A1|11 6.5 cM	cordon-bleu	Cobl	Cobl	Cobl	neural tube closure	-	-	COBL	Cobl_predicted	-	-	Yes	2	2	0	0	0		Cobl	2.4531	3.2709	-0.8178	6.573	0	0	0
Trib3	Ifld2|Nipk|SINK|SKIP3|TRB-3|Trb3	MGI:1345675	2	2 G3	tribbles homolog 3 (Drosophila)	Trib3	Trib3	Trib3	-	-	nucleotide binding, transcription corepressor activity	TRIB3	Trib3	-	-	Yes	2	2	0	0	0		Trib3	3.3429	4.1763	-0.8334	6.813	0	0	0
Ttpa	-	MGI:1354168	4	4 A3|4 22.7 cM	tocopherol (alpha) transfer protein	Ttpa	Ttpa	Ttpa	-	intracellular	transporter activity	TTPA	Ttpa	-	-	Yes	2	2	0	0	0		Ttpa	2.0783	2.9384	-0.8601	7.246	0	0	0
Cth	0610010I13Rik|AI314617|BC019483|Cys3|MGC28655	MGI:1339968	3	3 H4	cystathionase (cystathionine gamma-lyase)	Cth	Cth	Cth	amino acid metabolism	-	cystathionine gamma-lyase activity	CTH	Cth	ZK1127.10	Eip55E	Yes	2	2	0	0	0		Cth	3.2579	4.14799	-0.89009	7.764	0	0	0
E130014J05Rik	Ayu17-449|MGC37385|Tet2|mKIAA1546	MGI:2443298	3	3 G3	RIKEN cDNA E130014J05 gene	E130014J05Rik	E130014J05Rik	E130014J05Rik	-	-	-	-	-	-	-	Yes	2	2	0	0	0		E130014J05Rik	2.1366	3.09879	-0.96219	9.166	0	0	0
Egr1	A530045N19Rik|ETR103|Egr-1|Krox-1|Krox-24|Krox24|NGF1-A|NGFI-A|NGFIA|TIS8|Zenk|Zfp-6|Zif268|egr	MGI:95295	18	18 C/D|18 16.0 cM	early growth response 1	Egr1	Egr1	Egr1	-	-	nucleic acid binding, DNA binding	EGR1	Egr1	-	-	Yes	2	2	0	0	0		Egr1	2.437	3.9425	-1.5055	32.025	0	0	0
Lzts2	BC014695|LAPSER1|MGC7094|mKIAA1813	MGI:2385095	19	19 C3	leucine zipper, putative tumor suppressor 2	Lzts2	Lzts2	Lzts2	cell cycle	cytoplasm	-	LZTS2	Lzts2	-	-	Yes	1	2	0	0	0		Lzts2	3.7281	3.8012	-0.0731	1.183	0.0181	0.0711	0
Igsf8	AA033172|AU041109|ESTM34|EWI-2|KCT-4|PGRL|R75384	MGI:2154090	1	1 H3|1 94.2 cM	immunoglobulin superfamily, member 8	Igsf8	Igsf8	Igsf8	biological process unknown	-	protein binding	IGSF8	-	-	-	Yes	1	2	0	0	0		Igsf8	3.3364	3.4178	-0.0814	1.206	0.0144	0.0591	0
St14	Epithin|MT-SP1|Prss14|matriptase	MGI:1338881	9	9 A4|9 17.0 cM	suppression of tumorigenicity 14 (colon carcinoma)	St14	St14	St14	-	-	serine-type endopeptidase activity, chymotrypsin activity	ST14	St14	-	CG11824	Yes	1	2	0	0	0		St14	3.5695	3.655	-0.0855	1.217	0.0113	0.0483	0
Pard6g	2410049N21Rik|Par6a	MGI:2135606	18	18 E3	par-6 partitioning defective 6 homolog gamma (C. elegans)	Pard6g	Pard6g	Pard6g	-	tight junction	protein binding	PARD6G	Pard6g_predicted	par-6	par-6	Yes	1	2	0	0	0		Pard6g	3.0343	3.11989	-0.08559	1.217	0.0094	0.0413	0
Centd2	2410002L19Rik|mKIAA0782	MGI:1916960	7	7 F1	centaurin, delta 2	Centd2	Centd2	Centd2	-	-	DNA binding, GTPase activator activity	CENTD2	Centd2	-	-	Yes	1	2	0	0	0	1	Centd2	2.786	2.8745	-0.0885	1.226	0.0124	0.0522	0
Tnfrsf1a	CD120a|FPF|TNF-R|TNF-R-I|TNF-R1|TNF-R55|TNFAR|TNFR60|TNFRp55|Tnfr-2|Tnfr1|p55|p55-R	MGI:1314884	6	6 F3|6 60.55 cM	tumor necrosis factor receptor superfamily, member 1a	Tnfrsf1a	Tnfrsf1a	Tnfrsf1a	-	-	receptor activity, tumor necrosis factor receptor activity	TNFRSF1A	Tnfrsf1a	-	-	Yes	1	2	0	0	0		Tnfrsf1a	2.825	2.91689	-0.09189	1.235	0.0114	0.0486	0
Ap1g1	AA409002|AU041323|AW551707|Adtg|D8Ertd374e	MGI:101919	8	8 D3|8 53.0 cM	adaptor protein complex AP-1, gamma 1 subunit	Ap1g1	Ap1g1	Ap1g1	-	-	binding, protein binding	AP1G1	Ap1g1	apg-1	AP-1gamma	Yes	1	2	0	0	0		Ap1g1	3.6118	3.7038	-0.092	1.235	0.0046	0.0229	0
Als2	3222402C23Rik|9430073A21Rik|Als2cr6|Alsin|MGC27807|mKIAA1563	MGI:1921268	1	1 C1.3	amyotrophic lateral sclerosis 2 (juvenile) homolog (human)	Als2	Als2	Als2	behavioral fear response	-	guanyl-nucleotide exchange factor activity	ALS2	Als2	-	CG7158	Yes	1	2	0	0	0		Als2	3.6584	3.7508	-0.0924	1.237	0.0045	0.0224	0
Scamp1	4930505M11Rik|AI415563|AW122395	MGI:1349480	13	13 D1	secretory carrier membrane protein 1	Scamp1	Scamp1	Scamp1	transport, exocytosis	-	-	SCAMP1	Scamp1	scm-1	Scamp	Yes	1	2	0	0	0		Scamp1	3.0719	3.1654	-0.0935	1.24	0.0221	0.0836	0
Serpine2	B230326M24Rik|PI7|PN-1|Spi4	MGI:101780	1	1 C4|1 48.6 cM	serine (or cysteine) peptidase inhibitor, clade E, member 2	Serpine2	Serpine2	Serpine2	-	-	endopeptidase inhibitor activity, serine-type endopeptidase inhibitor activity	SERPINE2	Serpine2	-	-	Yes	1	2	0	0	0		Serpine2	3.0028	3.09769	-0.09489	1.244	0.0022	0.0125	0
Rasa2	5430433H21Rik|AA517451|AU023900|GAP1m	MGI:2149960	9	9 E4	RAS p21 protein activator 2	Rasa2	Rasa2	Rasa2	intracellular signaling cascade	-	GTPase activator activity	RASA2	Rasa2	-	-	Yes	1	2	0	0	0		Rasa2	2.4153	2.51499	-0.09969	1.258	0.0242	0.0894	0
Gaa	E430018M07Rik	MGI:95609	11	11 D-E|11 74.0 cM	glucosidase, alpha, acid	Gaa	Gaa	Gaa	-	-	hydrolase activity, hydrolyzing O-glycosyl compounds, alpha-glucosidase activity	GAA	Gaa	-	-	Yes	1	2	0	0	0		Gaa	3.5952	3.70519	-0.10999	1.288	0.001	0.0065	0
Elk4	2310011G17Rik|A130026I01Rik|BB162516|Sap1	MGI:102853	1	1 E3-G	ELK4, member of ETS oncogene family	Elk4	Elk4	Elk4	regulation of progression through cell cycle	-	DNA binding	ELK4	Elk4_predicted	-	-	Yes	1	2	0	0	0	1	Elk4	2.918	3.02949	-0.11149	1.292	0.0014	0.0085	0
Baz1a	Acf1|B930060C03|BC065123|Gtl5|Wcrf180|cbp146	MGI:1309478	12	12 C	bromodomain adjacent to zinc finger domain 1A	Baz1a	Baz1a	Baz1a	-	nuclear chromosome	protein binding	BAZ1A	Baz1a_predicted	H20J04.2	Acf1	Yes	1	2	0	0	0		Baz1a	2.497	2.6115	-0.1145	1.301	0.0037	0.0192	0
Nsbp1	GARP45|MGC103386|NBP-45	MGI:1355295	X	X D	nucleosome binding protein 1	Nsbp1	Nsbp1	Nsbp1	-	chromatin	DNA binding	NSBP1	Nsbp1_predicted	-	-	Yes	1	2	0	0	0	1	Nsbp1	3.05	3.1649	-0.1149	1.302	0.0006	0.004	0
Eea1	A430109M19Rik|B230358H09Rik|ZFYVE2	MGI:2442192	10	10 C3	early endosome antigen 1	Eea1	Eea1	Eea1	-	nucleus	nucleic acid binding	EEA1	Eea1_predicted	eea-1	-	Yes	1	2	0	0	0		Eea1	2.4629	2.58199	-0.11909	1.315	0.0166	0.0663	0
Cdc42bpg	BC046418	MGI:2652845	19	19 A	CDC42 binding protein kinase gamma (DMPK-like)	Cdc42bpg	Cdc42bpg	Cdc42bpg	-	-	nucleotide binding, magnesium ion binding	CDC42BPG	Cdc42bpg_predicted	-	-	Yes	1	2	0	0	0		Cdc42bpg	3.2546	3.3763	-0.1217	1.323	0.0272	0.0981	0
Ubxd2	1300013G12Rik|KIAA0242|mKIAA0242	MGI:1915062	1	1 E4	UBX domain containing 2	Ubxd2	Ubxd2	Ubxd2	-	extracellular space	-	UBXD2	Ubxd2	ZK353.8	CG8042	Yes	1	2	0	0	0		Ubxd2	2.9617	3.0907	-0.129	1.345	0.0003	0.0027	0
Erbb2ip	1700028E05Rik|Erbin|mKIAA1225	MGI:1890169	13	13 D1	Erbb2 interacting protein	Erbb2ip	Erbb2ip	Erbb2ip	protein targeting	-	protein binding	ERBB2IP	RGD1562952_predicted	-	-	Yes	1	2	0	0	0		Erbb2ip	3.026	3.1573	-0.1313	1.353	0.0002	0.0019	0
Optn	4930441O07Rik|FIP2|HYPL|NRP	MGI:1918898	2	2 A1|2 0.5 cM	optineurin	Optn	Optn	Optn	biological process unknown	-	molecular function unknown	OPTN	Optn	-	-	Yes	1	2	0	0	0		Optn	2.4369	2.5689	-0.132	1.355	0.0179	0.0707	0
F2r	AI482343|Cf2r|MGC28086|Par1|ThrR	MGI:101802	13	13 D1|13 47.0 cM	coagulation factor II (thrombin) receptor	F2r	F2r	F2r	-	-	rhodopsin-like receptor activity, signal transducer activity	F2R	F2r	-	-	Yes	1	2	0	0	0		F2r	3.4026	3.53639	-0.13379	1.36	0	0.0002	0
4631427C17Rik	AI227036|KIAA0828|mKIAA0828	MGI:1921590	6	6 A3.3	RIKEN cDNA 4631427C17 gene	4631427C17Rik	4631427C17Rik	4631427C17Rik	one-carbon compound metabolism	-	adenosylhomocysteinase activity	KIAA0828	RGD1564895_predicted	-	CG9977	Yes	1	2	0	0	0		4631427C17Rik	2.6041	2.73939	-0.13529	1.365	0.0003	0.0023	0
Lamp2	CD107b|Lamp-2	MGI:96748	X	X A3.3|X 13.0 cM	lysosomal membrane glycoprotein 2	Lamp2	Lamp2	Lamp2	-	-	aminoacyl-tRNA ligase activity, ATP binding	LAMP2	Lamp2	-	-	Yes	1	2	0	0	0		Lamp2	2.6382	2.7742	-0.136	1.367	0.0003	0.0024	0
Otud5	AA407879|AI553596|DXImx46e|FLJ12550|Sfc7	MGI:1859615	X	X A1.1|X 2.0 cM	OTU domain containing 5	Otud5	Otud5	Otud5	-	-	-	OTUD5	Otud5	-	CG6091	Yes	1	2	0	0	0		Otud5	2.7309	2.86719	-0.13629	1.368	0.0003	0.0024	0
Myo1b	AA406997|myosin-1b	MGI:107752	1	1 C1.1|1 24.8 cM	myosin IB	Myo1b	Myo1b	Myo1b	-	-	nucleotide binding, motor activity	MYO1B	Myo1b	-	Myo95E	Yes	1	2	0	0	0		Myo1b	2.9521	3.0924	-0.1403	1.381	0	0.0005	0
Cdh3	AI385538|Cadp|P-cadherin|Pcad	MGI:88356	8	8 D3|8 53.3 cM	cadherin 3	Cdh3	Cdh3	Cdh3	-	-	calcium ion binding, protein binding	CDH3	Cdh3	-	-	Yes	1	2	0	0	0		Cdh3	3.5058	3.6464	-0.1406	1.382	0	0	0
Usp24	2700066K03Rik|2810030C21Rik|AI414051|B130021E18|C79851	MGI:1919936	4	4 C7	ubiquitin specific peptidase 24	Usp24	Usp24	Usp24	-	-	-	USP24	Usp24_predicted	T24B8.7b	-	Yes	1	2	0	0	0		Usp24	2.5037	2.64799	-0.14429	1.394	0.0012	0.0076	0
Dmxl2	6330586A12|6430411K14Rik|E130119P06Rik|mKIAA0856	MGI:2444630	9	9 C	Dmx-like 2	Dmxl2	Dmxl2	Dmxl2	synaptic vesicle exocytosis	synaptic vesicle	-	DMXL2	-	rbc-1	CG3585	Yes	1	2	0	0	0		Dmxl2	2.6257	2.78159	-0.15589	1.431	0.0117	0.0499	0
Oxct1	2610008O03Rik|Oxct|Scot-s	MGI:1914291	15	15 A1	3-oxoacid CoA transferase 1	Oxct1	Oxct1	Oxct1	-	extracellular space, mitochondrion	-	OXCT1	-	C05C10.3	CG1140	Yes	1	2	0	0	0		Oxct1	3.5811	3.74389	-0.16279	1.454	0	0	0
Akap13	1700026G02Rik|5730522G15Rik|AKAP-Lbc|BRX|Ht31|LBC|PROTO-LB|PROTO-LBC	MGI:2676556	7	7 D1	A kinase (PRKA) anchor protein 13	Akap13	Akap13	Akap13	-	-	zinc ion binding, kinase activity	AKAP13	Akap13	-	-	Yes	1	2	0	0	0		Akap13	2.2937	2.4581	-0.1644	1.46	0.0134	0.0557	0
Plk2	Snk	MGI:1099790	13	13 D2.1	polo-like kinase 2 (Drosophila)	Plk2	Plk2	Plk2	mitotic cell cycle	-	nucleotide binding	PLK2	Plk2	-	-	Yes	1	2	0	0	0		Plk2	3.4695	3.6442	-0.1747	1.495	0	0	0
Ate1	AI225793|AW547406	MGI:1333870	7	7 F3	arginine-tRNA-protein transferase 1	Ate1	Ate1	Ate1	-	nucleus	arginyltransferase activity	ATE1	Ate1_predicted	K07A1.9a	Ate1	Yes	1	2	0	0	0		Ate1	3.1526	3.33029	-0.17769	1.505	0	0.0006	0
Ppargc1b	4631412G21Rik|Perc	MGI:2444934	18	18 E1	peroxisome proliferative activated receptor, gamma, coactivator 1 beta	Ppargc1b	Ppargc1b	Ppargc1b	-	-	nucleic acid binding	PPARGC1B	Ppargc1b	-	-	Yes	1	2	0	0	0		Ppargc1b	2.33	2.51039	-0.18039	1.514	0	0.0003	0
Myo1c	C80397|MMIb|MYO1E|mm1beta|myr2	MGI:106612	11	11 C-E1|11 44.13 cM	myosin IC	Myo1c	Myo1c	Myo1c	-	-	nucleotide binding, motor activity	MYO1C	Myo1c	-	Myo61F	Yes	1	2	0	0	0		Myo1c	2.92	3.10259	-0.18259	1.522	0	0	0
Vdr	Nr1i1	MGI:103076	15	15 F1	vitamin D receptor	Vdr	Vdr	Vdr	skeletal development	-	DNA binding	VDR	Vdr	-	Hr96	Yes	1	2	0	0	0	1	Vdr	2.3266	2.50959	-0.18299	1.524	0	0.0006	0
Cebpb	CRP2|IL-6DBP|LAP|NF-IL6|NF-M|Nfil6	MGI:88373	2	2 H3|2 95.5 cM	CCAAT/enhancer binding protein (C/EBP), beta	Cebpb	Cebpb	Cebpb	embryonic placenta development	-	DNA binding	CEBPB	Cebpb	-	-	Yes	1	2	0	0	0	1	Cebpb	3.5889	3.7719	-0.183	1.524	0	0	0
Zfp655	2700038I16Rik|9030409O18Rik|KIAA4222|mKIAA4222	MGI:1919861	5	5 G2	zinc finger protein 655	Zfp655	Zfp655	Zfp655	-	nucleus	zinc ion binding	ZNF655	Zfp655	-	-	Yes	1	2	0	0	0		Zfp655	2.7092	2.90089	-0.19169	1.554	0	0.0008	0
Gpr116	8430401C09Rik|9330185D23|AI528491|mKIAA0758	MGI:2182928	17	17 B3	G protein-coupled receptor 116	Gpr116	Gpr116	Gpr116	G-protein coupled receptor protein signaling pathway	-	receptor activity	GPR116	Gpr116	-	-	Yes	1	2	0	0	0		Gpr116	2.3524	2.5459	-0.1935	1.561	0	0	0
Zdhhc21	9130404H11Rik	MGI:1915518	4	4 C3	zinc finger, DHHC domain containing 21	Zdhhc21	Zdhhc21	Zdhhc21	-	-	zinc ion binding, acyltransferase activity	ZDHHC21	Zdhhc21	-	-	Yes	1	2	0	0	0		Zdhhc21	2.7248	2.91959	-0.19479	1.565	0.0155	0.063	0
Slc38a1	AA408026|AA409865|AL022800|AU015942|NAT2	MGI:2145895	15	15 F1	solute carrier family 38, member 1	Slc38a1	Slc38a1	Slc38a1	-	-	amino acid-polyamine transporter activity, oxygen transporter activity	SLC38A1	Slc38a1	-	-	Yes	1	2	0	0	0		Slc38a1	2.0747	2.27309	-0.19839	1.579	0.0014	0.0087	0
Itm2a	AW108051|E25|Itm2	MGI:107706	X	X A2-A3	integral membrane protein 2A	Itm2a	Itm2a	Itm2a	-	membrane, integral to membrane	-	ITM2A	Itm2a	-	-	Yes	1	2	0	0	0		Itm2a	3.1844	3.3839	-0.1995	1.583	0	0	0
Pdcd6ip	AI480591|AIP1|AW544830|Alix|C76364|Eig2|mKIAA1375	MGI:1333753	9	9 F2	programmed cell death 6 interacting protein	Pdcd6ip	Pdcd6ip	Pdcd6ip	transport	cytosol	-	PDCD6IP	-	alx-1	CG12876	Yes	1	2	0	0	0		Pdcd6ip	3.1062	3.3297	-0.2235	1.673	0	0	0
Myl4	ALC1|AMLC|ELC|ELC1a|GT1|MLC1a|Myla	MGI:97267	11	11 E|11 65.0 cM	myosin, light polypeptide 4	Myl4	Myl4	Myl4	-	-	motor activity, calcium ion binding	MYL4	-	-	-	Yes	1	2	0	0	0		Myl4	3.0584	3.2867	-0.2283	1.691	0	0	0
Slco4a1	MGC28799|MGC28824|OATP-E|Slc21a12	MGI:1351866	2	2 H4	solute carrier organic anion transporter family, member 4a1	Slco4a1	Slco4a1	Slco4a1	biological process unknown	-	transporter activity	SLCO4A1	Slco4a1	Y70G10A.3	Oatp26F	Yes	1	2	0	0	0		Slco4a1	3.0034	3.25249	-0.24909	1.774	0	0	0
Pctk3	AA682070	MGI:97518	1	1 E4	PCTAIRE-motif protein kinase 3	Pctk3	Pctk3	Pctk3	-	-	nucleotide binding, protein kinase activity	PCTK3	Pctk3	-	-	Yes	1	2	0	0	0		Pctk3	2.9027	3.15709	-0.25439	1.796	0	0	0
Soat1	8430426K15Rik|ACAT-1|Acact|ald	MGI:104665	1	1 G3|1 81.6 cM	sterol O-acyltransferase 1	Soat1	Soat1	Soat1	-	endoplasmic reticulum	sterol O-acyltransferase activity	SOAT1	Soat1	B0395.2	CG8112	Yes	1	2	0	0	0		Soat1	3.0565	3.32129	-0.26479	1.839	0	0	0
Lgals3	GBP|L-34|Mac-2|gal3	MGI:96778	14	14 C1	lectin, galactose binding, soluble 3	Lgals3	Lgals3	Lgals3	skeletal development	-	protein binding	LGALS3	Lgals3	-	-	Yes	1	2	0	0	0		Lgals3	3.1006	3.3702	-0.2696	1.86	0	0	0
Slk	9A2|AV021402|AW411554|Etk4|SMAK|Stk2|mKIAA0204|mSLK	MGI:103241	19	19 D2	STE20-like kinase (yeast)	Slk	Slk	Slk	-	-	nucleotide binding, DNA binding	SLK	-	tag-334	slik	Yes	1	2	0	0	0		Slk	3.3974	3.67449	-0.27709	1.892	0	0	0
Tulp4	1110057P05Rik|Tusp	MGI:1916092	17	17 A1|17 3.2 cM	tubby like protein 4	Tulp4	Tulp4	Tulp4	biological process unknown	-	molecular function unknown	TULP4	RGD1564487_predicted	tag-305	-	Yes	1	2	0	0	0		Tulp4	3.1437	3.45719	-0.31349	2.058	0	0	0
2010012C16Rik	mago|magoh	MGI:1913691	6	6 C7	RIKEN cDNA 2010012C16 gene	2010012C16Rik	2010012C16Rik	2010012C16Rik	sex determination	nucleus	-	FLJ10292	-	-	-	Yes	0	2	0	0	0		2010012C16Rik	3.0366	3.12279	-0.08619	1.219	0.0138	0.0572	0
Metapl1	2310066F24Rik|3110033D18Rik|AV117938	MGI:1913809	2	2 C2	methionine aminopeptidase-like 1	Metapl1	Metapl1	Metapl1	-	-	aminopeptidase activity, peptidase activity	MAP1D	Metapl1_predicted	-	CG5188	Yes	0	2	0	0	0		Metapl1	2.8432	2.9405	-0.0973	1.251	0.0103	0.0448	0
Dus1l	1110032N12Rik	MGI:1915980	11	11 E2	dihydrouridine synthase 1-like (S. cerevisiae)	Dus1l	Dus1l	Dus1l	tRNA processing	-	oxidoreductase activity	DUS1L	-	F36A2.2	CG3645	Yes	0	2	0	0	0		Dus1l	3.3957	3.49489	-0.09919	1.256	0.0031	0.0164	0
Ric8b	BC051080|MGC58970|Ric-8	MGI:2682307	10	10 C1	resistance to inhibitors of cholinesterase 8 homolog B (C. elegans)	Ric8b	Ric8b	Ric8b	-	-	guanyl-nucleotide exchange factor activity, binding	RIC8B	Ric8b	ric-8	ric8a	Yes	0	2	0	0	0		Ric8b	3.2114	3.3222	-0.1108	1.29	0.0016	0.0093	0
Mcc	D18Ertd451e|E330037C19	MGI:96930	18	18 B3|18 21.0 cM	mutated in colorectal cancers	Mcc	Mcc	Mcc	-	-	calcium ion binding	-	-	-	-	Yes	0	2	0	0	0		Mcc	2.4928	2.63229	-0.13949	1.378	0.0224	0.0844	0
Atpbd4	5730421E18Rik	MGI:1913882	2	2 E5	ATP binding domain 4	Atpbd4	Atpbd4	Atpbd4	-	-	-	ATPBD4	-	E01A2.5	CG1578	Yes	0	2	0	0	0		Atpbd4	2.7519	2.9031	-0.1512	1.416	0.0002	0.002	0
Nucks1	2700010L10Rik|8430423A01Rik|AI647518|C78391|Nucks	MGI:1934811	1	1 E4	nuclear casein kinase and cyclin-dependent kinase substrate 1	Nucks1	Nucks1	Nucks1	-	nucleus, nucleus	-	NUCKS1	Nucks	-	-	Yes	0	2	0	0	0		Nucks1	4.2705	4.43519	-0.16469	1.461	0	0	0
Mecr	AI195831|Nrbf1	MGI:1349441	4	4 D2.3	mitochondrial trans-2-enoyl-CoA reductase	Mecr	Mecr	Mecr	biological process unknown	nucleus	-	MECR	Mecr	W09H1.5	CG16935	Yes	0	2	0	0	0		Mecr	2.6271	2.81219	-0.18509	1.531	0.0018	0.0103	0
Edd1	4432411E13Rik|AW549941|C77315|D030042K14|Edd|mKIAA0896	MGI:1918040	15	15 B3.1	E3 ubiquitin protein ligase, HECT domain containing, 1	Edd1	Edd1	Edd1	-	intracellular	ubiquitin-protein ligase activity	EDD1	Dd5	F36A2.13	hyd	Yes	0	2	0	0	0		Edd1	2.8332	3.11059	-0.27739	1.894	0	0	0
Cggbp1	AA960172|AL023996|AW045841	MGI:2146370	16	16 C1.3	CGG triplet repeat binding protein 1	Cggbp1	Cggbp1	Cggbp1	biological process unknown	-	double-stranded DNA binding	CGGBP1	Cggbp1_predicted	-	-	Yes	0	2	0	0	0		Cggbp1	3.2632	3.702	-0.4388	2.746	0	0	0
Dazap1	2410042M16Rik|mPrrp	MGI:1917498	10	10 C1	DAZ associated protein 1	Dazap1	Dazap1	Dazap1	biological process unknown	-	nucleotide binding	DAZAP1	Dazap1	-	Hrb27C		0	2	0	0	0		Dazap1	4.1564	4.2245	-0.0681	1.169	0.0263	0.0957	0
AL033314	Snd1	MGI:1929266	6	6 A3.3	expressed sequence AL033314	AL033314	AL033314	AL033314	biological process unknown	-	nucleic acid binding	SND1	Snd1	tsn-1	Tudor-SN		0	2	0	0	0		AL033314	3.5405	3.6088	-0.0683	1.17	0.0269	0.0974	0
Pmm1	C77612	MGI:1353418	15	15 E1	phosphomannomutase 1	Pmm1	Pmm1	Pmm1	-	-	catalytic activity, phosphomannomutase activity	PMM1	Pmm1	-	-		0	2	0	0	0		Pmm1	3.6763	3.74509	-0.06879	1.171	0.0271	0.098	0
Dmap1	1500016M21Rik|DNMAP1|DNMTAP1|Dmtap1|mKIAA1425	MGI:1913483	4	4 D1	DNA methyltransferase 1-associated protein 1	Dmap1	Dmap1	Dmap1	regulation of cell growth	-	DNA binding	DMAP1	LOC500533	ekl-4	DMAP1		0	2	0	0	0		Dmap1	3.9	3.9697	-0.0697	1.174	0.0257	0.0938	0
Ranbp3	2610024N24Rik|AA408221	MGI:1919060	17	17 D	RAN binding protein 3	Ranbp3	Ranbp3	Ranbp3	transport	nucleus	-	RANBP3	LOC501281	-	CG10225		0	2	0	0	0		Ranbp3	4.0926	4.16239	-0.06979	1.174	0.0235	0.0876	0
Acaca	Acac|Acc1|Gm738	MGI:108451	11	11 C	acetyl-Coenzyme A carboxylase alpha	Acaca	Acaca	Acaca	-	-	nucleotide binding, acetyl-CoA carboxylase activity	ACACA	Acaca	-	CG11198		0	2	0	0	0		Acaca	3.625	3.6951	-0.0701	1.175	0.0266	0.0965	0
Nxf1	Mex67|Mvb1|Tap	MGI:1858330	19	19 A|19 5.0 cM	nuclear RNA export factor 1 homolog (S. cerevisiae)	Nxf1	Nxf1	Nxf1	-	-	nucleotide binding, nucleic acid binding	NXF1	LOC497739	nxf-1	sbr		0	2	0	0	0		Nxf1	3.8864	3.9567	-0.0703	1.175	0.0218	0.0829	0
2210013K02Rik	Spin1|Spinl	MGI:1920908	7	7 F4	RIKEN cDNA 2210013K02 gene	2210013K02Rik	2210013K02Rik	2210013K02Rik	transport	-	transporter activity	SPIN1	RGD1305613	C13C4.5	spin		0	2	0	0	0		2210013K02Rik	4.2027	4.2735	-0.0708	1.177	0.023	0.0861	0
Arid3b	Bdp|Dri2|MGC59291	MGI:1930768	9	9 C	AT rich interactive domain 3B (Bright like)	Arid3b	Arid3b	Arid3b	-	intracellular	DNA binding	ARID3B	Arid3b_predicted	-	-		0	2	0	0	0		Arid3b	3.6189	3.68979	-0.07089	1.177	0.0244	0.0901	0
Ndufs3	0610010M09Rik	MGI:1915599	2	2 E1	NADH dehydrogenase (ubiquinone) Fe-S protein 3	Ndufs3	Ndufs3	Ndufs3	-	extracellular space	NADH dehydrogenase activity	NDUFS3	Ndufs3_predicted	nuo-2	CG12079		0	2	0	0	0		Ndufs3	3.9733	4.0445	-0.0712	1.178	0.0229	0.0859	0
Rpl26	SIG-20	MGI:106022	11	11 B3	ribosomal protein L26	Rpl26	Rpl26	Rpl26	-	-	RNA binding, structural constituent of ribosome	RPL26	Rpl26	rpl-26	RpL26		0	2	0	0	0		Rpl26	3.83	3.9012	-0.0712	1.178	0.0257	0.094	0
Hmg20b	AW610687|BRAF35|Hmgx2|Smarce1r	MGI:1341190	10	10 C1|10 43.0 cM	high mobility group 20 B	Hmg20b	Hmg20b	Hmg20b	-	chromatin	DNA binding	-	Hmg20b_predicted	-	-		0	2	0	0	0		Hmg20b	3.7507	3.82209	-0.07139	1.178	0.0256	0.0935	0
Fndc5	1500001L03Rik|AI836596|MGC129464|MGC129465|PeP|Pxp	MGI:1917614	4	4 D2.2	fibronectin type III domain containing 5	Fndc5	Fndc5	Fndc5	protein targeting	-	protein binding	FNDC5	Fndc5	-	-		0	2	0	0	0		Fndc5	3.2502	3.3218	-0.0716	1.179	0.0273	0.0985	0
Rpl27a	L27A|MGC107695|MGC66730	MGI:1347076	7	7 E2-F1|7 51.55 cM	ribosomal protein L27a	Rpl27a	Rpl27a	Rpl27a	-	intracellular	structural constituent of ribosome	LOC389435	RGD1562402_predicted	-	-		0	2	0	0	0		Rpl27a	3.763	3.8349	-0.0719	1.18	0.0218	0.0829	0
Hdac7a	5830434K02Rik|Hdac7	MGI:1891835	15	15 F2	histone deacetylase 7A	Hdac7a	Hdac7a	Hdac7a	negative regulation of transcription from RNA polymerase II promoter	-	transcription corepressor activity	HDAC7A	Hdac7a	-	-		0	2	0	0	0		Hdac7a	3.4581	3.5301	-0.072	1.18	0.021	0.0802	0
Ddb1	127kDa|AA408517|p127-Ddb1	MGI:1202384	19	19 centromere|19 5.0 cM	damage specific DNA binding protein 1	Ddb1	Ddb1	Ddb1	-	nucleus	nucleic acid binding	DDB1	Ddb1	-	DDB1		0	2	0	0	0		Ddb1	4.119	4.1912	-0.0722	1.18	0.02	0.077	0
2410018G20Rik	2610001E06Rik	MGI:1922845	16	16 A2	RIKEN cDNA 2410018G20 gene	2410018G20Rik	2410018G20Rik	2410018G20Rik	-	-	-	FLJ14346	RGD1308126_predicted	-	-		0	2	0	0	0		2410018G20Rik	3.4142	3.48669	-0.07249	1.181	0.0264	0.0959	0
Ext2	AI893565	MGI:108050	2	2 E1|2 51.0 cM	exostoses (multiple) 2	Ext2	Ext2	Ext2	mesoderm formation	endoplasmic reticulum	-	EXT2	Ext2_predicted	-	CG10731		0	2	0	0	0		Ext2	3.4298	3.50239	-0.07259	1.181	0.0176	0.0697	0
Galnt2	AI480629	MGI:894694	8	8 E2	UDP-N-acetyl-alpha-D-galactosamine:polypeptide N-acetylgalactosaminyltransferase 2	Galnt2	Galnt2	Galnt2	-	-	polypeptide N-acetylgalactosaminyltransferase activity, calcium ion binding	GALNT2	Galnt2_predicted	gly-4	pgant2		0	2	0	0	0		Galnt2	3.8803	3.9529	-0.0726	1.181	0.0264	0.096	0
LOC435337	-	-	12	12 D3	similar to Eukaryotic translation initiation factor 1A (eIF-1A) (eIF-4C)	LOC435337	LOC435337	LOC435337	-	-	-	-	-	-	-		0	2	0	0	0		LOC435337	3.3828	3.4554	-0.0726	1.181	0.025	0.0919	0
Tmem147	2010004E11Rik|5033425B17Rik|MGC6895|Nifie14	MGI:1915011	7	7 B1	transmembrane protein 147	Tmem147	Tmem147	Tmem147	-	integral to membrane	-	TMEM147	RGD1304706	ZK418.5	CG5861		0	2	0	0	0		Tmem147	3.9222	3.99499	-0.07279	1.182	0.0194	0.0752	0
Xylt2	E030002B02Rik|XT-II|XT2|xylT-II	MGI:2444797	11	11 D	xylosyltransferase II	Xylt2	Xylt2	Xylt2	-	endoplasmic reticulum	acetylglucosaminyltransferase activity	XYLT2	Xylt2	-	-		0	2	0	0	0		Xylt2	3.4605	3.53369	-0.07319	1.183	0.0243	0.0897	0
Nup88	88kDa|Nup84|Prei2	MGI:104900	11	11 B4|11 42.0 cM	nucleoporin 88	Nup88	Nup88	Nup88	transport	nucleus	-	NUP88	Nup88	-	mbo		0	2	0	0	0		Nup88	3.5795	3.65329	-0.07379	1.185	0.0216	0.0824	0
Eif2b5	-	MGI:2446176	16	16 A3	eukaryotic translation initiation factor 2B, subunit 5 epsilon	Eif2b5	Eif2b5	Eif2b5	-	nucleus	translation initiation factor activity	EIF2B5	Eif2b5	-	eIF2B-epsilon		0	2	0	0	0		Eif2b5	3.8791	3.95299	-0.07389	1.185	0.0234	0.0873	0
Scd1	AA589638|AI265570|SCD|Scd-1|ab	MGI:98239	19	19 C3|19 43.0 cM	stearoyl-Coenzyme A desaturase 1	Scd1	Scd1	Scd1	-	-	stearoyl-CoA 9-desaturase activity, copper, zinc superoxide dismutase activity	SCD	Scd1	fat-5	-		0	2	0	0	0		Scd1	3.1745	3.24869	-0.07419	1.186	0.0259	0.0945	0
Itgb3bp	4930471O16Rik	MGI:1914983	4	4 C6	integrin beta 3 binding protein (beta3-endonexin)	Itgb3bp	Itgb3bp	Itgb3bp	-	nucleus	receptor activity	ITGB3BP	Itgb3bp	-	-		0	2	0	0	0		Itgb3bp	3.4925	3.56679	-0.07429	1.186	0.0231	0.0864	0
Rad17	9430035O09Rik|MmRad24	MGI:1333807	13	13 D1	RAD17 homolog (S. pombe)	Rad17	Rad17	Rad17	-	-	nucleotide binding, DNA binding	RAD17	Rad17	hpr-17	Rad17		0	2	0	0	0		Rad17	3.678	3.7525	-0.0745	1.187	0.0184	0.0723	0
Ppp1r12c	2410197A17Rik|AI839747|B430101M08|Mbs85	MGI:1924258	7	7 A1	protein phosphatase 1, regulatory (inhibitor) subunit 12C	Ppp1r12c	Ppp1r12c	Ppp1r12c	-	-	DNA binding, transcription factor activity	PPP1R12C	LOC499076	-	-		0	2	0	0	0		Ppp1r12c	3.3671	3.4418	-0.0747	1.187	0.017	0.0676	0
Serf2	C80083|Msmac1l|m4F5rel	MGI:1337041	2	2 E5	small EDRK-rich factor 2	Serf2	Serf2	Serf2	-	-	-	SERF2	-	-	-		0	2	0	0	0		Serf2	3.1776	3.25249	-0.07489	1.188	0.0249	0.0917	0
E2f4	2010111M04Rik|AI427446	MGI:103012	8	8 D3	E2F transcription factor 4	E2f4	E2f4	E2f4	regulation of progression through cell cycle, regulation of progression through cell cycle	-	-	E2F4	E2f4_predicted	-	-		0	2	0	0	0		E2f4	3.6734	3.7484	-0.075	1.188	0.0167	0.0668	0
Sf3a1	1200014H24Rik|5930416L09Rik|AI159724	MGI:1914715	11	11 A1	splicing factor 3a, subunit 1	Sf3a1	Sf3a1	Sf3a1	nuclear mRNA splicing, via spliceosome	-	RNA binding	SF3A1	Sf3a1_predicted	prp-21	CG16941		0	2	0	0	0		Sf3a1	3.3879	3.46299	-0.07509	1.188	0.0218	0.0829	0
Map3k7ip1	2310012M03Rik|Tab1	MGI:1913763	15	15 E2	mitogen-activated protein kinase kinase kinase 7 interacting protein 1	Map3k7ip1	Map3k7ip1	Map3k7ip1	activation of MAPKKK activity	-	catalytic activity	MAP3K7IP1	Map3k7ip1_predicted	-	-		0	2	0	0	0		Map3k7ip1	3.5375	3.6127	-0.0752	1.189	0.0152	0.0618	0
Timm17b	17kDa|Sfc3|mTim17b	MGI:1343176	X	X A1.1|X 2.0 cM	translocase of inner mitochondrial membrane 17b	Timm17b	Timm17b	Timm17b	-	mitochondrion, mitochondrial inner membrane	-	TIMM17B	Timm17b_predicted	-	CG1724		0	2	0	0	0		Timm17b	3.3169	3.39219	-0.07529	1.189	0.0236	0.0878	0
Arf6	AW496366|MGC102530	MGI:99435	12	12 C2	ADP-ribosylation factor 6	Arf6	Arf6	Arf6	-	-	nucleotide binding, GTPase activity	ARF6	Arf6	arf-6	Arf51F		0	2	0	0	0		Arf6	3.9489	4.0242	-0.0753	1.189	0.015	0.0613	0
Ipmk	2410017C19Rik|AA408208|Impk	MGI:1916968	10	10 B5.2	inositol polyphosphate multikinase	Ipmk	Ipmk	Ipmk	neural tube formation	-	inositol or phosphatidylinositol kinase activity	IPMK	Ipmk	ZK795.1	Ipk2		0	2	0	0	0		Ipmk	3.6895	3.7648	-0.0753	1.189	0.0183	0.072	0
Plrg1	AA958940|C80566	MGI:1858197	3	3 E3	pleiotropic regulator 1, PRL1 homolog (Arabidopsis)	Plrg1	Plrg1	Plrg1	biological process unknown, nuclear mRNA splicing, via spliceosome	-	-	PLRG1	Plrg1	tag-135	CG1796		0	2	0	0	0		Plrg1	4.0645	4.13999	-0.07549	1.189	0.0268	0.0971	0
Man2b1	AW107687|LAMAN	MGI:107286	8	8 C2|8 37.0 cM	mannosidase 2, alpha B1	Man2b1	Man2b1	Man2b1	-	-	alpha-mannosidase activity, alpha-mannosidase activity	MAN2B1	Man2b1	Alpha-mannosidase	CG6206		0	2	0	0	0		Man2b1	3.6052	3.681	-0.0758	1.19	0.0163	0.0655	0
Mrps9	2310002A08Rik|AW322516|mg637	MGI:1916777	1	1 B	mitochondrial ribosomal protein S9	Mrps9	Mrps9	Mrps9	-	-	DNA binding, structural constituent of ribosome	MRPS9	Mrps9	F09G8.3	mRpS9		0	2	0	0	0		Mrps9	4.0785	4.15449	-0.07599	1.191	0.0138	0.0572	0
Luzp1	2700072H04Rik|AI266952|Luzp|mFLJ00226	MGI:107629	4	4 D3	leucine zipper protein 1	Luzp1	Luzp1	Luzp1	biological process unknown	-	molecular function unknown	LUZP1	Luzp1	-	-		0	2	0	0	0		Luzp1	3.7464	3.82249	-0.07609	1.191	0.0171	0.068	0
Ankrd28	AI465466|AI604979|E430019N21Rik|KIAA0379|mKIAA0379	MGI:2145661	14	14 B	ankyrin repeat domain 28	Ankrd28	Ankrd28	Ankrd28	biological process unknown	-	molecular function unknown	ANKRD28	RGD1559931_predicted	trp-4	nompC		0	2	0	0	0		Ankrd28	3.3572	3.4336	-0.0764	1.192	0.0171	0.0678	0
Ski	2310012I02Rik|2610001A11Rik|AA062172|AA589460|BC004088|MGC8300	MGI:98310	4	4 E2|4 78.9 cM	Sloan-Kettering viral oncogene homolog	Ski	Ski	Ski	-	nucleus	protein binding	SKI	-	-	snoN		0	2	0	0	0		Ski	3.5132	3.5899	-0.0767	1.193	0.0147	0.0604	0
Wac	1110067P07Rik|A230035H12Rik|AI256735|AI256776|Wwp4	MGI:2387357	18	18 A1	WW domain containing adaptor with coiled-coil	Wac	Wac	Wac	-	spliceosome complex	-	WAC	RGD1562407_predicted	-	CG8949		0	2	0	0	0		Wac	3.363	3.43979	-0.07679	1.193	0.0128	0.0538	0
Aplp1	-	MGI:88046	7	7 B1|7 8.0 cM	amyloid beta (A4) precursor-like protein 1	Aplp1	Aplp1	Aplp1	-	-	binding, copper ion binding	APLP1	RGD1561211_predicted	-	-		0	2	0	0	0		Aplp1	3.5904	3.6673	-0.0769	1.193	0.0133	0.0555	0
Psmd8	6720456J22Rik|AA407360|AL033291|AL033322|AL033323|C76433	MGI:1888669	7	7 B1	proteasome (prosome, macropain) 26S subunit, non-ATPase, 8	Psmd8	Psmd8	Psmd8	-	cytosol, proteasome regulatory particle (sensu Eukaryota)	-	PSMD8	Psmd8	rpn-12	Rpn12		0	2	0	0	0		Psmd8	3.5805	3.6577	-0.0772	1.194	0.0156	0.0632	0
Map2k1ip1	AW556229|MGC103121|Mapbp|Mp1	MGI:1929467	3	3 G3	mitogen-activated protein kinase kinase 1 interacting protein 1	Map2k1ip1	Map2k1ip1	Map2k1ip1	-	-	protein binding, kinase activity	-	-	-	-		0	2	0	0	0		Map2k1ip1	3.6972	3.77459	-0.07739	1.195	0.0172	0.0683	0
Rxrb	AL023085|H-2RIIBP|Nr2b2|RCoR-1|Rub	MGI:98215	17	17 B1|17 18.49 cM	retinoid X receptor beta	Rxrb	Rxrb	Rxrb	-	-	DNA binding, transcription factor activity	RXRB	-	-	-		0	2	0	0	0		Rxrb	3.2985	3.3761	-0.0776	1.195	0.0225	0.0846	0
Gipc1	GIPC|Glut1CIP|Rgs19ip1|Semcap1|TIP-2|TaxIP2	MGI:1926252	8	8 C3	GIPC PDZ domain containing family, member 1	Gipc1	Gipc1	Gipc1	-	-	GTPase activator activity, protein binding	GIPC1	Gipc1	C35D10.2	l(2)02045		0	2	0	0	0		Gipc1	3.0798	3.1575	-0.0777	1.195	0.0273	0.0985	0
Gpr108	1810015L19Rik|AA589464|C79132	MGI:1925558	17	17 E1.1	G protein-coupled receptor 108	Gpr108	Gpr108	Gpr108	-	membrane, integral to membrane	-	GPR108	Gpr108	C15H9.5	-		0	2	0	0	0		Gpr108	3.2826	3.36039	-0.07779	1.196	0.0168	0.067	0
Smarcd1	AA407987|Baf60a|D15Kz1	MGI:1933623	15	15 F1|15 56.8 cM	SWI/SNF related, matrix associated, actin dependent regulator of chromatin, subfamily d, member 1	Smarcd1	Smarcd1	Smarcd1	chromatin modification	nucleus	-	SMARCD1	Smarcd1_predicted	C18E3.2	Bap60		0	2	0	0	0		Smarcd1	3.3611	3.43889	-0.07779	1.196	0.0165	0.066	0
H2-L	H-2L|histocompatibility 2, L region	MGI:95912	17	17 19.13 cM	histocompatibility 2, D region	H2-L	H2-L	H2-L	defense response, immune response	-	-	-	-	-	-		0	2	0	0	0		H2-L	3.5065	3.5844	-0.0779	1.196	0.0165	0.0661	0
Poldip2	1300003F06Rik|Pdip38	MGI:1915061	11	11 B5	polymerase (DNA-directed), delta interacting protein 2	Poldip2	Poldip2	Poldip2	-	nucleus, mitochondrion	-	POLDIP2	Poldip2_predicted	tag-307	CG12162		0	2	0	0	0		Poldip2	3.2858	3.36379	-0.07799	1.196	0.0188	0.0735	0
6330407G11Rik	-	MGI:1915300	4	4 D1	RIKEN cDNA 6330407G11 gene	6330407G11Rik	6330407G11Rik	6330407G11Rik	-	-	-	C1orf108	Ndufs5b	-	-		0	2	0	0	0		6330407G11Rik	3.7725	3.8506	-0.0781	1.197	0.0209	0.0799	0
Zswim1	2410003H12Rik|AI850991|BB046916	MGI:1919221	2	2 H3	zinc finger, SWIM domain containing 1	Zswim1	Zswim1	Zswim1	biological process unknown	-	molecular function unknown	ZSWIM1	Zswim1_predicted	-	-		0	2	0	0	0		Zswim1	3.3807	3.45939	-0.07869	1.198	0.0148	0.0605	0
Ier3ip1	1110057H19Rik|AI644142|AL022842|AL022863|AV026606	MGI:1913441	18	18 E3	immediate early response 3 interacting protein 1	Ier3ip1	Ier3ip1	Ier3ip1	-	extracellular space, integral to membrane	-	IER3IP1	-	-	-		0	2	0	0	0		Ier3ip1	3.2927	3.37199	-0.07929	1.2	0.0131	0.0548	0
Crlz1	2400011K09Rik|AW557551|C87704|Sas10	MGI:1919230	5	5 E1	charged amino acid rich leucine zipper 1	Crlz1	Crlz1	Crlz1	biological process unknown	-	molecular function unknown	SAS10	Crlz1	T01B7.5a	Sas10		0	2	0	0	0		Crlz1	3.7118	3.79119	-0.07939	1.2	0.0145	0.0597	0
Srp68	2610024I03Rik|MGC38208	MGI:1917447	11	11 E2	signal recognition particle 68	Srp68	Srp68	Srp68	-	-	RNA binding, binding	SRP68	Srp68_predicted	F55C5.8	CG5064		0	2	0	0	0		Srp68	3.4845	3.56389	-0.07939	1.2	0.011	0.0473	0
Ndufs2	AL033311|MGC27667	MGI:2385112	1	1 H3	NADH dehydrogenase (ubiquinone) Fe-S protein 2	Ndufs2	Ndufs2	Ndufs2	-	-	NADH dehydrogenase activity, iron ion binding	NDUFS2	-	tag-99	-		0	2	0	0	0		Ndufs2	4.0748	4.1546	-0.0798	1.201	0.015	0.0611	0
2810055G22Rik	AI647468|AU019462|C86502|F830018F18Rik|TRIAD3|UIP83|Ubce7ip1	MGI:1344349	5	5 G2	RIKEN cDNA 2810055G22 gene	2810055G22Rik	2810055G22Rik	2810055G22Rik	ubiquitin cycle	-	protein binding	TRIAD3	RGD1565135_predicted	-	-		0	2	0	0	0		2810055G22Rik	3.3254	3.40529	-0.07989	1.201	0.0159	0.0643	0
AI452195	-	MGI:2145249	13	-	expressed sequence AI452195	AI452195	AI452195	AI452195	-	-	-	-	-	-	-		0	2	0	0	0		AI452195	2.9337	3.01359	-0.07989	1.201	0.0261	0.095	0
Aarsd1	2310044P18Rik|AA589600	MGI:1916934	11	11 D	alanyl-tRNA synthetase domain containing 1	Aarsd1	Aarsd1	Aarsd1	-	-	nucleotide binding, aminoacyl-tRNA ligase activity	AARSD1	-	-	CG10802		0	2	0	0	0		Aarsd1	3.3385	3.4185	-0.08	1.202	0.023	0.0863	0
Aqp8	AI255744	MGI:1195271	7	7 F3|7 61.0 cM	aquaporin 8	Aqp8	Aqp8	Aqp8	-	integral to plasma membrane	transporter activity	AQP8	Aqp8	aqp-6	CG17664		0	2	0	0	0		Aqp8	3.4417	3.52179	-0.08009	1.202	0.0135	0.0563	0
C130065N10Rik	-	MGI:2441883	1	-	RIKEN cDNA C130065N10 gene	C130065N10Rik	C130065N10Rik	C130065N10Rik	-	-	-	-	-	-	-		0	2	0	0	0		C130065N10Rik	3.0188	3.0992	-0.0804	1.203	0.0225	0.0849	0
Prpf6	1190003A07Rik|2610031L17Rik|ANT-1|MGC11655|MGC36967|MGC38351|U5-102K	MGI:1922946	2	2 H4	PRP6 pre-mRNA splicing factor 6 homolog (yeast)	Prpf6	Prpf6	Prpf6	nuclear mRNA splicing, via spliceosome	-	transcription coactivator activity	PRPF6	RGD1307103_predicted	Y59A8B.6	CG6841		0	2	0	0	0		Prpf6	3.888	3.9686	-0.0806	1.203	0.012	0.0508	0
Cox4i1	AL024441|Cox4|Cox4a	MGI:88473	8	8 E1|8 64.0 cM	cytochrome c oxidase subunit IV isoform 1	Cox4i1	Cox4i1	Cox4i1	-	mitochondrion	cytochrome-c oxidase activity	COX4I1	Cox4i1	-	CG10396		0	2	0	0	0		Cox4i1	4.4212	4.5019	-0.0807	1.204	0.0094	0.0414	0
4921511K06Rik	BC006583|MGC8047	MGI:1918128	6	6 A3.3	RIKEN cDNA 4921511K06 gene	4921511K06Rik	4921511K06Rik	4921511K06Rik	-	integral to membrane	-	NAG6	RGD1564459_predicted	-	-		0	2	0	0	0		4921511K06Rik	3.3922	3.47299	-0.08079	1.204	0.0129	0.054	0
Cugbp1	1600010O03Rik|AA407467|Brunol2|CUG-BP|CUG-BP1|CUGBP|D2Wsu101e|HNAB50|NAB50	MGI:1342295	2	2 E1|2 47.5 cM	CUG triplet repeat, RNA binding protein 1	Cugbp1	Cugbp1	Cugbp1	-	-	nucleotide binding, nucleic acid binding	CUGBP1	Cugbp1	etr-1	bru-2		0	2	0	0	0		Cugbp1	3.5847	3.66549	-0.08079	1.204	0.0104	0.0452	0
Prkci	2310021H13Rik|AI427505|KIAA4165|Pkci|Pkcl|Prkcl|aPKClambda|mKIAA4165	MGI:99260	3	3 A3|3 13.8 cM	protein kinase C, iota	Prkci	Prkci	Prkci	-	-	nucleotide binding, protein kinase activity	PRKCI	Prkci	pkc-3	aPKC		0	2	0	0	0		Prkci	3.6555	3.7364	-0.0809	1.204	0.0123	0.0521	0
Thsd4	AI585901|B230114P05Rik	MGI:2672033	9	9 B	thrombospondin, type I, domain containing 4	Thsd4	Thsd4	Thsd4	-	-	-	THSD4	-	-	-		0	2	0	0	0		Thsd4	3.8742	3.95549	-0.08129	1.205	0.0117	0.0497	0
Aco2	Aco-2|Aco3|D10Wsu183e	MGI:87880	15	15 E1	aconitase 2, mitochondrial	Aco2	Aco2	Aco2	-	-	aconitate hydratase activity, aconitate hydratase activity	ACO2	Aco2	aco-2	Acon		0	2	0	0	0		Aco2	4.1136	4.195	-0.0814	1.206	0.01	0.0437	0
Pias1	2900068C24Rik|Ddxbp1|GBP	MGI:1913125	9	9 B	protein inhibitor of activated STAT 1	Pias1	Pias1	Pias1	-	-	DNA binding, transcription corepressor activity	PIAS1	Pias1_predicted	gei-17	Su(var)2-10		0	2	0	0	0		Pias1	2.873	2.95449	-0.08149	1.206	0.0204	0.0786	0
Slc35a1	AA408150|AI314851	MGI:1345622	4	4 A5	solute carrier family 35 (CMP-sialic acid transporter), member 1	Slc35a1	Slc35a1	Slc35a1	-	Golgi membrane	nucleotide-sugar transporter activity	SLC35A1	Slc35a1_predicted	ZK370.7	-		0	2	0	0	0		Slc35a1	3.6624	3.7439	-0.0815	1.206	0.0099	0.0433	0
R3hdm1	R3hdm	MGI:2448514	1	1 E4	R3H domain 1 (binds single-stranded nucleic acids)	R3hdm1	R3hdm1	R3hdm1	-	-	-	R3HDM1	R3hdm1	-	-		0	2	0	0	0		R3hdm1	3.3197	3.40139	-0.08169	1.206	0.0248	0.0914	0
Ywhae	AU019196	MGI:894689	11	11 B2|11 44.17 cM	tyrosine 3-monooxygenase/tryptophan 5-monooxygenase activation protein, epsilon polypeptide	Ywhae	Ywhae	Ywhae	-	-	monooxygenase activity, protein binding	YWHAE	Ywhae	-	14-3-3epsilon		0	2	0	0	0		Ywhae	4.0389	4.1208	-0.0819	1.207	0.0084	0.0377	0
Grn	epithelin	MGI:95832	11	11 D|11 60.0 cM	granulin	Grn	Grn	Grn	blastocyst hatching	-	phospholipase A2 activity	GRN	Grn	-	-		0	2	0	0	0		Grn	3.6977	3.77979	-0.08209	1.208	0.0148	0.0607	0
Mafg	AA545192|C630022N07Rik	MGI:96911	11	11 E2|11 75.0 cM	v-maf musculoaponeurotic fibrosarcoma oncogene family, protein G (avian)	Mafg	Mafg	Mafg	embryonic development (sensu Mammalia)	-	DNA binding	-	Mafg	-	-		0	2	0	0	0		Mafg	3.9192	4.00129	-0.08209	1.208	0.008	0.0362	0
Gapvd1	2010005B09Rik|4432404J10Rik|AW108497|KIAA1521|mKIAA1521	MGI:1913941	2	2 B	GTPase activating protein and VPS9 domains 1	Gapvd1	Gapvd1	Gapvd1	-	-	-	GAPVD1	Gapvd1_predicted	rme-6	CG1657		0	2	0	0	0		Gapvd1	3.2823	3.36469	-0.08239	1.208	0.0221	0.0836	0
D5Ertd301e	-	MGI:1098822	5	5 39.0 cM	DNA segment, Chr 5, ERATO Doi 301, expressed	D5Ertd301e	D5Ertd301e	D5Ertd301e	-	-	-	-	-	-	-		0	2	0	0	0		D5Ertd301e	3.3326	3.41509	-0.08249	1.209	0.0124	0.0523	0
Smad1	AI528653|Madh1|Madr1|Mlp1|MusMLP	MGI:109452	8	8 C2	MAD homolog 1 (Drosophila)	Smad1	Smad1	Smad1	MAPKKK cascade	-	transcription factor activity	SMAD1	Smad1	-	Mad		0	2	0	0	0		Smad1	3.2254	3.3081	-0.0827	1.209	0.011	0.0474	0
Mast4	4930420O11Rik|AI642422|mKIAA0303	MGI:1918885	13	13 D1	microtubule associated serine/threonine kinase family member 4	Mast4	Mast4	Mast4	-	-	nucleotide binding, protein kinase activity	-	RGD1310139_predicted	kin-4	-		0	2	0	0	0		Mast4	2.741	2.82379	-0.08279	1.21	0.0214	0.0818	0
Napsa	KAP|Kdap|NAP1|SNAPA|napsin|pronapsin	MGI:109365	7	7 B3	napsin A aspartic peptidase	Napsa	Napsa	Napsa	-	-	aspartic-type endopeptidase activity, pepsin A activity	NAPSA	Napsa	-	-		0	2	0	0	0		Napsa	3.1279	3.21139	-0.08349	1.211	0.0212	0.0809	0
Tmem93	0610009E20Rik|0610025L18Rik	MGI:1913298	11	11 B4	transmembrane protein 93	Tmem93	Tmem93	Tmem93	-	integral to membrane	-	TMEM93	Tmem93_predicted	-	CG11781		0	2	0	0	0		Tmem93	3.0076	3.09109	-0.08349	1.211	0.0215	0.0819	0
Gstp1	GstpiB	MGI:95865	19	19 A|19 0.0 cM	glutathione S-transferase, pi 1	Gstp1	Gstp1	Gstp1	glutathione metabolism	-	glutathione transferase activity	-	Gstp1	gst-1	-		0	2	0	0	0		Gstp1	4.1871	4.2708	-0.0837	1.212	0.0067	0.0313	0
Rps19	MGC107694	MGI:1333780	7	7 A3	ribosomal protein S19	Rps19	Rps19	Rps19	-	-	structural constituent of ribosome, protein binding	RPS19	Rps19	-	RpS19b		0	2	0	0	0		Rps19	5.3896	5.4734	-0.0838	1.212	0.0186	0.0729	0
Nat10	AI429152|MGC25461	MGI:2138939	2	2 E2	N-acetyltransferase 10	Nat10	Nat10	Nat10	-	-	transferase activity	NAT10	-	F55A12.8	l(1)G0020		0	2	0	0	0		Nat10	3.3692	3.45309	-0.08389	1.213	0.0111	0.0477	0
Galnt6	4632410F13|AW047994|GalNAc-T6	MGI:1891640	15	15 F3	UDP-N-acetyl-alpha-D-galactosamine:polypeptide N-acetylgalactosaminyltransferase 6	Galnt6	Galnt6	Galnt6	-	-	polypeptide N-acetylgalactosaminyltransferase activity, calcium ion binding	GALNT6	-	-	-		0	2	0	0	0		Galnt6	3.0077	3.0916	-0.0839	1.213	0.0145	0.0597	0
BC034507	MGC30495	MGI:2385599	5	5 A1	cDNA sequence BC034507	BC034507	BC034507	BC034507	-	-	-	DKFZP686A10121	Cldn12_predicted	C26E6.12	CG10628		0	2	0	0	0		BC034507	3.6998	3.7838	-0.084	1.213	0.0069	0.0323	0
Fars2	2810431B21Rik|6720478K01Rik|Fars1	MGI:1917205	13	13 A5	phenylalanine-tRNA synthetase 2 (mitochondrial)	Fars2	Fars2	Fars2	-	-	nucleotide binding, aminoacyl-tRNA ligase activity	FARS2	Fars2	frs-3	Aats-phe		0	2	0	0	0		Fars2	3.1563	3.2405	-0.0842	1.213	0.0187	0.0731	0
Fbxl6	AU021795|Fbl6	MGI:1354705	15	15 D3	F-box and leucine-rich repeat protein 6	Fbxl6	Fbxl6	Fbxl6	ubiquitin cycle	-	-	FBXL6	Fbxl6	-	CG13213		0	2	0	0	0		Fbxl6	2.9916	3.0762	-0.0846	1.215	0.0128	0.0538	0
Thumpd3	AW556087|Gt(ROSA)26asSor|Gtrosa26as	MGI:1277973	6	6 E3|6 48.7 cM	THUMP domain containing 3	Thumpd3	Thumpd3	Thumpd3	biological process unknown	-	molecular function unknown	THUMPD3	RGD1560852_predicted	M04B2.2	-		0	2	0	0	0		Thumpd3	3.5942	3.6788	-0.0846	1.215	0.0057	0.0276	0
Mier1	4933425I22Rik|5830411K19Rik|MGC107532|mKIAA1610	MGI:1918398	4	4 C6	mesoderm induction early response 1 homolog (Xenopus laevis	Mier1	Mier1	Mier1	-	nucleus	DNA binding	MIER1	RGD1562337_predicted	T07F8.4, F10E7.11	CG1620		0	2	0	0	0		Mier1	3.5866	3.6713	-0.0847	1.215	0.0066	0.0309	0
Parp2	Adprt2|Adprtl2|Aspartl2|C78626|PARP-2	MGI:1341112	14	14 C1|14 19.5 cM	poly (ADP-ribose) polymerase family, member 2	Parp2	Parp2	Parp2	-	-	DNA binding, NAD+ ADP-ribosyltransferase activity	PARP2	Parp2_predicted	-	-		0	2	0	0	0		Parp2	3.6977	3.78249	-0.08479	1.215	0.0129	0.0539	0
Mrpl2	CGI-22|MRP-L14|Rpml14	MGI:1351622	17	17 C	mitochondrial ribosomal protein L2	Mrpl2	Mrpl2	Mrpl2	-	extracellular space	structural constituent of ribosome	MRPL2	-	F56B3.8	mRpL2		0	2	0	0	0		Mrpl2	3.421	3.506	-0.085	1.216	0.0096	0.0423	0
Cabin1	A330070M20Rik|Cain|Ppp3in	MGI:1298375	10	10 C1|10 40.7 cM	calcineurin binding protein 1	Cabin1	Cabin1	Cabin1	-	nucleus	protein phosphatase inhibitor activity	CABIN1	Cabin1	-	-		0	2	0	0	0		Cabin1	3.3153	3.40039	-0.08509	1.216	0.01	0.0437	0
Gtpbp2	-	MGI:1860138	17	17 C-D	GTP binding protein 2	Gtpbp2	Gtpbp2	Gtpbp2	-	-	nucleotide binding, translation elongation factor activity	GTPBP2	Gtpbp2	T04H1.2	CG2017		0	2	0	0	0		Gtpbp2	3.5587	3.64389	-0.08519	1.216	0.0073	0.0337	0
Tmepai	2210418I02Rik|AW455466|N4wbp4|PMEPA1|STAG1	MGI:1929600	2	2 H3	transmembrane, prostate androgen induced RNA	Tmepai	Tmepai	Tmepai	biological process unknown	-	protein binding	TMEPAI	Tmepai_predicted	-	-		0	2	0	0	0		Tmepai	3.3398	3.42499	-0.08519	1.216	0.0069	0.0322	0
Ttc27	2610511O17Rik	MGI:1921446	17	17 E2	tetratricopeptide repeat domain 27	Ttc27	Ttc27	Ttc27	-	-	transferase activity	FLJ20272	RGD1305264_predicted	T20B12.1	CG5290		0	2	0	0	0		Ttc27	3.2732	3.35839	-0.08519	1.216	0.014	0.0578	0
9430010O03Rik	C130008N12	MGI:2442985	8	8 A1.1	RIKEN cDNA 9430010O03 gene	9430010O03Rik	9430010O03Rik	9430010O03Rik	-	-	-	FLJ10154	RGD1310061	-	CG31712		0	2	0	0	0		9430010O03Rik	3.9265	4.01199	-0.08549	1.217	0.0106	0.0457	0
D17H6S56E-5	G7e	MGI:1306799	17	17 B1|17 19.0 cM	DNA segment, Chr 17, human D6S56E 5	D17H6S56E-5	D17H6S56E-5	D17H6S56E-5	-	viral envelope	-	-	-	-	-		0	2	0	0	0		D17H6S56E-5	2.8306	2.9161	-0.0855	1.217	0.0274	0.0987	0
Tera	-	MGI:1929091	6	-	teratocarcinoma expressed, serine rich	Tera	Tera	Tera	biological process unknown	-	molecular function unknown	FAM60A	-	-	CG4068		0	2	0	0	0		Tera	3.63	3.7156	-0.0856	1.217	0.0058	0.0277	0
Bcas2	6430539P16Rik|AI132645|C76366|C80030|MGC7712	MGI:1915433	3	3 F2.2	breast carcinoma amplified sequence 2	Bcas2	Bcas2	Bcas2	biological process unknown	-	molecular function unknown	BCAS2	Bcas2_predicted	T12A2.7	CG4980		0	2	0	0	0		Bcas2	3.9577	4.04349	-0.08579	1.218	0.0052	0.0256	0
Larp5	A630096F19|AI256361|D13Wsu64e|MGC78318	MGI:106330	13	13 A1|13 5.0 cM	La ribonucleoprotein domain family, member 5	Larp5	Larp5	Larp5	-	-	-	LARP5	Larp5_predicted	-	-		0	2	0	0	0		Larp5	2.7911	2.87689	-0.08579	1.218	0.0218	0.0828	0
Zfyve27	2210011N02Rik|9530077C24Rik|AI426636|AI593546|AI835681	MGI:1919602	19	19 C3	zinc finger, FYVE domain containing 27	Zfyve27	Zfyve27	Zfyve27	-	-	zinc ion binding	ZFYVE27	Zfyve27	-	-		0	2	0	0	0		Zfyve27	3.0327	3.11849	-0.08579	1.218	0.0179	0.0705	0
Qdpr	2610008L04Rik|D5Ertd371e|Dhpr|PKU2	MGI:97836	5	5 B3|5 30.0 cM	quininoid dihydropteridine reductase	Qdpr	Qdpr	Qdpr	tetrahydrobiopterin biosynthesis	-	6,7-dihydropteridine reductase activity	QDPR	Qdpr	qdpr-1	Dhpr		0	2	0	0	0		Qdpr	4.0852	4.17119	-0.08599	1.218	0.0059	0.0281	0
Ascc3l1	A330064G03Rik|BC011390|HELIC2|KIAA0788|U5-200-KD|U5-200KD	MGI:2444401	2	2 F1|2 62.2 cM	activating signal cointegrator 1 complex subunit 3-like 1	Ascc3l1	Ascc3l1	Ascc3l1	-	-	nucleic acid binding, helicase activity	ASCC3L1	Ascc3l1	Y46G5A.4	CG5931		0	2	0	0	0		Ascc3l1	4.1822	4.26839	-0.08619	1.219	0.0039	0.0201	0
Glt8d1	2410004H05Rik|5430414N14Rik|AI450005	MGI:1923735	14	14 B	glycosyltransferase 8 domain containing 1	Glt8d1	Glt8d1	Glt8d1	-	-	transferase activity	GLT8D1	Glt8d1	-	-		0	2	0	0	0		Glt8d1	2.6546	2.7408	-0.0862	1.219	0.0213	0.0815	0
Rpl6	MGC117949|Taxreb107	MGI:108057	5	5 F	ribosomal protein L6	Rpl6	Rpl6	Rpl6	-	intracellular	structural constituent of ribosome	RPL6	RGD1563476_predicted, Rpl6	rpl-6	RpL6		0	2	0	0	0		Rpl6	5.0856	5.17189	-0.08629	1.219	0.0129	0.0542	0
Cryl1	1110025H08Rik|A230106J09Rik|C85932	MGI:1915881	14	14 C3|14 20.0 cM	crystallin, lamda 1	Cryl1	Cryl1	Cryl1	fatty acid metabolism	-	oxidoreductase activity	CRYL1	Cryl1	-	CG9914		0	2	0	0	0		Cryl1	2.6566	2.74319	-0.08659	1.22	0.0266	0.0966	0
Nrbp2	BC011468|MGC12117|MGC18994	MGI:2385017	15	15 D3	nuclear receptor binding protein 2	Nrbp2	Nrbp2	Nrbp2	-	-	protein kinase activity, ATP binding	NRBP2	-	-	-		0	2	0	0	0		Nrbp2	3.0133	3.1	-0.0867	1.22	0.0128	0.0536	0
D8Ertd457e	AI116001|D8Ertd569e|mKIAA1802	MGI:1196398	8	8 A1.1	DNA segment, Chr 8, ERATO Doi 457, expressed	D8Ertd457e	D8Ertd457e	D8Ertd457e	-	nucleus	zinc ion binding	C13orf8	RGD1311283_predicted	-	-		0	2	0	0	0		D8Ertd457e	3.6165	3.70329	-0.08679	1.221	0.006	0.0286	0
Dbt	D3Wsu60e	MGI:105386	3	3 G1|3 51.2 cM	dihydrolipoamide branched chain transacylase E2	Dbt	Dbt	Dbt	-	mitochondrion	protein binding	DBT	-	ZK669.4	CG5599		0	2	0	0	0		Dbt	3.0817	3.16849	-0.08679	1.221	0.0242	0.0894	0
Sf1	BB094781|CW17R|MZFM|WBP4|Zfp162	MGI:1095403	19	19 B	splicing factor 1	Sf1	Sf1	Sf1	nuclear mRNA splicing, via spliceosome	-	nucleic acid binding	SF1	-	Y116A8C.32	SF1		0	2	0	0	0		Sf1	3.0952	3.18199	-0.08679	1.221	0.0171	0.068	0
Serpinb6a	AI876477|Serpinb6|Spi3|ovalbumin	MGI:103123	13	13 A3.3|13 13.7 cM	serine (or cysteine) peptidase inhibitor, clade B, member 6a	Serpinb6a	Serpinb6a	Serpinb6a	-	-	endopeptidase inhibitor activity, serine-type endopeptidase inhibitor activity	SERPINB6	Serpinb6a	-	-		0	2	0	0	0		Serpinb6a	3.4345	3.5213	-0.0868	1.221	0.0212	0.081	0
Ddx54	2410015A15Rik|AI414901|DP97	MGI:1919240	5	5 F	DEAD (Asp-Glu-Ala-Asp) box polypeptide 54	Ddx54	Ddx54	Ddx54	-	-	nucleotide binding, nucleic acid binding	DDX54	RGD1562539_predicted	Y94H6A.5a	CG32344		0	2	0	0	0		Ddx54	3.3137	3.40059	-0.08689	1.221	0.011	0.0473	0
H1f0	D130017D06Rik|H1(0)|H1fv|MGC117919|MGC19309|MGC98218	MGI:95893	15	15 E1|15 46.75 cM	H1 histone family, member 0	H1f0	H1f0	H1f0	-	nucleus	DNA binding	H1F0	H1f0	-	-		0	2	0	0	0		H1f0	3.433	3.52	-0.087	1.221	0.0076	0.0347	0
Btbd10	1110056N09Rik|Gmrp1	MGI:1916065	7	7 F2	BTB (POZ) domain containing 10	Btbd10	Btbd10	Btbd10	-	-	voltage-gated potassium channel activity, protein binding	BTBD10	Btbd10	R05F9.1b	mri		0	2	0	0	0		Btbd10	3.2773	3.36439	-0.08709	1.222	0.0254	0.0931	0
Psmc3	TBP-1	MGI:1098754	2	2 E1|2 47.0 cM	proteasome (prosome, macropain) 26S subunit, ATPase 3	Psmc3	Psmc3	Psmc3	-	-	nucleotide binding, binding	PSMC3	Psmc3	ATPase	Tbp-1		0	2	0	0	0		Psmc3	4.0132	4.10029	-0.08709	1.222	0.0251	0.0922	0
9530033F24Rik	MGC67134|ZNF652	MGI:2442221	11	11 D	RIKEN cDNA 9530033F24 gene	9530033F24Rik	9530033F24Rik	9530033F24Rik	-	nucleus	-	ZNF652	RGD1566329_predicted	-	-		0	2	0	0	0		9530033F24Rik	3.2574	3.34469	-0.08729	1.222	0.0101	0.044	0
Vars2l	1190004I24Rik|mKIAA1885	MGI:1916165	17	17 B1	valyl-tRNA synthetase 2-like	Vars2l	Vars2l	Vars2l	-	-	nucleotide binding, aminoacyl-tRNA ligase activity	VARSL	Vars2l	-	-		0	2	0	0	0		Vars2l	2.7794	2.8668	-0.0874	1.222	0.0272	0.0982	0
Il10ra	AW553859|CDw210|Il10r|mIL-10R	MGI:96538	9	9 A5.2|9 26.0 cM	interleukin 10 receptor, alpha	Il10ra	Il10ra	Il10ra	-	-	receptor activity, hematopoietin/interferon-class (D200-domain) cytokine receptor activity	IL10RA	Il10ra	-	-		0	2	0	0	0		Il10ra	3.3491	3.43659	-0.08749	1.223	0.0116	0.0495	0
Sh3gl2	9530001L19Rik|AI120490|AW555077|B930049H17Rik|EEN-B1|SH3PA|Sh3d2a	MGI:700009	4	4 C4|4 41.6 cM	SH3-domain GRB2-like 2	Sh3gl2	Sh3gl2	Sh3gl2	-	cytoplasm	protein binding	SH3GL2	Sh3gl2	-	-		0	2	0	0	0		Sh3gl2	2.8849	2.97239	-0.08749	1.223	0.0241	0.0894	0
Siah2	AA415433|Sinh2	MGI:108062	3	3 D|3 35.0 cM	seven in absentia 2	Siah2	Siah2	Siah2	-	-	ubiquitin-protein ligase activity, protein binding	SIAH2	Siah2	-	-		0	2	0	0	0		Siah2	2.8228	2.91029	-0.08749	1.223	0.0227	0.0854	0
Nifun	2310020H20Rik|AA407971|Nifu	MGI:1913633	5	5 F	NifU-like N-terminal domain containing	Nifun	Nifun	Nifun	-	mitochondrion	iron ion binding	-	-	-	-		0	2	0	0	0		Nifun	3.6069	3.6947	-0.0878	1.224	0.0051	0.0251	0
Ndufv2	2900010C23Rik	MGI:1920150	17	17 E1.2	NADH dehydrogenase (ubiquinone) flavoprotein 2	Ndufv2	Ndufv2	Ndufv2	-	-	NADH dehydrogenase activity, iron ion binding	-	-	-	-		0	2	0	0	0		Ndufv2	3.6724	3.76039	-0.08799	1.224	0.0065	0.0305	0
Utf1	AI505934	MGI:1276125	7	7 F5	undifferentiated embryonic cell transcription factor 1	Utf1	Utf1	Utf1	-	transcription factor complex	transcription factor activity	UTF1	-	-	-		0	2	0	0	0		Utf1	4.1508	4.23889	-0.08809	1.224	0.005	0.0245	0
AA987161	-	MGI:2145180	13	13 B3	expressed sequence AA987161	AA987161	AA987161	AA987161	-	-	-	ZNF91	-	-	-		0	2	0	0	0		AA987161	2.8339	2.922	-0.0881	1.224	0.0223	0.0841	0
Rai14	1700008J19Rik|1700020L11Rik|Ankycorbin|Norpeg|mKIAA1334	MGI:1922896	15	15 A2	retinoic acid induced 14	Rai14	Rai14	Rai14	-	-	DNA binding, transcription factor activity	RAI14	Rai14	-	-		0	2	0	0	0		Rai14	3.7327	3.8208	-0.0881	1.224	0.0052	0.0254	0
Dnajc17	1700025B16Rik|C87112|D9Bwg1371e	MGI:1916658	2	2 E5|2 36.0 cM	DnaJ (Hsp40) homolog, subfamily C, member 17	Dnajc17	Dnajc17	Dnajc17	protein folding	-	RNA binding	DNAJC17	Dnajc17_predicted	dnj-22	CG17187		0	2	0	0	0		Dnajc17	2.8471	2.93529	-0.08819	1.225	0.0199	0.0769	0
Emp1	TMP	MGI:107941	6	6 G1|6 65.0 cM	epithelial membrane protein 1	Emp1	Emp1	Emp1	-	membrane, integral to membrane	-	EMP1	Emp1	-	-		0	2	0	0	0		Emp1	3.1643	3.2526	-0.0883	1.225	0.0121	0.0512	0
Ubtf	NOR-90|Tcfubf|UBF|UBF1	MGI:98512	11	11 D	upstream binding transcription factor, RNA polymerase I	Ubtf	Ubtf	Ubtf	-	-	DNA binding, transcription factor activity	UBTF	Ubtf	-	-		0	2	0	0	0		Ubtf	4.1045	4.19299	-0.08849	1.225	0.0049	0.0243	0
Gys1	Gys3	MGI:101805	7	7 B3|7 23.0 cM	glycogen synthase 1, muscle	Gys1	Gys1	Gys1	-	-	catalytic activity, glycogen (starch) synthase activity	GYS1	-	gsy-1	CG6904		0	2	0	0	0		Gys1	2.9026	2.9912	-0.0886	1.226	0.0162	0.0653	0
Trim6	D7Ertd684e	MGI:2137352	7	7 49.8 cM	tripartite motif protein 6	Trim6	Trim6	Trim6	-	intracellular	protein binding	TRIM6	-	-	-		0	2	0	0	0		Trim6	3.495	3.58369	-0.08869	1.226	0.0081	0.0365	0
Tegt	5031406P05Rik	MGI:99682	15	15 F3|15 56.8 cM	testis enhanced gene transcript	Tegt	Tegt	Tegt	apoptosis	membrane	-	TEGT	Tegt	-	CG7188		0	2	0	0	0		Tegt	4.1598	4.2485	-0.0887	1.226	0.0029	0.0156	0
Lima1	1110021C24Rik|3526402A12Rik|D15Ertd366e|Eplin	MGI:1920992	15	15 F1|15 60.4 cM	LIM domain and actin binding 1	Lima1	Lima1	Lima1	biological process unknown	-	molecular function unknown	LIMA1	eplin	-	-		0	2	0	0	0		Lima1	2.6418	2.73059	-0.08879	1.226	0.0183	0.0717	0
Mrpl9	8030480E20Rik|AA409733|C330013D18Rik|L9mt	MGI:2137211	3	3 F2	mitochondrial ribosomal protein L9	Mrpl9	Mrpl9	Mrpl9	-	intracellular	structural constituent of ribosome	MRPL9	mrpl9	-	mRpL9		0	2	0	0	0		Mrpl9	3.6056	3.69459	-0.08899	1.227	0.0047	0.0232	0
Uxt	0910002B17Rik	MGI:1277988	X	X A2	ubiquitously expressed transcript	Uxt	Uxt	Uxt	protein folding	-	protein binding	UXT	Uxt	-	-		0	2	0	0	0		Uxt	3.4075	3.4966	-0.0891	1.227	0.0069	0.0322	0
2310037I24Rik	B930009D17|MGC101985|MGC102368	MGI:1916862	15	15 F2	RIKEN cDNA 2310037I24 gene	2310037I24Rik	2310037I24Rik	2310037I24Rik	-	-	-	C12orf41	RGD1303127	-	-		0	2	0	0	0		2310037I24Rik	3.7593	3.84849	-0.08919	1.227	0.0063	0.0297	0
Wdfy2	5830485M08|B130024L21Rik|MGC141241|ZFYVE22	MGI:2442811	14	14 D1	WD repeat and FYVE domain containing 2	Wdfy2	Wdfy2	Wdfy2	-	-	zinc ion binding, metal ion binding	WDFY2	Wdfy2_predicted	beta-transducin	CG5168		0	2	0	0	0		Wdfy2	2.7884	2.87759	-0.08919	1.227	0.0177	0.0701	0
Daam1	1700066F09Rik|2310028E21Rik|AI503486|E130308H01|mKIAA0666	MGI:1914596	12	12 C3	dishevelled associated activator of morphogenesis 1	Daam1	Daam1	Daam1	-	-	actin binding, binding	DAAM1	Daam1_predicted	fhod-2	DAAM		0	2	0	0	0		Daam1	3.4628	3.55219	-0.08939	1.228	0.0046	0.0228	0
2310079N02Rik	AI449709	MGI:1913816	8	8 E2	RIKEN cDNA 2310079N02 gene	2310079N02Rik	2310079N02Rik	2310079N02Rik	-	-	nucleotide binding, ATP binding	C1orf57	RGD1306192_predicted	-	CG10581		0	2	0	0	0		2310079N02Rik	3.1695	3.25899	-0.08949	1.228	0.0142	0.0585	0
Sec31l1	1810024J13Rik|ABP125|ABP130|AU042160|HSPC275|SEC31A	MGI:1916412	5	5 E3	SEC31-like 1 (S. cerevisiae)	Sec31l1	Sec31l1	Sec31l1	-	endosome	-	SEC31L1	Sec31l1	-	sec31		0	2	0	0	0		Sec31l1	3.3589	3.44839	-0.08949	1.228	0.0077	0.0351	0
Cox7a2l	COX7AR|COX7RP|EB1|MGC103208|SIG-81|SIG81|Silg81	MGI:106015	17	17 E4	cytochrome c oxidase subunit VIIa polypeptide 2-like	Cox7a2l	Cox7a2l	Cox7a2l	-	mitochondrion	cytochrome-c oxidase activity	COX7A2L	Cox7a2l_predicted	-	-		0	2	0	0	0		Cox7a2l	3.6117	3.7012	-0.0895	1.228	0.0044	0.022	0
F830021D11Rik	1110020K19Rik|AA408674|KIAA4127|mKIAA4127	MGI:3041238	17	17 A3.3	RIKEN cDNA F830021D11 gene	F830021D11Rik	F830021D11Rik	F830021D11Rik	-	-	-	C6orf107	RGD1307264_predicted	C44H4.4	-		0	2	0	0	0		F830021D11Rik	3.3373	3.4268	-0.0895	1.228	0.0063	0.0299	0
Hspb1	27kDa|Hsp25	MGI:96240	5	5 G2|5 76.0 cM	heat shock protein 1	Hspb1	Hspb1	Hspb1	-	soluble fraction, insoluble fraction	-	HSPB1	Hspb1	-	-		0	2	0	0	0		Hspb1	4.9107	5.00029	-0.08959	1.229	0.0109	0.0469	0
Plekho1	2810052M02Rik|Ckip1|JZA-20|Jza2	MGI:1914470	3	3 F2	pleckstrin homology domain containing, family O member 1	Plekho1	Plekho1	Plekho1	-	-	-	PLEKHO1	-	-	-		0	2	0	0	0		Plekho1	2.9409	3.03049	-0.08959	1.229	0.0097	0.0427	0
Vps28	1110014J03Rik|AI847241|D730005C08Rik	MGI:1914164	15	15 D3	vacuolar protein sorting 28 (yeast)	Vps28	Vps28	Vps28	-	-	protein binding, protein binding	VPS28	Vps28_predicted	Y87G2A.10	Vps28		0	2	0	0	0		Vps28	3.4665	3.5562	-0.0897	1.229	0.0059	0.0282	0
2410104I19Rik	2810454F19Rik|SIAHBP1	MGI:1915209	15	15 E1	RIKEN cDNA 2410104I19 gene	2410104I19Rik	2410104I19Rik	2410104I19Rik	-	ribonucleoprotein complex	-	SIAHBP1	Siahbp1	rnp-6	pUf68		0	2	0	0	0		2410104I19Rik	3.6665	3.7564	-0.0899	1.229	0.0047	0.0232	0
Ttc5	5930437N14|MGC38092	MGI:2683584	14	14 C1	tetratricopeptide repeat domain 5	Ttc5	Ttc5	Ttc5	-	-	binding	-	-	-	-		0	2	0	0	0		Ttc5	3.5508	3.6407	-0.0899	1.229	0.0041	0.0207	0
Lcmt1	AL033290|Lcmt|MGC11807	MGI:1353593	7	7 F3	leucine carboxyl methyltransferase 1	Lcmt1	Lcmt1	Lcmt1	C-terminal protein amino acid methylation	-	C-terminal protein carboxyl methyltransferase activity	LCMT1	Lcmt1	B0285.4	CG3793		0	2	0	0	0		Lcmt1	3.9262	4.0162	-0.09	1.23	0.0083	0.0372	0
AI836003	5630400A08	MGI:2146066	15	15 F1	expressed sequence AI836003	AI836003	AI836003	AI836003	-	-	-	LOC387856	MGC114464	-	-		0	2	0	0	0		AI836003	3.5745	3.6646	-0.0901	1.23	0.0041	0.0209	0
LOC634033	-	-	3	-	similar to homeodomain-interacting protein kinase 1	LOC634033	LOC634033	LOC634033	-	-	-	-	-	-	-		0	2	0	0	0		LOC634033	3.5004	3.5905	-0.0901	1.23	0.0047	0.0232	0
Pink1	1190006F07Rik|AU042772|AW557854|BRPK|mFLJ00387	MGI:1916193	4	4 D3	PTEN induced putative kinase 1	Pink1	Pink1	Pink1	-	-	nucleotide binding, magnesium ion binding	PINK1	Pink1_predicted	pink-1	-		0	2	0	0	0		Pink1	3.1595	3.24969	-0.09019	1.23	0.0044	0.0219	0
Mfng	AW546563	MGI:1095404	15	15 E1|15 44.8 cM	manic fringe homolog (Drosophila)	Mfng	Mfng	Mfng	development	extracellular space	-	MFNG	Mfng	-	-		0	2	0	0	0		Mfng	3.033	3.1235	-0.0905	1.231	0.0116	0.0494	0
Ik	MuRED	MGI:1345142	18	18 B2	IK cytokine	Ik	Ik	Ik	-	-	-	IK	Ik	smu-2	CG18005		0	2	0	0	0		Ik	3.9677	4.0584	-0.0907	1.232	0.0043	0.0215	0
2810446P07Rik	AI843389	MGI:1919995	13	13 C3	RIKEN cDNA 2810446P07 gene	2810446P07Rik	2810446P07Rik	2810446P07Rik	-	-	-	MGC33214	RGD1309660_predicted	Y87G2A.13	CG7638		0	2	0	0	0		2810446P07Rik	3.2989	3.38969	-0.09079	1.232	0.0043	0.0216	0
Hcfc1	AW060991|HCF-1|HCF1	MGI:105942	X	X C1|X 29.54 cM	host cell factor C1	Hcfc1	Hcfc1	Hcfc1	cell cycle	nucleus	-	HCFC1	Hcfc1_predicted	hcf-1	Hcf		0	2	0	0	0		Hcfc1	4.1888	4.2796	-0.0908	1.232	0.0023	0.0128	0
Noc4l	AI326906|MGC28606	MGI:2140843	5	5 F	nucleolar complex associated 4 homolog (S. cerevisiae)	Noc4l	Noc4l	Noc4l	-	nucleus, membrane	-	NOC4L	Noc4l	-	CG2875		0	2	0	0	0		Noc4l	3.6131	3.70399	-0.09089	1.232	0.0039	0.0201	0
Imp3	1190002L16Rik|AI256594	MGI:1916119	9	9 B	IMP3, U3 small nucleolar ribonucleoprotein, homolog (yeast)	Imp3	Imp3	Imp3	-	-	RNA binding, structural constituent of ribosome	IMP3	Imp3_predicted	C48B6.2	CG4866		0	2	0	0	0		Imp3	4.0791	4.17009	-0.09099	1.233	0.0034	0.0177	0
H2afy	H2AF12M|mH2a1|macroH2A1	MGI:1349392	13	13 B2	H2A histone family, member Y	H2afy	H2afy	H2afy	-	nucleosome, condensed chromosome	-	H2AFY	H2afy	-	-		0	2	0	0	0		H2afy	3.9855	4.0765	-0.091	1.233	0.0073	0.0338	0
Lrch4	2810008P14Rik|2900069C24Rik|AI558103|LRN|LRRN4|MGC19364|SAP25|mFLJ00248	MGI:1917193	5	5 G2	leucine-rich repeats and calponin homology (CH) domain containing 4	Lrch4	Lrch4	Lrch4	-	cytoplasm	protein binding	LRCH4	Lrch4_predicted	-	-		0	2	0	0	0		Lrch4	2.9334	3.0246	-0.0912	1.233	0.0147	0.0604	0
Dnajb6	MGC102124|Mrj|mDj4	MGI:1344381	5	5 B1	DnaJ (Hsp40) homolog, subfamily B, member 6	Dnajb6	Dnajb6	Dnajb6	protein folding	-	heat shock protein binding	DNAJB6	Dnajb6	dnj-24	mrj		0	2	0	0	0		Dnajb6	3.5587	3.6501	-0.0914	1.234	0.0038	0.0195	0
Tsga14	1700017E11Rik|2810431D15Rik|AI449046|AI503610	MGI:1891414	6	6 A3.3	testis specific gene A14	Tsga14	Tsga14	Tsga14	sulfate transport	-	thiosulfate sulfurtransferase activity	TSGA14	MGC112886	-	-		0	2	0	0	0		Tsga14	2.9	2.9914	-0.0914	1.234	0.0212	0.0809	0
Dnajc8	1110021D09Rik|2010009J04Rik|AL024084|AU019262|AU044514	MGI:1915848	4	4 D2.3	DnaJ (Hsp40) homolog, subfamily C, member 8	Dnajc8	Dnajc8	Dnajc8	protein folding	-	heat shock protein binding	DNAJC8	Dnajc8	dnj-30	CG10375		0	2	0	0	0		Dnajc8	4.0717	4.16319	-0.09149	1.234	0.003	0.0162	0
Mtif2	2310038D14Rik|2410112O06Rik|IF-2mt	MGI:1924034	11	11 A4	mitochondrial translational initiation factor 2	Mtif2	Mtif2	Mtif2	-	-	nucleotide binding, translation initiation factor activity	MTIF2	Mtif2	F46B6.6a	CG12413		0	2	0	0	0		Mtif2	3.2714	3.3631	-0.0917	1.235	0.0057	0.0275	0
Slc35c2	C85957|CGI-15|D2Wsu58e|MGC18664|Ovcov1	MGI:2385166	2	2 H3	solute carrier family 35, member C2	Slc35c2	Slc35c2	Slc35c2	biological process unknown	-	molecular function unknown	SLC35C2	Slc35c2	Y47G6A.7a	CG14971		0	2	0	0	0		Slc35c2	3.0534	3.1451	-0.0917	1.235	0.0096	0.0423	0
Bxdc2	1110064N10Rik|C76935	MGI:1915082	15	15 A1	brix domain containing 2	Bxdc2	Bxdc2	Bxdc2	ribosome biogenesis	nucleus	-	BXDC2	Bxdc2	K12H4.3	CG11583		0	2	0	0	0		Bxdc2	2.8552	2.9472	-0.092	1.235	0.0166	0.0664	0
Sall2	AI225809|AW559097|Msal-2|mKIAA0360|p150(Sal2)	MGI:1354373	14	14 B-C1	sal-like 2 (Drosophila)	Sall2	Sall2	Sall2	-	-	nucleic acid binding, DNA binding	-	Sall2_predicted	-	-		0	2	0	0	0		Sall2	3.0367	3.12879	-0.09209	1.236	0.0075	0.0343	0
1110014D18Rik	AI661537	MGI:1915751	15	15 D1	RIKEN cDNA 1110014D18 gene	1110014D18Rik	1110014D18Rik	1110014D18Rik	-	-	-	C8orf36	RGD1305156	-	-		0	2	0	0	0		1110014D18Rik	3.0311	3.1233	-0.0922	1.236	0.01	0.0437	0
Usp9x	5730589N07Rik|AA407302|AA407699|AL022658|AL022749|Dffrx|FAF-X|Fafl	MGI:894681	X	X A1.1|X 5.5 cM	ubiquitin specific peptidase 9, X chromosome	Usp9x	Usp9x	Usp9x	-	-	cysteine-type endopeptidase activity, ubiquitin thiolesterase activity	USP9X	Usp9x_predicted	-	faf		0	2	0	0	0		Usp9x	3.2385	3.33099	-0.09249	1.237	0.0038	0.0196	0
Mrpl4	1110017G11Rik	MGI:2137210	9	9 A3	mitochondrial ribosomal protein L4	Mrpl4	Mrpl4	Mrpl4	-	intracellular, ribosome	-	MRPL4	Mrpl4_predicted	T23B12.2	mRpL4		0	2	0	0	0		Mrpl4	4.0768	4.16939	-0.09259	1.237	0.0028	0.0151	0
Med25	2610034E13Rik|2610529E18Rik|ESTM2|X83308	MGI:1922863	7	7 B2|7 7.0 cM	mediator of RNA polymerase II transcription, subunit 25 homolog (yeast)	Med25	Med25	Med25	-	-	-	MED25	Med25_predicted	-	-		0	2	0	0	0		Med25	3.7428	3.8354	-0.0926	1.237	0.0036	0.0185	0
Rae1	3230401I12Rik|41|D2Ertd342e|MNRP|MNRP41	MGI:1913929	2	2 H3|2 103.0 cM	RAE1 RNA export 1 homolog (S. pombe)	Rae1	Rae1	Rae1	-	nucleus	RNA binding	RAE1	Rae1	npp-17	Rae1		0	2	0	0	0		Rae1	3.5735	3.66619	-0.09269	1.237	0.003	0.0159	0
Atp8a1	AI481521|AI853962|APLT|AW743152|AW822227|Atp3a2|B230107D19Rik|Class I|KIAA4233|mKIAA4233	MGI:1330848	5	5 C3.1	ATPase, aminophospholipid transporter (APLT), class I, type 8A, member 1	Atp8a1	Atp8a1	Atp8a1	-	-	nucleotide binding, magnesium ion binding	ATP8A1	-	tat-1	CG17034		0	2	0	0	0		Atp8a1	3.2276	3.3205	-0.0929	1.238	0.0081	0.0366	0
Acadm	AU018656|MCAD	MGI:87867	3	3 H3|3 73.6 cM	acyl-Coenzyme A dehydrogenase, medium chain	Acadm	Acadm	Acadm	-	mitochondrion	acyl-CoA dehydrogenase activity	ACADM	Acadm	T08G2.3	CG12262		0	2	0	0	0		Acadm	3.5695	3.66259	-0.09309	1.239	0.003	0.016	0
Zdhhc18	-	MGI:3527792	4	4 D3	zinc finger, DHHC domain containing 18	Zdhhc18	Zdhhc18	Zdhhc18	-	-	zinc ion binding, acyltransferase activity	ZDHHC18	Zdhhc18	-	-		0	2	0	0	0		Zdhhc18	3.6488	3.7419	-0.0931	1.239	0.004	0.0202	0
2310003L22Rik	-	MGI:1916737	2	2 G3	RIKEN cDNA 2310003L22 gene	2310003L22Rik	2310003L22Rik	2310003L22Rik	-	-	-	C20orf7	RGD1309829_predicted	K09E4.3	CG8067		0	2	0	0	0		2310003L22Rik	3.2305	3.32369	-0.09319	1.239	0.0108	0.0467	0
Tpp1	Cln2|TPP-I	MGI:1336194	7	7 E3|7 50.0 cM	tripeptidyl peptidase I	Tpp1	Tpp1	Tpp1	-	-	serine-type endopeptidase activity, subtilase activity	TPP1	Tpp1	-	-		0	2	0	0	0		Tpp1	3.2007	3.29389	-0.09319	1.239	0.0043	0.0215	0
Son	2900011L12Rik|AA409051|C81487|mKIAA1019	MGI:98353	16	16 C3.3|16 64.0 cM	Son cell proliferation protein	Son	Son	Son	-	-	nucleic acid binding, DNA binding	SON	Son	-	-		0	2	0	0	0		Son	4.12	4.2133	-0.0933	1.239	0.0063	0.0299	0
Flcn	AU014660|B430214A04Rik|Bhd|FLCL|MGC37841	MGI:2442184	11	11 B1.3	folliculin	Flcn	Flcn	Flcn	biological process unknown	-	molecular function unknown	FLCN	Flcn	F22D3.2a	CG8616		0	2	0	0	0		Flcn	3.6328	3.7263	-0.0935	1.24	0.0025	0.0136	0
Ap4e1	2310033A20Rik|9930028M04Rik|AV087807	MGI:1336993	2	2 F1|2 61.9 cM	adaptor-related protein complex AP-4, epsilon 1	Ap4e1	Ap4e1	Ap4e1	-	Golgi stack, Golgi trans face	-	AP4E1	RGD1562199_predicted	-	-		0	2	0	0	0		Ap4e1	2.7349	2.82849	-0.09359	1.24	0.0195	0.0755	0
Cbx6	-	MGI:3512628	15	15 E1	chromobox homolog 6	Cbx6	Cbx6	Cbx6	biological process unknown	chromatin	-	-	Cbx6	-	-		0	2	0	0	0		Cbx6	3.6258	3.7194	-0.0936	1.24	0.0039	0.0201	0
6030446J10Rik	-	MGI:2444860	18	-	RIKEN cDNA 6030446J10 gene	6030446J10Rik	6030446J10Rik	6030446J10Rik	-	-	-	-	-	-	-		0	2	0	0	0		6030446J10Rik	2.6717	2.76549	-0.09379	1.241	0.0246	0.0907	0
BC050210	Gm990|MGC60970	MGI:3026913	1	1 B	cDNA sequence BC050210	BC050210	BC050210	BC050210	-	-	-	LOC51252	RGD1564591_predicted	-	-		0	2	0	0	0		BC050210	3.1448	3.23859	-0.09379	1.241	0.0068	0.0318	0
B230120H23Rik	AV006891|MLTK|MLTKalpha|MLTKbeta|Zak	MGI:2443258	2	2 C3	RIKEN cDNA B230120H23 gene	B230120H23Rik	B230120H23Rik	B230120H23Rik	-	-	nucleotide binding, magnesium ion binding	ZAK	-	-	-		0	2	0	0	0		B230120H23Rik	2.5413	2.6352	-0.0939	1.241	0.0224	0.0846	0
Vps13c	AI552542|AV026040|C230055H22Rik|W51662	MGI:2444207	9	9 C	vacuolar protein sorting 13C (yeast)	Vps13c	Vps13c	Vps13c	-	-	-	VPS13C	RGD1560364_predicted	-	-		0	2	0	0	0		Vps13c	2.7294	2.8233	-0.0939	1.241	0.0166	0.0663	0
AU024582	MGC38812	MGI:2139207	2	2 A3	expressed sequence AU024582	AU024582	AU024582	AU024582	-	plasma membrane	inositol-polyphosphate 5-phosphatase activity	KIAA0310	Inpp5e	-	-		0	2	0	0	0		AU024582	3.2364	3.33059	-0.09419	1.242	0.015	0.0611	0
4930579J09Rik	AU015816|IIIG9|IIIG9L|IIIG9S	MGI:1915002	19	19 A	RIKEN cDNA 4930579J09 gene	4930579J09Rik	4930579J09Rik	4930579J09Rik	biological process unknown	-	molecular function unknown	C11orf66	Iiig9	-	-		0	2	0	0	0		4930579J09Rik	2.7334	2.82779	-0.09439	1.242	0.0191	0.0743	0
Cabc1	4632432J16Rik|AI462003|mKIAA0451	MGI:1914676	1	1 H4	chaperone, ABC1 activity of bc1 complex like (S. pombe)	Cabc1	Cabc1	Cabc1	protein folding	mitochondrion	-	CABC1	Cabc1	coq-8	CG32649		0	2	0	0	0		Cabc1	3.0864	3.1808	-0.0944	1.242	0.0087	0.0389	0
Sgol2	1110007N04Rik|4932411A20Rik|5730576N04Rik|AU018846|AV008062|D1Ertd8e|Tripin	MGI:1098767	1	1 C1.3|1 30.1 cM	shugoshin-like 2 (S. pombe)	Sgol2	Sgol2	Sgol2	-	chromosome, pericentric region, nucleus	-	SGOL2	Sgol2_predicted	-	-		0	2	0	0	0		Sgol2	3.3404	3.4348	-0.0944	1.242	0.0053	0.0259	0
Cdc2l1	AA989746|CDK11-p110|CDK11-p46|CDK11-p58|Cdc2l2|p58	MGI:88353	4	4 E2|4 79.4 cM	cell division cycle 2-like 1	Cdc2l1	Cdc2l1	Cdc2l1	blastocyst development	-	nucleotide binding	-	RGD1566355_predicted	CDC2	Pitslre		0	2	0	0	0		Cdc2l1	3.2491	3.3437	-0.0946	1.243	0.0113	0.0484	0
LOC14433	-	-	2	2 A3	similar to glyceraldehyde-3-phosphate dehydrogenase	LOC14433	LOC14433	LOC14433	-	-	-	-	-	-	-		0	2	0	0	0		LOC14433	4.8562	4.95089	-0.09469	1.243	0.0153	0.0623	0
4930556P03Rik	AV138748	MGI:1922534	15	15 F3	RIKEN cDNA 4930556P03 gene	4930556P03Rik	4930556P03Rik	4930556P03Rik	-	-	transferase activity	LOC144233	RGD1306433_predicted	-	CG11342		0	2	0	0	0		4930556P03Rik	2.9247	3.0194	-0.0947	1.243	0.0136	0.0564	0
Zfp263	1200014J04Rik|AI326880|AU020888|NT2	MGI:1921370	16	16 A1|16 1.3 cM	zinc finger protein 263	Zfp263	Zfp263	Zfp263	-	-	nucleic acid binding, DNA binding	ZNF263	Zfp263_predicted	-	-		0	2	0	0	0		Zfp263	2.9673	3.062	-0.0947	1.243	0.0086	0.0384	0
Ndufb5	0610007D05Rik|AU015782|SGDH	MGI:1913296	3	3 A3	NADH dehydrogenase (ubiquinone) 1 beta subcomplex, 5	Ndufb5	Ndufb5	Ndufb5	-	mitochondrion	NADH dehydrogenase activity	NDUFB5	Ndufb5_predicted	-	l(3)neo18		0	2	0	0	0		Ndufb5	3.495	3.58989	-0.09489	1.244	0.0042	0.0213	0
Rragc	AU041672|Gtr2|MGC47404|RAGC|TIB929|YGR163W	MGI:1858751	4	4 D	Ras-related GTP binding C	Rragc	Rragc	Rragc	-	-	GTPase activity, binding	RRAGC	Rragc_predicted	-	CG8707		0	2	0	0	0		Rragc	3.4536	3.5487	-0.0951	1.244	0.0035	0.0181	0
Mapk8ip3	BB120594|D17Wsu15e|JIP-3|JSAP1|JSAP1a|JSAP1b|JSAP1c|JSAP1d|Jip3|Syd2|mKIAA1066	MGI:1353598	17	17 A3.3	mitogen-activated protein kinase 8 interacting protein 3	Mapk8ip3	Mapk8ip3	Mapk8ip3	-	-	MAP-kinase scaffold activity, protein binding	MAPK8IP3	Mapk8ip3	-	-		0	2	0	0	0		Mapk8ip3	3.3602	3.4554	-0.0952	1.245	0.0023	0.0127	0
Birc2	AW146227|Api1|Api2|Birc3|HIAP1|HIAP2|IAP1|IAP2|MIAP1|MIAP2|MIHB|MIHC|RNF48|cIAP-1|cIAP-2|cIAP1|cIAP2|mcIAP1	MGI:1197009	9	9 A1	baculoviral IAP repeat-containing 2	Birc2	Birc2	Birc2	-	intracellular	protein binding	BIRC2	Birc2	-	-		0	2	0	0	0		Birc2	3.4851	3.58039	-0.09529	1.245	0.0031	0.0164	0
Dnajb4	1700029A20Rik|2010306G19Rik|5730460G06Rik	MGI:1914285	3	3 H3	DnaJ (Hsp40) homolog, subfamily B, member 4	Dnajb4	Dnajb4	Dnajb4	protein folding	-	heat shock protein binding	DNAJB4	Dnajb4	dnj-13	DnaJ-1		0	2	0	0	0		Dnajb4	2.6383	2.73369	-0.09539	1.245	0.0138	0.0573	0
Slmap	D330001L02Rik|KIAA1601|Slap|mKIAA1601	MGI:1933549	14	14 B	sarcolemma associated protein	Slmap	Slmap	Slmap	-	integral to membrane, integral to membrane	-	SLMAP	Slmap_predicted	M4.1	CG17494-PA.3		0	2	0	0	0		Slmap	3.6281	3.7235	-0.0954	1.245	0.0266	0.0967	0
D130059P03Rik	2900060J04Rik|6030408G03Rik|BC060116|mKIAA2030	MGI:2444236	6	6 B1	RIKEN cDNA D130059P03 gene	D130059P03Rik	D130059P03Rik	D130059P03Rik	-	-	-	FLJ25778	RGD1310722_predicted	-	-		0	2	0	0	0		D130059P03Rik	2.9163	3.01199	-0.09569	1.246	0.0054	0.026	0
Rsc1a1	1700027M01Rik|RS1|mRS1	MGI:3526447	4	4 E1	regulatory solute carrier protein, family 1, member 1	Rsc1a1	Rsc1a1	Rsc1a1	-	membrane fraction	protein binding	RSC1A1	-	-	-		0	2	0	0	0		Rsc1a1	3.2734	3.36909	-0.09569	1.246	0.003	0.0159	0
Eef1a1	MGC102592|MGC103271|MGC118397|MGC18758|MGC27859|MGC7551|MGC8115|MGC8209	MGI:1096881	9	9 E1	eukaryotic translation elongation factor 1 alpha 1	Eef1a1	Eef1a1	Eef1a1	-	-	nucleotide binding, translation elongation factor activity	EEF1A1	Eef1a1	eft-4	Ef1alpha48D		0	2	0	0	0		Eef1a1	5.4302	5.52609	-0.09589	1.247	0.0071	0.0331	0
Bcat2	Bcat-2|Eca40	MGI:1276534	7	7 B3|7 23.0 cM	branched chain aminotransferase 2, mitochondrial	Bcat2	Bcat2	Bcat2	-	-	catalytic activity, branched-chain-amino-acid transaminase activity	BCAT2	Bcat2	-	-		0	2	0	0	0		Bcat2	3.16	3.256	-0.096	1.247	0.0066	0.0309	0
Cox8a	COX8L	MGI:105959	19	19 A	cytochrome c oxidase, subunit VIIIa	Cox8a	Cox8a	Cox8a	-	mitochondrion	cytochrome-c oxidase activity	COX8A	-	-	-		0	2	0	0	0		Cox8a	4.4555	4.55159	-0.09609	1.247	0.003	0.0161	0
Socs7	2310063P06Rik|C85125|Nap4	MGI:2651588	11	11 D	suppressor of cytokine signaling 7	Socs7	Socs7	Socs7	regulation of cell growth	-	protein binding	SOCS7	Socs7_predicted	-	-		0	2	0	0	0		Socs7	3.3402	3.4363	-0.0961	1.247	0.003	0.0159	0
Tmem39a	2610033C09Rik	MGI:1915096	16	16 B4	transmembrane protein 39a	Tmem39a	Tmem39a	Tmem39a	-	integral to membrane	-	TMEM39A	Tmem39a	D1007.5a	CG13016		0	2	0	0	0		Tmem39a	3.3707	3.4669	-0.0962	1.247	0.0031	0.0166	0
Cxadr	2610206D03Rik|AU016810|AW553441|CAR|MCAR	MGI:1201679	16	16 C	coxsackievirus and adenovirus receptor	Cxadr	Cxadr	Cxadr	-	-	receptor activity, protein binding	CXADR	Cxadr	-	-		0	2	0	0	0		Cxadr	3.0385	3.1349	-0.0964	1.248	0.0063	0.0297	0
B230380D07Rik	KIAA1164|mKIAA1164	MGI:2443086	9	9 D	RIKEN cDNA B230380D07 gene	B230380D07Rik	B230380D07Rik	B230380D07Rik	hydrogen transport	-	ATP binding	-	RGD1311456_predicted	Y55F3AM.9	-		0	2	0	0	0		B230380D07Rik	3.0029	3.0994	-0.0965	1.248	0.0063	0.0298	0
Comt	D16Wsu103e|D330014B15Rik	MGI:88470	16	16 A3|16 11.2 cM	catechol-O-methyltransferase	Comt	Comt	Comt	-	extracellular space	magnesium ion binding	COMT	Comt	-	-		0	2	0	0	0		Comt	2.8574	2.95409	-0.09669	1.249	0.0081	0.0366	0
Ccnc	AI451004|AU020987|CG1C	MGI:1858199	4	4 A3	cyclin C	Ccnc	Ccnc	Ccnc	regulation of progression through cell cycle, cytokinesis	-	-	CCNC	Ccnc	cyclin	CycC		0	2	0	0	0		Ccnc	3.1289	3.2256	-0.0967	1.249	0.0061	0.0291	0
BC043098	KIAA4042|MGC58017|mKIAA4042	MGI:2448487	1	1 B	cDNA sequence BC043098	BC043098	BC043098	BC043098	-	-	-	-	RGD1565461_predicted	-	-		0	2	0	0	0		BC043098	3.652	3.7488	-0.0968	1.249	0.0031	0.0164	0
Sgcb	43kDa|AI747103|AI844814|beta-SG	MGI:1346523	5	5 C3.3	sarcoglycan, beta (dystrophin-associated glycoprotein)	Sgcb	Sgcb	Sgcb	-	cytoskeleton, integral to plasma membrane	-	SGCB	-	-	-		0	2	0	0	0		Sgcb	2.5388	2.6356	-0.0968	1.249	0.0188	0.0735	0
Atf1	-	MGI:1298366	15	-	activating transcription factor 1	Atf1	Atf1	Atf1	-	-	DNA binding, transcription factor activity	ATF1	Atf1	-	-		0	2	0	0	0		Atf1	3.8748	3.9717	-0.0969	1.249	0.0028	0.0151	0
4933439F18Rik	-	MGI:1914021	11	11 B2	RIKEN cDNA 4933439F18 gene	4933439F18Rik	4933439F18Rik	4933439F18Rik	-	-	-	C17orf39	-	-	-		0	2	0	0	0		4933439F18Rik	3.3054	3.40239	-0.09699	1.25	0.0042	0.0211	0
Hexa	Hex-1	MGI:96073	9	9 B|9 29.0 cM	hexosaminidase A	Hexa	Hexa	Hexa	skeletal development	-	beta-N-acetylhexosaminidase activity	HEXA	Hexa	-	-		0	2	0	0	0		Hexa	3.4964	3.59339	-0.09699	1.25	0.0025	0.014	0
Sdhb	0710008N11Rik	MGI:1914930	4	4 E1	succinate dehydrogenase complex, subunit B, iron sulfur (Ip)	Sdhb	Sdhb	Sdhb	-	mitochondrion	iron ion binding	SDHB	Sdhb_predicted	tag-55	SdhB		0	2	0	0	0		Sdhb	3.4002	3.4973	-0.0971	1.25	0.0032	0.017	0
Atpif1	Atpi|If1	MGI:1196457	4	4 D2.3	ATPase inhibitory factor 1	Atpif1	Atpif1	Atpif1	-	mitochondrion	enzyme inhibitor activity	ATPIF1	Atpif1_predicted	-	-		0	2	0	0	0		Atpif1	4.4669	4.56419	-0.09729	1.251	0.0023	0.0129	0
4930566A11Rik	-	MGI:1923121	8	8 D3	RIKEN cDNA 4930566A11 gene	4930566A11Rik	4930566A11Rik	4930566A11Rik	-	nucleus	zinc ion binding	LOC55565	RGD1306674_predicted	-	-		0	2	0	0	0		4930566A11Rik	3.1644	3.26179	-0.09739	1.251	0.0034	0.0176	0
Cd8b1	Cd8b|Ly-3|Ly-C|Lyt-3	MGI:88347	6	6 C1|6 30.5 cM	CD8 antigen, beta chain 1	Cd8b1	Cd8b1	Cd8b1	immune response	-	protein binding	CD8B	Cd8b	-	-		0	2	0	0	0		Cd8b1	3.2593	3.35679	-0.09749	1.251	0.0178	0.0702	0
Jmjd1b	5830462I21Rik|mKIAA1082	MGI:1923356	18	18 B3	jumonji domain containing 1B	Jmjd1b	Jmjd1b	Jmjd1b	-	nucleus	iron ion binding	JMJD1B	-	-	CG8165		0	2	0	0	0		Jmjd1b	3.187	3.2846	-0.0976	1.251	0.0215	0.0819	0
Gsdmdc1	1810036L03Rik|AW558049|DF5L|Dfna5l|M2-4	MGI:1916396	15	15 D3-E1	gasdermin domain containing 1	Gsdmdc1	Gsdmdc1	Gsdmdc1	-	-	-	-	Gsdmdc1_predicted	-	-		0	2	0	0	0		Gsdmdc1	2.6705	2.7682	-0.0977	1.252	0.0163	0.0656	0
Katna1	-	MGI:1344353	10	10 A1	katanin p60 (ATPase-containing) subunit A1	Katna1	Katna1	Katna1	neuron migration	-	nucleotide binding	KATNA1	Katna1	-	-		0	2	0	0	0		Katna1	3.4967	3.5944	-0.0977	1.252	0.0016	0.0096	0
Bmp4	Bmp2b|Bmp2b-1|Bmp2b1	MGI:88180	14	14 C1|14 15.0 cM	bone morphogenetic protein 4	Bmp4	Bmp4	Bmp4	skeletal development, skeletal development	-	-	BMP4	Bmp4	-	-		0	2	0	0	0		Bmp4	3.7659	3.86389	-0.09799	1.253	0.0021	0.0117	0
Mapk13	SAPK4|Serk4	MGI:1346864	17	17 A3-B	mitogen activated protein kinase 13	Mapk13	Mapk13	Mapk13	-	-	nucleotide binding, protein kinase activity	MAPK13	Mapk13	-	-		0	2	0	0	0		Mapk13	2.9649	3.06289	-0.09799	1.253	0.0075	0.0345	0
2500003M10Rik	C81330	MGI:1913761	3	3 F2	RIKEN cDNA 2500003M10 gene	2500003M10Rik	2500003M10Rik	2500003M10Rik	-	-	-	-	-	-	-		0	2	0	0	0		2500003M10Rik	3.7257	3.8238	-0.0981	1.253	0.006	0.0286	0
Hibadh	6430402H10Rik|AI265272	MGI:1889802	6	6 B3	3-hydroxyisobutyrate dehydrogenase	Hibadh	Hibadh	Hibadh	-	mitochondrion	phosphogluconate dehydrogenase (decarboxylating) activity	HIBADH	Hibadh	B0250.5	CG15093		0	2	0	0	0		Hibadh	3.6034	3.7015	-0.0981	1.253	0.0017	0.01	0
Prei3	-	MGI:104899	1	1 C1	preimplantation protein 3	Prei3	Prei3	Prei3	transport	-	receptor activity	PREI3	Prei3	C30A5.3	CG3403		0	2	0	0	0		Prei3	3.0593	3.1575	-0.0982	1.253	0.0063	0.03	0
Flot2	AI573412|Esa	MGI:103309	11	11 B5|11 46.0 cM	flotillin 2	Flot2	Flot2	Flot2	cell adhesion	-	protein binding	FLOT2	Flot2	-	Flo-2		0	2	0	0	0		Flot2	2.8907	2.9892	-0.0985	1.254	0.0167	0.0668	0
Pfkfb3	E330010H22Rik|iPFK-2	MGI:2181202	2	2 A1	6-phosphofructo-2-kinase/fructose-2,6-biphosphatase 3	Pfkfb3	Pfkfb3	Pfkfb3	-	-	catalytic activity, fructose-2,6-bisphosphate 2-phosphatase activity	PFKFB3	Pfkfb3	6-phosphofructo-2-kinase	Pfrx		0	2	0	0	0		Pfkfb3	2.5728	2.6713	-0.0985	1.254	0.0271	0.0978	0
Cspg6	Bamacan|HCAP|Mmip1|SMC3|SmcD	MGI:1339795	19	19 D2	chondroitin sulfate proteoglycan 6	Cspg6	Cspg6	Cspg6	-	lateral element	nucleotide binding	CSPG6	Cspg6	smc-3	Cap		0	2	0	0	0		Cspg6	3.9989	4.0976	-0.0987	1.255	0.0016	0.0093	0
Ubap1	2700092A01Rik|NAG20|Ubap	MGI:2149543	4	4 B1	ubiquitin-associated protein 1	Ubap1	Ubap1	Ubap1	-	-	-	UBAP1	Ubap1	-	-		0	2	0	0	0		Ubap1	3.4584	3.55729	-0.09889	1.255	0.0021	0.0118	0
Coq2	2310002F18Rik|MGC91278	MGI:1919133	5	5 E3	coenzyme Q2 homolog, prenyltransferase (yeast)	Coq2	Coq2	Coq2	-	mitochondrion	prenyltransferase activity	COQ2	MGC124824	coq-2	CG9613		0	2	0	0	0		Coq2	3.5058	3.6047	-0.0989	1.255	0.0016	0.0096	0
D930009K15Rik	-	MGI:3026968	X	-	RIKEN cDNA D930009K15 gene	D930009K15Rik	D930009K15Rik	D930009K15Rik	-	-	-	-	-	-	-		0	2	0	0	0		D930009K15Rik	2.8843	2.98329	-0.09899	1.256	0.0082	0.0368	0
Dci	eci	MGI:94871	17	17 A3.3	dodecenoyl-Coenzyme A delta isomerase (3,2 trans-enoyl-Coenyme A isomerase)	Dci	Dci	Dci	-	-	catalytic activity, dodecenoyl-CoA delta-isomerase activity	DCI	Dci	-	CG4598		0	2	0	0	0		Dci	3.6832	3.78219	-0.09899	1.256	0.0014	0.0086	0
Prnp	AA960666|AI325101|CD230|PrP|PrP<C>|PrPC|PrPSc|Prn-i|Prn-p|Sinc	MGI:97769	2	2 F1|2 75.0 cM	prion protein	Prnp	Prnp	Prnp	-	endoplasmic reticulum	copper ion binding	PRNP	Prnp	-	-		0	2	0	0	0		Prnp	2.9533	3.05279	-0.09949	1.257	0.0053	0.0258	0
Hnrpf	4833420I20Rik|AA407306|MGC101981|MGC36971	MGI:2138741	6	6 F1	heterogeneous nuclear ribonucleoprotein F	Hnrpf	Hnrpf	Hnrpf	-	-	nucleic acid binding, RNA binding	HNRPF	Hnrpf	W02D3.11b	CG6946		0	2	0	0	0		Hnrpf	4.6494	4.74899	-0.09959	1.257	0.0086	0.0386	0
Zc3h5	B230379M23Rik|Zc3hdc5|mKIAA1753	MGI:2442456	11	11 E2	zinc finger CCCH type containing 5	Zc3h5	Zc3h5	Zc3h5	electron transport	-	nucleic acid binding	ZC3H5	Zc3h5_predicted	-	unk		0	2	0	0	0		Zc3h5	3.226	3.3256	-0.0996	1.257	0.0031	0.0164	0
Fubp3	A330051M14Rik|AV006371|FBP3|MGC118501	MGI:2443699	2	2 B	far upstream element (FUSE) binding protein 3	Fubp3	Fubp3	Fubp3	-	nucleus	single-stranded DNA binding	FUBP3	Fubp3	-	-		0	2	0	0	0		Fubp3	3.9111	4.01079	-0.09969	1.258	0.0078	0.0355	0
LOC245350	-	-	X	X A1.1	similar to ubiquitin-conjugating enzyme E2Q (putative) 2	LOC245350	LOC245350	LOC245350	-	-	-	-	RGD1563226_predicted	-	-		0	2	0	0	0		LOC245350	2.8995	2.9994	-0.0999	1.258	0.0039	0.0198	0
BC022641	-	MGI:2446249	8	8 D3	cDNA sequence BC022641	BC022641	BC022641	BC022641	-	-	-	RCD-8	LOC361399	Y44E3A.6a	CG6181		0	2	0	0	0		BC022641	3.4786	3.57869	-0.10009	1.259	0.0022	0.0125	0
2310015N07Rik	C86558	MGI:1913615	7	7 E1	RIKEN cDNA 2310015N07 gene	2310015N07Rik	2310015N07Rik	2310015N07Rik	-	-	-	MDS025	RGD1308637	-	-		0	2	0	0	0		2310015N07Rik	3.1255	3.22579	-0.10029	1.259	0.0169	0.0672	0
Depdc5	AV016528|D5Ertd477e	MGI:2141101	5	5 B1|5 18.0 cM	DEP domain containing 5	Depdc5	Depdc5	Depdc5	biological process unknown	-	molecular function unknown	DEPDC5	Depdc5_predicted	-	CG12090		0	2	0	0	0		Depdc5	3.5761	3.6765	-0.1004	1.26	0.0013	0.0081	0
Ap3d1	AA407035|Ap3d|Bolvr|mBLVR1|mh|mocha	MGI:107734	10	10 C1|10 43.0 cM	adaptor-related protein complex 3, delta 1 subunit	Ap3d1	Ap3d1	Ap3d1	-	Golgi trans face	binding	AP3D1	Ap3d1	apd-3	g		0	2	0	0	0		Ap3d1	4.0008	4.10149	-0.10069	1.26	0.0012	0.0072	0
Tnks1bp1	TAB182|mKIAA1741	MGI:2446193	2	2 D	tankyrase 1 binding protein 1	Tnks1bp1	Tnks1bp1	Tnks1bp1	-	nucleus, chromosome	-	TNKS1BP1	Tnks1bp1_predicted	-	-		0	2	0	0	0		Tnks1bp1	3.2565	3.3572	-0.1007	1.26	0.0024	0.0134	0
Lrrfip2	5133400F20Rik|AI850587	MGI:1918518	9	9 F2	leucine rich repeat (in FLII) interacting protein 2	Lrrfip2	Lrrfip2	Lrrfip2	-	-	-	LRRFIP2	-	-	-		0	2	0	0	0		Lrrfip2	2.7737	2.8745	-0.1008	1.261	0.0118	0.0501	0
Cenph	1700021I11Rik|2410018A12Rik|2610042E16Rik|2810046K12Rik|AU044255|CENP-H|ENP	MGI:1349448	13	13 D1|13 51.0 cM	centromere autoantigen H	Cenph	Cenph	Cenph	-	chromosome, pericentric region, kinetochore	-	CENPH	Mrps36_predicted	-	-		0	2	0	0	0		Cenph	3.5643	3.66519	-0.10089	1.261	0.0014	0.0086	0
Rps24	MGC107549	MGI:98147	14	14 B	ribosomal protein S24	Rps24	Rps24	Rps24	-	-	RNA binding, structural constituent of ribosome	RPS24	Rps24	rps-24	RpS24		0	2	0	0	0		Rps24	4.8878	4.98869	-0.10089	1.261	0.003	0.0162	0
2400003N08Rik	AU067672|mSds3	MGI:1919204	5	5 F	RIKEN cDNA 2400003N08 gene	2400003N08Rik	2400003N08Rik	2400003N08Rik	transcription, regulation of transcription, DNA-dependent	-	-	SUDS3	RGD1305986_predicted	-	CG14220		0	2	0	0	0		2400003N08Rik	3.8069	3.9078	-0.1009	1.261	0.0021	0.012	0
Hrb	AU045498|C130049H11Rik|C85612|D730048C23Rik|RAB|Rip	MGI:1333754	1	1 C5	HIV-1 Rev binding protein	Hrb	Hrb	Hrb	acrosome formation	-	DNA binding	HRB	LOC363266	-	drongo		0	2	0	0	0		Hrb	2.8132	2.91439	-0.10119	1.262	0.0077	0.0352	0
Qars	1110018N24Rik|1200016L19Rik|C80286|GLNRS|MGC105238	MGI:1915851	9	9 F2	glutaminyl-tRNA synthetase	Qars	Qars	Qars	-	-	nucleotide binding, RNA binding	QARS	Qars	ers-1	Aats-gln		0	2	0	0	0		Qars	4.1015	4.2028	-0.1013	1.262	0.0104	0.0452	0
1700006H03Rik	-	MGI:1921424	15	15 F3	RIKEN cDNA 1700006H03 gene	1700006H03Rik	1700006H03Rik	1700006H03Rik	-	-	-	FAM112B	RGD1310791_predicted	-	-		0	2	0	0	0		1700006H03Rik	2.9115	3.01319	-0.10169	1.263	0.0073	0.0338	0
Zfp653	E430039K05Rik	MGI:2442362	9	9 A3	zinc finger protein 653	Zfp653	Zfp653	Zfp653	-	nucleus	zinc ion binding	ZNF653	Zfp653_predicted	-	-		0	2	0	0	0		Zfp653	2.726	2.8277	-0.1017	1.263	0.0145	0.0597	0
Athl1	5730511L01Rik|BC023151|MGC28193	MGI:2444047	7	7 F5	ATH1, acid trehalase-like 1 (yeast)	Athl1	Athl1	Athl1	-	-	transferase activity	ATHL1	Athl1_predicted	-	CG16965		0	2	0	0	0		Athl1	2.8094	2.91119	-0.10179	1.264	0.0156	0.0631	0
2410015M20Rik	QIL1	MGI:2442174	17	17 D	RIKEN cDNA 2410015M20 gene	2410015M20Rik	2410015M20Rik	2410015M20Rik	-	-	-	QIL1	LOC301124	-	-		0	2	0	0	0		2410015M20Rik	3.9089	4.01079	-0.10189	1.264	0.0015	0.0091	0
6330569M22Rik	6530401O14Rik|MGC38111	MGI:2443884	3	3 F2.3	RIKEN cDNA 6330569M22 gene	6330569M22Rik	6330569M22Rik	6330569M22Rik	-	-	-	FAM40A	LOC362012	-	CG11526		0	2	0	0	0		6330569M22Rik	3.8455	3.9474	-0.1019	1.264	0.0014	0.0083	0
Ndufa10	2900053E13Rik	MGI:1914523	1	1 D	NADH dehydrogenase (ubiquinone) 1 alpha subcomplex 10	Ndufa10	Ndufa10	Ndufa10	-	-	NADH dehydrogenase activity, ATP binding	NDUFA10	LOC316632	nuo-4	ND42		0	2	0	0	0		Ndufa10	3.9465	4.0487	-0.1022	1.265	0.0008	0.0056	0
Hey1	AI316788|AI414254|HRT1|Herp2|hesr-1	MGI:1341800	3	3 A1|3 2.4 cM	hairy/enhancer-of-split related with YRPW motif 1	Hey1	Hey1	Hey1	vasculogenesis	-	DNA binding	HEY1	Hey1	-	-		0	2	0	0	0		Hey1	3.0624	3.1647	-0.1023	1.265	0.0037	0.0189	0
Phkb	AI463271|MGC62514	MGI:97578	8	8 C3|8 38.6 cM	phosphorylase kinase beta	Phkb	Phkb	Phkb	carbohydrate metabolism	-	calmodulin binding	PHKB	Phkb	Y67D8A.1	CG8475		0	2	0	0	0		Phkb	3.0448	3.14719	-0.10239	1.265	0.0031	0.0165	0
H3f3a	H3.3A|MGC102150	MGI:1097686	1	1 D2.3	H3 histone, family 3A	H3f3a	H3f3a	H3f3a	-	nucleosome, Barr body	-	H3F3A	-	W05B10.1	His3.3A		0	2	0	0	0		H3f3a	4.7078	4.8102	-0.1024	1.265	0.0022	0.0124	0
Lysmd4	4930506D23Rik	MGI:1922349	7	7 C	LysM, putative peptidoglycan-binding, domain containing 4	Lysmd4	Lysmd4	Lysmd4	cell wall catabolism	-	-	LYSMD4	-	-	-		0	2	0	0	0		Lysmd4	2.8483	2.95089	-0.10259	1.266	0.0075	0.0345	0
2410131K14Rik	MGC129458|MGC129459	MGI:1924042	5	5 F	RIKEN cDNA 2410131K14 gene	2410131K14Rik	2410131K14Rik	2410131K14Rik	-	-	-	C12orf49	RGD1562310_predicted	-	CG15643		0	2	0	0	0		2410131K14Rik	2.6435	2.7461	-0.1026	1.266	0.0175	0.0693	0
AU040320	A730047D20Rik	MGI:2140475	4	4 D2.2	expressed sequence AU040320	AU040320	AU040320	AU040320	-	integral to membrane	-	KIAA0319L	RGD1307489_predicted	-	-		0	2	0	0	0		AU040320	3.4959	3.5985	-0.1026	1.266	0.001	0.0066	0
Btbd1	1190005H08Rik|MGC37676	MGI:1933765	7	7 D1	BTB (POZ) domain containing 1	Btbd1	Btbd1	Btbd1	-	-	protein binding	BTBD1	Btbd1	-	-		0	2	0	0	0		Btbd1	2.9329	3.03569	-0.10279	1.267	0.0216	0.0822	0
Mgl1	Mgl	MGI:96975	11	11 B3|11 37.0 cM	macrophage galactose N-acetyl-galactosamine specific lectin 1	Mgl1	Mgl1	Mgl1	-	-	calcium ion binding, sugar binding	CLEC10A	Mgl1	-	-		0	2	0	0	0		Mgl1	3.4184	3.52139	-0.10299	1.267	0.0053	0.0257	0
Tmem59	1110001M20Rik|3110046P06Rik|AI256529|D4Ertd20e|MTDCF1|ORF18	MGI:1929278	4	4 51.8 cM	transmembrane protein 59	Tmem59	Tmem59	Tmem59	-	membrane, integral to membrane	-	TMEM59	RGD1310313_predicted	-	-		0	2	0	0	0		Tmem59	4.0414	4.14449	-0.10309	1.267	0.0004	0.0032	0
Smarcal1	6030401P21Rik|Mharp	MGI:1859183	1	1 C3|1 40.0 cM	Swi/SNF related matrix associated, actin dependent regulator of chromatin, subfamily a-like 1	Smarcal1	Smarcal1	Smarcal1	-	-	nucleotide binding, nucleic acid binding	SMARCAL1	Smarcal1_predicted	helicase	Marcal1		0	2	0	0	0		Smarcal1	3.1949	3.2983	-0.1034	1.268	0.0018	0.0105	0
Rps17	MGC107578|MGC107579	MGI:1309526	7	7 D3	ribosomal protein S17	Rps17	Rps17	Rps17	-	intracellular	structural constituent of ribosome	RPS17	RGD1559955_predicted	rps-17	RpS17		0	2	0	0	0		Rps17	5.0664	5.1699	-0.1035	1.269	0.003	0.0159	0
2610204L23Rik	asp4	MGI:1914413	11	11 E1	RIKEN cDNA 2610204L23 gene	2610204L23Rik	2610204L23Rik	2610204L23Rik	-	extracellular space	-	CCDC47	RGD1308813	tag-252	CG17593		0	2	0	0	0		2610204L23Rik	3.7133	3.81699	-0.10369	1.269	0.0013	0.0081	0
Schip1	Nf2ip|SCHIP-1	MGI:1353557	3	3 E2	schwannomin interacting protein 1	Schip1	Schip1	Schip1	-	cytoplasm	protein binding	SCHIP1	Schip1	-	-		0	2	0	0	0		Schip1	3.3616	3.46549	-0.10389	1.27	0.0016	0.0096	0
9130020K20Rik	-	MGI:1918848	4	-	RIKEN cDNA 9130020K20 gene	9130020K20Rik	9130020K20Rik	9130020K20Rik	-	-	-	-	-	-	-		0	2	0	0	0		9130020K20Rik	2.877	2.9809	-0.1039	1.27	0.0056	0.0271	0
4631416L12Rik	8430436L14Rik|AI303572|AW491953|SGEF	MGI:1918053	3	3 E1	RIKEN cDNA 4631416L12 gene	4631416L12Rik	4631416L12Rik	4631416L12Rik	-	-	-	SGEF	RGD1562559_predicted	-	-		0	2	0	0	0		4631416L12Rik	2.8194	2.9236	-0.1042	1.271	0.0056	0.0272	0
C79407	6720403H11|KIAA1903|mKIAA1903	MGI:2145099	12	12 C1	expressed sequence C79407	C79407	C79407	C79407	nuclear mRNA splicing, via spliceosome	-	DNA binding	C14orf106	RGD1305497_predicted	-	-		0	2	0	0	0		C79407	2.9207	3.0249	-0.1042	1.271	0.0077	0.035	0
4930517K11Rik	RPL39L	MGI:1915422	16	16 A1	RIKEN cDNA 4930517K11 gene	4930517K11Rik	4930517K11Rik	4930517K11Rik	-	-	RNA binding, structural constituent of ribosome	LOC646350	-	-	-		0	2	0	0	0		4930517K11Rik	3.6675	3.77179	-0.10429	1.271	0.0009	0.0058	0
Ak3	1700018L02Rik|AA407498|AI506714|AK-3|Ak3l|Ak3l1|Akl3l	MGI:1860835	19	19 C1	adenylate kinase 3	Ak3	Ak3	Ak3	-	-	nucleotide binding, adenylate kinase activity	AK3	Ak3	ZK673.2	Adk3		0	2	0	0	0		Ak3	2.864	2.9683	-0.1043	1.271	0.0047	0.0232	0
Rabggtb	-	MGI:99537	3	3 H3|3 76.5 cM	RAB geranylgeranyl transferase, b subunit	Rabggtb	Rabggtb	Rabggtb	-	-	catalytic activity, prenyltransferase activity	RABGGTB	Rabggtb	B0280.1a	betaggt-II		0	2	0	0	0		Rabggtb	3.8299	3.9342	-0.1043	1.271	0.0016	0.0094	0
Ints7	5930412E23Rik	MGI:1924315	1	1 H6	integrator complex subunit 7	Ints7	Ints7	Ints7	protein targeting	-	-	INTS7	RGD1308014_predicted	D1043.1	defl		0	2	0	0	0		Ints7	3.3686	3.473	-0.1044	1.271	0.001	0.0066	0
Vegfb	VEGF-B|Vrf	MGI:106199	19	19 B	vascular endothelial growth factor B	Vegfb	Vegfb	Vegfb	regulation of progression through cell cycle, angiogenesis	-	-	VEGFB	-	-	-		0	2	0	0	0		Vegfb	3.386	3.4904	-0.1044	1.271	0.0015	0.0092	0
Csnk1e	AI426939|AI551861|AW457082|CKIe|KC1epsilon|tau	MGI:1351660	15	15 E1	casein kinase 1, epsilon	Csnk1e	Csnk1e	Csnk1e	-	-	nucleotide binding, protein kinase activity	CSNK1E	Csnk1e	-	dco		0	2	0	0	0		Csnk1e	3.1772	3.28169	-0.10449	1.272	0.0015	0.009	0
Bcl2l13	BCL-RAMBO|E430016C20Rik|MGC38758|Mil-1|Mil1	MGI:2136959	6	6 F1|6 54.0 cM	BCL2-like 13 (apoptosis facilitator)	Bcl2l13	Bcl2l13	Bcl2l13	apoptosis	mitochondrion	-	BCL2L13	Bcl2l13_predicted	-	-		0	2	0	0	0		Bcl2l13	2.986	3.0906	-0.1046	1.272	0.0025	0.0137	0
Wasl	2900021I12Rik|3110031I02Rik|N-WASP	MGI:1920428	6	6 A3	Wiskott-Aldrich syndrome-like (human)	Wasl	Wasl	Wasl	-	-	DNA binding, actin binding	WASL	-	wsp-1	WASp		0	2	0	0	0		Wasl	3.4284	3.5331	-0.1047	1.272	0.0013	0.0078	0
Ap1m1	AA408894|AP47|Adtm1A|Cltnm|[m]1A|mu1A	MGI:102776	8	8 B3.3|8 33.6 cM	adaptor-related protein complex AP-1, mu subunit 1	Ap1m1	Ap1m1	Ap1m1	-	Golgi trans face, coated pit	-	AP1M1	Ap1m1	unc-101	AP-47		0	2	0	0	0		Ap1m1	4.7344	4.8392	-0.1048	1.272	0.0019	0.0112	0
Cecr2	2610101O16Rik|2810409N01Rik|KIAA1740|mKIAA1740	MGI:1923799	6	6 F1	cat eye syndrome chromosome region, candidate 2 homolog (human)	Cecr2	Cecr2	Cecr2	biological process unknown	-	molecular function unknown	CECR2	RGD1564182_predicted	-	dikar		0	2	0	0	0		Cecr2	2.8771	2.982	-0.1049	1.273	0.0134	0.0556	0
Cdc23	6030435O18|D18Ertd243e	MGI:1098815	18	18 B1|18 17.0 cM	CDC23 (cell division cycle 23, yeast, homolog)	Cdc23	Cdc23	Cdc23	-	anaphase-promoting complex	binding	CDC23	-	-	cdc23		0	2	0	0	0		Cdc23	3.5667	3.6718	-0.1051	1.273	0.0009	0.0057	0
Rpl28	D7Wsu21e|MGC107666|MGC115078	MGI:101839	7	7 A1|7 4.0 cM	ribosomal protein L28	Rpl28	Rpl28	Rpl28	-	intracellular	structural constituent of ribosome	RPL28	Rpl28	-	RpL28		0	2	0	0	0		Rpl28	4.7378	4.8429	-0.1051	1.273	0.0019	0.011	0
2410004N11Rik	AI451943|AW541186|D17Ertd562e	MGI:1914239	17	17 A3.3|17 17.0 cM	RIKEN cDNA 2410004N11 gene	2410004N11Rik	2410004N11Rik	2410004N11Rik	-	-	ion channel activity, voltage-gated potassium channel activity	C6orf69	RGD1309887_predicted	-	-		0	2	0	0	0		2410004N11Rik	3.6743	3.77959	-0.10529	1.274	0.0012	0.0074	0
Nol5	MGC105209|MSSP|SIK	MGI:1933184	1	1 C1.3	nucleolar protein 5	Nol5	Nol5	Nol5	-	nucleolus	nucleic acid binding	NOP5/NOP58	Nol5	W01B11.3	nop5		0	2	0	0	0		Nol5	4.0689	4.17419	-0.10529	1.274	0.0006	0.0042	0
Copa	AU040324|xenin	MGI:1334462	1	1 H3|1 93.5 cM	coatomer protein complex subunit alpha	Copa	Copa	Copa	-	extracellular space	structural molecule activity	COPA	Copa	Y71F9AL.17	alphaCop		0	2	0	0	0		Copa	3.8433	3.94869	-0.10539	1.274	0.001	0.0063	0
Nnp1	AL033305|AL033306|AU018604|NNP-1	MGI:1203500	10	10 C1|10 42.0 cM	novel nuclear protein 1	Nnp1	Nnp1	Nnp1	rRNA processing	nucleus	-	D21S2056E	Nnp1	C47E12.7	Nnp-1		0	2	0	0	0		Nnp1	4.0057	4.1111	-0.1054	1.274	0.0007	0.0046	0
A430108E01Rik	2810038F24Rik|5330429B09Rik|6720476A01Rik|9530064G21	MGI:2442799	8	8 A1.3	RIKEN cDNA A430108E01 gene	A430108E01Rik	A430108E01Rik	A430108E01Rik	-	-	-	-	-	-	-		0	2	0	0	0		A430108E01Rik	3.5443	3.6499	-0.1056	1.275	0.0027	0.0145	0
Rps20	4632426K06Rik|MGC102408	MGI:1914677	4	4 A1	ribosomal protein S20	Rps20	Rps20	Rps20	-	-	RNA binding, structural constituent of ribosome	RPS20	Rps20	rps-20	RpS20		0	2	0	0	0		Rps20	5.3542	5.4599	-0.1057	1.275	0.0114	0.0487	0
Mcm3ap	GANP|mKIAA0572	MGI:1930089	10	10 C1	minichromosome maintenance deficient 3 (S. cerevisiae) associated protein	Mcm3ap	Mcm3ap	Mcm3ap	-	nucleus	nucleotide binding	MCM3AP	Mcm3ap_predicted	-	xmas-2		0	2	0	0	0		Mcm3ap	3.6405	3.7464	-0.1059	1.276	0.0007	0.0047	0
Zwilch	2310031L18Rik	MGI:1915264	9	9 D	Zwilch, kinetochore associated, homolog (Drosophila)	Zwilch	Zwilch	Zwilch	biological process unknown	kinetochore	-	ZWILCH	-	-	-		0	2	0	0	0		Zwilch	3.7322	3.8381	-0.1059	1.276	0.0171	0.0679	0
Hnrph2	DXHXS1271E|Ftp-3|Ftp3|H'|HNRNP	MGI:1201779	X	X E3	heterogeneous nuclear ribonucleoprotein H2	Hnrph2	Hnrph2	Hnrph2	-	-	-	HNRPH2	LOC308650	-	-		0	2	0	0	0		Hnrph2	3.3625	3.469	-0.1065	1.277	0.0025	0.014	0
Idh2	E430004F23|IDPm|Idh-2	MGI:96414	7	7 D2|7 41.0 cM	isocitrate dehydrogenase 2 (NADP+), mitochondrial	Idh2	Idh2	Idh2	-	mitochondrion	isocitrate dehydrogenase (NADP+) activity	IDH2	LOC361596	C34F6.8	-		0	2	0	0	0		Idh2	4.4326	4.5392	-0.1066	1.278	0.0007	0.0049	0
Ccdc91	1700086G08Rik|1810060J02Rik|AU045683|AW555238	MGI:1914265	6	6 G3	coiled-coil domain containing 91	Ccdc91	Ccdc91	Ccdc91	transport, protein transport	-	-	CCDC91	LOC312863	-	-		0	2	0	0	0		Ccdc91	3.0903	3.197	-0.1067	1.278	0.0265	0.0962	0
Ndufb6	Gm137	MGI:2684983	4	4 A5	NADH dehydrogenase (ubiquinone) 1 beta subcomplex, 6	Ndufb6	Ndufb6	Ndufb6	-	mitochondrion	NADH dehydrogenase activity	NDUFB6	Ndufb6_predicted	-	-		0	2	0	0	0		Ndufb6	4.2005	4.3072	-0.1067	1.278	0.0003	0.0022	0
Stk40	2310004N11Rik|AI428792	MGI:1921428	4	4 D2.2	serine/threonine kinase 40	Stk40	Stk40	Stk40	-	-	nucleotide binding, protein serine/threonine kinase activity	STK40	Stk40_predicted	-	-		0	2	0	0	0		Stk40	3.3105	3.41729	-0.10679	1.278	0.0007	0.0049	0
2600001M11Rik	AA407081|AA407858	MGI:1923781	2	-	RIKEN cDNA 2600001M11 gene	2600001M11Rik	2600001M11Rik	2600001M11Rik	-	-	-	-	-	-	-		0	2	0	0	0		2600001M11Rik	3.2629	3.36989	-0.10699	1.279	0.0014	0.0084	0
Evc	-	MGI:1890596	5	5 B3	Ellis van Creveld gene homolog (human)	Evc	Evc	Evc	-	membrane, integral to membrane	-	EVC	-	-	-		0	2	0	0	0		Evc	2.5948	2.70189	-0.10709	1.279	0.0232	0.0867	0
Mtmr9	9430075G12Rik|AA516943|AF073881|LIP-STYX|MGC54783|MTMR8|mMTMH3	MGI:2442842	14	14 D1	myotubularin related protein 9	Mtmr9	Mtmr9	Mtmr9	-	-	inositol or phosphatidylinositol phosphatase activity, phosphoprotein phosphatase activity	MTMR9	Mtmr9	mtm-9	CG5026		0	2	0	0	0		Mtmr9	2.866	2.97309	-0.10709	1.279	0.003	0.0162	0
Ncoa6ip	D4Ertd800e|Pimt	MGI:2151797	4	4 A1|4 0.0 cM	nuclear receptor coactivator 6 interacting protein	Ncoa6ip	Ncoa6ip	Ncoa6ip	-	-	receptor activity, protein binding	NCOA6IP	Ncoa6ip_predicted	-	CG31241		0	2	0	0	0		Ncoa6ip	2.5304	2.63749	-0.10709	1.279	0.0241	0.0893	0
Nhsl1	A730096F01|BC013565|D10Bwg0940e|KIAA1357|mKIAA1357	MGI:106390	10	10 A3|10 8.0 cM	NHS-like 1	Nhsl1	Nhsl1	Nhsl1	-	-	-	NHSL1	RGD1308124_predicted	-	-		0	2	0	0	0		Nhsl1	2.7433	2.85039	-0.10709	1.279	0.0087	0.0389	0
Nrf1	C87038|D6Ertd415e	MGI:1332235	6	6 A3.3|6 6.5 cM	nuclear respiratory factor 1	Nrf1	Nrf1	Nrf1	-	-	DNA binding, transcription factor activity	NRF1	Nrf1_predicted	-	-		0	2	0	0	0		Nrf1	2.8591	2.96619	-0.10709	1.279	0.017	0.0677	0
Eef1g	2610301D06Rik|AA407312|EF1G|MGC103354	MGI:1914410	19	19 A	eukaryotic translation elongation factor 1 gamma	Eef1g	Eef1g	Eef1g	-	eukaryotic translation elongation factor 1 complex	translation elongation factor activity	EEF1G	Eef1g	F17C11.9a	Ef1gamma		0	2	0	0	0		Eef1g	4.8658	4.97329	-0.10749	1.28	0.0015	0.0092	0
Zbtb6	A830092L04Rik|MGC41441|ZID|Zfp482	MGI:2442998	2	2 B	zinc finger and BTB domain containing 6	Zbtb6	Zbtb6	Zbtb6	-	-	nucleic acid binding, DNA binding	ZBTB6	Zfp482_predicted	-	-		0	2	0	0	0		Zbtb6	2.6573	2.76489	-0.10759	1.281	0.0075	0.0343	0
AW124694	-	MGI:2144502	11	-	expressed sequence AW124694	AW124694	AW124694	AW124694	-	-	-	-	-	-	-		0	2	0	0	0		AW124694	2.8016	2.9092	-0.1076	1.281	0.0148	0.0605	0
Csrp3	CRP3|MLP|MMLP	MGI:1330824	7	7 B4	cysteine and glycine-rich protein 3	Csrp3	Csrp3	Csrp3	-	nucleus	protein binding	CSRP3	Csrp3	-	-		0	2	0	0	0		Csrp3	2.501	2.6086	-0.1076	1.281	0.0243	0.0897	0
B230208H17Rik	-	MGI:2442633	2	2 A3	RIKEN cDNA B230208H17 gene	B230208H17Rik	B230208H17Rik	B230208H17Rik	-	-	nucleotide binding, GTP binding	C9orf86	RGD1307615_predicted	F08G12.1	-		0	2	0	0	0		B230208H17Rik	2.9449	3.05259	-0.10769	1.281	0.0034	0.0176	0
Nono	AA407051|AV149256|MGC103109|NRB54|P54NRB|nonA	MGI:1855692	X	X C3	non-POU-domain-containing, octamer binding protein	Nono	Nono	Nono	nuclear mRNA splicing, via spliceosome	-	nucleotide binding	NONO	RGD1561770_predicted	-	-		0	2	0	0	0		Nono	3.9075	4.0153	-0.1078	1.281	0.0007	0.0051	0
Tnks	4930554K12Rik|AI662855|C86528|D130072O21Rik	MGI:1341087	8	8 A4|8 18.0 cM	tankyrase, TRF1-interacting ankyrin-related ADP-ribose polymerase	Tnks	Tnks	Tnks	-	-	-	TNKS	Tnks_predicted	-	-		0	2	0	0	0		Tnks	3.3905	3.4983	-0.1078	1.281	0.0018	0.0103	0
Ddx49	R27090_2	MGI:2136689	8	8 B3.3	DEAD (Asp-Glu-Ala-Asp) box polypeptide 49	Ddx49	Ddx49	Ddx49	biological process unknown	-	nucleotide binding	DDX49	Ddx49_predicted	helicase	Dbp45A		0	2	0	0	0		Ddx49	3.1677	3.2757	-0.108	1.282	0.0025	0.0139	0
Nalp4f	C330026N02Rik|C86045|Nalp-kappa	MGI:2145528	13	13 B3	NACHT, leucine rich repeat and PYD containing 4F	Nalp4f	Nalp4f	Nalp4f	-	-	nucleotide binding, ATP binding	-	-	-	-		0	2	0	0	0		Nalp4f	3.1623	3.27039	-0.10809	1.282	0.002	0.0115	0
AI427138	-	MGI:2138230	1	1 C2	expressed sequence AI427138	AI427138	AI427138	AI427138	-	-	-	-	-	-	-		0	2	0	0	0		AI427138	2.5368	2.645	-0.1082	1.282	0.0242	0.0895	0
Mcf2l	C130040G20Rik|Dbs|Ost|Ost gamma|mKIAA0362	MGI:103263	8	8 A2	mcf.2 transforming sequence-like	Mcf2l	Mcf2l	Mcf2l	-	-	guanyl-nucleotide exchange factor activity, Rho guanyl-nucleotide exchange factor activity	MCF2L	Mcf2l	-	-		0	2	0	0	0		Mcf2l	2.8499	2.9581	-0.1082	1.282	0.0045	0.0224	0
Svil	AU024053|B430302E16Rik	MGI:2147319	18	18 A1	supervillin	Svil	Svil	Svil	-	-	actin binding, calcium ion binding	SVIL	Svil_predicted	C10H11.1	CG33232		0	2	0	0	0		Svil	3.1959	3.30419	-0.10829	1.283	0.0007	0.0047	0
1300010M03Rik	4933404C01Rik|AI551748	MGI:1915248	11	11 D	RIKEN cDNA 1300010M03 gene	1300010M03Rik	1300010M03Rik	1300010M03Rik	-	-	-	LOC162427	RGD1561189_predicted	-	-		0	2	0	0	0		1300010M03Rik	3.4724	3.5807	-0.1083	1.283	0.0004	0.0029	0
Pde8a	AI551852|Pde8	MGI:1277116	7	7 D3	phosphodiesterase 8A	Pde8a	Pde8a	Pde8a	-	-	two-component sensor activity, two-component response regulator activity	PDE8A	Pde8a	phosphodiesterase	-		0	2	0	0	0		Pde8a	3.5287	3.637	-0.1083	1.283	0.0005	0.0037	0
Slc25a3	5730556H19Rik|PTP|Phc	MGI:1353498	10	10 C2	solute carrier family 25 (mitochondrial carrier, phosphate carrier), member 3	Slc25a3	Slc25a3	Slc25a3	-	mitochondrion	binding	SLC25A3	Slc25a3	C33F10.12	CG9090		0	2	0	0	0		Slc25a3	2.9879	3.0962	-0.1083	1.283	0.0025	0.0137	0
Stk3	0610042I06Rik|MST|Mst3|mess1	MGI:1928487	15	15 B3.3	serine/threonine kinase 3 (Ste20, yeast homolog)	Stk3	Stk3	Stk3	-	-	nucleotide binding, magnesium ion binding	STK3	Stk3	F14H12.4a	hpo		0	2	0	0	0		Stk3	3.1741	3.28249	-0.10839	1.283	0.0118	0.05	0
Ypel3	0610043B10Rik|1190001G19Rik|Suap	MGI:1913340	7	7 F3	yippee-like 3 (Drosophila)	Ypel3	Ypel3	Ypel3	-	-	-	YPEL3	RGD1564579_predicted	-	-		0	2	0	0	0		Ypel3	2.8344	2.9428	-0.1084	1.283	0.0046	0.0227	0
Picalm	CALM|CLTH|KIAA4114|MGC19382|MGC36413|MGC36616|PAP180|fit-1|fit1|mKIAA4114	MGI:2385902	7	7 D3-E1|7 47.2 cM	phosphatidylinositol binding clathrin assembly protein	Picalm	Picalm	Picalm	-	coated pit	phospholipid binding	PICALM	Picalm	unc-11	lap		0	2	0	0	0		Picalm	3.2416	3.35009	-0.10849	1.283	0.001	0.0065	0
Bnc2	5031434M05Rik|MGC124423|MGC124424	MGI:2443805	4	4 C4	basonuclin 2	Bnc2	Bnc2	Bnc2	biological process unknown	-	nucleic acid binding	BNC2	Bnc2_predicted	-	-		0	2	0	0	0		Bnc2	2.8385	2.947	-0.1085	1.283	0.0062	0.0296	0
Tubgcp5	B130010C12Rik|GCP5|MGC38608|mKIAA1899	MGI:2178836	7	7 B5	tubulin, gamma complex associated protein 5	Tubgcp5	Tubgcp5	Tubgcp5	-	-	-	TUBGCP5	Tubgcp5_predicted	-	Grip128		0	2	0	0	0		Tubgcp5	3.1077	3.2162	-0.1085	1.283	0.0152	0.0619	0
Farslb	C76708|Farsa|Farsl|Frsb	MGI:1346035	1	1 C4	phenylalanine-tRNA synthetase-like, beta subunit	Farslb	Farslb	Farslb	-	-	nucleotide binding, aminoacyl-tRNA ligase activity	FARSLB	Farslb	frs-2	CG5706		0	2	0	0	0		Farslb	4.0003	4.1089	-0.1086	1.284	0.0223	0.0842	0
Btf3l4	4632412E09Rik|5730434I03Rik|AI316863|AU022207|AW552446	MGI:1915312	4	4 C7	basic transcription factor 3-like 4	Btf3l4	Btf3l4	Btf3l4	-	-	-	BTF3L4	RGD1311774_predicted	icd-1	bic		0	2	0	0	0		Btf3l4	3.3392	3.44819	-0.10899	1.285	0.0239	0.0887	0
Serinc3	AA959945|AA960047|AIGP1|DIFF33|TMS-1|Tde1	MGI:1349457	2	2 H3	serine incorporator 3	Serinc3	Serinc3	Serinc3	-	extracellular space, Golgi apparatus	-	SERINC3	Serinc3	R11H6.2	-		0	2	0	0	0		Serinc3	3.6175	3.72649	-0.10899	1.285	0.0018	0.0105	0
Glcci1	2310047L21Rik|A130036A18Rik|Gig18|Tssn1	MGI:2179717	6	6 A1	glucocorticoid induced transcript 1	Glcci1	Glcci1	Glcci1	biological process unknown	-	protein binding	GLCCI1	RGD1563612_predicted	-	-		0	2	0	0	0		Glcci1	3.02	3.1291	-0.1091	1.285	0.0037	0.0192	0
Rps3	D7Ertd795e|Rs_3	MGI:1350917	7	7 F1|7 49.6 cM	ribosomal protein S3	Rps3	Rps3	Rps3	-	-	nucleic acid binding, structural constituent of ribosome	RPS3	Rps3	rps-3	RpS3		0	2	0	0	0		Rps3	5.2758	5.38499	-0.10919	1.285	0.0019	0.0107	0
Za20d1	2900060B22Rik|4930463P07Rik|AI462125|CEZANNE|Trabid2	MGI:2654703	3	3 F2.1	zinc finger, A20 domain containing 1	Za20d1	Za20d1	Za20d1	-	cytoplasm	ubiquitin thiolesterase activity	ZA20D1	RGD1308111_predicted	-	-		0	2	0	0	0		Za20d1	2.4845	2.59369	-0.10919	1.285	0.0151	0.0614	0
Lgmn	AEP|AI746452|AU022324|Prsc1	MGI:1330838	12	12 E	legumain	Lgmn	Lgmn	Lgmn	-	-	legumain activity, cysteine-type endopeptidase activity	LGMN	Lgmn	T28H10.3	-		0	2	0	0	0		Lgmn	3.4812	3.5905	-0.1093	1.286	0.0004	0.0032	0
Atp11b	1110019I14Rik|ATPIF|ATPIR|mKIAA0956	MGI:1923545	3	3 B	ATPase, Class VI, type 11B	Atp11b	Atp11b	Atp11b	-	-	nucleotide binding, catalytic activity	ATP11B	LOC361929	-	CG4301		0	2	0	0	0		Atp11b	3.2516	3.36099	-0.10939	1.286	0.0168	0.0671	0
Gnb4	6720453A21Rik|G(beta)4	MGI:104581	3	3 B	guanine nucleotide binding protein, beta 4	Gnb4	Gnb4	Gnb4	-	-	GTPase activity, signal transducer activity	GNB4	-	-	-		0	2	0	0	0		Gnb4	3.2516	3.3611	-0.1095	1.286	0.0037	0.019	0
Rps28	-	MGI:1859516	17	17 B1	ribosomal protein S28	Rps28	Rps28	Rps28	-	-	RNA binding, structural constituent of ribosome	RPS28, LOC646195, LOC645899	RGD1561710_predicted	rps-28	RpS28b		0	2	0	0	0		Rps28	5.0935	5.203	-0.1095	1.286	0.0091	0.0402	0
[truncated: 3,503 more rows]
