# Supplementary material for: Dissecting Oct3/4-Regulated Gene Networks in Embryonic Stem Cells by Expression Profiling
Source: PLoS One. 2006 Dec 20;1(1):e26. doi: 10.1371/journal.pone.0000026 (PMC1762406; doi:10.1371/journal.pone.0000026)
Supplement: Table S9 — A list of 160 statistically significant GO categories. (0.15 MB XLS) [file pone.0000026.s015.xls]

## Sheet: Blue-And-Red-Genes-GOAnnotation
GO id	Annotation	N genes with GO in list	List size	Enrichment ratio (top)	N genes with GO total	N genes total	z	p	FDR	Gene symbols	U-clusters
GO:0050794	regulation of cellular process	101	287	2.268	2308	14515	9.026	0	0	Pou5f1,Sox2,Jarid2,Ncoa1,Atbf1,Rest,Tcf3,Nanog,Otx2,Esrrb,Socs2,Etv5,Nfatc2ip,Zfp219,Nfib,Stk17b,Hexb,Tdgf1,Pcaf,Jmjd2c,Tcfcp2l1,Uhrf2,Arid5b,Suz12,Mtf2,Mid1,Vash1,Asb4,Pdgfc,Pik4ca,Cdc37l1,Jag1,Ppargc1a,Gatad2b,Trp53,Hes1,Rara,Mif,Ptch1,Trim24,Trps1,Tcf7l2,Hnf4a,Tcf4,Msc,Tcf12,Phf17,Klf5,Cited2,Mrg1,Fus,Pax6,Mtbp,Hand2,Mllt10,Prkrip1,Cdh1,Cdx2,Taf12,Myf5,Bmp7,Fgfr1,Dkk1,Col18a1,Klf6,Tbl1x,Ccnh,I…	U017906,U003145,U014782,U033762,U009800,U042648,U027481,U007377,U035481,U014218,U032156,U036911,U029241,U035530,U025201,U021327,U035072,U031374,U043611,U004433,U000714,U019362,U031895,U013044,U005938,U020420,U014219,U006515,U003355,U036843,U019337,U023414,U026194,U003493,U012823,U109237,U013319,U068220,U034899,U006682,U093481,U019591,U002787,U018867,U021133,U031072,U003202,U015915,U011296,U023195…	1,2,4,9,11,14,15,16,23,29,30,32,34,44,47,50,52,53,55,56,61,62,65,66,77,78,81,82,87,92,94,96,100,106,113,117,126,130,134,136,138,140,141,142,143,152,154,158,159,160,162,163,167,170,173,176,180,182,183,184,185,186,187,188,191,193,204,206,207,218,222,229,234,236,238,239,244,246,248,252,253,258,263,265,268,269,273,276,278,279,280,282,283,287,293,304,308,309,310,312,313,
GO:0051244	regulation of cellular physiological process	97	287	2.268	2217	14515	8.81	0	0	Pou5f1,Sox2,Jarid2,Ncoa1,Atbf1,Rest,Tcf3,Nanog,Otx2,Esrrb,Socs2,Etv5,Nfatc2ip,Zfp219,Nfib,Stk17b,Hexb,Tdgf1,Pcaf,Jmjd2c,Tcfcp2l1,Uhrf2,Arid5b,Suz12,Mtf2,Mid1,Vash1,Asb4,Pdgfc,Pik4ca,Cdc37l1,Ppargc1a,Gatad2b,Trp53,Hes1,Rara,Mif,Trim24,Trps1,Tcf7l2,Hnf4a,Tcf4,Msc,Tcf12,Phf17,Klf5,Cited2,Mrg1,Fus,Pax6,Mtbp,Hand2,Mllt10,Prkrip1,Cdh1,Cdx2,Taf12,Myf5,Fgfr1,Col18a1,Klf6,Tbl1x,Ccnh,Igfbp3,Rai17,Tns3,Pbx3…	U017906,U003145,U014782,U033762,U009800,U042648,U027481,U007377,U035481,U014218,U032156,U036911,U029241,U035530,U025201,U021327,U035072,U031374,U043611,U004433,U000714,U019362,U031895,U013044,U005938,U020420,U014219,U006515,U003355,U036843,U019337,U026194,U003493,U012823,U109237,U013319,U068220,U006682,U093481,U019591,U002787,U018867,U021133,U031072,U003202,U015915,U011296,U023195,U008824,U002205…	1,2,4,9,11,14,15,16,23,29,30,32,34,44,47,50,52,53,55,56,61,62,65,66,77,78,81,82,87,92,94,100,106,113,117,126,130,136,138,140,141,142,143,152,154,158,159,160,162,163,167,170,173,176,180,182,183,184,186,188,191,193,204,206,207,218,222,229,234,236,238,239,244,246,248,252,253,258,263,265,268,269,273,276,278,279,280,282,283,287,293,304,308,309,310,312,313,
GO:0050789	regulation of biological process	105	287	2.169	2504	14515	8.755	0	0	Pou5f1,Sox2,Jarid2,Usp7,Ncoa1,Atbf1,Rest,Tcf3,Nanog,Otx2,Esrrb,Socs2,Etv5,Nfatc2ip,Zfp219,Nfib,Stk17b,Hexb,Tdgf1,Pcaf,Jmjd2c,Tcfcp2l1,Uhrf2,Arid5b,Suz12,Mtf2,Mid1,Vash1,Asb4,Pdgfc,Pik4ca,Cdc37l1,Jag1,Ppargc1a,Tiam1,Gatad2b,Trp53,Hes1,Rara,Mif,Ptch1,Trim24,Trps1,Tcf7l2,Hnf4a,Tcf4,Msc,Tcf12,Phf17,Klf5,Cited2,Mrg1,Fus,Pax6,Mtbp,Hand2,Mllt10,Prkrip1,Cdh1,Gja1,Cdx2,Taf12,Myf5,Bmp7,Fgfr1,Dkk1,Col18a1,K…	U017906,U003145,U014782,U036770,U033762,U009800,U042648,U027481,U007377,U035481,U014218,U032156,U036911,U029241,U035530,U025201,U021327,U035072,U031374,U043611,U004433,U000714,U019362,U031895,U013044,U005938,U020420,U014219,U006515,U003355,U036843,U019337,U023414,U026194,U037282,U003493,U012823,U109237,U013319,U068220,U034899,U006682,U093481,U019591,U002787,U018867,U021133,U031072,U003202,U015915…	1,2,4,6,9,11,14,15,16,23,29,30,32,34,44,47,50,52,53,55,56,61,62,65,66,77,78,81,82,87,92,94,96,100,105,106,113,117,126,130,134,136,138,140,141,142,143,152,154,158,159,160,162,163,167,170,173,176,180,181,182,183,184,185,186,187,188,191,193,204,206,207,218,222,228,229,234,236,238,239,244,246,248,252,253,258,263,265,268,269,273,276,278,279,280,282,283,287,293,304,308,309,310,312,313,
GO:0050791	regulation of physiological process	99	287	2.23	2299	14515	8.743	0	0	Pou5f1,Sox2,Jarid2,Usp7,Ncoa1,Atbf1,Rest,Tcf3,Nanog,Otx2,Esrrb,Socs2,Etv5,Nfatc2ip,Zfp219,Nfib,Stk17b,Hexb,Tdgf1,Pcaf,Jmjd2c,Tcfcp2l1,Uhrf2,Arid5b,Suz12,Mtf2,Mid1,Vash1,Asb4,Pdgfc,Pik4ca,Cdc37l1,Ppargc1a,Gatad2b,Trp53,Hes1,Rara,Mif,Trim24,Trps1,Tcf7l2,Hnf4a,Tcf4,Msc,Tcf12,Phf17,Klf5,Cited2,Mrg1,Fus,Pax6,Mtbp,Hand2,Mllt10,Prkrip1,Cdh1,Gja1,Cdx2,Taf12,Myf5,Fgfr1,Col18a1,Klf6,Tbl1x,Ccnh,Igfbp3,Rai17…	U017906,U003145,U014782,U036770,U033762,U009800,U042648,U027481,U007377,U035481,U014218,U032156,U036911,U029241,U035530,U025201,U021327,U035072,U031374,U043611,U004433,U000714,U019362,U031895,U013044,U005938,U020420,U014219,U006515,U003355,U036843,U019337,U026194,U003493,U012823,U109237,U013319,U068220,U006682,U093481,U019591,U002787,U018867,U021133,U031072,U003202,U015915,U011296,U023195,U008824…	1,2,4,6,9,11,14,15,16,23,29,30,32,34,44,47,50,52,53,55,56,61,62,65,66,77,78,81,82,87,92,94,100,106,113,117,126,130,136,138,140,141,142,143,152,154,158,159,160,162,163,167,170,173,176,180,181,182,183,184,186,188,191,193,204,206,207,218,222,229,234,236,238,239,244,246,248,252,253,258,263,265,268,269,273,276,278,279,280,282,283,287,293,304,308,309,310,312,313,
GO:0019222	regulation of metabolism	81	287	2.441	1726	14515	8.633	0	0	Pou5f1,Sox2,Jarid2,Usp7,Ncoa1,Atbf1,Rest,Tcf3,Nanog,Otx2,Esrrb,Etv5,Nfatc2ip,Zfp219,Nfib,Hexb,Pcaf,Jmjd2c,Tcfcp2l1,Uhrf2,Arid5b,Suz12,Mtf2,Mid1,Asb4,Pdgfc,Pik4ca,Ppargc1a,Gatad2b,Trp53,Hes1,Rara,Trim24,Trps1,Tcf7l2,Hnf4a,Tcf4,Msc,Tcf12,Phf17,Klf5,Cited2,Mrg1,Fus,Pax6,Hand2,Mllt10,Prkrip1,Cdx2,Taf12,Myf5,Klf6,Tbl1x,Ccnh,Rai17,Pbx3,L3mbtl3,Sap18,Mycn,Tcfeb,Hic2,Rnf12,Dcp1a,Trp53bp1,Pa2g4,Ches1,Id2,…	U017906,U003145,U014782,U036770,U033762,U009800,U042648,U027481,U007377,U035481,U014218,U036911,U029241,U035530,U025201,U035072,U043611,U004433,U000714,U019362,U031895,U013044,U005938,U020420,U006515,U003355,U036843,U026194,U003493,U012823,U109237,U013319,U006682,U093481,U019591,U002787,U018867,U021133,U031072,U003202,U015915,U011296,U023195,U008824,U002205,U009353,U001424,U026831,U026963,U004898…	1,2,4,6,9,11,14,15,16,23,29,32,34,44,47,52,55,56,61,62,65,66,77,78,82,87,92,100,106,113,117,126,136,138,140,141,142,143,152,154,158,159,160,162,163,170,173,176,182,183,184,191,193,204,207,222,229,234,236,238,239,244,246,248,252,265,273,276,278,279,280,282,283,287,293,304,308,309,310,312,313,
GO:0031323	regulation of cellular metabolism	79	287	2.431	1690	14515	8.473	0	0	Pou5f1,Sox2,Jarid2,Ncoa1,Atbf1,Rest,Tcf3,Nanog,Otx2,Esrrb,Etv5,Nfatc2ip,Zfp219,Nfib,Hexb,Pcaf,Jmjd2c,Tcfcp2l1,Uhrf2,Arid5b,Suz12,Mtf2,Asb4,Pdgfc,Pik4ca,Ppargc1a,Gatad2b,Trp53,Hes1,Rara,Trim24,Trps1,Tcf7l2,Hnf4a,Tcf4,Msc,Tcf12,Phf17,Klf5,Cited2,Mrg1,Fus,Pax6,Hand2,Mllt10,Prkrip1,Cdx2,Taf12,Myf5,Klf6,Tbl1x,Ccnh,Rai17,Pbx3,L3mbtl3,Sap18,Mycn,Tcfeb,Hic2,Rnf12,Dcp1a,Trp53bp1,Pa2g4,Ches1,Id2,Tcfap2c,Ar…	U017906,U003145,U014782,U033762,U009800,U042648,U027481,U007377,U035481,U014218,U036911,U029241,U035530,U025201,U035072,U043611,U004433,U000714,U019362,U031895,U013044,U005938,U006515,U003355,U036843,U026194,U003493,U012823,U109237,U013319,U006682,U093481,U019591,U002787,U018867,U021133,U031072,U003202,U015915,U011296,U023195,U008824,U002205,U009353,U001424,U026831,U026963,U004898,U032202,U014517…	1,2,4,9,11,14,15,16,23,29,32,34,44,47,52,55,56,61,62,65,66,77,82,87,92,100,106,113,117,126,136,138,140,141,142,143,152,154,158,159,160,162,163,170,173,176,182,183,184,191,193,204,207,222,229,234,236,238,239,244,246,248,252,265,273,276,278,279,280,282,283,287,293,304,308,309,310,312,313,
GO:0009948	anterior/posterior axis specification	3	287	49.574	6	14515	8.45	0	0	Tcf3,Pcsk6,Tdgf1,	U027481,U042815,U031374,	15,46,53,
GO:0007435	salivary gland morphogenesis	3	287	49.574	6	14515	8.45	0	0	Pax6,Bmp7,Fgfr1,	U002205,U023723,U009194,	163,185,186,
GO:0006350	transcription	76	287	2.422	1631	14515	8.259	0	0	Pou5f1,Sox2,Jarid2,Ncoa1,Atbf1,Rest,Tcf3,Nanog,Otx2,Esrrb,Etv5,Nfatc2ip,Zfp219,Nfib,Pcaf,Jmjd2c,Tcfcp2l1,Uhrf2,Arid5b,Suz12,Mtf2,Asb4,Aff1,Pik4ca,Ppargc1a,Gatad2b,Trp53,Hes1,Rara,Trim24,Trps1,Tcf7l2,Hnf4a,Tcf4,Msc,Tcf12,Phf17,Klf5,Cited2,Mrg1,Fus,Pax6,Hand2,Mllt10,Cdx2,Taf12,Myf5,Klf6,Tbl1x,Ccnh,Rai17,Pbx3,L3mbtl3,Sap18,Mycn,Tcfeb,Hic2,Rnf12,Dcp1a,Trp53bp1,Pa2g4,Ches1,Id2,Tcfap2c,Arpc5,Cbx8,Gata6…	U017906,U003145,U014782,U033762,U009800,U042648,U027481,U007377,U035481,U014218,U036911,U029241,U035530,U025201,U043611,U004433,U000714,U019362,U031895,U013044,U005938,U006515,U042661,U036843,U026194,U003493,U012823,U109237,U013319,U006682,U093481,U019591,U002787,U018867,U021133,U031072,U003202,U015915,U011296,U023195,U008824,U002205,U009353,U001424,U026963,U004898,U032202,U014517,U019972,U043353…	1,2,4,9,11,14,15,16,23,29,32,34,44,47,55,56,61,62,65,66,77,82,89,92,100,106,113,117,126,136,138,140,141,142,143,152,154,158,159,160,162,163,170,173,182,183,184,191,193,204,207,222,229,234,236,238,239,244,246,248,252,265,273,276,278,279,280,282,283,287,293,304,305,309,310,313,
GO:0045449	regulation of transcription	74	287	2.437	1579	14515	8.191	0	0	Pou5f1,Sox2,Jarid2,Ncoa1,Atbf1,Rest,Tcf3,Nanog,Otx2,Esrrb,Etv5,Nfatc2ip,Zfp219,Nfib,Pcaf,Jmjd2c,Tcfcp2l1,Uhrf2,Arid5b,Suz12,Mtf2,Asb4,Pik4ca,Ppargc1a,Gatad2b,Trp53,Hes1,Rara,Trim24,Trps1,Tcf7l2,Hnf4a,Tcf4,Msc,Tcf12,Phf17,Klf5,Cited2,Mrg1,Fus,Pax6,Hand2,Mllt10,Cdx2,Taf12,Myf5,Klf6,Tbl1x,Ccnh,Rai17,Pbx3,L3mbtl3,Sap18,Mycn,Tcfeb,Hic2,Rnf12,Dcp1a,Trp53bp1,Pa2g4,Ches1,Id2,Tcfap2c,Arpc5,Cbx8,Gata6,Trip…	U017906,U003145,U014782,U033762,U009800,U042648,U027481,U007377,U035481,U014218,U036911,U029241,U035530,U025201,U043611,U004433,U000714,U019362,U031895,U013044,U005938,U006515,U036843,U026194,U003493,U012823,U109237,U013319,U006682,U093481,U019591,U002787,U018867,U021133,U031072,U003202,U015915,U011296,U023195,U008824,U002205,U009353,U001424,U026963,U004898,U032202,U014517,U019972,U043353,U015398…	1,2,4,9,11,14,15,16,23,29,32,34,44,47,55,56,61,62,65,66,77,82,92,100,106,113,117,126,136,138,140,141,142,143,152,154,158,159,160,162,163,170,173,182,183,184,191,193,204,207,222,229,234,236,238,239,244,246,248,252,265,273,276,278,279,280,282,283,287,293,304,309,310,313,
GO:0019219	regulation of nucleobase, nucleoside, nucleotide and nucleic acid metabolism	74	287	2.418	1591	14515	8.118	0	0	Pou5f1,Sox2,Jarid2,Ncoa1,Atbf1,Rest,Tcf3,Nanog,Otx2,Esrrb,Etv5,Nfatc2ip,Zfp219,Nfib,Pcaf,Jmjd2c,Tcfcp2l1,Uhrf2,Arid5b,Suz12,Mtf2,Asb4,Pik4ca,Ppargc1a,Gatad2b,Trp53,Hes1,Rara,Trim24,Trps1,Tcf7l2,Hnf4a,Tcf4,Msc,Tcf12,Phf17,Klf5,Cited2,Mrg1,Fus,Pax6,Hand2,Mllt10,Cdx2,Taf12,Myf5,Klf6,Tbl1x,Ccnh,Rai17,Pbx3,L3mbtl3,Sap18,Mycn,Tcfeb,Hic2,Rnf12,Dcp1a,Trp53bp1,Pa2g4,Ches1,Id2,Tcfap2c,Arpc5,Cbx8,Gata6,Trip…	U017906,U003145,U014782,U033762,U009800,U042648,U027481,U007377,U035481,U014218,U036911,U029241,U035530,U025201,U043611,U004433,U000714,U019362,U031895,U013044,U005938,U006515,U036843,U026194,U003493,U012823,U109237,U013319,U006682,U093481,U019591,U002787,U018867,U021133,U031072,U003202,U015915,U011296,U023195,U008824,U002205,U009353,U001424,U026963,U004898,U032202,U014517,U019972,U043353,U015398…	1,2,4,9,11,14,15,16,23,29,32,34,44,47,55,56,61,62,65,66,77,82,92,100,106,113,117,126,136,138,140,141,142,143,152,154,158,159,160,162,163,170,173,182,183,184,191,193,204,207,222,229,234,236,238,239,244,246,248,252,265,273,276,278,279,280,282,283,287,293,304,309,310,313,
GO:0006355	regulation of transcription, DNA-dependent	69	287	2.359	1519	14515	7.589	0	0	Pou5f1,Sox2,Jarid2,Ncoa1,Atbf1,Rest,Tcf3,Nanog,Otx2,Esrrb,Etv5,Nfatc2ip,Zfp219,Nfib,Pcaf,Jmjd2c,Tcfcp2l1,Uhrf2,Arid5b,Suz12,Mtf2,Asb4,Pik4ca,Ppargc1a,Gatad2b,Trp53,Hes1,Rara,Trim24,Trps1,Tcf7l2,Hnf4a,Tcf4,Msc,Tcf12,Phf17,Klf5,Cited2,Mrg1,Fus,Pax6,Hand2,Mllt10,Cdx2,Taf12,Myf5,Klf6,Tbl1x,Ccnh,Rai17,Pbx3,Sap18,Mycn,Tcfeb,Hic2,Rnf12,Trp53bp1,Pa2g4,Ches1,Tcfap2c,Cbx8,Gata6,Trip4,Hmgb2,Hod,Tbl1xr1,Klf7…	U017906,U003145,U014782,U033762,U009800,U042648,U027481,U007377,U035481,U014218,U036911,U029241,U035530,U025201,U043611,U004433,U000714,U019362,U031895,U013044,U005938,U006515,U036843,U026194,U003493,U012823,U109237,U013319,U006682,U093481,U019591,U002787,U018867,U021133,U031072,U003202,U015915,U011296,U023195,U008824,U002205,U009353,U001424,U026963,U004898,U032202,U014517,U019972,U043353,U015398…	1,2,4,9,11,14,15,16,23,29,32,34,44,47,55,56,61,62,65,66,77,82,92,100,106,113,117,126,136,138,140,141,142,143,152,154,158,159,160,162,163,170,173,182,183,184,191,193,204,207,222,234,236,238,239,244,248,252,265,276,279,280,282,283,287,293,304,310,313,
GO:0006351	transcription, DNA-dependent	69	287	2.325	1540	14515	7.462	0	0	Pou5f1,Sox2,Jarid2,Ncoa1,Atbf1,Rest,Tcf3,Nanog,Otx2,Esrrb,Etv5,Nfatc2ip,Zfp219,Nfib,Pcaf,Jmjd2c,Tcfcp2l1,Uhrf2,Arid5b,Suz12,Mtf2,Asb4,Pik4ca,Ppargc1a,Gatad2b,Trp53,Hes1,Rara,Trim24,Trps1,Tcf7l2,Hnf4a,Tcf4,Msc,Tcf12,Phf17,Klf5,Cited2,Mrg1,Fus,Pax6,Hand2,Mllt10,Cdx2,Taf12,Myf5,Klf6,Tbl1x,Ccnh,Rai17,Pbx3,Sap18,Mycn,Tcfeb,Hic2,Rnf12,Trp53bp1,Pa2g4,Ches1,Tcfap2c,Cbx8,Gata6,Trip4,Hmgb2,Hod,Tbl1xr1,Klf7…	U017906,U003145,U014782,U033762,U009800,U042648,U027481,U007377,U035481,U014218,U036911,U029241,U035530,U025201,U043611,U004433,U000714,U019362,U031895,U013044,U005938,U006515,U036843,U026194,U003493,U012823,U109237,U013319,U006682,U093481,U019591,U002787,U018867,U021133,U031072,U003202,U015915,U011296,U023195,U008824,U002205,U009353,U001424,U026963,U004898,U032202,U014517,U019972,U043353,U015398…	1,2,4,9,11,14,15,16,23,29,32,34,44,47,55,56,61,62,65,66,77,82,92,100,106,113,117,126,136,138,140,141,142,143,152,154,158,159,160,162,163,170,173,182,183,184,191,193,204,207,222,234,236,238,239,244,248,252,265,276,279,280,282,283,287,293,304,310,313,
GO:0035272	exocrine system development	3	287	29.744	8	14515	7.218	0	0	Pax6,Bmp7,Fgfr1,	U002205,U023723,U009194,	163,185,186,
GO:0007431	salivary gland development	3	287	29.744	8	14515	7.218	0	0	Pax6,Bmp7,Fgfr1,	U002205,U023723,U009194,	163,185,186,
GO:0009798	axis specification	3	287	24.787	9	14515	6.758	0	0	Tcf3,Pcsk6,Tdgf1,	U027481,U042815,U031374,	15,46,53,
GO:0035295	tube development	9	287	7.562	68	14515	6.683	0	0	Enah,Nfib,Cited2,Gja1,Bmp7,Fgfr1,Tns3,Mycn,Flt1,	U022160,U025201,U011296,U011522,U023723,U009194,U032505,U033813,U026967,	24,47,159,181,185,186,218,236,266,
GO:0003677	DNA binding	69	287	2.112	1688	14515	6.625	0	0	Pou5f1,Sox2,Jarid2,Zfp36l1,Smarcad1,Atbf1,Rest,Tcf3,Nanog,Otx2,Phc1,Esrrb,Etv5,Chd9,Mapk4,Zfp219,Nfib,Jmjd2c,Uhrf2,Top1,Arid5b,Mtf2,Mpg,Asb4,Aff1,Pik4ca,Gatad2b,Trp53,Hes1,Rara,Trim24,Trps1,Tcf7l2,Hnf4a,Tcf4,Msc,Tcf12,Phf17,Klf5,Cited2,Mrg1,Fus,Pax6,Hand2,Mllt10,Top2a,Cdx2,Taf12,Myf5,Klf6,Pbx3,Mycn,Tcfeb,Hic2,Trp53bp1,Pa2g4,Snai1,Chd1,Ches1,Tcfap2c,Arpc5,Gata6,Hmgb2,Hod,Klf7,Gtf3c4,Ascl2,Hand1,Nr…	U017906,U003145,U014782,U047737,U006960,U009800,U042648,U027481,U007377,U035481,U027823,U014218,U036911,U066023,U038555,U035530,U025201,U004433,U019362,U002764,U031895,U005938,U012435,U006515,U042661,U036843,U003493,U012823,U109237,U013319,U006682,U093481,U019591,U002787,U018867,U021133,U031072,U003202,U015915,U011296,U023195,U008824,U002205,U009353,U001424,U033378,U026963,U004898,U032202,U014517…	1,2,4,7,8,11,14,15,16,23,27,29,32,38,41,44,47,56,62,63,65,77,79,82,89,92,106,113,117,126,136,138,140,141,142,143,152,154,158,159,160,162,163,170,173,179,182,183,184,191,222,236,238,239,248,252,259,264,265,276,278,280,283,287,304,305,309,310,313,
GO:0009790	embryonic development	15	287	4.957	165	14515	6.6	0	0	Tcf3,Odz4,Enah,Pcsk6,Tdgf1,Ext1,Ptch1,Cited2,Top2a,Gja1,Fgfr1,Dkk1,Flt1,Tcfap2c,Ascl2,	U027481,U008394,U022160,U042815,U031374,U036169,U034899,U011296,U033378,U011522,U009194,U038966,U026967,U002903,U029490,	15,22,24,46,53,124,134,159,179,181,186,187,266,276,309,
GO:0030528	transcription regulator activity	49	287	2.409	1057	14515	6.447	0	0	Pou5f1,Sox2,Jarid2,Ncoa1,Atbf1,Rest,Tcf3,Nanog,Otx2,Esrrb,Etv5,Zfp219,Nfib,Tcfcp2l1,Mtf2,Asb4,Aff1,Ppargc1a,Gatad2b,Trp53,Hes1,Rara,Trps1,Tcf7l2,Hnf4a,Tcf4,Msc,Tcf12,Cited2,Mrg1,Fus,Pax6,Hand2,Cdx2,Taf12,Myf5,Pbx3,Mycn,Tcfeb,Pa2g4,Ches1,Id2,Tcfap2c,Gata6,Trip4,Hod,Ascl2,Hand1,Nr6a1,	U017906,U003145,U014782,U033762,U009800,U042648,U027481,U007377,U035481,U014218,U036911,U035530,U025201,U000714,U005938,U006515,U042661,U026194,U003493,U012823,U109237,U013319,U093481,U019591,U002787,U018867,U021133,U031072,U011296,U023195,U008824,U002205,U009353,U026963,U004898,U032202,U022526,U033813,U018069,U032364,U034255,U033848,U002903,U018415,U031014,U145348,U029490,U032799,U022570,	1,2,4,9,11,14,15,16,23,29,32,44,47,61,77,82,89,100,106,113,117,126,138,140,141,142,143,152,159,160,162,163,170,182,183,184,222,236,238,252,265,273,276,280,282,287,309,310,313,
GO:0004402	histone acetyltransferase activity	3	287	21.246	10	14515	6.367	0	0	Ncoa1,Pcaf,Gtf3c4,	U033762,U043611,U022453,	9,55,305,
GO:0004468	lysine N-acetyltransferase activity	3	287	21.246	10	14515	6.367	0	0	Ncoa1,Pcaf,Gtf3c4,	U033762,U043611,U022453,	9,55,305,
GO:0042127	regulation of cell proliferation	13	287	4.919	144	14515	6.107	0	0	Nfib,Tdgf1,Pdgfc,Trp53,Mif,Pax6,Mtbp,Fgfr1,Col18a1,Tns3,Mycn,Cdh5,Jak2,	U025201,U031374,U003355,U012823,U068220,U002205,U016256,U009194,U031954,U032505,U033813,U009715,U043720,	47,53,87,113,130,163,167,186,188,218,236,263,268,
GO:0017017	MAP kinase phosphatase activity	3	287	18.59	11	14515	6.028	0	0	Dusp4,Dusp6,Dhcr24,	U009254,U011954,U004587,	67,178,228,
GO:0007389	pattern specification	12	287	4.836	135	14515	5.795	0	0	Tcf3,Otx2,Pcsk6,Tdgf1,Ptch1,Cited2,Pax6,Cdx2,Bmp7,Pbx3,Shrm,Flt1,	U027481,U035481,U042815,U031374,U034899,U011296,U002205,U026963,U023723,U022526,U005809,U026967,	15,23,46,53,134,159,163,182,185,222,235,266,
GO:0009880	embryonic pattern specification	4	287	12.393	20	14515	5.793	0	0	Tcf3,Pcsk6,Tdgf1,Flt1,	U027481,U042815,U031374,U026967,	15,46,53,266,
GO:0009887	organ morphogenesis	21	287	3.203	346	14515	5.533	0	0	Otx2,Etv5,Nfib,Pdgfc,Jag1,Ptch1,Cited2,Pax6,Hand2,Gja1,Bmp7,Fgfr1,Col18a1,Tns3,Mycn,Flt1,Tgfa,Id2,Gata6,Hod,Hand1,	U035481,U036911,U025201,U003355,U023414,U034899,U011296,U002205,U009353,U011522,U023723,U009194,U031954,U032505,U033813,U026967,U007112,U033848,U018415,U145348,U032799,	23,32,47,87,96,134,159,163,170,181,185,186,188,218,236,266,269,273,280,287,310,
GO:0048732	gland development	3	287	14.872	13	14515	5.466	0	0	Pax6,Bmp7,Fgfr1,	U002205,U023723,U009194,	163,185,186,
GO:0001763	morphogenesis of a branching structure	4	287	10.436	23	14515	5.313	0	0	Bmp7,Fgfr1,Mycn,Flt1,	U023723,U009194,U033813,U026967,	185,186,236,266,
GO:0048522	positive regulation of cellular process	19	287	3.058	327	14515	5.035	0	0	Ncoa1,Socs2,Stk17b,Tdgf1,Pdgfc,Jag1,Ppargc1a,Trp53,Hnf4a,Fus,Bmp7,Col18a1,Tns3,Mycn,Dcp1a,Bad,Gata6,Hand1,Kitl,	U033762,U032156,U021327,U031374,U003355,U023414,U026194,U012823,U002787,U008824,U023723,U031954,U032505,U033813,U043386,U018993,U018415,U032799,U011959,	9,30,50,53,87,96,100,113,141,162,185,188,218,236,246,258,280,310,312,
GO:0003700	transcription factor activity	35	287	2.241	809	14515	4.938	0	0	Pou5f1,Sox2,Atbf1,Tcf3,Nanog,Otx2,Esrrb,Etv5,Zfp219,Nfib,Mtf2,Asb4,Aff1,Gatad2b,Trp53,Rara,Trps1,Tcf7l2,Hnf4a,Cited2,Mrg1,Pax6,Hand2,Cdx2,Myf5,Pbx3,Mycn,Tcfeb,Pa2g4,Ches1,Tcfap2c,Gata6,Hod,Hand1,Nr6a1,	U017906,U003145,U009800,U027481,U007377,U035481,U014218,U036911,U035530,U025201,U005938,U006515,U042661,U003493,U012823,U013319,U093481,U019591,U002787,U011296,U023195,U002205,U009353,U026963,U032202,U022526,U033813,U018069,U032364,U034255,U002903,U018415,U145348,U032799,U022570,	1,2,11,15,16,23,29,32,44,47,77,82,89,106,113,126,138,140,141,159,160,163,170,182,184,222,236,238,252,265,276,280,287,310,313,
GO:0009892	negative regulation of metabolism	12	287	3.888	165	14515	4.913	0	0	Jarid2,Usp7,Rest,Tcfcp2l1,Mid1,Trp53,Hes1,Prkrip1,Pa2g4,Cbx8,Hod,Nr6a1,	U014782,U036770,U042648,U000714,U020420,U012823,U109237,U026831,U032364,U033689,U145348,U022570,	4,6,14,61,78,113,117,176,252,279,287,313,
GO:0009653	morphogenesis	29	287	2.412	625	14515	4.887	0	0	Epha4,Lefty1,Otx2,Enah,Socs2,Etv5,Nfib,Pdgfc,Jag1,Tiam1,Ptch1,Cited2,Pax6,Hand2,Gja1,Bmp7,Fgfr1,Dkk1,Col18a1,Igfbp3,Tns3,Mycn,Snai1,Flt1,Tgfa,Id2,Gata6,Hod,Hand1,	U021506,U293332,U035481,U022160,U032156,U036911,U025201,U003355,U023414,U037282,U034899,U011296,U002205,U009353,U011522,U023723,U009194,U038966,U031954,U032502,U032505,U033813,U002851,U026967,U007112,U033848,U018415,U145348,U032799,	10,18,23,24,30,32,47,87,96,105,134,159,163,170,181,185,186,187,188,206,218,236,259,266,269,273,280,287,310,
GO:0009792	embryonic development (sensu Metazoa)	7	287	5.508	70	14515	4.832	0	0	Odz4,Ext1,Cited2,Top2a,Gja1,Tcfap2c,Ascl2,	U008394,U036169,U011296,U033378,U011522,U002903,U029490,	22,124,159,179,181,276,309,
GO:0016055	Wnt receptor signaling pathway	8	287	4.957	88	14515	4.807	0	0	Fzd2,Fzd10,Tcf3,Tcf7l2,Sfrp1,Frat2,Dkk1,Kremen1,	U013394,U006219,U027481,U019591,U042893,U039040,U038966,U032459,	12,13,15,140,155,168,187,243,
GO:0045892	negative regulation of transcription, DNA-dependent	8	287	4.957	88	14515	4.807	0	0	Jarid2,Rest,Tcfcp2l1,Hes1,Pa2g4,Cbx8,Hod,Nr6a1,	U014782,U042648,U000714,U109237,U032364,U033689,U145348,U022570,	4,14,61,117,252,279,287,313,
GO:0008285	negative regulation of cell proliferation	6	287	5.948	56	14515	4.705	0	0	Nfib,Trp53,Pax6,Mtbp,Cdh5,Jak2,	U025201,U012823,U002205,U016256,U009715,U043720,	47,113,163,167,263,268,
GO:0030324	lung development	4	287	8.262	28	14515	4.682	0	0	Nfib,Fgfr1,Tns3,Mycn,	U025201,U009194,U032505,U033813,	47,186,218,236,
GO:0007169	transmembrane receptor protein tyrosine kinase signaling pathway	8	287	4.721	92	14515	4.643	0	0	Epha4,Pcsk6,Tdgf1,Phip,Pdgfc,Tiam1,Zfp106,Flt1,	U021506,U042815,U031374,U031140,U003355,U037282,U023247,U026967,	10,46,53,72,87,105,213,266,
GO:0009952	anterior/posterior pattern formation	5	287	6.699	42	14515	4.627	0	0	Tcf3,Otx2,Pcsk6,Tdgf1,Pax6,	U027481,U035481,U042815,U031374,U002205,	15,23,46,53,163,
GO:0048518	positive regulation of biological process	20	287	2.723	384	14515	4.609	0	0	Ncoa1,Socs2,Stk17b,Tdgf1,Pdgfc,Jag1,Ppargc1a,Tiam1,Trp53,Hnf4a,Fus,Bmp7,Col18a1,Tns3,Mycn,Dcp1a,Bad,Gata6,Hand1,Kitl,	U033762,U032156,U021327,U031374,U003355,U023414,U026194,U037282,U012823,U002787,U008824,U023723,U031954,U032505,U033813,U043386,U018993,U018415,U032799,U011959,	9,30,50,53,87,96,100,105,113,141,162,185,188,218,236,246,258,280,310,312,
GO:0003682	chromatin binding	6	287	5.72	58	14515	4.586	0	0	Mkrn1,Ncoa1,Chd9,Tbl1x,Chd1,Cbx8,	U027204,U033762,U066023,U019972,U017531,U033689,	3,9,38,193,264,279,
GO:0030323	respiratory tube development	4	287	7.931	29	14515	4.574	0	0	Nfib,Fgfr1,Tns3,Mycn,	U025201,U009194,U032505,U033813,	47,186,218,236,
GO:0005667	transcription factor complex	19	287	2.762	360	14515	4.554	0	0	Tcf3,Pcaf,Tcfcp2l1,Mtf2,Tcf7l2,Hnf4a,Tcf4,Tcf12,Pax6,Hand2,Cdx2,Taf12,Tbl1x,Pbx3,Sap18,Tcfeb,Dcp1a,Tcfap2c,Hand1,	U027481,U043611,U000714,U005938,U019591,U002787,U018867,U031072,U002205,U009353,U026963,U004898,U019972,U022526,U035629,U018069,U043386,U002903,U032799,	15,55,61,77,140,141,142,152,163,170,182,183,193,222,234,238,246,276,310,
GO:0051094	positive regulation of development	5	287	6.523	43	14515	4.552	0	0	Socs2,Jag1,Tiam1,Bmp7,Bad,	U032156,U023414,U037282,U023723,U018993,	30,96,105,185,258,
GO:0006366	transcription from RNA polymerase II promoter	15	287	3.111	254	14515	4.536	0	0	Pou5f1,Otx2,Tcfcp2l1,Hes1,Hnf4a,Tcf12,Cited2,Fus,Tbl1x,Tcfap2c,Gata6,Trip4,Hod,Hand1,Nr6a1,	U017906,U035481,U000714,U109237,U002787,U031072,U011296,U008824,U019972,U002903,U018415,U031014,U145348,U032799,U022570,	1,23,61,117,141,152,159,162,193,276,280,282,287,310,313,
GO:0048519	negative regulation of biological process	22	287	2.542	451	14515	4.495	0	0	Jarid2,Usp7,Rest,Nfib,Tcfcp2l1,Mid1,Vash1,Jag1,Trp53,Hes1,Ptch1,Pax6,Mtbp,Prkrip1,Dkk1,Dhcr24,Pa2g4,Cdh5,Jak2,Cbx8,Hod,Nr6a1,	U014782,U036770,U042648,U025201,U000714,U020420,U014219,U023414,U012823,U109237,U034899,U002205,U016256,U026831,U038966,U004587,U032364,U009715,U043720,U033689,U145348,U022570,	4,6,14,47,61,78,81,96,113,117,134,163,167,176,187,228,252,263,268,279,287,313,
GO:0005654	nucleoplasm	21	287	2.57	426	14515	4.442	0	0	Rest,Tcf3,Phc1,Pcaf,Tcfcp2l1,Mtf2,Tcf7l2,Hnf4a,Tcf4,Tcf12,Pax6,Hand2,Cdx2,Taf12,Tbl1x,Pbx3,Sap18,Tcfeb,Dcp1a,Tcfap2c,Hand1,	U042648,U027481,U027823,U043611,U000714,U005938,U019591,U002787,U018867,U031072,U002205,U009353,U026963,U004898,U019972,U022526,U035629,U018069,U043386,U002903,U032799,	14,15,27,55,61,77,140,141,142,152,163,170,182,183,193,222,234,238,246,276,310,
GO:0008283	cell proliferation	14	287	3.154	234	14515	4.437	0	0	Nfib,Tdgf1,Pdgfc,Trp53,Mif,Pax6,Mtbp,Fgfr1,Col18a1,Tns3,Mycn,Cdh5,Jak2,Tgfa,	U025201,U031374,U003355,U012823,U068220,U002205,U016256,U009194,U031954,U032505,U033813,U009715,U043720,U007112,	47,53,87,113,130,163,167,186,188,218,236,263,268,269,
GO:0006357	regulation of transcription from RNA polymerase II promoter	13	287	3.222	213	14515	4.357	0	0	Otx2,Tcfcp2l1,Hes1,Hnf4a,Tcf12,Cited2,Fus,Tbl1x,Tcfap2c,Gata6,Hod,Hand1,Nr6a1,	U035481,U000714,U109237,U002787,U031072,U011296,U008824,U019972,U002903,U018415,U145348,U032799,U022570,	23,61,117,141,152,159,162,193,276,280,287,310,313,
GO:0006769	nicotinamide metabolism	3	287	9.295	19	14515	4.327	0	0	Nmnat2,Taldo1,Rpia,	U000925,U008958,U027445,	39,174,237,
GO:0009069	serine family amino acid metabolism	3	287	9.295	19	14515	4.327	0	0	Csad,Phgdh,Gldc,	U036690,U066582,U038964,	144,157,281,
GO:0035282	segmentation	3	287	9.295	19	14515	4.327	0	0	Tcf3,Pcsk6,Tdgf1,	U027481,U042815,U031374,	15,46,53,
GO:0042770	DNA damage response, signal transduction	3	287	9.295	19	14515	4.327	0	0	Trp53,Mif,Ches1,	U012823,U068220,U034255,	113,130,265,
GO:0006767	water-soluble vitamin metabolism	4	287	7.082	32	14515	4.28	0	0	Nmnat2,Slc23a2,Taldo1,Rpia,	U000925,U023388,U008958,U027445,	39,116,174,237,
GO:0031324	negative regulation of cellular metabolism	10	287	3.645	146	14515	4.249	0	0	Jarid2,Rest,Tcfcp2l1,Trp53,Hes1,Prkrip1,Pa2g4,Cbx8,Hod,Nr6a1,	U014782,U042648,U000714,U012823,U109237,U026831,U032364,U033689,U145348,U022570,	4,14,61,113,117,176,252,279,287,313,
GO:0031974	membrane-enclosed lumen	25	287	2.278	569	14515	4.223	0	0	Rest,Tcf3,Phc1,Pcaf,Tcfcp2l1,Mtf2,Tcf7l2,Hnf4a,Tcf4,Tcf12,Pax6,Hand2,Prkrip1,Top2a,Cdx2,Taf12,Tbl1x,Pbx3,Sap18,Tcfeb,Ptges,Dcp1a,Tcfap2c,Timm23,Hand1,	U042648,U027481,U027823,U043611,U000714,U005938,U019591,U002787,U018867,U031072,U002205,U009353,U026831,U033378,U026963,U004898,U019972,U022526,U035629,U018069,U022483,U043386,U002903,U149410,U032799,	14,15,27,55,61,77,140,141,142,152,163,170,176,179,182,183,193,222,234,238,241,246,276,295,310,
GO:0043233	organelle lumen	25	287	2.278	569	14515	4.223	0	0	Rest,Tcf3,Phc1,Pcaf,Tcfcp2l1,Mtf2,Tcf7l2,Hnf4a,Tcf4,Tcf12,Pax6,Hand2,Prkrip1,Top2a,Cdx2,Taf12,Tbl1x,Pbx3,Sap18,Tcfeb,Ptges,Dcp1a,Tcfap2c,Timm23,Hand1,	U042648,U027481,U027823,U043611,U000714,U005938,U019591,U002787,U018867,U031072,U002205,U009353,U026831,U033378,U026963,U004898,U019972,U022526,U035629,U018069,U022483,U043386,U002903,U149410,U032799,	14,15,27,55,61,77,140,141,142,152,163,170,176,179,182,183,193,222,234,238,241,246,276,295,310,
GO:0051242	positive regulation of cellular physiological process	16	287	2.792	300	14515	4.219	0	0	Ncoa1,Stk17b,Tdgf1,Pdgfc,Ppargc1a,Trp53,Hnf4a,Fus,Col18a1,Tns3,Mycn,Dcp1a,Bad,Gata6,Hand1,Kitl,	U033762,U021327,U031374,U003355,U026194,U012823,U002787,U008824,U031954,U032505,U033813,U043386,U018993,U018415,U032799,U011959,	9,50,53,87,100,113,141,162,188,218,236,246,258,280,310,312,
GO:0031981	nuclear lumen	23	287	2.346	509	14515	4.192	0	0	Rest,Tcf3,Phc1,Pcaf,Tcfcp2l1,Mtf2,Tcf7l2,Hnf4a,Tcf4,Tcf12,Pax6,Hand2,Prkrip1,Top2a,Cdx2,Taf12,Tbl1x,Pbx3,Sap18,Tcfeb,Dcp1a,Tcfap2c,Hand1,	U042648,U027481,U027823,U043611,U000714,U005938,U019591,U002787,U018867,U031072,U002205,U009353,U026831,U033378,U026963,U004898,U019972,U022526,U035629,U018069,U043386,U002903,U032799,	14,15,27,55,61,77,140,141,142,152,163,170,176,179,182,183,193,222,234,238,246,276,310,
GO:0019900	kinase binding	3	287	8.748	20	14515	4.186	0	0	Lrba,Gnb2l1,Prkrip1,	U003396,U012515,U026831,	101,119,176,
GO:0019901	protein kinase binding	3	287	8.748	20	14515	4.186	0	0	Lrba,Gnb2l1,Prkrip1,	U003396,U012515,U026831,	101,119,176,
GO:0045597	positive regulation of cell differentiation	4	287	6.609	34	14515	4.103	0	0	Socs2,Jag1,Bmp7,Bad,	U032156,U023414,U023723,U018993,	30,96,185,258,
GO:0043119	positive regulation of physiological process	16	287	2.716	308	14515	4.099	0	0	Ncoa1,Stk17b,Tdgf1,Pdgfc,Ppargc1a,Trp53,Hnf4a,Fus,Col18a1,Tns3,Mycn,Dcp1a,Bad,Gata6,Hand1,Kitl,	U033762,U021327,U031374,U003355,U026194,U012823,U002787,U008824,U031954,U032505,U033813,U043386,U018993,U018415,U032799,U011959,	9,50,53,87,100,113,141,162,188,218,236,246,258,280,310,312,
GO:0008375	acetylglucosaminyltransferase activity	3	287	8.262	21	14515	4.054	0	0	Mgat3,Ext1,B3gnt7,	U016444,U036169,U000535,	90,124,220,
GO:0007507	heart development	6	287	4.721	69	14515	4.018	0	0	Cited2,Hand2,Gja1,Id2,Hod,Hand1,	U011296,U009353,U011522,U033848,U145348,U032799,	159,170,181,273,287,310,
GO:0045934	negative regulation of nucleobase, nucleoside, nucleotide and nucleic acid metabolism	9	287	3.627	132	14515	4.013	0	0	Jarid2,Rest,Tcfcp2l1,Trp53,Hes1,Pa2g4,Cbx8,Hod,Nr6a1,	U014782,U042648,U000714,U012823,U109237,U032364,U033689,U145348,U022570,	4,14,61,113,117,252,279,287,313,
GO:0043118	negative regulation of physiological process	18	287	2.513	373	14515	4.003	0	0	Jarid2,Usp7,Rest,Nfib,Tcfcp2l1,Mid1,Vash1,Trp53,Hes1,Pax6,Mtbp,Prkrip1,Pa2g4,Cdh5,Jak2,Cbx8,Hod,Nr6a1,	U014782,U036770,U042648,U025201,U000714,U020420,U014219,U012823,U109237,U002205,U016256,U026831,U032364,U009715,U043720,U033689,U145348,U022570,	4,6,14,47,61,78,81,113,117,163,167,176,252,263,268,279,287,313,
GO:0008287	protein serine/threonine phosphatase complex	3	287	7.827	22	14515	3.93	0	0	Ppm1a,Ppp2r5c,Ppp2r2d,	U014068,U014409,U008899,	60,73,114,
GO:0019362	pyridine nucleotide metabolism	3	287	7.827	22	14515	3.93	0	0	Nmnat2,Taldo1,Rpia,	U000925,U008958,U027445,	39,174,237,
GO:0048523	negative regulation of cellular process	19	287	2.409	410	14515	3.919	0	0	Jarid2,Rest,Nfib,Tcfcp2l1,Mid1,Vash1,Jag1,Trp53,Hes1,Pax6,Mtbp,Prkrip1,Dkk1,Pa2g4,Cdh5,Jak2,Cbx8,Hod,Nr6a1,	U014782,U042648,U025201,U000714,U020420,U014219,U023414,U012823,U109237,U002205,U016256,U026831,U038966,U032364,U009715,U043720,U033689,U145348,U022570,	4,14,47,61,78,81,96,113,117,163,167,176,187,252,263,268,279,287,313,
GO:0009953	dorsal/ventral pattern formation	3	287	7.436	23	14515	3.815	0.0001	0	Otx2,Ptch1,Pax6,	U035481,U034899,U002205,	23,134,163,
GO:0051243	negative regulation of cellular physiological process	17	287	2.471	358	14515	3.813	0.0001	0	Jarid2,Rest,Nfib,Tcfcp2l1,Mid1,Vash1,Trp53,Hes1,Pax6,Mtbp,Prkrip1,Pa2g4,Cdh5,Jak2,Cbx8,Hod,Nr6a1,	U014782,U042648,U025201,U000714,U020420,U014219,U012823,U109237,U002205,U016256,U026831,U032364,U009715,U043720,U033689,U145348,U022570,	4,14,47,61,78,81,113,117,163,167,176,252,263,268,279,287,313,
GO:0007167	enzyme linked receptor protein signaling pathway	10	287	3.098	170	14515	3.678	0.0002	0.001	Epha4,Pcsk6,Tdgf1,Phip,Pdgfc,Tiam1,Bmp7,Zfp106,Dcp1a,Flt1,	U021506,U042815,U031374,U031140,U003355,U037282,U023723,U023247,U043386,U026967,	10,46,53,72,87,105,185,213,246,266,
GO:0008138	protein tyrosine/serine/threonine phosphatase activity	4	287	5.508	40	14515	3.649	0.0002	0.001	Dusp4,Dusp6,Tns3,Dhcr24,	U009254,U011954,U032505,U004587,	67,178,218,228,
GO:0006733	oxidoreduction coenzyme metabolism	3	287	6.76	25	14515	3.602	0.0003	0.001	Nmnat2,Taldo1,Rpia,	U000925,U008958,U027445,	39,174,237,
GO:0008284	positive regulation of cell proliferation	5	287	4.59	59	14515	3.591	0.0003	0.001	Tdgf1,Pdgfc,Col18a1,Tns3,Mycn,	U031374,U003355,U031954,U032505,U033813,	53,87,188,218,236,
GO:0016481	negative regulation of transcription	8	287	3.361	126	14515	3.54	0.0004	0.001	Jarid2,Rest,Tcfcp2l1,Hes1,Pa2g4,Cbx8,Hod,Nr6a1,	U014782,U042648,U000714,U109237,U032364,U033689,U145348,U022570,	4,14,61,117,252,279,287,313,
GO:0050793	regulation of development	7	287	3.541	105	14515	3.463	0.0005	0.002	Socs2,Jag1,Tiam1,Hes1,Pax6,Bmp7,Bad,	U032156,U023414,U037282,U109237,U002205,U023723,U018993,	30,96,105,117,163,185,258,
GO:0051174	regulation of phosphorus metabolism	3	287	6.196	27	14515	3.412	0.0006	0.002	Pdgfc,Prkrip1,Kitl,	U003355,U026831,U011959,	87,176,312,
GO:0019220	regulation of phosphate metabolism	3	287	6.196	27	14515	3.412	0.0006	0.002	Pdgfc,Prkrip1,Kitl,	U003355,U026831,U011959,	87,176,312,
GO:0042325	regulation of phosphorylation	3	287	6.196	27	14515	3.412	0.0006	0.002	Pdgfc,Prkrip1,Kitl,	U003355,U026831,U011959,	87,176,312,
GO:0006066	alcohol metabolism	10	287	2.865	183	14515	3.409	0.0006	0.002	Pck2,Hk2,Man2c1,Taldo1,Ldlr,Galk1,Fdxr,Dhcr24,Rpia,Bad,	U015656,U027512,U010538,U008958,U010151,U033637,U033613,U004587,U027445,U018993,	19,99,171,174,199,214,217,228,237,258,
GO:0019318	hexose metabolism	7	287	3.336	111	14515	3.288	0.001	0.004	Pck2,Hk2,Man2c1,Taldo1,Galk1,Rpia,Bad,	U015656,U027512,U010538,U008958,U033637,U027445,U018993,	19,99,171,174,214,237,258,
GO:0004721	phosphoprotein phosphatase activity	8	287	3.098	136	14515	3.286	0.001	0.004	Ppm1a,Dusp4,Ppp2r5c,Ppp2r2d,Dusp6,Tns3,Dhcr24,Ppp1cc,	U014068,U009254,U014409,U008899,U011954,U032505,U004587,U008688,	60,67,73,114,178,218,228,232,
GO:0008083	growth factor activity	8	287	3.098	136	14515	3.286	0.001	0.004	Lefty1,Inhbb,Tdgf1,Pdgfc,Bmp7,Hdgf,Tgfa,Kitl,	U293332,U021694,U031374,U003355,U023723,U042446,U007112,U011959,	18,33,53,87,185,202,269,312,
GO:0004722	protein serine/threonine phosphatase activity	3	287	5.72	29	14515	3.239	0.0011	0.005	Ppm1a,Dusp4,Ppp1cc,	U014068,U009254,U008688,	60,67,232,
GO:0005813	centrosome	3	287	5.72	29	14515	3.239	0.0011	0.004	Fez1,Cdc27,Ranbp1,	U010253,U033519,U036857,	161,203,231,
GO:0005996	monosaccharide metabolism	7	287	3.273	113	14515	3.232	0.0012	0.005	Pck2,Hk2,Man2c1,Taldo1,Galk1,Rpia,Bad,	U015656,U027512,U010538,U008958,U033637,U027445,U018993,	19,99,171,174,214,237,258,
GO:0051170	nuclear import	4	287	4.506	48	14515	3.168	0.0015	0.006	Trp53,Ranbp17,Kpna4,Jak2,	U012823,U032643,U024141,U043720,	113,129,210,268,
GO:0006606	protein import into nucleus	4	287	4.506	48	14515	3.168	0.0015	0.006	Trp53,Ranbp17,Kpna4,Jak2,	U012823,U032643,U024141,U043720,	113,129,210,268,
GO:0007411	axon guidance	4	287	4.506	48	14515	3.168	0.0015	0.006	Epha4,Enah,Pax6,Bmp7,	U021506,U022160,U002205,U023723,	10,24,163,185,
GO:0006874	calcium ion homeostasis	3	287	5.508	30	14515	3.159	0.0015	0.006	Clstn1,Hexb,Prkcb1,	U005107,U035072,U008730,	45,52,85,
GO:0008134	transcription factor binding	7	287	3.154	117	14515	3.124	0.0017	0.006	Ncoa1,Ppargc1a,Tcf4,Cited2,Dcp1a,Trp53bp1,Trip4,	U033762,U026194,U018867,U011296,U043386,U023259,U031014,	9,100,142,159,246,248,282,
GO:0004879	ligand-dependent nuclear receptor activity	4	287	4.406	49	14515	3.115	0.0018	0.006	Esrrb,Rara,Hnf4a,Nr6a1,	U014218,U013319,U002787,U022570,	29,126,141,313,
GO:0003707	steroid hormone receptor activity	4	287	4.406	49	14515	3.115	0.0018	0.006	Esrrb,Rara,Hnf4a,Nr6a1,	U014218,U013319,U002787,U022570,	29,126,141,313,
GO:0006766	vitamin metabolism	4	287	4.406	49	14515	3.115	0.0018	0.006	Nmnat2,Slc23a2,Taldo1,Rpia,	U000925,U023388,U008958,U027445,	39,116,174,237,
GO:0001525	angiogenesis	5	287	3.813	70	14515	3.111	0.0018	0.006	Hand2,Col18a1,Flt1,Tgfa,Hand1,	U009353,U031954,U026967,U007112,U032799,	170,188,266,269,310,
GO:0008194	UDP-glycosyltransferase activity	5	287	3.699	72	14515	3.034	0.0024	0.008	Mgat3,Ext1,B3gnt7,Galnt3,B3galt4,	U016444,U036169,U000535,U022693,U037697,	90,124,220,274,306,
GO:0045941	positive regulation of transcription	7	287	2.991	123	14515	2.971	0.0029	0.01	Ncoa1,Ppargc1a,Hnf4a,Fus,Dcp1a,Gata6,Hand1,	U033762,U026194,U002787,U008824,U043386,U018415,U032799,	9,100,141,162,246,280,310,
GO:0004714	transmembrane receptor protein tyrosine kinase activity	4	287	4.131	52	14515	2.965	0.003	0.01	Epha4,Pcsk6,Fgfr1,Flt1,	U021506,U042815,U009194,U026967,	10,46,186,266,
GO:0045935	positive regulation of nucleobase, nucleoside, nucleotide and nucleic acid metabolism	7	287	2.966	124	14515	2.946	0.0032	0.011	Ncoa1,Ppargc1a,Hnf4a,Fus,Dcp1a,Gata6,Hand1,	U033762,U026194,U002787,U008824,U043386,U018415,U032799,	9,100,141,162,246,280,310,
GO:0035239	tube morphogenesis	3	287	4.957	33	14515	2.938	0.0033	0.011	Enah,Bmp7,Flt1,	U022160,U023723,U026967,	24,185,266,
GO:0030900	forebrain development	3	287	4.957	33	14515	2.938	0.0033	0.01	Otx2,Nfib,Pax6,	U035481,U025201,U002205,	23,47,163,
GO:0000904	cellular morphogenesis during differentiation	6	287	3.198	99	14515	2.928	0.0034	0.011	Epha4,Enah,Tiam1,Pax6,Bmp7,Col18a1,	U021506,U022160,U037282,U002205,U023723,U031954,	10,24,105,163,185,188,
GO:0030005	di-, tri-valent inorganic cation homeostasis	4	287	4.046	53	14515	2.917	0.0035	0.011	Clstn1,Hexb,Prkcb1,Tfrc,	U005107,U035072,U008730,U017025,	45,52,85,240,
GO:0006928	cell motility	9	287	2.594	181	14515	2.912	0.0035	0.011	Epha4,Enah,Pax6,Bmp7,Col18a1,Tns3,Gas8,Flt1,Arpc5,	U021506,U022160,U002205,U023723,U031954,U032505,U009943,U026967,U000921,	10,24,163,185,188,218,224,266,278,
GO:0051674	localization of cell	9	287	2.594	181	14515	2.912	0.0035	0.011	Epha4,Enah,Pax6,Bmp7,Col18a1,Tns3,Gas8,Flt1,Arpc5,	U021506,U022160,U002205,U023723,U031954,U032505,U009943,U026967,U000921,	10,24,163,185,188,218,224,266,278,
GO:0008080	N-acetyltransferase activity	3	287	4.797	34	14515	2.87	0.0041	0.012	Ncoa1,Pcaf,Gtf3c4,	U033762,U043611,U022453,	9,55,305,
GO:0006605	protein targeting	8	287	2.697	155	14515	2.862	0.0042	0.012	Esrrb,Trp53,Ranbp17,Srp54,Kpna4,Brms1l,Jak2,Timm23,	U014218,U012823,U032643,U033957,U024141,U013970,U043720,U149410,	29,113,129,200,210,219,268,295,
GO:0031325	positive regulation of cellular metabolism	8	287	2.697	155	14515	2.862	0.0042	0.012	Ncoa1,Ppargc1a,Hnf4a,Fus,Dcp1a,Gata6,Hand1,Kitl,	U033762,U026194,U002787,U008824,U043386,U018415,U032799,U011959,	9,100,141,162,246,280,310,312,
GO:0040011	locomotion	9	287	2.549	184	14515	2.857	0.0042	0.013	Epha4,Enah,Pax6,Bmp7,Col18a1,Tns3,Gas8,Flt1,Arpc5,	U021506,U022160,U002205,U023723,U031954,U032505,U009943,U026967,U000921,	10,24,163,185,188,218,224,266,278,
GO:0017038	protein import	4	287	3.888	55	14515	2.826	0.0047	0.014	Trp53,Ranbp17,Kpna4,Jak2,	U012823,U032643,U024141,U043720,	113,129,210,268,
GO:0045165	cell fate commitment	4	287	3.888	55	14515	2.826	0.0047	0.014	Sox2,Otx2,Pax6,Fgfr1,	U003145,U035481,U002205,U009194,	2,23,163,186,
GO:0009893	positive regulation of metabolism	8	287	2.643	158	14515	2.801	0.005	0.015	Ncoa1,Ppargc1a,Hnf4a,Fus,Dcp1a,Gata6,Hand1,Kitl,	U033762,U026194,U002787,U008824,U043386,U018415,U032799,U011959,	9,100,141,162,246,280,310,312,
GO:0048514	blood vessel morphogenesis	5	287	3.349	79	14515	2.785	0.0053	0.016	Hand2,Col18a1,Flt1,Tgfa,Hand1,	U009353,U031954,U026967,U007112,U032799,	170,188,266,269,310,
GO:0045595	regulation of cell differentiation	5	287	3.349	79	14515	2.785	0.0053	0.016	Socs2,Jag1,Hes1,Bmp7,Bad,	U032156,U023414,U109237,U023723,U018993,	30,96,117,185,258,
GO:0042592	homeostasis	7	287	2.776	132	14515	2.757	0.0058	0.017	Clstn1,Hexb,Prkcb1,Ldlr,Tfrc,Ldlrap1,Bad,	U005107,U035072,U008730,U010151,U017025,U025647,U018993,	45,52,85,199,240,257,258,
GO:0007417	central nervous system development	5	287	3.304	80	14515	2.752	0.0059	0.017	Otx2,Nfib,Cited2,Pax6,Fgfr1,	U035481,U025201,U011296,U002205,U009194,	23,47,159,163,186,
GO:0005941	unlocalized protein complex	3	287	4.506	36	14515	2.742	0.0061	0.017	Ppm1a,Ppp2r5c,Ppp2r2d,	U014068,U014409,U008899,	60,73,114,
GO:0006007	glucose catabolism	4	287	3.741	57	14515	2.738	0.0061	0.017	Hk2,Taldo1,Rpia,Bad,	U027512,U008958,U027445,U018993,	99,174,237,258,
GO:0019320	hexose catabolism	4	287	3.741	57	14515	2.738	0.0061	0.017	Hk2,Taldo1,Rpia,Bad,	U027512,U008958,U027445,U018993,	99,174,237,258,
GO:0046365	monosaccharide catabolism	4	287	3.741	57	14515	2.738	0.0061	0.017	Hk2,Taldo1,Rpia,Bad,	U027512,U008958,U027445,U018993,	99,174,237,258,
GO:0016564	transcriptional repressor activity	6	287	2.974	106	14515	2.733	0.0062	0.018	Jarid2,Rest,Tcfcp2l1,Hes1,Tcf4,Hod,	U014782,U042648,U000714,U109237,U018867,U145348,	4,14,61,117,142,287,
GO:0048731	system development	14	287	2.041	354	14515	2.705	0.0068	0.019	Epha4,Otx2,Enah,Socs2,Nfib,Tiam1,Hes1,Rara,Cited2,Pax6,Dpysl3,Bmp7,Fgfr1,Ascl2,	U021506,U035481,U022160,U032156,U025201,U037282,U109237,U013319,U011296,U002205,U038379,U023723,U009194,U029490,	10,23,24,30,47,105,117,126,159,163,169,185,186,309,
GO:0006875	metal ion homeostasis	4	287	3.672	58	14515	2.696	0.007	0.02	Clstn1,Hexb,Prkcb1,Tfrc,	U005107,U035072,U008730,U017025,	45,52,85,240,
GO:0018108	peptidyl-tyrosine phosphorylation	3	287	4.374	37	14515	2.682	0.0073	0.02	Pdgfc,Jak2,Kitl,	U003355,U043720,U011959,	87,268,312,
GO:0018212	peptidyl-tyrosine modification	3	287	4.374	37	14515	2.682	0.0073	0.02	Pdgfc,Jak2,Kitl,	U003355,U043720,U011959,	87,268,312,
GO:0006006	glucose metabolism	5	287	3.177	83	14515	2.655	0.0079	0.022	Pck2,Hk2,Taldo1,Rpia,Bad,	U015656,U027512,U008958,U027445,U018993,	19,99,174,237,258,
GO:0046164	alcohol catabolism	4	287	3.605	59	14515	2.654	0.0079	0.022	Hk2,Taldo1,Rpia,Bad,	U027512,U008958,U027445,U018993,	99,174,237,258,
GO:0030003	cation homeostasis	4	287	3.605	59	14515	2.654	0.0079	0.022	Clstn1,Hexb,Prkcb1,Tfrc,	U005107,U035072,U008730,U017025,	45,52,85,240,
GO:0007399	nervous system development	13	287	2.065	325	14515	2.649	0.008	0.022	Epha4,Otx2,Enah,Socs2,Nfib,Tiam1,Hes1,Cited2,Pax6,Dpysl3,Bmp7,Fgfr1,Ascl2,	U021506,U035481,U022160,U032156,U025201,U037282,U109237,U011296,U002205,U038379,U023723,U009194,U029490,	10,23,24,30,47,105,117,159,163,169,185,186,309,
GO:0005815	microtubule organizing center	3	287	4.249	38	14515	2.623	0.0087	0.024	Fez1,Cdc27,Ranbp1,	U010253,U033519,U036857,	161,203,231,
GO:0040007	growth	6	287	2.832	111	14515	2.604	0.0092	0.025	Lefty1,Socs2,Inhbb,Ptch1,Bmp7,Igfbp3,	U293332,U032156,U021694,U034899,U023723,U032502,	18,30,33,134,185,206,
GO:0016791	phosphoric monoester hydrolase activity	9	287	2.335	200	14515	2.58	0.0098	0.027	Acp6,Ppm1a,Dusp4,Ppp2r5c,Ppp2r2d,Dusp6,Tns3,Dhcr24,Ppp1cc,	U003610,U014068,U009254,U014409,U008899,U011954,U032505,U004587,U008688,	25,60,67,73,114,178,218,228,232,
GO:0016860	intramolecular oxidoreductase activity	3	287	4.131	39	14515	2.566	0.0102	0.027	Mif,Rpia,Ptges,	U068220,U027445,U022483,	130,237,241,
GO:0016563	transcriptional activator activity	6	287	2.754	114	14515	2.529	0.0114	0.03	Ncoa1,Ppargc1a,Tcf12,Fus,Gata6,Trip4,	U033762,U026194,U031072,U008824,U018415,U031014,	9,100,152,162,280,282,
GO:0016410	N-acyltransferase activity	3	287	4.019	40	14515	2.512	0.012	0.032	Ncoa1,Pcaf,Gtf3c4,	U033762,U043611,U022453,	9,55,305,
GO:0008203	cholesterol metabolism	3	287	4.019	40	14515	2.512	0.012	0.031	Ldlr,Fdxr,Dhcr24,	U010151,U033613,U004587,	199,217,228,
GO:0048667	neuron morphogenesis during differentiation	5	287	2.986	88	14515	2.503	0.0123	0.031	Epha4,Enah,Tiam1,Pax6,Bmp7,	U021506,U022160,U037282,U002205,U023723,	10,24,105,163,185,
GO:0007409	axonogenesis	5	287	2.986	88	14515	2.503	0.0123	0.031	Epha4,Enah,Tiam1,Pax6,Bmp7,	U021506,U022160,U037282,U002205,U023723,	10,24,105,163,185,
GO:0048812	neurite morphogenesis	5	287	2.986	88	14515	2.503	0.0123	0.031	Epha4,Enah,Tiam1,Pax6,Bmp7,	U021506,U022160,U037282,U002205,U023723,	10,24,105,163,185,
GO:0006873	cell ion homeostasis	4	287	3.361	63	14515	2.497	0.0125	0.032	Clstn1,Hexb,Prkcb1,Tfrc,	U005107,U035072,U008730,U017025,	45,52,85,240,
GO:0001568	blood vessel development	5	287	2.95	89	14515	2.474	0.0133	0.034	Hand2,Col18a1,Flt1,Tgfa,Hand1,	U009353,U031954,U026967,U007112,U032799,	170,188,266,269,310,
GO:0015630	microtubule cytoskeleton	8	287	2.346	177	14515	2.444	0.0145	0.037	Mid1,Fez1,Mast2,Kif21a,Cdc27,Dynlt1,Ranbp1,Gata6,	U020420,U010253,U025411,U036548,U033519,U027965,U036857,U018415,	78,161,189,192,203,225,231,280,
GO:0009719	response to endogenous stimulus	8	287	2.332	178	14515	2.427	0.0152	0.038	Trh,Sgk,Mpg,Trp53,Mif,Trp53bp1,Chd1,Ches1,	U027644,U043055,U012435,U012823,U068220,U023259,U017531,U034255,	20,43,79,113,130,248,264,265,
GO:0019199	transmembrane receptor protein kinase activity	4	287	3.25	65	14515	2.424	0.0153	0.038	Epha4,Pcsk6,Fgfr1,Flt1,	U021506,U042815,U009194,U026967,	10,46,186,266,
GO:0001649	osteoblast differentiation	4	287	3.25	65	14515	2.424	0.0153	0.038	Sox2,Otx2,Pax6,Fgfr1,	U003145,U035481,U002205,U009194,	2,23,163,186,
GO:0001944	vasculature development	5	287	2.882	91	14515	2.417	0.0156	0.039	Hand2,Col18a1,Flt1,Tgfa,Hand1,	U009353,U031954,U026967,U007112,U032799,	170,188,266,269,310,
GO:0030182	neuron differentiation	7	287	2.426	150	14515	2.378	0.0174	0.042	Epha4,Enah,Socs2,Tiam1,Hes1,Pax6,Bmp7,	U021506,U022160,U032156,U037282,U109237,U002205,U023723,	10,24,30,105,117,163,185,
GO:0016052	carbohydrate catabolism	4	287	3.147	67	14515	2.352	0.0186	0.045	Hk2,Taldo1,Rpia,Bad,	U027512,U008958,U027445,U018993,	99,174,237,258,
GO:0007420	brain development	4	287	3.147	67	14515	2.352	0.0186	0.045	Otx2,Nfib,Pax6,Fgfr1,	U035481,U025201,U002205,U009194,	23,47,163,186,
GO:0044275	cellular carbohydrate catabolism	4	287	3.147	67	14515	2.352	0.0186	0.045	Hk2,Taldo1,Rpia,Bad,	U027512,U008958,U027445,U018993,	99,174,237,258,
GO:0000122	negative regulation of transcription from RNA polymerase II promoter	4	287	3.147	67	14515	2.352	0.0186	0.045	Tcfcp2l1,Hes1,Hod,Nr6a1,	U000714,U109237,U145348,U022570,	61,117,287,313,
GO:0016477	cell migration	7	287	2.393	152	14515	2.339	0.0193	0.047	Epha4,Enah,Pax6,Bmp7,Col18a1,Tns3,Flt1,	U021506,U022160,U002205,U023723,U031954,U032505,U026967,	10,24,163,185,188,218,266,
GO:0051169	nuclear transport	4	287	3.098	68	14515	2.318	0.0204	0.05	Trp53,Ranbp17,Kpna4,Jak2,	U012823,U032643,U024141,U043720,	113,129,210,268,
GO:0030145	manganese ion binding	4	287	3.098	68	14515	2.318	0.0204	0.049	Pck2,Ppm1a,Ppp1cc,Galnt3,	U015656,U014068,U008688,U022693,	19,60,232,274,
GO:0048598	embryonic morphogenesis	4	287	3.098	68	14515	2.318	0.0204	0.049	Enah,Ptch1,Fgfr1,Dkk1,	U022160,U034899,U009194,U038966,	24,134,186,187,
GO:0001654	eye development	3	287	3.627	44	14515	2.309	0.0209	0.049	Otx2,Mrg1,Pax6,	U035481,U023195,U002205,	23,160,163,
GO:0016125	sterol metabolism	3	287	3.627	44	14515	2.309	0.0209	0.049	Ldlr,Fdxr,Dhcr24,	U010151,U033613,U004587,	199,217,228,
