# Supplementary material for: Dissecting Oct3/4-Regulated Gene Networks in Embryonic Stem Cells by Expression Profiling
Source: PLoS One. 2006 Dec 20;1(1):e26. doi: 10.1371/journal.pone.0000026 (PMC1762406; doi:10.1371/journal.pone.0000026)
Supplement: Table S10 — Comparison between siTcl1 and ZHTc6/ZHBTc4 cells. The 325 genes, which were up- or down-regulated in siTcl1, were classified into the groups of PCA in ZHTc6 or ZHBTc4 cells. (1.45 MB XLS) [file pone.0000026.s016.xls]

## Sheet: Supplemental Table S10
Oligo ID	siGFP_100nM	siTcl1_50nM	siTcl1_100nM	siTcl1_100nM/siGFP
Z00217	3.3077	3.3433	3.326	1.04304
Z00218	3.0846	3.1059	3.1503	1.16332
Z00219	3.9151	3.8232	3.812	0.788678
Z00225	3.5279	3.4744	3.4448	0.825848
Z00228	3.4312	3.4266	3.4273	0.99106
Z00229	2.7031	2.9234	3.0061	2.00909
Z00231	2.7101	2.5981	2.5	0.616453
Z00233	3.5777	3.6849	3.6793	1.26357
Z00235	2.9306	2.8371	2.8036	0.746449
Z00237	3.5206	3.5941	3.6036	1.2106
Z00238	3.9502	3.9083	3.8818	0.85428
Z00240	3.9369	3.8764	3.8753	0.867761
Z00241	3.8274	3.8318	3.8258	0.996323
Z00242	2.8738	2.9548	2.8512	0.949292
Z00243	2.9346	2.9665	2.9356	1.00231
Z00244	3.3343	3.4698	3.4715	1.37151
Z00245	3.676	3.6979	3.6718	0.990376
Z00246	3.0264	3.0603	2.9836	0.90615
Z00247	3.4623	3.4633	3.4835	1.05003
Z00248	3.08	3.03	3.0537	0.941239
Z00250	3.3596	3.3149	3.2336	0.74817
Z00251	4.623	4.6559	4.6504	1.06512
Z00252	2.632	2.5882	2.5916	0.911171
Z00254	4.1731	4.2535	4.3077	1.36333
Z00256	2.5614	2.6715	2.5909	1.07029
Z00257	3.337	3.3409	3.3951	1.14314
Z00259	3.4861	3.498	3.4866	1.00115
Z00260	2.9201	2.9619	2.814	0.783249
Z00262	3.5176	3.5602	3.6652	1.40475
Z00263	3.53	3.464	3.4456	0.823379
Z00265	2.7174	2.664	2.7059	0.973868
Z00266	3.8299	3.8938	3.9087	1.19895
Z00267	2.8096	2.8552	2.7861	0.947327
Z00270	2.7541	2.8474	2.5681	0.651628
Z00272	3.4016	3.3666	3.3991	0.99426
Z00273	2.9391	2.6898	2.5025	0.365932
Z00274	3.3617	3.367	3.3902	1.06782
Z00275	4.4155	4.3747	4.3997	0.964273
Z00276	3.8534	3.8767	3.88	1.06316
Z00277	3.0786	3.1295	3.0956	1.03992
Z00281	3.9913	3.9381	3.9194	0.847423
Z00282	4.1262	4.1167	4.1286	1.00554
Z00283	3.5447	3.578	3.6134	1.17139
Z00284	3.6307	3.6144	3.608	0.949074
Z00285	2.783	2.7318	2.8763	1.23965
Z00288	2.702	2.6506	2.8675	1.46386
Z00289	3.5871	3.6021	3.5929	1.01344
Z00291	2.7247	2.7397	2.8008	1.19152
Z00293	5.2749	5.3328	5.3623	1.22293
Z00294	2.981	2.9075	2.9613	0.955652
Z00298	2.7997	2.8366	2.775	0.944713
Z00300	3.523	3.4784	3.4983	0.944713
Z00302	3.4957	3.494	3.4378	0.875185
Z00303	3.0788	3.1173	3.0074	0.848399
Z00304	2.9463	3.1279	3.0694	1.3277
Z00305	3.5367	3.6281	3.6634	1.33875
Z00306	4.1077	4.1008	4.0485	0.872569
Z00307	3.0584	3.056	3.0609	1.00577
Z00309	2.6956	2.7281	2.8038	1.28292
Z00310	3.3261	3.2715	3.2811	0.901571
Z00311	4.4544	4.4648	4.4843	1.07127
Z00313	3.3824	3.3574	3.4013	1.04448
Z00314	3.1775	3.184	3.2926	1.30347
Z00316	3.2719	3.2406	3.2661	0.986734
Z00317	3.2296	3.1979	3.182	0.89619
Z00318	4.0732	4.0473	4.1045	1.07473
Z00319	3.4751	3.4916	3.4433	0.929394
Z00320	2.6971	2.75	2.6759	0.952357
Z00321	3.9366	3.9575	3.9618	1.05974
Z00322	3.6957	3.6528	3.6466	0.8931
Z00323	3.1938	3.1921	3.142	0.887565
Z00327	3.0413	3.0047	3.0296	0.973419
Z00329	3.2538	3.2075	3.1929	0.869161
Z00330	3.9445	3.9531	3.9724	1.06635
Z00331	3.8148	3.8075	3.8109	0.99106
Z00332	4.5078	4.4416	4.3865	0.75631
Z00334	3.1183	3.1078	3.0439	0.842558
Z00336	2.9383	2.9171	2.9797	1.10002
Z00337	2.8522	2.7924	2.7524	0.794694
Z00338	3.84	3.8239	3.8054	0.923422
Z00339	3.3536	3.348	3.3575	1.00902
Z00340	3.3253	3.3277	3.3205	0.989008
Z00341	3.2621	3.3023	3.3056	1.10535
Z00345	3.9405	3.9474	3.9621	1.05099
Z00346	3.3568	3.3742	3.359	1.00508
Z00347	3.7088	3.7191	3.7405	1.07572
Z00348	3.4102	3.4265	3.4137	1.00809
Z00349	3.4725	3.5487	3.5269	1.13344
Z00351	3.0609	2.9593	3.0025	0.874178
Z00353	3.463	3.4307	3.4177	0.900949
Z00354	4.1931	4.2139	4.2535	1.14921
Z00355	3.6599	3.7639	3.7767	1.30858
Z00358	3.9972	3.9683	3.9055	0.809655
Z00361	3.9269	3.9739	3.9194	0.982879
Z00362	2.8969	2.8135	2.7197	0.664967
Z00364	3.3294	3.3465	3.2999	0.934329
Z00366	2.8332	2.8982	2.9117	1.19812
Z00367	3.9425	3.9432	3.9388	0.991517
Z00369	3.3746	3.272	3.2535	0.756659
Z00371	3.0085	3.0207	2.9984	0.977012
Z00373	3.198	3.1996	3.2307	1.0782
Z00374	3.3894	3.3581	3.3595	0.933469
Z00375	4.4849	4.6482	4.7106	1.68151
Z00378	3.4893	3.5446	3.5814	1.23623
Z00379	3.0644	3.0489	3.033	0.930251
Z00380	3.0664	3.0193	3.0514	0.966051
Z00381	3.0245	3.1065	3.0043	0.954553
Z00382	3.4192	3.4151	3.3921	0.939507
Z00383	3.9436	3.9808	3.9928	1.11995
Z00385	4.3469	4.4603	4.3676	1.04882
Z00387	3.4452	3.2972	3.2797	0.683125
Z00388	4.9047	4.9216	4.9139	1.02141
Z00390	2.9759	2.9278	2.9595	0.962942
Z00391	4.1823	4.2102	4.1508	0.930037
Z00392	4.1556	4.1683	4.1303	0.943409
Z00393	3.1126	2.9889	2.9621	0.707131
Z00394	3.2927	3.285	3.2322	0.869961
Z00395	3.6528	3.5917	3.6301	0.949074
Z00397	2.9705	2.8203	2.7436	0.593062
Z00398	2.8461	2.7151	2.6948	0.70583
Z00399	3.0271	3.0133	3.0354	1.0193
Z00401	3.9118	3.9638	3.9836	1.17978
Z00403	3.4967	3.4715	3.4545	0.907403
Z00404	3.3867	3.4545	3.4707	1.21339
Z00405	3.1257	3.0667	3.0706	0.880846
Z00406	4.1819	4.1407	4.1434	0.915166
Z00407	3.5449	3.4764	3.521	0.946455
Z00408	3.613	3.6317	3.6125	0.998849
Z00409	3.1849	3.2442	3.2399	1.13501
Z00410	3.5563	3.4715	3.4114	0.716308
Z00411	3.4656	3.4694	3.4634	0.994947
Z00412	3.4698	3.4673	3.4843	1.03395
Z00413	3.3534	3.4005	3.372	1.04376
Z00414	3.1815	3.1301	3.1219	0.871766
Z00415	3.1548	3.1983	3.1815	1.06341
Z00417	3.3248	3.3043	3.3401	1.03586
Z00418	2.631	2.6116	2.6434	1.02896
Z00419	4.288	4.2981	4.3128	1.05877
Z00420	3.3831	3.3538	3.3044	0.834257
Z00421	2.5386	2.6003	2.683	1.39444
Z00422	3.8078	3.7725	3.7469	0.869161
Z00423	3.1979	3.2753	3.2852	1.22264
Z00425	3.0089	2.9227	2.9196	0.814142
Z00426	3.3209	3.2678	3.2786	0.907194
Z00427	2.6906	2.628	2.7041	1.03157
Z00428	3.0319	3.1302	3.0368	1.01135
Z00429	2.9979	2.9383	3.0056	1.01789
Z00432	3.6739	3.5924	3.6165	0.876193
Z00433	3.3721	3.3907	3.3909	1.04424
Z00434	3.8978	3.9117	3.9141	1.03825
Z00435	3.171	3.1507	3.1358	0.922147
Z00437	4.14	4.2915	4.3606	1.66188
Z00438	3.7662	3.7925	3.7724	1.01438
Z00439	3.718	3.9833	4.0567	2.18122
Z00440	3.593	3.5208	3.5112	0.828324
Z00441	2.6518	2.7112	2.6779	1.06194
Z00445	3.3425	3.3279	3.3206	0.950824
Z00446	3.9423	3.8534	3.8647	0.836373
Z00447	3.6542	3.6719	3.6596	1.01251
Z00448	2.6845	2.5055	2.6559	0.936268
Z00449	3.2942	3.3442	3.3159	1.05124
Z00453	3.0841	3.0552	3.0887	1.01065
Z00454	2.796	2.7085	2.8542	1.1434
Z00456	3.0319	3.0686	3.1228	1.23282
Z00457	3.3198	3.3229	3.3395	1.04641
Z00458	3.0954	3.0379	3.0309	0.861986
Z00460	3.3892	3.4498	3.4991	1.28795
Z00461	3.4111	3.5351	3.5466	1.36616
Z00462	3.7799	3.7728	3.7504	0.934329
Z00463	3.9359	3.9116	3.8759	0.870964
Z00465	2.7533	2.8576	2.6207	0.736885
Z00466	2.6965	2.6316	2.6649	0.929822
Z00467	2.7723	2.6155	2.6285	0.718125
Z00468	3.445	3.4304	3.4167	0.936915
Z00470	3.1252	3.1128	3.0732	0.887156
Z00471	3.6287	3.6396	3.6149	0.968724
Z00472	3.9726	3.9828	3.9795	1.01601
Z00475	3.4442	3.3876	3.3625	0.828514
Z00476	3.685	3.7011	3.6787	0.985598
Z00477	3.0997	3.0763	3.0912	0.980618
Z00478	3.8322	3.8598	3.89	1.14235
Z00479	3.115	3.1208	3.0922	0.948855
Z00480	3.0115	2.9636	3.0227	1.02612
Z00481	2.8823	2.893	2.8855	1.0074
Z00482	2.9633	2.9712	2.9663	1.00693
Z00484	3.2637	3.1938	3.2207	0.905733
Z00486	3.8375	3.8265	3.7924	0.901364
Z00487	3.55	3.531	3.5266	0.947545
Z00488	2.9423	2.8647	2.9171	0.943626
Z00492	2.7833	2.7817	2.8475	1.15931
Z00493	3.5519	3.521	3.4695	0.82718
Z00494	2.7236	2.772	2.7601	1.08768
Z00495	3.4102	3.4849	3.449	1.09345
Z00497	3.2068	3.269	3.2302	1.05536
Z00498	3.0735	2.9814	2.9458	0.745247
Z00501	3.7407	3.6846	3.6139	0.746793
Z00502	2.9135	2.8342	2.7468	0.68124
Z00504	2.9321	2.8959	2.8546	0.836566
Z00505	3.7347	3.7616	3.7471	1.02896
Z00506	2.6573	2.6054	2.5651	0.808723
Z00508	4.1915	4.245	4.1876	0.99106
Z00511	3.7692	3.7242	3.6753	0.805564
Z00513	3.898	3.8959	3.9039	1.01368
Z00514	3.0016	3.0071	3.0175	1.03729
Z00515	3.3513	3.3756	3.3909	1.09547
Z00516	3.9692	3.9792	3.9725	1.00763
Z00517	2.8291	2.7737	2.8833	1.13292
Z00519	3.4665	3.4957	3.4804	1.03252
Z00520	2.9636	2.6236	2.9532	0.976338
Z00521	3.0032	3.0903	3.0887	1.21759
Z00522	4.8451	4.8069	4.8102	0.922784
Z00523	3.08	3.0054	3.0588	0.952357
Z00525	2.9576	3.0007	3.006	1.11789
Z00527	2.8734	2.7793	2.9408	1.16788
Z00531	3.2053	3.2175	3.2311	1.06121
Z00532	3.2976	3.1755	3.1699	0.745247
Z00536	2.7269	2.7445	2.8198	1.23851
Z00538	3.5922	3.587	3.5961	1.00902
Z00543	2.8527	2.7236	2.7815	0.84879
Z00545	2.8641	2.9699	2.93	1.16386
Z00546	3.3899	3.3985	3.41	1.04737
Z00548	3.1085	3.0908	3.1076	0.99793
Z00549	3.2024	2.5025	2.5747	0.235668
Z00550	3.673	3.6294	3.6624	0.975888
Z00552	3.7273	3.7514	3.736	1.02023
Z00555	2.9832	2.9679	2.9792	0.990832
Z00556	2.7339	2.7503	2.7493	1.0361
Z00557	4.0474	3.977	3.9276	0.758927
Z00558	2.8669	2.8956	2.8782	1.02636
Z00559	3.7099	3.7127	3.7558	1.11148
Z00561	3.5459	3.5268	3.5092	0.918967
Z00564	2.8765	2.9487	2.7903	0.819974
Z00565	3.2577	3.168	3.162	0.802232
Z00566	3.1169	3.1508	3.128	1.02589
Z00569	3.0325	3.0492	2.981	0.888178
Z00570	2.8321	2.6905	2.7058	0.747653
Z00571	3.1093	3.0578	3.0937	0.964717
Z00572	4.0356	4.0693	4.0914	1.1371
Z00573	2.7662	2.8352	2.9609	1.56567
Z00579	3.8542	3.818	3.7965	0.875588
Z00581	3.0307	2.8424	2.7925	0.57783
Z00582	3.7115	3.5568	3.4979	0.611505
Z00583	2.9791	3.0025	3.0455	1.1652
Z00585	5.2224	5.137	5.1844	0.91622
Z00586	3.7832	3.716	3.6905	0.807793
Z00589	2.759	2.8288	2.774	1.03514
Z00590	3.3448	3.293	3.2373	0.780728
Z00591	3.4742	3.5096	3.4957	1.05075
Z00592	3.2738	3.2416	3.2277	0.89929
Z00593	3.3255	3.4259	3.4578	1.35613
Z00594	4.3143	4.2973	4.3095	0.989008
Z00595	3.6601	3.6317	3.6351	0.944061
Z00596	4.3239	4.2742	4.2684	0.880035
Z00597	3.8309	3.8073	3.8208	0.977012
Z00598	3.3785	3.352	3.4338	1.1358
Z00599	2.8309	2.7602	2.8373	1.01485
Z00600	3.4283	3.3838	3.3757	0.885931
Z00601	3.1713	3.1063	3.0579	0.770194
Z00603	3.2002	3.1908	3.1425	0.875588
Z00605	5.057	4.9647	4.9306	0.747481
Z00607	4.1088	4.0108	3.9636	0.715814
Z00608	3.1949	3.2392	3.2493	1.13344
Z00609	3.4455	3.2836	3.2936	0.704855
Z00610	3.2009	3.3209	3.2795	1.1984
Z00611	3.7323	3.6843	3.6929	0.913272
Z00612	3.1626	3.2045	3.261	1.2543
Z00613	3.3588	3.3308	3.3682	1.02188
Z00616	2.8484	2.847	2.8561	1.01789
Z00618	2.9153	3.086	3.1939	1.89933
Z00619	3.6948	3.8826	3.974	1.90195
Z00622	2.6331	2.6633	2.6559	1.0539
Z00624	3.421	3.4448	3.4758	1.13449
Z00626	3.3961	3.4194	3.3911	0.988553
Z00627	3.1377	3.1736	3.2091	1.17869
Z00628	3.7219	3.7359	3.7466	1.05852
Z00629	3.0146	2.9368	2.8617	0.703234
Z00631	3.0669	3.0756	3.1275	1.14974
Z00632	3.0582	3.0705	3.0987	1.09774
Z00633	2.6941	2.7128	2.5706	0.752489
Z00634	3.7466	3.6467	3.5726	0.669885
Z00637	4.2854	4.3207	4.3246	1.09446
Z00643	4.0448	4.0508	4.0422	0.994031
Z00644	3.3527	3.3901	3.3786	1.06145
Z00647	3.5705	3.606	3.6018	1.07473
Z00649	2.9911	2.9769	2.9775	0.96917
Z00650	3.4066	3.438	3.3598	0.897842
Z00651	3.8148	3.7293	3.7855	0.93476
Z00652	4.0882	4.1225	4.1297	1.10027
Z00655	3.5876	3.6747	3.6991	1.29271
Z00658	3.0452	3.0213	2.9728	0.846447
Z00659	2.6359	2.667	2.5722	0.863575
Z00662	2.8628	2.9419	2.8893	1.06292
Z00667	2.6831	2.7648	2.7664	1.21143
Z00668	2.7909	2.827	2.8976	1.2785
Z00670	2.8532	2.7708	2.8736	1.04809
Z00671	3.0089	2.9974	2.984	0.944278
Z00673	2.6664	2.6981	2.6454	0.952796
Z00675	2.6801	2.6327	2.5637	0.764892
Z00678	3.1739	3.154	3.2294	1.13632
Z00681	2.766	2.7183	2.6143	0.70518
Z00682	2.9004	2.8395	2.8778	0.949292
Z00686	3.2925	3.3256	3.3466	1.13266
Z00687	2.8501	2.8516	2.8043	0.899912
Z00689	2.9326	2.957	2.9496	1.03992
Z00690	3.265	3.2603	3.2455	0.956093
Z00692	3.1748	3.1747	3.1937	1.04448
Z00693	3.439	3.4566	3.5069	1.16923
Z00695	3.1489	3.0588	3.0293	0.759277
Z00696	2.895	2.975	2.8944	0.998619
Z00697	3.2964	3.2998	3.305	1.02
Z00699	2.8909	2.8373	2.9307	1.09597
Z00701	2.9436	2.9421	3.1051	1.45044
Z00702	2.8977	2.8302	2.784	0.769662
Z00704	3.1236	3.183	3.1649	1.09977
Z00706	2.7088	2.6906	2.6984	0.976338
Z00707	3.4411	3.4023	3.3827	0.874178
Z00709	3.5774	3.548	3.5498	0.938426
Z00710	2.8416	2.9058	2.8864	1.10866
Z00712	4.2663	4.2964	4.3274	1.15107
Z00714	3.1432	3.1496	3.1882	1.10917
Z00715	3.354	3.3975	3.3826	1.06807
Z00716	2.7292	2.8072	2.6893	0.912221
Z00721	3.609	3.5828	3.6158	1.01578
Z00729	3.181	3.2782	3.255	1.18577
Z00730	3.3688	3.3561	3.4231	1.13318
Z00732	3.8798	3.9289	3.9582	1.19784
Z00735	3.2837	3.344	3.3826	1.25574
Z00736	3.2887	3.3264	3.2889	1.00046
Z00740	2.9718	2.8677	2.9132	0.873776
Z00741	2.9927	3.03	3.0482	1.13632
Z00743	3.0911	3.0152	3.0038	0.8179
Z00745	3.5338	3.5261	3.5162	0.960285
Z00746	3.5147	3.5193	3.543	1.06733
Z00748	3.1526	3.0975	3.1454	0.983558
Z00749	2.9932	2.9176	2.8935	0.794877
Z00750	3.1275	3.0927	3.0811	0.898669
Z00751	2.9068	2.9163	2.8373	0.852119
Z00752	2.6902	2.6731	2.72	1.07103
Z00753	4.4395	4.2974	4.2324	0.620726
Z00754	2.8605	2.8604	2.7863	0.842946
Z00755	3.5662	3.5409	3.5499	0.963163
Z00756	4.0267	4.1256	4.1722	1.39798
Z00757	4.0621	4.0455	4.0452	0.961834
Z00758	4.05	4.0708	4.0496	0.999079
Z00759	3.1041	3.0922	3.0785	0.942758
Z00764	3.4289	3.471	3.4499	1.04954
Z00765	3.1436	3.0111	3.0595	0.823948
Z00767	2.9415	2.8602	2.8961	0.900741
Z00769	3.085	3.035	3.079	0.986279
Z00772	3.0289	3.1437	3.2558	1.68616
Z00773	2.6386	2.7122	2.6472	1.02
Z00775	2.8298	2.9011	2.844	1.03324
Z00779	3.9708	3.8447	3.8545	0.765068
Z00783	2.8274	2.8757	2.8538	1.06267
Z00784	3.0283	3.0284	2.7529	0.530396
Z00785	2.6411	2.6788	2.7141	1.18304
Z00788	4.1342	4.1671	4.1569	1.05366
Z00789	2.5879	2.582	2.6916	1.2697
Z00791	3.1715	3.1987	3.1438	0.93821
Z00794	3.2631	3.3172	3.3641	1.26183
Z00798	3.7777	3.8673	3.8976	1.31795
Z00799	2.7015	2.6572	2.7131	1.02707
Z00800	3.7097	3.7177	3.7102	1.00115
Z00801	3.7989	3.7815	3.7977	0.997241
Z00802	2.4238	2.7372	2.7058	1.91426
Z00803	3.3266	3.2205	3.1355	0.644021
Z00804	3.7238	3.7529	3.7524	1.06807
Z00805	3.2271	3.2022	3.1496	0.836566
Z00806	3.589	3.5691	3.5547	0.92406
Z00807	3.0596	3.1344	3.0563	0.99243
Z00809	2.8594	2.8323	2.8544	0.988553
Z00810	2.8793	2.72	2.7996	0.832339
Z00811	2.8497	2.7728	2.6286	0.601035
Z00813	3.0071	3.0221	3.0252	1.04256
Z00815	2.7464	2.896	2.5741	0.672512
Z00817	3.2506	3.1506	3.1226	0.744732
Z00820	3.0052	2.9152	3.0488	1.10561
Z00822	4.0428	3.9699	3.9347	0.779651
Z00824	3.3786	3.3448	3.3929	1.03348
Z00825	3.1327	3.1303	3.1647	1.07647
Z00826	2.8596	2.9193	2.8889	1.06979
Z00832	3.5057	3.5168	3.492	0.968947
Z00833	2.7721	2.7134	2.6875	0.823
Z00835	2.7553	2.6385	2.649	0.782889
Z00838	2.5828	2.6948	2.7089	1.3369
Z00839	3.4304	3.4082	3.3931	0.917698
Z00841	2.775	2.7804	2.8375	1.15478
Z00844	3.0762	3.1406	3.1965	1.31917
Z00848	3.5044	3.5248	3.4836	0.953235
Z00850	3.6743	3.6942	3.7064	1.07671
Z00852	3.5111	3.475	3.4193	0.809469
Z00863	3.6122	3.5147	3.6519	1.09572
Z00864	3.411	3.4595	3.4637	1.12902
Z00867	3.032	3.0845	3.0631	1.07424
Z00869	3.9464	3.7959	3.774	0.672357
Z00871	3.294	3.3513	3.3425	1.11815
Z00872	3.0445	2.9929	3.1065	1.15345
Z00873	3.2661	3.3246	3.3637	1.25199
Z00874	2.9106	2.9601	2.9888	1.19729
Z00875	4.5647	4.537	4.5286	0.920238
Z00876	3.915	3.8837	3.843	0.847227
Z00877	5.4688	5.6159	5.7099	1.74221
Z00879	3.834	3.8399	3.8478	1.03229
Z00880	3.7221	3.7177	3.7502	1.06684
Z00882	3.2633	3.2222	3.2877	1.05779
Z00885	4.1258	4.1294	4.0989	0.93994
Z00886	2.7176	2.6661	2.6304	0.818088
Z00887	3.4949	3.4991	3.4983	1.00786
Z00888	3.6205	3.6443	3.6375	1.03992
Z00891	3.0497	3.0671	3.0392	0.976113
Z00892	3.3401	3.3348	3.2861	0.88308
Z00893	3.4937	3.497	3.5057	1.02802
Z00895	4.334	4.2846	4.2863	0.895983
Z00896	4.2313	4.243	4.2388	1.01742
Z00897	3.2866	3.4072	3.4148	1.34338
Z00899	3.2428	3.3018	3.3823	1.3788
Z00900	3.53	3.5341	3.5031	0.93994
Z00902	2.9073	2.8827	2.8709	0.919602
Z00903	3.5077	3.5322	3.5032	0.989692
Z00904	3.1412	3.2056	3.1311	0.977012
Z00905	3.3185	3.2954	3.2577	0.869361
Z00906	2.9925	2.9451	2.8703	0.754745
Z00909	3.3014	3.2258	3.1749	0.747309
Z00910	2.8575	2.8433	2.9153	1.14235
Z00911	3.3447	3.3436	3.3435	0.997241
Z00912	3.7515	3.7704	3.7703	1.04424
Z00913	3.4725	3.4966	3.4962	1.05609
Z00914	4.2201	4.2626	4.2736	1.1311
Z00915	2.8311	2.818	2.7249	0.783069
Z00916	3.736	3.623	3.5732	0.687385
Z00917	3.8296	3.8387	3.8323	1.00624
Z00919	3.4587	3.3696	3.3096	0.709414
Z00921	2.8897	2.8136	2.7044	0.65268
Z00922	2.9514	2.8769	2.7588	0.6418
Z00923	4.152	4.2136	4.2267	1.18768
Z00924	2.9197	2.9682	2.9868	1.16708
Z00928	2.7529	2.7477	2.7847	1.07597
Z00929	3.3263	3.2413	3.2375	0.81508
Z00932	2.7577	2.7572	2.7283	0.934545
Z00934	2.8559	2.8594	2.8932	1.08968
Z00936	3.7019	3.5256	3.5549	0.712853
Z00937	3.7554	3.5778	3.5866	0.677954
Z00942	2.5316	2.6518	2.7086	1.50314
Z00943	3.3602	3.3238	3.2956	0.861787
Z00946	3.0704	3.0885	3.0549	0.964939
Z00947	3.7147	3.6729	3.7067	0.981748
Z00948	3.5319	3.5121	3.5659	1.08143
Z00949	3.2151	3.2301	3.2766	1.15213
Z00950	3.4224	3.3974	3.4432	1.04906
Z00952	3.0409	3.0057	3.0571	1.03801
Z00953	3.2386	3.1759	2.9557	0.521315
Z00956	2.9705	2.9533	2.9582	0.972076
Z00958	2.6738	2.6119	2.5924	0.829087
Z00959	3.4494	3.4379	3.3158	0.735191
Z00963	2.7505	2.6538	2.7908	1.09724
Z00965	3.2303	3.2624	3.2647	1.08243
Z00966	2.6169	2.8274	2.8868	1.86166
Z00967	3.3006	3.2585	3.2496	0.889201
Z00969	2.8264	2.8839	2.8937	1.16762
Z00970	2.8334	2.8663	2.9147	1.20587
Z00971	3.2187	3.2273	3.2282	1.02212
Z00974	2.611	2.6646	2.6916	1.20393
Z00975	3.2307	3.2098	3.2781	1.11532
Z00976	4.5902	4.6	4.5934	1.0074
Z00977	3.6913	3.6219	3.6272	0.86278
Z00978	3.1008	3.004	3.067	0.925124
Z00979	3.5685	3.5053	3.4825	0.820352
Z00980	3.0888	3.0781	3.0898	1.00231
Z00981	3.1961	3.1603	3.1031	0.807235
Z00982	5.2824	5.2871	5.3115	1.0693
Z00983	4.3588	4.3508	4.3631	1.00995
Z00984	3.6688	3.6187	3.6099	0.873172
Z00985	3.1808	2.9842	3.031	0.708272
Z00986	3.982	3.9917	3.9972	1.03562
Z00987	2.8029	2.7955	2.7513	0.887973
Z00988	3.3289	3.3198	3.3634	1.08268
Z00989	3.455	3.3755	3.3999	0.880846
Z00990	3.663	3.5011	3.4298	0.584521
Z00992	3.6865	3.7063	3.7411	1.13397
Z00994	3.4104	3.5211	3.5758	1.46352
Z00995	2.6392	2.5985	2.5709	0.854476
Z00997	3.6532	3.5871	3.5626	0.811708
Z00998	3.1192	3.0865	3.1064	0.970957
Z01000	2.9448	2.991	3.0412	1.24853
Z01002	3.7189	3.6652	3.6407	0.835218
Z01003	3.1617	3.1508	3.1418	0.955213
Z01004	2.7682	2.7498	2.7713	1.00716
Z01007	2.6498	2.6677	2.6428	0.984011
Z01008	4.4196	4.4225	4.4097	0.977462
Z01009	3.8029	3.7753	3.7751	0.937994
Z01010	2.7812	2.8053	2.7033	0.835795
Z01011	3.7469	3.7646	3.7871	1.09698
Z01012	3.2614	3.2494	3.1479	0.770016
Z01013	3.6083	3.5495	3.5202	0.816394
Z01014	3.1571	3.1247	3.1425	0.966941
Z01017	3.603	3.6287	3.6329	1.07127
Z01018	3.4642	3.4652	3.5017	1.09018
Z01019	3.1379	3.0625	2.9886	0.709088
Z01020	3.8942	3.8567	3.8687	0.942975
Z01021	3.112	3.1385	3.0726	0.913272
Z01022	4.2772	4.3018	4.3058	1.06807
Z01023	3.7059	3.7095	3.7269	1.04954
Z01024	3.5975	3.5622	3.5916	0.986507
Z01025	3.4732	3.4934	3.5072	1.08143
Z01027	2.9837	2.9599	2.9905	1.01578
Z01029	4.3793	4.2797	4.2786	0.793049
Z01030	5.2795	5.2745	5.2886	1.02117
Z01031	3.4214	3.3732	3.3734	0.895365
Z01033	3.0458	3.0673	3.0401	0.986961
Z01035	3.7102	3.61	3.6066	0.787771
Z01037	3.5454	3.4587	3.507	0.915377
Z01038	3.6279	3.5854	3.6318	1.00902
Z01039	3.6313	3.6192	3.5807	0.89002
Z01040	3.8904	3.8127	3.8008	0.81358
Z01041	3.06	3.0409	3.0963	1.08718
Z01042	3.3334	3.2715	3.2707	0.865566
Z01043	3.3914	3.4314	3.4192	1.06611
Z01047	3.8091	3.7975	3.7537	0.880238
Z01048	3.2454	3.2375	3.2613	1.03729
Z01053	2.7048	2.859	2.9938	1.94536
Z01054	3.1486	3.1697	3.2206	1.18032
Z01055	2.8605	2.8896	2.9089	1.11789
Z01058	2.7897	2.7107	2.8257	1.08643
Z01059	3.8155	3.8365	3.8222	1.01555
Z01060	3.8593	3.8106	3.7972	0.866762
Z01061	3.6745	3.6648	3.6891	1.03419
Z01065	3.135	3.1668	3.1646	1.07053
Z01066	3.2313	3.2424	3.2768	1.11045
Z01067	4.4192	4.3861	4.3661	0.884912
Z01070	3.7771	3.8715	3.9075	1.35021
Z01072	3.2931	3.3907	3.4088	1.30527
Z01074	2.8969	2.8148	2.7182	0.662674
Z01077	3.6326	3.544	3.5671	0.860003
Z01078	3.4149	3.4854	3.4656	1.12383
Z01079	3.4408	3.6416	3.6934	1.78896
Z01080	3.7212	3.7166	3.6475	0.843918
Z01081	3.996	3.9182	3.9429	0.884912
Z01082	2.6791	2.6996	2.6471	0.928966
Z01084	2.6914	2.682	2.5985	0.807421
Z01086	3.6375	3.6348	3.6227	0.966496
Z01087	3.2921	3.2338	3.2088	0.825468
Z01088	3.1019	3.125	3.1321	1.07201
Z01089	2.9041	3.0192	3.0795	1.49761
Z01090	3.7161	3.7456	3.7782	1.15372
Z01091	2.8301	2.7287	2.8281	0.995405
Z01092	3.9275	3.9578	3.971	1.10535
Z01094	3.3176	3.3888	3.3969	1.20033
Z01095	3.0322	3.1183	3.1042	1.18032
Z01099	3.5896	3.5417	3.5522	0.917487
Z01100	3.1326	3.1129	3.1526	1.04713
Z01102	3.527	3.5075	3.4781	0.893511
Z01104	3.3438	3.3144	3.3173	0.940806
Z01105	2.8057	2.8526	2.7707	0.922571
Z01106	3.1713	3.2194	3.214	1.10332
Z01108	4.4594	4.3858	4.3753	0.823948
Z01110	2.6945	2.6013	2.5936	0.792684
Z01111	3.4389	3.4556	3.4622	1.05512
Z01113	3.7612	3.7505	3.7733	1.02825
Z01114	3.3718	3.3601	3.3123	0.871967
Z01115	2.743	2.8333	2.7552	1.02849
Z01116	4.0944	4.0873	4.0517	0.906358
Z01117	3.1507	3.1383	3.1512	1.00115
Z01118	3.1567	3.0698	3.1213	0.921722
Z01120	2.7936	2.6749	2.7741	0.956093
Z01121	3.3149	3.3409	3.3004	0.967164
Z01123	3.0889	3.1071	3.1044	1.03633
Z01125	3.0244	2.981	2.9726	0.887565
Z01126	2.8394	2.8431	2.8374	0.995405
Z01127	3.9364	3.9197	3.7781	0.694544
Z01128	4.0335	4.0755	4.0972	1.15798
Z01129	4.122	4.0669	4.0742	0.895777
Z01130	4.0328	4.0933	4.1135	1.2042
Z01131	2.958	2.9321	2.8996	0.874178
Z01133	3.1003	3.0757	3.1276	1.06488
Z01135	3.9133	3.9588	3.9582	1.10892
Z01136	3.9355	3.8309	3.7448	0.644614
Z01137	3.0973	3.1368	3.1014	1.00949
Z01138	3.136	3.3012	3.319	1.52405
Z01139	3.836	3.7374	3.6841	0.704855
Z01140	3.6951	3.6179	3.6311	0.862979
Z01141	3.5243	3.4999	3.4848	0.913061
Z01142	3.0636	3.0289	2.9669	0.800387
Z01144	4.0352	4.1372	4.1291	1.24137
Z01145	3.8392	3.9047	3.8952	1.13763
Z01146	2.9199	2.9215	2.9466	1.06341
Z01147	3.5241	3.5156	3.5042	0.955213
Z01148	2.869	2.8556	2.8222	0.897842
Z01149	3.2372	3.2195	3.1786	0.873776
Z01151	3.6417	3.7193	3.7827	1.38357
Z01152	3.3228	3.3149	3.3409	1.04256
Z01153	2.8196	3.019	3.0251	1.60509
Z01154	3.9375	3.9036	3.8848	0.885727
Z01155	3.4807	3.4819	3.4684	0.972076
Z01156	3.1762	3.2234	3.1706	0.987188
Z01157	3.9687	4.0129	4.0026	1.08118
Z01158	3.1662	3.1768	3.2244	1.1434
Z01159	3.8887	3.8177	3.7838	0.785416
Z01160	3.4215	3.4149	3.4302	1.02023
Z01161	3.4952	3.5466	3.5096	1.03371
Z01162	2.9378	3.0812	3.1973	1.81761
Z01163	4.1306	4.0915	4.0672	0.864172
Z01165	3.5087	3.4256	3.4506	0.874782
Z01167	3.604	3.6049	3.6109	1.01601
Z01169	3.0868	3.1125	3.1427	1.13737
Z01170	3.1644	3.1235	3.1342	0.932825
Z01171	3.7331	3.7213	3.7059	0.939291
Z01172	3.287	3.2977	3.3335	1.11301
Z01174	2.6611	2.7745	2.7177	1.1392
Z01175	2.792	2.8433	2.5603	0.586543
Z01176	3.3824	3.3408	3.3382	0.903233
Z01177	3.4187	3.5361	3.5752	1.43384
Z01178	3.9886	4.0033	3.9976	1.02094
Z01179	3.511	3.4396	3.452	0.872971
Z01180	3.7136	3.6729	3.6851	0.936483
Z01181	2.7451	2.7547	2.6037	0.722104
Z01182	3.618	3.606	3.6343	1.03825
Z01183	2.8752	2.8656	2.8585	0.962277
Z01184	3.1845	3.0873	3.1121	0.846447
Z01185	3.7204	3.6767	3.6992	0.952357
Z01186	2.7044	2.655	2.7611	1.13946
Z01187	3.079	3.0466	3.0666	0.971852
Z01189	3.6108	3.6205	3.6228	1.02802
Z01190	3.3714	3.3463	3.3649	0.985145
Z01193	2.8085	2.8027	2.8176	1.02117
Z01194	2.8435	2.8226	2.7892	0.88247
Z01195	3.174	3.1642	3.2067	1.0782
Z01197	2.7585	2.6768	2.7535	0.988553
Z01199	3.3032	3.3216	3.2757	0.938642
Z01200	3.2302	3.2753	3.2671	1.08868
Z01201	3.3414	3.5297	3.5602	1.65501
Z01203	2.9337	2.7853	2.7337	0.630957
Z01204	3.4478	3.4261	3.4184	0.934545
Z01205	2.6501	2.5497	2.712	1.15319
Z01207	2.5925	2.6105	2.6183	1.06121
Z01211	2.6533	2.7443	2.6184	0.922784
Z01212	2.8232	2.8306	2.85	1.06365
Z01214	3.6339	3.5504	3.5533	0.830615
Z01216	3.2152	3.2507	3.2708	1.13658
Z01218	2.9783	3.0331	3.0023	1.05682
Z01219	3.3358	3.3632	3.3338	0.995405
Z01220	3.4233	3.4616	3.4772	1.13214
Z01221	4.35	4.3664	4.3623	1.02873
Z01222	4.0245	4.0486	4.0387	1.03324
Z01224	2.7688	2.6606	2.8102	1.10002
Z01225	3.6244	3.6852	3.7032	1.19895
Z01227	2.8463	2.9415	2.8263	0.954993
Z01228	3.8644	3.9652	4.0632	1.58052
Z01229	3.1714	3.1141	3.1603	0.974765
Z01230	3.2469	3.1542	3.0781	0.677954
Z01231	3.3379	3.2886	3.2672	0.849767
Z01233	3.6214	3.6562	3.6515	1.07177
Z01234	3.2075	3.2017	3.1914	0.963607
Z01235	3.2086	3.2169	3.2164	1.01812
Z01236	3.7126	3.7768	3.7727	1.14842
Z01237	2.7273	2.6654	2.6183	0.778037
Z01239	2.5517	2.5938	2.6815	1.34834
Z01241	3.4874	3.4546	3.5116	1.0573
Z01243	3.4518	3.5193	3.5003	1.11815
Z01244	3.2876	3.1799	3.2462	0.909076
Z01245	3.737	3.7085	3.6818	0.880643
Z01248	3.7692	3.7902	3.8071	1.09119
Z01249	3.0575	3.0271	3.0151	0.906985
Z01250	4.0751	4.111	4.0607	0.967386
Z01252	3.5163	3.4927	3.483	0.92619
Z01253	3.0491	3.1268	3.0572	1.01883
Z01254	3.5058	3.4568	3.435	0.849572
Z01255	3.0711	3.0872	3.0797	1.02
Z01257	3.1096	3.0688	3.0569	0.885727
Z01258	4.1753	4.2797	4.3396	1.45982
Z01262	2.6874	2.6538	2.705	1.04136
Z01263	3.9371	3.9689	3.986	1.11918
Z01264	4.0699	4.147	4.1147	1.10866
Z01265	2.9776	2.9852	2.95	0.938426
Z01266	3.5154	3.4693	3.4575	0.875185
Z01267	3.525	3.4793	3.5246	0.999079
Z01268	2.8165	2.6889	2.7793	0.91791
Z01269	4.1026	4.1939	4.1799	1.19481
Z01270	3.0107	3.03	3.1159	1.27409
Z01271	2.6644	2.6858	2.6671	1.00624
Z01272	3.3423	3.2493	3.2254	0.764012
Z01273	3.0846	3.0187	2.9092	0.667729
Z01274	4.4525	4.4227	4.3908	0.867561
Z01275	4.0088	3.9918	3.9746	0.924272
Z01276	3.4929	3.4805	3.4921	0.99816
Z01277	4.5687	4.623	4.6262	1.14156
Z01278	3.4711	3.3784	3.481	1.02306
Z01280	3.4069	3.4227	3.3734	0.925763
Z01281	3.348	3.5404	3.5836	1.72028
Z01282	3.6359	3.5355	3.4823	0.702102
Z01283	3.3553	3.3443	3.3129	0.906985
Z01284	3.7257	3.6646	3.6604	0.860399
Z01285	3.3468	3.381	3.4113	1.16011
Z01286	3.5571	3.5839	3.5614	1.00995
Z01287	3.7105	3.6987	3.6635	0.897429
Z01288	3.3837	3.3469	3.3192	0.861986
Z01292	3.9693	3.9558	3.982	1.02967
Z01293	3.2198	3.2135	3.1895	0.93261
Z01294	3.7945	3.729	3.7074	0.818276
Z01295	3.0468	3.0236	3.0397	0.983785
Z01297	3.9504	3.9334	3.9316	0.957635
Z01302	4.5338	4.4972	4.4928	0.909913
Z01303	2.9508	2.9183	2.874	0.837915
Z01305	3.8025	3.6742	3.6325	0.676083
Z01306	3.6212	3.6116	3.6204	0.99816
Z01308	2.8651	2.9975	3.1563	1.95524
Z01309	3.6104	3.5876	3.5935	0.961834
Z01310	3.351	3.3555	3.3423	0.980167
Z01311	3.7374	3.8025	3.8208	1.21171
Z01312	2.7185	2.741	2.8228	1.27145
Z01314	4.2021	4.2761	4.3493	1.40346
Z01315	3.0954	3.1706	3.1354	1.09648
Z01316	3.2475	3.2165	3.23	0.960506
Z01317	3.7816	3.8312	3.8202	1.09295
Z01318	3.6958	3.7244	3.7487	1.12954
Z01321	3.6454	3.6312	3.646	1.00138
Z01322	2.9493	2.9511	3.0051	1.1371
Z01323	4.7109	4.7278	4.7538	1.10382
Z01325	2.9915	2.9871	2.9086	0.826228
Z01328	3.3136	3.2907	3.3312	1.04136
Z01329	3.3639	3.4426	3.4421	1.19729
Z01336	2.6965	2.8175	2.5383	0.694704
Z01338	3.4495	3.4896	3.5356	1.21927
Z01341	3.3506	3.3773	3.3207	0.933469
Z01343	3.5768	3.595	3.5723	0.989692
Z01344	2.6856	2.6129	2.7042	1.04376
Z01345	3.0902	3.105	3.1302	1.09648
Z01347	2.9119	2.8972	2.8885	0.947545
Z01348	2.9941	2.9788	2.9891	0.988553
Z01349	3.4608	3.4846	3.4567	0.990604
Z01351	2.9046	2.9758	2.979	1.18686
Z01352	2.9396	2.8434	2.8398	0.794694
Z01356	3.2157	3.2455	3.2689	1.13032
Z01359	2.8732	2.8035	2.8347	0.915166
Z01360	3.3449	3.3598	3.3372	0.982426
Z01364	3.5141	3.5706	3.6031	1.22744
Z01365	2.8345	2.8913	2.8921	1.14183
Z01367	3.0711	3.0986	3.0656	0.987416
Z01368	3.5898	3.5986	3.6116	1.05148
Z01370	3.1856	3.1635	3.1733	0.972076
Z01372	4.3976	4.4447	4.4465	1.11918
Z01374	3.0487	3.0669	3.1246	1.19097
Z01375	5.4692	5.6141	5.6159	1.40185
Z01376	3.0497	3.0473	2.9428	0.781808
Z01377	2.9423	2.8402	2.9101	0.928539
Z01381	2.7794	2.7324	2.749	0.932395
Z01384	3.23	3.2188	3.2205	0.978363
Z01390	3.9337	3.9119	3.8593	0.842558
Z01393	3.8593	3.8729	3.889	1.07078
Z01394	2.9935	2.9699	2.8959	0.79873
Z01398	2.8649	2.8031	2.7712	0.805935
Z01400	3.2022	3.1917	3.228	1.06121
Z01403	2.9659	3.0627	2.9774	1.02683
Z01404	2.8095	2.7447	2.7694	0.911801
Z01405	2.7833	2.8059	2.8714	1.2249
Z01407	3.1996	3.1766	3.2032	1.00832
Z01408	3.514	3.5468	3.565	1.1246
Z01413	2.9851	3.0322	3.0177	1.07795
Z01421	3.3362	3.3512	3.369	1.07845
Z01423	3.1074	3.1158	3.0961	0.974316
Z01425	2.6856	2.6645	2.6413	0.903025
Z01427	2.6584	2.6393	2.6889	1.07275
Z01438	2.7023	2.765	2.632	0.85055
Z01441	3.2626	3.2303	3.2322	0.932395
Z01450	3.8083	3.8198	3.8113	1.00693
Z01455	2.8452	2.8935	2.833	0.972299
Z01460	2.769	2.6673	2.7148	0.882673
Z01461	3.1239	2.9948	2.8954	0.590881
Z01465	3.2128	3.209	3.1452	0.855855
Z01466	3.5695	3.6027	3.6339	1.15985
Z01467	2.8288	2.8125	2.8162	0.971404
Z01468	2.9753	3.0328	2.8938	0.828896
Z01472	3.4515	3.2971	3.2752	0.666346
Z01473	3.2617	3.3595	3.3717	1.28825
Z01474	3.147	3.101	3.0777	0.852511
Z01475	2.814	2.9614	2.8599	1.11148
Z01477	2.7727	2.7401	2.7704	0.994718
Z01478	3.0699	3.2003	3.0827	1.02991
Z01479	2.7209	2.6328	2.7694	1.11815
Z01483	3.0411	3.0667	3.0807	1.09547
Z01484	3.0523	3.0164	2.982	0.85055
Z01489	3.2779	3.3269	3.3911	1.29778
Z01496	3.9465	3.9549	3.9466	1.00023
Z01497	3.001	3.0721	3.0712	1.17544
Z01499	3.0275	3.0827	3.045	1.04112
Z01502	2.8773	2.636	2.7069	0.675461
Z01503	3.1225	3.1641	3.18	1.14156
Z01509	2.7002	2.7983	2.744	1.10611
Z01511	3.3974	3.4338	3.4158	1.04328
Z01515	2.63	2.7904	2.8057	1.49865
Z01516	2.8487	2.9635	2.9065	1.14235
Z01517	2.7291	2.6648	2.7617	1.07795
Z01519	2.6015	2.5942	2.6081	1.01531
Z01521	3.02	3.0368	3.0085	0.973868
Z01524	3.0352	3.2199	3.1648	1.34772
Z01525	4.0722	4.0875	4.1059	1.08069
Z01526	2.6157	2.7652	2.5878	0.937778
Z01527	3.4927	3.5237	3.5236	1.07374
Z01531	2.8858	2.8572	2.8196	0.858618
Z01533	2.9019	2.8683	2.7783	0.752315
Z01536	3.182	3.2069	3.201	1.04472
Z01537	2.9745	3.0193	3.0003	1.06121
Z01541	2.9151	3.0167	3.0327	1.31099
Z01545	3.0251	2.9562	3.0292	1.00949
Z01546	3.9554	3.9987	4.0127	1.14104
Z01549	3.0452	3.0341	2.8998	0.715484
Z01550	2.7389	2.7082	2.6151	0.751969
Z01551	3.3189	3.3814	3.2745	0.902818
Z01553	3.516	3.5565	3.6047	1.22659
Z01554	3.4011	3.3945	3.3647	0.919602
Z01561	3.2739	3.3006	3.2958	1.05172
Z01562	3.0661	3.0917	3.0483	0.959843
Z01568	3.6085	3.6628	3.6959	1.22293
Z01569	3.8267	3.8431	3.8672	1.09774
Z01572	3.2465	3.2359	3.276	1.07029
Z01574	2.7231	2.5666	2.6169	0.783069
Z01575	2.9545	2.9372	2.8858	0.85369
Z01579	3.6924	3.6574	3.7316	1.09446
Z01584	2.8481	2.8064	2.7872	0.869161
Z01586	3.5752	3.4715	3.4195	0.698715
Z01587	3.4874	3.414	3.3877	0.794877
Z01588	2.8159	2.8939	2.8113	0.989464
Z01590	2.6895	2.627	2.6614	0.937346
Z01592	3.6437	3.5916	3.5373	0.782708
Z01593	2.8462	2.8417	2.8737	1.06537
Z01596	2.6354	2.6021	2.5834	0.887156
Z01599	4.0899	4.1126	4.1175	1.06561
Z01604	3.1252	3.1337	3.0632	0.866962
Z01616	3.1848	3.1676	3.1973	1.0292
Z01620	3.9565	3.8561	3.7996	0.696787
Z01621	2.8393	2.7696	2.5588	0.524204
Z01622	4.073	4.0805	4.0906	1.04136
Z01624	2.7267	2.7673	2.7404	1.03205
Z01625	3.5486	3.6269	3.6722	1.32923
Z01629	3.1671	3.1375	3.0691	0.797995
Z01645	3.1714	3.1727	3.1222	0.892894
Z01650	3.5748	3.5775	3.5561	0.957856
Z01654	2.5884	2.627	2.6309	1.10281
Z01655	2.9757	2.8597	2.7847	0.644169
Z01657	3.5126	3.4605	3.5542	1.10053
Z01658	2.9768	2.8624	2.9266	0.890841
Z01661	2.6475	2.642	2.7257	1.19729
Z01662	2.7667	2.7887	2.7697	1.00693
Z01664	2.9799	2.9992	3.0366	1.13946
Z01665	2.8953	2.8566	2.8223	0.845279
Z01666	3.4237	3.4924	3.493	1.17301
Z01668	3.2459	3.2527	3.2885	1.10306
Z01671	2.8222	2.7499	2.8216	0.998619
Z01672	3.0908	3.0529	3.0479	0.905941
Z01677	2.8415	2.8099	2.808	0.925763
Z01678	3.5562	3.5936	3.5833	1.06439
Z01680	2.6575	2.6566	2.6868	1.06979
Z01681	2.9123	2.959	2.9383	1.0617
Z01682	3.0349	3.0393	3.0672	1.07721
Z01688	2.851	2.9301	2.8181	0.927043
Z01690	2.681	2.6742	2.6898	1.02047
Z01692	3.686	3.6523	3.6561	0.933469
Z01693	3.7594	3.7045	3.7104	0.893305
Z01696	3.0567	3.1867	3.1712	1.30167
Z01697	2.6782	2.7326	2.5821	0.801493
Z01701	2.7636	2.7129	2.7686	1.01158
Z01707	2.7229	2.8535	2.8641	1.3842
Z01708	2.954	2.8959	2.8293	0.750412
Z01710	2.9656	3.0447	3.036	1.17598
Z01711	3.1721	3.1503	3.1567	0.965162
Z01712	3.482	3.5159	3.4994	1.04088
Z01713	2.8812	2.8044	2.8106	0.849963
Z01717	3.522	3.5085	3.4693	0.885727
Z01718	3.3082	3.359	3.3168	1.02
Z01724	3.8972	3.8761	3.8852	0.972747
Z01726	2.9126	2.9878	2.899	0.96917
Z01734	2.7735	2.7841	2.7727	0.99816
Z01736	2.7361	2.5142	2.6719	0.862581
Z01739	3.4327	3.3989	3.3983	0.923847
Z01742	3.8211	3.849	3.8677	1.11327
Z01745	2.7732	2.6791	2.5756	0.634454
Z01748	2.8441	2.9481	2.9253	1.20559
Z01755	3.6312	3.7028	3.7128	1.2067
Z01756	3.6489	3.6794	3.6814	1.07771
Z01758	3.2632	3.2579	3.2517	0.973868
Z01759	3.4921	3.4922	3.5278	1.08568
Z01760	3.5713	3.5993	3.5987	1.06512
Z01762	3.56	3.5574	3.5815	1.05075
Z01765	3.1045	3.0569	3.0552	0.892689
Z01766	2.8793	2.8132	2.9022	1.05414
Z01767	3.8037	3.8679	3.8741	1.17598
Z01769	2.5121	2.7307	2.7581	1.76198
Z01775	2.9165	2.8253	2.766	0.707131
Z01776	2.5959	2.774	2.6252	1.06979
Z01777	2.8246	2.8692	2.8788	1.13292
Z01778	2.8473	2.7579	2.7523	0.803526
Z01781	2.8232	2.7906	2.7555	0.855658
Z01782	2.8788	2.9341	2.9299	1.12486
Z01783	3.8414	3.8824	3.8281	0.96984
Z01785	3.0056	2.9678	2.904	0.791407
Z01786	3.0745	3.0215	3.0382	0.919814
Z01792	3.2889	3.3035	3.2938	1.01135
Z01794	3.1695	3.1448	3.1207	0.893717
Z01795	3.1443	3.2058	3.1098	0.923634
Z01797	4.5901	4.5853	4.6216	1.07523
Z01799	2.7356	2.6975	2.5682	0.680143
Z01800	2.7765	2.7174	2.6623	0.768776
Z01802	2.6475	2.6057	2.6553	1.01812
Z01803	3.0192	2.9914	3.0346	1.0361
Z01806	3.0826	3.0798	3.0531	0.934329
Z01808	3.127	3.1354	3.1793	1.12798
Z01811	4.0339	4.0871	4.0634	1.07029
Z01814	2.9227	2.932	2.9114	0.974316
Z01815	4.1313	4.1242	4.1096	0.951262
Z01819	2.8608	2.8798	2.8294	0.930251
Z01821	2.8558	2.8731	2.7796	0.839073
Z01822	2.6581	2.7273	2.685	1.0639
Z01823	2.7423	2.6777	2.7204	0.950824
Z01824	3.0689	3.0617	3.0638	0.988325
Z01831	3.2171	3.1831	3.1541	0.864968
Z01832	2.5696	2.6433	2.6073	1.09069
Z01835	3.2224	3.264	3.8711	4.45349
Z01836	3.0259	2.9541	2.817	0.618159
Z01837	3.5182	3.5727	3.5639	1.11096
Z01839	2.7343	2.7882	2.78	1.11096
Z01840	3.5143	3.4983	3.4935	0.953235
Z01842	2.4688	2.4907	2.8585	2.45301
Z01843	3.7481	3.8632	3.8764	1.34369
Z01847	2.625	2.6164	2.6336	1.02
Z01850	3.0405	3.059	3.0552	1.03443
Z01851	3.2985	3.1952	3.1488	0.708435
Z01852	3.2623	3.2795	3.308	1.11096
Z01857	3.2896	3.2867	3.3215	1.07622
Z01858	2.8324	2.8895	2.8448	1.02896
Z01859	2.9599	2.9687	2.9912	1.07473
Z01862	3.3657	3.3472	3.3248	0.910123
Z01863	3.0549	3.1647	3.1772	1.32526
Z01864	2.9416	2.7904	2.7426	0.632412
Z01868	3.3027	3.2366	3.2439	0.873373
Z01875	3.0914	3.0806	3.0518	0.912851
Z01877	2.82	2.7449	2.7953	0.944713
Z01879	3.0431	3.0483	3.0797	1.08793
Z01887	2.7538	2.8098	2.8009	1.11455
Z01888	3.2963	3.2617	3.2659	0.932395
Z01890	3.4713	3.3838	3.4186	0.885727
Z01892	3.0557	3.0393	3.0256	0.933039
Z01894	3.1923	3.1682	3.1393	0.885116
Z01895	2.6899	2.7216	2.6212	0.85369
Z01897	2.7563	2.7138	2.6943	0.866962
Z01898	3.6642	3.6091	3.6359	0.936915
Z01900	3.5914	3.5845	3.5585	0.927043
Z01901	2.8685	2.8911	2.8755	1.01625
Z01902	3.0214	3.047	3.0514	1.07152
Z01906	3.0161	3.0129	3.0014	0.966718
Z01912	3.3532	3.2278	3.2147	0.726942
Z01913	4.6738	4.6478	4.626	0.895777
Z01914	2.8287	2.8257	2.8707	1.10154
Z01915	3.0168	2.9951	2.9372	0.83253
Z01916	2.8957	2.8971	2.9217	1.0617
Z01917	3.6531	3.6478	3.6533	1.00046
Z01918	2.9869	2.9728	2.9345	0.886339
Z01920	3.2175	3.1739	3.2016	0.964051
Z01921	3.4149	3.4291	3.488	1.18331
Z01922	2.9571	2.8869	2.9242	0.927043
Z01928	2.908	2.8952	2.9989	1.23282
Z01929	2.9928	2.9683	2.9273	0.860003
Z01930	2.881	2.9063	2.8116	0.852315
Z01931	4.5262	4.5824	4.5412	1.03514
Z01933	3.0123	2.9333	2.9572	0.880846
Z01938	2.9954	2.9746	3.0043	1.0207
Z01939	3.4834	3.4571	3.4415	0.90803
Z01940	3.5172	3.4628	3.4356	0.828705
Z01941	3.158	3.2394	3.2086	1.12357
Z01943	2.7795	2.4839	2.6136	0.682496
Z01944	3.6821	3.6794	3.7074	1.05999
Z01945	2.9042	2.953	2.9139	1.02259
Z01946	3.6237	3.5438	3.5407	0.826038
Z01949	3.591	3.6039	3.5982	1.01672
Z01950	2.6537	2.7214	2.6952	1.10027
Z01951	3.0621	2.8565	2.8966	0.683125
Z01953	3.5057	3.3937	3.4336	0.847032
Z01955	2.8684	2.8785	2.8585	0.977462
Z01956	2.9756	2.9875	3.0501	1.18713
Z01961	3.1923	3.127	3.0356	0.697108
Z01963	3.4853	3.5079	3.5113	1.0617
Z01965	2.7356	2.6035	2.6868	0.893717
Z01966	2.8214	2.8391	2.823	1.00369
Z01967	2.8671	2.7557	2.8067	0.870162
Z01969	3.3409	3.2614	3.2202	0.757356
Z01970	2.7956	2.7522	2.7776	0.959401
Z01974	2.677	2.6556	2.6424	0.923422
Z01976	3.0101	2.899	2.9633	0.897842
Z01978	4.3197	4.427	4.4642	1.39476
Z01984	3.9972	3.9479	3.9081	0.814517
Z01986	4.7526	4.8165	4.841	1.22574
Z01987	2.8083	2.7344	2.8675	1.14604
Z01990	2.8092	2.7486	2.8311	1.05172
Z01991	2.8663	2.9289	2.867	1.00161
Z01993	3.4592	3.3324	3.4709	1.02731
Z01995	3.0751	3.1229	2.9696	0.784332
Z01997	2.8504	2.8758	2.8641	1.03205
Z01999	3.3196	3.2995	3.2903	0.93476
Z02000	2.6069	2.6082	2.654	1.11455
Z02001	3.5123	3.5134	3.5169	1.01065
Z02002	2.8487	2.978	2.9661	1.31039
Z02003	2.9723	3.0039	3.0366	1.15958
Z02005	3.8739	3.9506	3.9478	1.1855
Z02006	3.8326	3.855	3.8718	1.09446
Z02008	3.3244	3.3196	3.326	1.00369
Z02009	2.8381	2.8144	2.8462	1.01883
Z02010	3.2322	3.2498	3.263	1.07349
Z02011	2.7896	2.7698	2.8019	1.02873
Z02013	2.8004	2.7007	2.8463	1.11148
Z02015	3.1712	3.1378	3.1449	0.941239
Z02016	3.2756	3.2554	3.2331	0.906776
Z02018	3.6185	3.6199	3.6077	0.975439
Z02020	2.6732	2.6851	2.7207	1.11558
Z02021	2.9808	2.9474	2.9419	0.914324
Z02023	3.4064	3.4212	3.3962	0.976787
Z02024	2.6733	2.6212	2.6286	0.902194
Z02025	2.5744	2.692	2.6705	1.24767
Z02028	3.2251	3.1055	3.0015	0.597585
Z02029	3.1323	3.0862	3.0833	0.893305
Z02030	3.1968	3.208	3.2937	1.24997
Z02031	3.7848	3.807	3.8124	1.06561
Z02032	2.6644	2.714	2.7066	1.10205
Z02033	3.7279	3.7453	3.7103	0.960285
Z02035	2.8125	2.8822	2.8265	1.03276
Z02036	3.2049	3.1996	3.3149	1.28825
Z02038	3.3637	3.3669	3.3788	1.03538
Z02040	3.0316	3.0218	3.0697	1.09169
Z02041	2.6995	2.6787	2.7477	1.11738
Z02045	3.3105	3.3492	3.387	1.19261
Z02046	2.8096	2.8471	2.7889	0.953455
Z02047	2.9563	2.8861	2.848	0.779292
Z02049	2.9039	2.9625	2.9472	1.10484
Z02050	2.744	2.8004	2.6891	0.881252
Z02051	2.9278	2.9622	2.9497	1.05172
Z02052	3.2293	3.238	3.213	0.963163
Z02053	3.6395	3.664	3.6688	1.06979
Z02056	2.7358	2.6623	2.4889	0.56637
Z02057	3.4783	3.4355	3.4584	0.955213
Z02058	3.1764	3.1956	3.1686	0.9822
Z02061	3.1857	3.1778	3.2215	1.08593
Z02066	3.0159	3.0671	2.9781	0.916643
Z02067	3.2139	3.2027	3.189	0.944278
Z02069	2.6714	2.7851	2.7657	1.24251
Z02070	3.0339	2.9428	2.9529	0.829851
Z02071	3.2757	3.1683	3.1412	0.733669
Z02073	2.846	2.7688	2.7437	0.790133
Z02074	2.8366	2.9279	2.9644	1.34215
Z02077	2.9223	2.8893	2.9556	1.07969
Z02078	3.1704	3.161	3.2044	1.08143
Z02082	2.998	2.9969	2.9334	0.861787
Z02084	2.6739	2.7726	2.6702	0.991517
Z02085	3.4379	3.4058	3.3583	0.83253
Z02086	3.0226	3.0886	3.0548	1.07696
Z02087	3.5044	3.4887	3.521	1.03896
Z02088	2.9862	2.9843	2.9467	0.913061
Z02089	3.4778	3.4833	3.5308	1.1298
Z02090	2.7953	2.8819	2.8037	1.01953
Z02091	2.9196	3.0598	3.0103	1.23225
Z02092	3.2749	3.2669	3.3281	1.13032
Z02093	2.6715	2.456	2.7991	1.34153
Z02094	3.7111	3.696	3.7104	0.998389
Z02095	3.1332	3.1559	3.1687	1.08518
Z02096	2.9147	2.9525	3.0578	1.39027
Z02097	2.5603	2.6967	2.6536	1.23965
Z02098	2.7661	2.7447	2.7623	0.991288
Z02099	2.8842	2.9514	2.8435	0.910542
Z02100	3.3557	3.4004	3.3804	1.05852
Z02101	2.8818	2.9457	2.9309	1.1197
Z02103	2.5802	2.5856	2.6823	1.26503
Z02106	2.7049	2.7967	2.8085	1.2694
Z02107	2.9635	3.0029	3.0275	1.15878
Z02109	3.8425	3.8302	3.8744	1.07622
Z02110	2.8922	2.8213	2.8645	0.93821
Z02111	2.5711	2.5816	2.6893	1.3128
Z02113	2.7192	2.6701	2.6272	0.809096
Z02114	3.4813	3.4622	3.4506	0.931751
Z02115	3.0906	2.9351	2.9995	0.810774
Z02116	3.2231	3.2272	3.2232	1.00023
Z02117	2.9903	3.002	2.9902	0.99977
Z02118	3.2715	3.2213	3.16	0.773571
Z02119	3.1757	3.2054	3.1475	0.93713
Z02120	2.7971	2.8035	2.7945	0.994031
Z02124	3.1163	3.1098	3.0942	0.950386
Z02128	2.7448	2.6068	2.848	1.26824
Z02130	3.477	3.4402	3.4495	0.938642
Z02131	2.9897	2.9712	2.9524	0.917698
Z02134	2.8724	3.484	2.8567	0.964495
Z02136	3.1547	3.1827	3.142	0.971181
Z02137	3.3706	3.3511	3.3286	0.907821
Z02138	3.5509	3.6043	3.654	1.26794
Z02139	4.1114	4.1819	4.1988	1.22293
Z02141	3.0211	3.0336	3.0491	1.0666
Z02142	3.121	3.1136	3.075	0.899498
Z02144	3.4806	3.5052	3.5022	1.05099
Z02145	2.7259	2.7287	2.7534	1.06537
Z02146	3.1442	3.1813	3.1259	0.958738
Z02147	2.8488	2.9121	2.8379	0.975214
Z02148	3.0469	3.0417	3.0139	0.92683
Z02149	3.4551	3.5068	3.4688	1.03205
Z02152	2.9131	2.8603	2.846	0.856841
Z02153	3.0618	3.0576	2.9865	0.840814
Z02155	3.3926	3.4342	3.4367	1.10688
Z02156	3.4652	3.3795	3.3696	0.802417
Z02159	3.5767	3.4317	3.2971	0.525291
Z02162	3.1179	3.1268	3.0873	0.931966
Z02163	2.9506	2.9856	2.9327	0.959622
Z02164	2.8913	2.8105	2.8029	0.815831
Z02165	3.6771	3.728	3.7633	1.21955
Z02166	3.3105	3.3701	3.3747	1.15931
Z02167	3.0849	3.097	3.0878	1.0067
Z02168	2.9349	3.0247	2.9381	1.0074
Z02171	2.8622	2.8773	2.8015	0.869561
Z02172	3.4745	3.4738	3.4795	1.01158
Z02174	2.6934	2.5801	2.5789	0.768245
Z02180	2.6729	2.6724	2.6751	1.00508
Z02182	3.0724	3.0418	2.9852	0.818088
Z02183	3.2272	3.2639	3.2938	1.16574
Z02184	2.6823	2.828	2.7368	1.1337
Z02185	3.0351	2.9137	2.9951	0.912011
Z02188	3.3981	3.386	3.3549	0.905316
Z02189	2.9431	2.9349	2.9428	0.999309
Z02190	4.0706	4.0361	4.0622	0.980844
Z02192	3.2567	3.1497	3.0381	0.604505
Z02195	3.1697	3.1759	3.188	1.04304
Z02196	2.8407	2.7436	2.7502	0.811895
Z02197	2.8702	2.7795	2.7642	0.78343
Z02198	3.2237	3.2366	3.2997	1.19124
Z02202	2.6901	2.7066	2.6941	1.00925
Z02205	2.763	2.652	2.5367	0.593882
Z02207	2.9346	2.9315	2.9375	1.0067
Z02209	3.1623	3.1472	3.0907	0.848008
Z02215	3.3938	3.4044	3.4104	1.03896
Z02216	3.4385	3.4362	3.4562	1.0416
Z02221	2.7739	2.6915	2.8643	1.2314
Z02223	3.9042	3.8862	3.8777	0.940806
Z02226	4.2297	4.167	4.1339	0.802047
Z02230	5.4688	5.6048	5.6945	1.68151
Z02235	3.224	3.253	3.2565	1.07771
Z02236	2.7692	2.786	2.7702	1.00231
Z02238	3.0301	3.0542	3.0497	1.04616
Z02239	3.8882	3.8797	3.7437	0.716968
Z02240	3.0016	3.0052	3.016	1.03371
Z02242	3.1686	3.195	3.1762	1.01765
Z02244	3.5422	3.6361	3.6403	1.25343
Z02246	3.1775	3.0947	3.1941	1.03896
Z02254	3.0297	3.0112	3.0387	1.02094
Z02255	3.8132	3.9656	4.0069	1.56207
Z02256	2.8392	2.8457	2.8425	1.00763
Z02259	3.1765	3.2108	3.2091	1.07795
Z02260	3.0739	3.0774	3.0382	0.921086
Z02263	3.3891	3.385	3.3387	0.89043
Z02264	2.7676	2.8406	2.6877	0.831955
Z02265	3.3031	3.2227	3.199	0.786865
Z02266	3.0611	3.0958	3.1113	1.12254
Z02268	3.1292	3.0734	3.0409	0.816018
Z02272	3.1263	3.1241	3.0699	0.878213
Z02275	3.09	3.1208	3.0266	0.864172
Z02276	3.143	3.1512	3.0644	0.834449
Z02278	3.5654	3.5485	3.5225	0.905941
Z02279	2.8705	2.9312	2.8622	0.98107
Z02282	2.827	2.9023	2.9013	1.18659
Z02283	2.7253	2.7202	2.8823	1.43549
Z02284	3.2037	3.0113	2.9558	0.565067
Z02285	2.9202	2.9952	2.9305	1.024
Z02286	2.7367	2.4331	2.7838	1.11455
Z02287	3.0819	3.0856	3.0954	1.03157
Z02288	3.8539	3.7686	3.7466	0.781088
Z02291	2.8214	2.7328	2.7387	0.826609
Z02293	3.0658	2.9	2.8253	0.574778
Z02298	3.3695	3.3703	3.4266	1.14051
Z02300	3.4415	3.1249	3.1255	0.483059
Z02301	3.4088	3.4511	3.4077	0.99747
Z02304	3.5356	3.5155	3.4386	0.799834
Z02305	3.5185	3.4897	3.49	0.936483
Z02306	3.0016	2.9435	3.0193	1.0416
Z02309	3.0384	3.034	3.019	0.956313
Z02311	2.8046	2.7602	2.6714	0.735868
Z02312	3.2464	3.1797	3.1751	0.848594
Z02313	3.1298	3.1243	3.1511	1.05027
Z02314	3.903	3.7467	3.7725	0.740457
Z02316	2.7339	2.7544	2.8165	1.20948
Z02317	2.7687	2.6926	2.7327	0.92045
Z02318	3.7142	3.6705	3.6856	0.936268
Z02319	2.8165	2.7795	2.6559	0.690876
Z02321	2.9771	2.9935	3.003	1.06145
Z02322	2.884	3.3388	3.6085	5.30274
Z02323	2.8903	2.9549	2.9775	1.22236
Z02324	2.8928	2.8774	2.9215	1.06832
Z02325	3.4102	3.3493	3.2954	0.767715
Z02326	2.746	2.7115	2.7073	0.914745
Z02327	3.2541	3.2744	3.2628	1.02023
Z02328	3.6414	3.6753	3.6396	0.995864
Z02330	3.1155	3.0467	3.1068	0.980167
Z02333	3.0024	2.8716	2.9616	0.910332
Z02335	2.8692	2.8419	2.8666	0.994031
Z02337	3.4001	3.4124	3.418	1.04208
Z02338	2.919	2.758	2.8609	0.874782
Z02340	2.8043	2.7554	2.768	0.919814
Z02341	3.6668	3.7054	3.737	1.17544
Z02342	3.2116	3.198	3.1735	0.91601
Z02343	2.9982	2.9993	3.0106	1.02896
Z02345	3.0782	2.9332	2.8812	0.635331
Z02346	3.6548	3.7053	3.7024	1.11584
Z02347	2.7015	2.6567	2.5052	0.636356
Z02348	2.7786	2.8779	2.8802	1.26357
Z02352	3.0332	2.9579	2.8891	0.717629
Z02354	3.0591	2.9796	2.908	0.706155
Z02358	2.8512	2.8109	2.7848	0.858223
Z02360	3.1206	3.1147	3.0715	0.8931
Z02363	3.3344	3.2931	3.3116	0.948855
Z02364	2.9319	2.924	2.8664	0.860003
Z02368	2.6537	2.8153	2.6273	0.941022
Z02369	3.0471	2.9975	2.9456	0.791589
Z02370	3.7886	3.7156	3.7163	0.846642
Z02371	2.745	2.731	2.8039	1.14525
Z02372	3.1074	3.0903	3.0691	0.915588
Z02375	2.6912	2.6804	2.7045	1.0311
Z02376	3.0343	2.9832	3.0087	0.942758
Z02377	3.3095	3.299	3.2883	0.952357
Z02378	3.8481	3.7714	3.7426	0.784332
Z02379	2.7747	2.7129	2.7189	0.879427
Z02380	2.9636	3.0642	2.9318	0.929394
Z02381	2.603	2.641	2.6902	1.22236
Z02382	3.1532	3.1467	3.154	1.00184
Z02383	3.5159	3.5648	3.5611	1.10969
Z02384	2.8138	2.8797	2.9344	1.32008
Z02385	3.6834	3.6454	3.6137	0.851726
Z02388	3.149	2.953	2.8498	0.502111
Z02390	3.3191	3.3336	3.3213	1.00508
Z02391	3.2973	3.3012	3.3364	1.09421
Z02392	2.8794	2.8668	2.8718	0.982653
Z02393	2.8255	2.7795	2.8188	0.984691
Z02395	2.735	2.8066	2.6721	0.865167
Z02396	3.1868	3.2396	3.1772	0.978138
Z02397	3.1046	3.1058	3.131	1.06267
Z02399	3.1614	3.0932	3.0683	0.807049
Z02400	2.8495	2.749	2.8366	0.970733
Z02402	3.0695	3.0786	3.1067	1.08943
Z02407	3.0953	3.0702	3.0662	0.93519
Z02410	3.0637	2.9839	2.9	0.685962
Z02411	3.5105	3.4823	3.476	0.923634
Z02413	3.3341	3.3527	3.3443	1.02376
Z02415	3.4736	3.4132	3.3376	0.731139
Z02419	2.8707	2.855	2.9248	1.13266
Z02420	3.4854	3.5408	3.5432	1.14235
Z02421	3.2875	3.3066	3.3194	1.07622
Z02423	3.4594	3.4657	3.4883	1.06881
Z02424	3.3232	3.3303	3.3887	1.16279
Z02425	2.8019	2.6692	2.7635	0.915377
Z02429	2.6419	2.6121	2.5755	0.858223
Z02431	2.8154	2.8127	2.8019	0.969393
Z02432	3.2593	3.3079	3.2586	0.998389
Z02433	2.9686	2.87	2.957	0.973644
Z02434	3.0166	2.9526	2.9305	0.820163
Z02435	2.7904	2.81	2.9048	1.30137
Z02436	3.3255	3.3116	3.3366	1.02589
Z02439	3.0677	3.0903	3.0157	0.887156
Z02443	3.5393	3.4489	3.3891	0.70762
Z02444	3.9284	3.8364	3.8229	0.784332
Z02447	2.8822	2.7407	2.6959	0.651178
Z02452	3.9995	4.0209	4.1111	1.293
Z02454	2.7115	2.725	2.9018	1.54989
Z02455	3.0873	3.0198	3.056	0.930465
Z02458	2.9682	2.9237	2.9602	0.981748
Z02460	3.3344	3.33	3.3555	1.04978
Z02461	2.8158	2.557	2.9951	1.51112
Z02463	2.9544	3.0008	2.9651	1.02494
Z02467	3.8232	3.835	3.8623	1.09421
Z02468	2.783	2.7615	2.8743	1.23396
Z02469	3.3825	3.4119	3.3762	0.985598
Z02472	3.8403	3.7947	3.7828	0.875992
Z02473	3.1363	3.2051	3.2501	1.29957
Z02474	2.7517	2.6425	2.5297	0.599791
Z02475	2.9386	2.8175	2.8649	0.843918
Z02476	3.307	3.349	3.3064	0.998619
Z02477	2.8555	2.8176	2.7653	0.812456
Z02483	3.3267	3.3198	3.2997	0.939723
Z02490	2.8658	2.7962	2.682	0.654938
Z02491	3.0121	3.0177	3.0068	0.98787
Z02492	2.7449	2.5966	2.6678	0.837336
Z02493	3.2822	3.1845	3.2491	0.926616
Z02495	3.4893	3.4851	3.4744	0.966273
Z02497	2.7324	2.7242	2.7111	0.952138
Z02498	3.1131	3.0748	3.0907	0.94973
Z02500	2.8444	2.724	2.8105	0.924911
Z02502	3.1111	3.0771	3.0153	0.802047
Z02503	3.6347	3.6293	3.6376	1.0067
Z02504	3.164	3.1462	3.1168	0.897016
Z02508	3.218	3.1472	3.0863	0.738414
Z02509	3.0352	3.038	3.0399	1.01088
Z02512	3.4514	3.2695	3.3084	0.719449
Z02514	3.1752	3.0821	3.0575	0.762606
Z02515	3.1261	3.1215	3.0986	0.938642
Z02516	3.5004	3.4977	3.4636	0.918756
Z02518	2.8479	2.798	2.8741	1.06218
Z02519	3.1695	3.1076	3.1223	0.897016
Z02521	2.6172	2.5818	2.6905	1.18386
Z02523	3.4934	3.3383	3.2583	0.581969
Z02525	2.7597	2.8044	2.7399	0.955432
Z02526	3.0212	3.1628	3.1748	1.4243
Z02529	3.3429	3.434	3.4692	1.33752
Z02530	3.064	3.022	3.0603	0.991517
Z02531	2.9723	2.9639	2.9301	0.907403
Z02532	3.2967	3.3331	3.3229	1.06218
Z02533	3.0221	3.0959	3.0199	0.994947
Z02534	3.0883	2.9682	2.919	0.677174
Z02535	3.2579	3.1343	3.0522	0.62273
Z02536	3.0665	2.964	3.0444	0.950386
Z02537	2.8722	2.947	2.9035	1.07473
Z02538	3.158	3.1297	3.1243	0.925337
Z02539	2.7768	2.7438	2.7524	0.945366
Z02540	3.4354	3.27	3.3121	0.752835
Z02544	3.0346	3.044	3.0511	1.03872
Z02545	3.6035	3.6459	3.5921	0.974092
Z02546	3.0977	2.9307	2.8887	0.618016
Z02550	2.9514	2.9786	2.8755	0.839653
Z02554	2.7839	2.7667	2.8394	1.13632
Z02555	3.2798	3.1241	3.0412	0.577298
Z02561	2.7257	2.6943	2.6789	0.897842
Z02565	3.7255	3.6651	3.6796	0.899705
Z02570	2.7213	2.7672	2.6069	0.768422
Z02571	3.0963	3.059	3.1109	1.03419
Z02572	2.8851	2.8136	2.7609	0.751277
Z02574	2.9295	2.8369	2.8312	0.797444
Z02575	3.5108	3.5149	3.5187	1.01836
Z02578	3.1616	3.1779	3.1585	0.992887
Z02582	2.6963	2.7454	2.7968	1.26038
Z02583	2.7826	2.5281	2.7079	0.841977
Z02586	2.6313	2.7265	2.6503	1.04472
Z02587	3.2325	3.2109	3.1688	0.863575
Z02588	3.0696	3.0249	3.059	0.975888
Z02590	2.7568	2.8107	2.8621	1.27438
Z02592	3.0843	3.0867	3.0205	0.863376
Z02593	2.9726	3.0161	2.9738	1.00277
Z02594	3.2783	3.2673	3.2878	1.02212
Z02595	2.6991	2.7203	2.7026	1.00809
Z02597	3.2964	3.2831	3.2764	0.954993
Z02598	3.328	3.2572	3.2582	0.85153
Z02599	3.4023	3.4238	3.4142	1.02778
Z02600	3.1466	3.2087	3.2937	1.40314
Z02601	3.0081	3.0269	3.0952	1.22208
Z02603	2.8677	2.887	2.8954	1.06586
Z02604	2.8103	2.7619	2.759	0.888587
Z02605	2.8269	2.9252	2.9124	1.21759
Z02606	3.0149	2.9274	2.9162	0.79671
Z02607	3.0307	2.8508	2.9508	0.831955
Z02609	3.221	3.1737	3.1328	0.816206
Z02611	3.2446	3.2738	3.2599	1.03586
Z02612	2.9729	2.9437	2.9812	1.0193
Z02614	3.5252	3.5953	3.6088	1.21227
Z02615	3.0448	3.0353	2.9998	0.901571
Z02617	3.1159	3.0659	3.0258	0.812643
Z02618	3.424	3.4477	3.4207	0.99243
Z02619	2.8361	2.6987	2.6167	0.603393
Z02620	3.0879	3.1286	3.1221	1.08193
Z02624	3.3389	3.3016	3.3073	0.929822
Z02626	2.6357	2.809	2.6121	0.947109
Z02627	3.3597	3.2236	3.2095	0.70762
Z02630	2.9643	3.1104	3.0528	1.22603
Z02631	3.3226	3.3279	3.3385	1.03729
Z02637	3.2093	3.1134	3.0098	0.631684
Z02643	3.6111	2.8541	2.934	0.210329
Z02644	3.1107	3.1495	3.1342	1.0556
Z02646	2.9223	2.8637	2.8591	0.86457
Z02647	3.1106	3.1087	3.6925	3.81856
Z02650	2.9583	2.998	2.9213	0.918333
Z02651	3.2528	3.2805	3.2808	1.0666
Z02652	3.1586	3.1244	3.1604	1.00415
Z02653	2.5682	2.8031	2.6239	1.13684
Z02654	3.521	3.4366	3.446	0.841395
Z02656	4.1076	4.1753	4.0706	0.918333
Z02657	3.1413	3.0265	2.9005	0.574381
Z02658	3.0494	2.8197	2.9216	0.745075
Z02659	3.6647	3.4861	3.4161	0.564157
Z02660	3.1023	3.0291	3.0682	0.924485
Z02661	3.0582	2.999	2.8542	0.625173
Z02662	2.8263	2.8744	2.8863	1.14815
Z02664	3.0671	3.1191	3.1278	1.15001
Z02665	2.8468	2.7397	2.742	0.785597
Z02666	3.2213	3.2904	3.3393	1.3122
Z02667	3.4408	3.3977	3.41	0.931537
Z02668	3.6256	3.613	3.6068	0.957635
Z02670	2.9644	2.9349	2.9756	1.02612
Z02671	3.3843	3.3866	3.3728	0.973868
Z02672	3.9491	3.8275	3.8103	0.72644
Z02676	2.9606	2.9358	2.8669	0.805935
Z02678	3.3678	3.3937	3.3186	0.892894
Z02679	3.8918	3.9487	3.9702	1.19784
Z02681	2.9327	2.8985	2.9575	1.05877
Z02682	3.5008	3.5207	3.5586	1.14235
Z02683	2.8154	2.8587	2.9239	1.28381
Z02684	3.1343	3.162	3.1391	1.01111
Z02686	3.646	3.6594	3.6543	1.0193
Z02691	4.2755	4.2367	4.2093	0.858618
Z02692	3.2132	3.1747	3.208	0.988098
Z02693	3.0122	2.9724	3.0427	1.07275
Z02695	5.2355	5.3189	5.3358	1.2598
Z02696	3.2964	3.2745	3.2799	0.96272
Z02698	3.6818	3.6403	3.6735	0.98107
Z02703	3.2497	3.1822	3.193	0.877607
Z02704	3.0758	3.0672	3.0354	0.911171
Z02705	3.1091	3.059	3.0623	0.897842
Z02706	3.2583	3.1171	3.1059	0.704044
Z02709	3.3967	3.4808	3.4834	1.22096
Z02711	2.8506	2.8473	2.8363	0.967609
Z02712	3.4544	3.3897	3.3389	0.766479
Z02715	2.7232	2.7499	2.7144	0.979941
Z02716	3.1974	3.2029	3.2214	1.05682
Z02718	3.0719	3.051	3.0275	0.902818
Z02719	2.6027	2.7402	2.7223	1.31704
Z02720	3.4051	3.4224	3.4616	1.13894
Z02722	2.8147	2.7338	2.6396	0.66819
Z02724	3.6305	3.5688	3.5429	0.817335
Z02725	4.1574	4.2157	4.2456	1.22518
Z02727	3.7819	3.8098	3.8238	1.10129
Z02732	3.0061	2.9461	3.1424	1.36867
Z02733	3.5896	3.5938	3.6085	1.04448
Z02734	3.7713	3.82	3.8191	1.11635
Z02735	3.1487	3.1438	3.1788	1.07177
Z02737	3.8767	3.7361	3.6586	0.605202
Z02738	2.9582	2.9164	2.9086	0.892072
Z02741	2.7557	2.6131	2.6969	0.873373
Z02744	3.1869	3.1727	3.1903	1.00786
Z02745	2.8584	2.8125	2.8183	0.911801
Z02748	3.2457	3.1959	3.1043	0.722104
Z02751	2.9677	3.002	3.0156	1.11661
Z02752	2.8534	2.8783	2.8421	0.974316
Z02754	2.7119	2.9455	2.9243	1.6308
Z02755	3.6734	3.5993	3.5433	0.74114
Z02756	2.8898	2.8198	2.8793	0.976113
Z02758	4.2409	4.2065	4.1911	0.891661
Z02762	3.8385	3.8258	3.821	0.960506
Z02763	3.2215	3.2739	3.2401	1.04376
Z02764	2.9349	2.9186	2.9285	0.985372
Z02765	3.8811	3.8372	3.8443	0.918756
Z02767	2.8439	2.7962	2.6676	0.666346
Z02768	2.8562	2.7164	2.8245	0.929608
Z02771	2.7399	2.7596	2.7405	1.00138
Z02772	2.6675	2.603	2.5995	0.855067
Z02783	3.1077	3.0762	3.1151	1.01719
Z02787	3.2042	3.1322	3.0374	0.681083
Z02791	2.7179	2.623	2.4861	0.586408
Z02794	3.6052	3.609	3.6229	1.0416
Z02798	2.9178	2.8983	2.8503	0.856052
Z02800	3.0476	3.0592	2.9397	0.78001
Z02801	2.8326	2.635	2.9054	1.1825
Z02803	3.0075	2.9408	2.9909	0.962498
Z02807	2.6586	2.5965	2.6761	1.04112
Z02808	3.9401	4.0076	4.0412	1.26212
Z02810	2.8278	2.806	2.7434	0.823379
Z02811	3.1887	3.2312	3.2356	1.11404
Z02812	3.4231	3.3194	3.368	0.880846
Z02813	4.3895	4.3839	4.4105	1.04954
Z02814	2.5866	2.6574	2.6453	1.14472
Z02815	3.3211	3.2312	3.2354	0.820918
Z02817	2.8082	2.847	2.4864	0.47665
Z02818	3.1988	3.208	3.1922	0.984918
Z02819	3.072	3.1299	3.1706	1.25487
Z02821	3.0845	3.1559	3.058	0.940806
Z02823	3.2581	3.2477	3.2104	0.895983
Z02828	2.9469	2.9948	2.9367	0.976787
Z02833	4.0253	4.0513	4.1223	1.25026
Z02837	2.419	2.7208	2.6865	1.8514
Z02838	3.1683	3.1072	3.0968	0.848203
Z02839	2.9119	3.0229	2.9944	1.20921
Z02841	2.7634	2.6216	2.6864	0.837529
Z02843	2.8068	2.7575	2.8345	1.06586
Z02847	3.1869	3.1948	3.0829	0.787046
Z02850	2.9016	2.9248	3.0398	1.37467
Z02851	3.3024	3.2538	3.268	0.923847
Z02852	2.8593	2.9287	2.9259	1.16574
Z02853	3.0055	2.884	2.9738	0.929608
Z02854	3.0598	2.9857	3.0509	0.979716
Z02856	2.6803	2.6876	2.6687	0.973644
Z02857	3.897	3.7554	3.7543	0.719946
Z02858	3.4479	3.4759	3.4557	1.01812
Z02861	5.2767	5.373	5.3831	1.27761
Z02862	3.5233	3.4515	3.4522	0.848985
Z02863	3.0765	3.0439	3.0633	0.970063
Z02867	3.4169	3.357	3.3964	0.953894
Z02868	3.1804	3.2074	3.1854	1.01158
Z02869	3.7525	3.7747	3.7261	0.941022
Z02870	2.6096	2.6235	2.6111	1.00346
Z02872	3.5608	3.2076	3.143	0.38212
Z02876	2.7576	2.8195	2.8058	1.11738
Z02878	4.4959	4.3969	4.3742	0.755614
Z02880	4.402	4.4107	4.405	1.00693
Z02886	2.9281	2.8253	2.9102	0.959622
Z02887	2.896	2.9877	2.8469	0.8931
Z02888	2.7133	2.6725	2.6752	0.91601
Z02889	3.5005	3.5365	3.5585	1.14288
Z02892	3.0949	3.0423	3.0547	0.911591
Z02894	3.1373	3.1543	3.0838	0.884097
Z02895	2.7672	2.8293	2.8783	1.29152
Z02896	2.8144	2.7337	2.8801	1.16332
Z02897	4.2284	4.2433	4.246	1.04136
Z02898	2.7845	2.7185	2.6894	0.803341
Z02899	3.3973	3.3934	3.3752	0.950386
Z02900	3.4661	3.3582	3.2935	0.672048
Z02902	4.0286	4.044	4.0007	0.937778
Z02903	3.5689	3.5905	3.5883	1.04568
Z02906	3.2872	3.2183	3.1722	0.767361
Z02908	3.7207	3.7158	3.6918	0.935621
Z02910	2.8181	2.6679	2.7299	0.816206
Z02911	3.04	3.0053	2.8795	0.691035
Z02914	2.9925	2.9673	2.9087	0.824518
Z02915	3.4163	3.4215	3.4401	1.05633
Z02916	3.6377	3.6636	3.6697	1.07647
Z02917	3.4228	3.4169	3.3823	0.910961
Z02918	3.4621	3.4456	3.4447	0.960727
Z02924	3.7144	3.7162	3.7474	1.07895
Z02925	2.8821	2.7996	2.8083	0.843723
Z02926	3.4245	3.3327	3.1945	0.588844
Z02928	2.8753	2.8087	2.8406	0.923209
Z02929	2.7276	2.7391	2.7914	1.15824
Z02930	3.0219	3.045	3.0478	1.06145
Z02931	2.8305	2.6706	2.7117	0.760677
Z02932	3.5408	3.595	3.5459	1.01181
Z02937	3.9826	4.0567	4.0231	1.09774
Z02939	2.7735	2.8078	2.7648	0.980167
Z02941	3.5219	3.4757	3.4671	0.881455
Z02943	3.0087	3.0212	3.0357	1.06414
Z02944	3.3877	3.3543	3.3571	0.931966
Z02947	2.6863	2.7107	2.7493	1.15611
Z02948	2.8365	2.9679	2.6805	0.698232
Z02949	2.9268	2.8911	2.9328	1.01391
Z02951	4.2151	4.2625	4.2058	0.978814
Z02952	4.3952	4.3576	4.3188	0.838687
Z02955	3.5719	3.5069	3.4528	0.760151
Z02958	2.9448	2.7347	2.8115	0.735699
Z02960	3.038	2.9294	2.8734	0.684542
Z02962	4.2916	4.3875	4.4631	1.48423
Z02963	5.4686	5.6158	5.7259	1.80842
Z02966	3.497	3.4654	3.4849	0.972523
Z02970	2.8729	2.8458	2.8969	1.05682
Z02971	3.1112	3.0838	3.0915	0.955652
Z02972	3.8498	3.957	3.7591	0.811521
Z02973	3.3921	3.2499	3.2725	0.759277
Z02974	2.8113	2.8812	2.8132	1.00438
Z02975	3.4758	3.4381	3.4852	1.02188
Z02976	3.9053	3.8603	3.8476	0.875588
Z02979	3.8474	3.862	3.8686	1.05003
Z02980	3.0574	3.0368	2.9384	0.760326
Z02981	3.4928	3.5787	3.6063	1.29867
Z02982	3.2024	3.1897	3.2241	1.05124
Z02983	3.8753	3.9477	3.9264	1.12486
Z02984	2.8546	2.976	2.7945	0.870763
Z02985	3.3503	3.0858	3.0324	0.48095
Z02986	3.5199	3.5974	3.6089	1.22744
Z02987	3.1976	3.2531	3.2794	1.20726
Z02991	4.396	4.3895	4.4175	1.05075
Z02992	3.14	3.147	3.1841	1.10688
Z02993	3.279	3.2586	3.2351	0.903858
Z02995	3.2653	3.3199	3.2313	0.924698
Z02997	3.1101	3.1375	3.1065	0.991745
Z02999	2.948	3.0493	2.8747	0.844695
Z03003	2.794	2.7522	2.8116	1.04136
Z03004	3.4372	3.4146	3.4357	0.996552
Z03005	2.8125	2.8319	2.9359	1.32862
Z03009	3.006	3.0126	3.1194	1.29837
Z03012	3.3255	3.3813	3.4056	1.20254
Z03013	4.6459	4.6758	4.6923	1.11276
Z03015	2.9598	2.9593	2.9401	0.955652
Z03019	3.051	3.1033	3.0434	0.982653
Z03022	2.6302	2.6684	2.6821	1.12694
Z03026	3.0067	3.0158	3.0259	1.0452
Z03027	3.4246	3.432	3.4022	0.94973
Z03033	2.9563	2.9451	2.9677	1.0266
Z03037	2.661	2.6567	2.5885	0.846253
Z03049	2.7235	2.7347	2.6676	0.879225
Z03050	2.7014	2.6724	2.8151	1.29927
Z03060	2.6732	2.8119	2.7949	1.32343
Z03061	3.0265	2.8864	2.9963	0.932825
Z03063	3.3098	3.2623	3.2793	0.93218
Z03065	3.1367	3.1349	3.0962	0.910961
Z03066	3.3247	3.3196	3.3427	1.04232
Z03071	2.8096	2.7189	2.8076	0.995405
Z03073	3.7376	3.6544	3.6495	0.816394
Z03074	2.6777	2.639	2.6376	0.911801
Z03077	3.0735	2.985	2.9537	0.758927
Z03080	2.7112	2.759	2.8199	1.2844
Z03082	3.5467	3.5326	3.5039	0.90615
Z03086	2.5332	2.6371	2.769	1.72108
Z03087	3.8261	3.7415	3.6993	0.746793
Z03089	3.1388	3.1113	3.118	0.953235
Z03094	2.8635	2.8701	2.7709	0.807979
Z03095	2.98	2.7669	2.8525	0.74559
Z03096	4.0174	3.9537	3.9447	0.845863
Z03097	2.9752	3.0484	3.0549	1.20143
Z03098	2.5792	2.7611	2.5409	0.915588
Z03100	3.0728	3.0568	3.0632	0.978138
Z03101	3.5469	3.5035	3.462	0.822432
Z03102	3.4528	3.4994	3.4763	1.0556
Z03103	2.6728	2.4503	2.7516	1.19895
Z03104	3.0633	3.1005	3.1683	1.2735
Z03108	3.3724	3.3556	3.3539	0.958297
Z03109	2.604	2.5809	2.6345	1.07275
Z03110	2.9821	3.0207	2.9873	1.01205
Z03111	3.4079	3.421	3.4478	1.09623
Z03112	3.7257	3.713	3.7388	1.03062
Z03113	2.6923	2.8215	2.7297	1.08993
Z03118	3.034	3.064	3.0768	1.10357
Z03122	4.3064	4.3276	4.3875	1.20531
Z03123	2.9259	2.8664	2.8626	0.864371
Z03124	2.9227	2.8756	2.9682	1.11045
Z03125	2.6737	2.6634	2.5726	0.792319
Z03126	3.5452	3.5814	3.58	1.08343
Z03127	3.3126	3.451	3.4701	1.43714
Z03128	3.5824	3.5821	3.6311	1.11866
Z03129	3.8117	3.8622	3.9473	1.36647
Z03130	2.9675	2.8665	2.8147	0.703396
Z03131	3.3786	3.3804	3.4062	1.06561
Z03132	3.5949	3.7618	3.7874	1.55776
Z03133	3.7016	3.688	3.7107	1.02117
Z03135	2.8209	2.8063	2.8395	1.04376
Z03136	3.0309	3.024	2.9653	0.859805
Z03138	3.2812	3.2365	3.2361	0.901364
Z03139	2.8038	2.6926	2.773	0.931537
Z03141	2.9647	2.9842	2.9736	1.0207
Z03142	2.7605	2.8468	2.8672	1.2785
Z03147	3.5241	3.525	3.5342	1.02353
Z03148	3.0492	3.1841	3.1019	1.12902
Z03149	2.9505	2.9272	2.8635	0.818465
Z03150	2.8432	2.8254	2.8589	1.03681
Z03151	3.601	3.5798	3.5294	0.848008
Z03152	2.6117	2.6963	2.5636	0.895159
Z03153	3.2236	3.2615	3.3207	1.25055
Z03156	3.4306	3.4737	3.4441	1.03157
Z03157	3.7932	3.7339	3.8219	1.06832
Z03158	3.1583	3.1383	3.1981	1.09597
Z03160	3.3048	3.3511	3.4635	1.44112
Z03161	3.7463	3.7288	3.7758	1.07029
Z03164	4.1343	4.0645	4.0506	0.824708
Z03165	3.1768	3.1954	3.1923	1.03633
Z03167	2.8635	2.8536	2.9615	1.25314
Z03170	2.6909	2.7862	2.8497	1.44145
Z03171	2.9072	2.9138	2.8706	0.919179
Z03175	3.8804	3.8977	3.8869	1.01508
Z03176	2.7968	2.7652	2.7136	0.825658
Z03177	3.1182	3.1054	3.1728	1.13397
Z03178	3.3145	3.3097	3.3122	0.994718
Z03181	3.1361	3.0759	3.116	0.954773
Z03182	2.6583	2.5293	2.6349	0.947545
Z03184	3.4284	3.3619	3.3373	0.810774
Z03185	2.6856	2.6933	2.5093	0.666346
Z03186	2.6321	2.7088	2.562	0.850942
Z03188	2.6395	2.5974	2.7208	1.20587
Z03189	3.622	3.567	3.5616	0.870162
Z03192	3.3451	3.3256	3.3154	0.933899
Z03194	3.1647	3.2412	3.2626	1.25285
Z03196	3.0018	3.0401	2.9462	0.879832
Z03199	3.1043	3.1111	3.1274	1.05463
Z03201	2.904	2.7982	2.7944	0.776962
Z03204	3.5728	3.5556	3.5227	0.891046
Z03206	2.9528	2.8985	2.8959	0.877203
Z03209	2.8194	2.8796	2.9054	1.21899
Z03210	3.745	3.6878	3.683	0.866962
Z03211	3.3885	3.3633	3.3413	0.897016
Z03214	3.4987	3.5162	3.5343	1.08543
Z03216	2.9143	2.8995	2.9042	0.977012
Z03220	2.8078	2.7367	2.7727	0.922359
Z03221	3.3368	3.4021	3.4186	1.20726
Z03228	3.2806	3.3012	3.3441	1.15744
Z03231	3.2112	3.1824	3.2186	1.01719
Z03233	3.0218	2.8885	3.0487	1.0639
Z03235	3.1976	3.2532	3.199	1.00323
Z03236	3.4248	3.5028	3.5161	1.23396
Z03237	2.99	2.8604	2.797	0.64121
Z03238	3.3609	3.3867	3.3679	1.01625
Z03239	3.4401	3.4048	3.3915	0.894129
Z03240	3.1089	3.1165	3.1038	0.988325
Z03241	3.2928	3.2982	3.3039	1.02589
Z03242	2.8395	2.7886	2.7395	0.794328
Z03244	2.9703	2.9715	3.0511	1.20448
Z03246	2.9685	2.9149	2.9432	0.943409
Z03247	3.9191	3.7886	3.7752	0.71796
Z03249	2.7571	2.7301	2.7159	0.909494
Z03250	3.3136	3.3227	3.2602	0.884301
Z03251	3.2057	3.2077	3.2868	1.20531
Z03255	2.7268	2.8121	2.8172	1.2314
Z03257	3.1909	3.1524	3.0912	0.794877
Z03258	3.2609	3.2603	3.2801	1.0452
Z03259	2.5843	2.6216	2.7081	1.32984
Z03260	3.2887	3.2699	3.2435	0.901156
Z03262	2.9314	2.9504	2.9045	0.93994
Z03264	3.2277	3.2087	3.2227	0.988553
Z03265	3.2713	3.2593	3.2393	0.928966
Z03266	2.7933	2.8957	2.7954	1.00485
Z03267	3.4583	3.3804	3.4105	0.895777
Z03269	3.4879	3.5628	3.5402	1.12798
Z03271	2.6253	2.7091	2.6505	1.05974
Z03272	3.3929	3.4013	3.4286	1.08568
Z03274	2.7652	2.7552	2.8157	1.12331
Z03276	2.6343	2.604	2.5961	0.915799
Z03279	2.9159	2.9412	2.8794	0.91939
Z03280	4.1235	4.0908	4.0955	0.937562
Z03281	3.1504	3.1054	3.0886	0.867361
Z03282	3.5352	3.5427	3.5108	0.945366
Z03283	4.0031	4.0539	4.0382	1.08418
Z03285	3.4626	3.4501	3.4558	0.984464
Z03286	3.0416	3.0515	3.0964	1.13449
Z03290	2.8607	2.8007	2.5443	0.482614
Z03292	2.7753	2.7477	2.7639	0.974092
Z03294	2.6714	2.6966	2.7764	1.2735
Z03296	3.1306	3.1439	3.0886	0.907821
Z03297	3.261	3.2196	3.2758	1.03467
Z03298	2.9275	2.978	2.9531	1.06072
Z03299	3.0201	3.0357	2.9708	0.892689
Z03301	2.6818	2.6663	2.6099	0.847423
Z03303	3.2289	3.1892	3.2085	0.954113
Z03309	3.7038	3.8613	3.763	1.14604
Z03310	2.8963	2.8538	2.8824	0.968501
Z03311	2.6434	2.759	2.5783	0.860796
Z03312	3.2428	3.2686	3.2499	1.01648
Z03313	2.9371	2.8842	3.0347	1.25199
Z03316	3.5509	3.5675	3.5991	1.11738
Z03317	2.538	2.6507	2.6946	1.43417
Z03318	4.1191	4.1926	4.2139	1.24394
Z03320	2.9431	2.9172	2.869	0.843141
Z03323	2.7857	2.7703	2.7088	0.837722
Z03324	2.746	2.86	2.7083	0.916854
Z03325	3.3088	3.2945	3.2922	0.962498
Z03327	2.8888	2.9071	2.8003	0.815643
Z03328	2.8581	2.7847	2.8569	0.997241
Z03330	3.1941	3.2341	3.2227	1.06807
Z03331	2.8927	2.8799	2.8417	0.889201
Z03333	3.5426	3.4549	3.4409	0.791225
Z03334	2.859	2.7122	2.8022	0.877405
Z03337	3.742	3.7292	3.8001	1.14314
Z03338	2.9662	2.9847	2.9383	0.937778
Z03341	2.8818	2.9202	2.8836	1.00415
Z03342	3.5534	3.5468	3.5306	0.948855
Z03343	2.7729	2.823	2.7909	1.04232
Z03344	3.1837	3.028	3.0148	0.677798
Z03345	2.9472	2.9354	2.9614	1.03324
Z03346	3.2045	3.2373	3.3103	1.27585
Z03349	3.2565	3.2545	3.2357	0.953235
Z03356	2.8362	2.8619	2.8962	1.14815
Z03358	2.9052	2.9879	2.9017	0.991973
Z03359	2.7561	2.7714	2.7552	0.99793
Z03360	2.8351	2.9046	2.779	0.87882
Z03361	3.853	3.8909	3.8291	0.946455
Z03363	3.3922	3.433	3.4056	1.03134
Z03365	2.6231	2.7223	2.8437	1.66188
Z03367	2.7563	2.8571	2.7876	1.07473
Z03371	3.2063	3.1755	3.1283	0.835603
Z03372	3.5222	3.4554	3.4232	0.796159
Z03374	2.7708	2.8007	2.728	0.90615
Z03376	3.671	3.6707	3.6942	1.05487
Z03378	3.803	3.8515	3.881	1.19674
Z03380	2.7866	2.8495	2.8532	1.16574
Z03381	3.3549	3.3806	3.3681	1.03086
Z03382	2.9485	2.9002	2.9076	0.910123
Z03383	2.9194	2.9598	2.8889	0.93218
Z03384	3.6282	3.6251	3.6374	1.02141
Z03385	2.9946	2.9583	2.9524	0.907403
Z03389	2.7075	2.7515	2.8635	1.43219
Z03390	3.1003	3.0756	3.1164	1.03777
Z03391	2.6071	2.6093	2.6482	1.09926
Z03392	4.4955	4.4611	4.4184	0.837336
Z03394	3.2177	3.2628	3.2662	1.11815
Z03396	4.3872	4.3018	4.286	0.792136
Z03397	2.7447	2.563	2.6579	0.818842
Z03399	4.3475	4.3783	4.3712	1.05609
Z03400	3.3112	3.3069	3.316	1.01111
Z03401	2.7581	2.808	2.7999	1.10103
Z03402	2.7766	2.7888	2.7102	0.858223
Z03403	2.8022	2.7367	2.7222	0.831764
Z03404	3.7726	3.7812	3.7825	1.02306
Z03405	3.6477	3.609	3.6165	0.930679
Z03406	3.1746	3.173	3.2016	1.06414
Z03407	3.7817	3.7038	3.6468	0.732993
Z03409	2.7362	2.7743	2.7915	1.1358
Z03410	4.0002	3.9949	3.9965	0.991517
Z03413	3.8959	3.9164	3.8385	0.876193
Z03415	3.3503	3.3113	3.2503	0.794328
Z03416	3.4338	3.3792	3.3713	0.865964
Z03420	2.7543	2.8334	2.9161	1.45144
Z03421	2.873	2.7242	2.7304	0.720112
Z03422	2.8603	2.6767	2.6154	0.568984
Z03424	3.7372	3.7715	3.8264	1.228
Z03426	3.4009	3.3943	3.3969	0.990832
Z03427	4.0702	4.0461	4.0254	0.901986
Z03429	3.0016	2.8676	2.8906	0.774462
Z03431	3.3461	3.3615	3.3849	1.09345
Z03433	2.9931	2.9786	3.0392	1.11199
Z03434	2.8575	2.739	2.8432	0.967609
Z03436	2.5096	2.7488	2.7424	1.70923
Z03437	3.3927	3.3479	3.3136	0.833489
Z03439	4.2049	4.1349	4.1469	0.874984
Z03443	2.9386	2.9096	2.9068	0.929394
Z03445	2.7208	2.8236	2.8354	1.30197
Z03447	3.08	3.0144	2.9789	0.792319
Z03448	2.7254	2.7828	2.7682	1.10357
Z03451	3.132	3.1147	3.1346	1.006
Z03452	3.0154	2.9492	2.9617	0.88369
Z03453	3.0382	3.0057	3.0837	1.11045
Z03455	3.4976	3.4708	3.5698	1.18086
Z03457	3.2426	3.4002	3.437	1.56459
Z03459	3.1074	3.0181	3.0044	0.78886
Z03461	3.0062	3.1551	3.1304	1.33107
Z03463	2.9943	2.9979	2.9983	1.00925
Z03464	3.3425	3.3713	3.3893	1.11378
Z03465	3.4273	3.4289	3.3187	0.778753
Z03466	3.5533	3.5244	3.4955	0.875387
Z03467	3.2128	3.1332	3.0844	0.744046
Z03468	3.3812	3.3113	3.2153	0.682496
Z03469	3.1297	3.1459	3.1282	0.996552
Z03470	2.6186	2.6685	2.6241	1.01274
Z03471	3.1479	3.0275	3.0299	0.762079
Z03472	3.1495	3.0317	3.0253	0.751277
Z03473	3.2376	3.2681	3.2562	1.04376
Z03474	3.3766	3.3465	3.3228	0.883487
Z03475	3.0544	3.0614	3.097	1.10306
Z03477	2.901	2.8819	2.9757	1.18768
Z03478	3.1111	3.0526	3.0192	0.809282
Z03480	2.8842	2.8845	2.8716	0.971404
Z03482	3.3585	3.3209	3.3994	1.09875
Z03483	3.7031	3.7108	3.7341	1.07399
Z03484	3.066	3.0961	3.1027	1.08818
Z03485	3.9005	3.8574	3.8205	0.831764
Z03486	3.3021	3.2739	3.2422	0.871164
Z03487	2.7875	2.6294	2.6071	0.660085
Z03489	3.4262	3.4581	3.4718	1.11071
Z03490	3.6496	3.6497	3.6356	0.968278
Z03491	3.6065	3.609	3.5603	0.899083
Z03492	3.9691	3.9658	3.9496	0.956093
Z03493	3.2627	3.3024	3.3463	1.21227
Z03494	3.4973	3.3779	3.3747	0.75405
Z03496	3.0126	3.008	3.0639	1.12538
Z03497	4.0011	3.9107	3.8715	0.741993
Z03499	2.8947	2.7944	2.831	0.863575
Z03500	2.7354	2.6753	2.6926	0.90615
Z03501	3.43	3.4023	3.4214	0.980393
Z03502	3.3505	3.3252	3.3133	0.91791
Z03504	3.5948	3.5574	3.5282	0.857828
Z03505	3.9074	3.9657	3.9681	1.15001
Z03507	3.6494	3.6324	3.6247	0.944713
Z03508	3.1922	3.2673	3.2347	1.10281
Z03509	4.5524	4.504	4.4661	0.819785
Z03510	2.8513	3.0144	2.9034	1.12746
Z03511	2.8191	2.8488	2.7512	0.855264
Z03512	2.7223	2.7851	2.5796	0.719946
Z03515	2.9587	2.972	2.9128	0.899705
Z03516	3.4115	3.3625	3.2418	0.67655
Z03523	3.4468	3.4289	3.4231	0.946891
Z03525	2.9283	2.9892	3.0509	1.32617
Z03526	3.5778	3.5837	3.6099	1.07671
Z03530	3.1627	3.1611	3.154	0.980167
Z03531	3.0182	2.9805	3.0217	1.00809
Z03532	2.8564	2.8418	2.717	0.725437
Z03534	2.8461	2.6733	2.5367	0.490456
Z03535	2.9363	2.9552	2.9441	1.01812
Z03536	2.7523	2.8099	2.7901	1.09094
Z03539	2.8061	2.7489	2.5313	0.531129
Z03540	2.6775	2.8653	2.7338	1.13841
Z03541	2.7087	2.7041	2.662	0.898049
Z03544	3.1497	3.1575	3.137	0.971181
Z03546	2.7692	2.7751	2.8027	1.08019
Z03549	3.0208	2.9471	2.8694	0.705667
Z03550	3.0409	3.0504	3.0895	1.11841
Z03551	3.1447	3.1248	3.1693	1.05828
Z03552	2.922	2.8874	2.94	1.04232
Z03554	3.1713	3.1837	3.1815	1.02376
Z03555	2.9141	2.9291	2.9852	1.17788
Z03559	3.1025	3.0989	3.0835	0.957194
Z03560	3.6724	3.6819	3.6861	1.03205
Z03565	2.9223	2.8989	2.8974	0.944278
Z03566	3.3373	3.3602	3.341	1.00856
Z03570	3.264	3.2811	3.2988	1.08343
Z03573	3.9612	3.9412	3.9461	0.965828
Z03574	2.7102	2.7787	2.743	1.07845
Z03577	2.7831	2.8043	2.761	0.950386
Z03578	2.969	3.0576	2.9107	0.87438
Z03580	2.8813	2.8253	2.8386	0.906358
Z03583	2.6309	2.6621	2.5356	0.802971
Z03585	2.7691	2.6885	2.6009	0.678891
Z03586	2.671	2.6347	2.5901	0.830042
Z03587	3.3004	3.2943	3.2919	0.980618
Z03589	2.7879	2.7771	2.6887	0.795793
Z03591	3.3786	3.4094	3.4641	1.21759
Z03592	3.0419	3.0141	3.0493	1.01719
Z03593	2.9449	2.9419	2.8613	0.824898
Z03595	3.9772	3.9668	4.0083	1.07424
Z03596	2.8874	2.9616	2.8462	0.909494
Z03597	3.2958	3.2956	3.305	1.02141
Z03599	2.9451	2.9462	2.9889	1.10611
Z03600	2.9193	2.9223	3.0154	1.24767
Z03602	3.9419	4.0179	4.0704	1.34431
Z03604	3.0422	3.0037	2.9525	0.813392
Z03607	2.7735	2.8499	2.8865	1.29718
Z03611	2.8307	2.82	2.7888	0.90803
Z03613	3.0043	2.9968	3.03	1.06096
Z03614	2.9645	2.8948	2.8556	0.778216
Z03615	2.7778	2.7579	2.6606	0.763484
Z03616	4.173	4.2624	4.0234	0.708598
Z03617	3.0936	3.1144	3.1053	1.02731
Z03619	2.8855	2.8382	2.8058	0.832339
Z03620	2.8806	2.9893	2.9228	1.10205
Z03621	2.6621	2.6685	2.734	1.18005
Z03622	4.0488	4.0193	4.0085	0.911381
Z03624	2.8396	2.9256	2.8582	1.04376
Z03627	2.9944	2.9584	2.9826	0.973195
Z03629	2.9187	3.0005	2.9634	1.10841
Z03630	2.8471	2.8805	2.9074	1.14895
Z03631	2.9352	2.8835	2.8625	0.845863
Z03632	3.7139	3.6523	3.6015	0.771969
Z03633	2.7857	2.7862	2.7781	0.982653
Z03634	2.9877	2.9506	2.9163	0.848399
Z03636	2.7979	2.7904	2.7862	0.973419
Z03638	2.8475	2.8175	2.8653	1.04184
Z03640	3.4495	3.4787	3.4601	1.02471
Z03641	2.7095	2.7795	2.6685	0.909913
Z03645	3.4535	3.4507	3.4726	1.04496
Z03646	2.9852	2.829	2.9245	0.869561
Z03647	2.9895	2.9323	3.0154	1.06145
Z03648	3.3759	3.5767	3.6719	1.97697
Z03649	3.1357	3.1476	3.1544	1.044
Z03650	2.7939	2.6186	2.5442	0.56273
Z03651	3.232	3.2206	3.2671	1.08418
Z03653	3.2145	3.242	3.1538	0.869561
Z03659	2.8068	2.7642	2.6033	0.625893
Z03660	3.6599	3.6054	3.5868	0.845084
Z03662	2.8321	2.8522	2.8463	1.03324
Z03663	3.074	3.0316	2.9411	0.736377
Z03664	2.7363	2.8314	2.9001	1.45814
Z03668	3.3851	3.3904	3.3717	0.969617
Z03670	2.9228	2.9657	2.9866	1.15824
Z03672	3.1741	3.1066	3.1098	0.862383
Z03673	3.1344	3.104	2.9639	0.675305
Z03674	2.7618	2.7753	2.8383	1.19261
Z03675	2.6963	2.8133	2.8579	1.45077
Z03677	3.3281	3.2473	3.248	0.831572
Z03678	2.5593	2.6553	2.668	1.2844
Z03680	2.6855	2.6846	2.7088	1.05512
Z03683	2.7944	2.7559	2.7618	0.927684
Z03684	2.7295	2.7493	2.7657	1.08693
Z03685	3.9299	3.861	3.8362	0.805935
Z03689	3.2998	3.3025	3.3189	1.04496
Z03690	3.3316	3.3266	3.3328	1.00277
Z03691	2.8813	2.8582	2.89	1.02023
Z03693	3.7489	3.7194	3.7525	1.00832
Z03694	2.8276	2.6675	2.6185	0.617874
Z03698	2.7896	2.7378	2.7639	0.94254
Z03699	2.8668	2.7053	2.8234	0.904899
Z03700	3.2578	3.2834	3.2947	1.08868
Z03701	3.6147	3.7552	3.7743	1.44411
Z03702	3.1245	3.1797	3.1503	1.06121
Z03709	2.6321	2.6886	2.7269	1.24394
Z03710	4.2211	4.0651	4.0503	0.674839
Z03714	4.1255	4.0215	4.006	0.759451
Z03716	2.9377	2.9252	2.8446	0.807049
Z03717	2.9586	2.9365	2.9055	0.884912
Z03718	3.6457	3.6454	3.656	1.024
Z03721	3.4612	3.4696	3.4107	0.890225
Z03722	2.9984	3.0489	2.9913	0.983785
Z03724	3.6159	3.6305	3.5985	0.960727
Z03725	2.7072	2.6606	2.6449	0.866363
Z03726	3.0191	3.0201	3.0258	1.01555
Z03727	2.9421	2.9329	2.9099	0.928539
Z03728	3.7238	3.6222	3.6108	0.770903
Z03733	3.3455	3.3234	3.2452	0.79378
Z03734	2.9625	2.9678	2.9347	0.937994
Z03736	2.9207	2.9258	2.9633	1.10306
Z03738	3.1389	3.0645	3.0523	0.819219
Z03739	2.7107	2.7743	2.6167	0.805378
Z03740	3.1111	3.092	3.0928	0.958738
Z03742	3.6593	3.5882	3.5655	0.805749
Z03743	2.78	2.8697	2.7648	0.965606
Z03746	3.2769	3.2879	3.3113	1.08243
Z03747	5.1164	5.17	5.2174	1.26183
Z03748	5.4674	5.5215	5.549	1.2067
Z03749	3.383	3.3939	3.3852	1.00508
Z03753	3.0635	3.1014	3.0698	1.01461
Z03754	3.0596	3.0346	3.0212	0.915377
Z03756	3.0426	3.1096	3.0898	1.11481
Z03757	3.2107	3.2186	3.2971	1.22011
Z03759	2.6735	2.5792	2.6156	0.875185
Z03761	3.3475	3.2989	3.3065	0.909913
Z03762	4.7007	4.738	4.7764	1.19042
Z03763	2.6912	2.7983	2.689	0.994947
Z03764	3.0591	3.1158	3.1171	1.14288
Z03767	3.207	3.1331	3.0727	0.734007
Z03768	3.0245	3.0355	3.0299	1.01251
Z03769	3.5418	3.3033	3.2278	0.485289
Z03771	3.1343	3.1466	3.1723	1.09144
Z03773	3.0353	3.027	3.0908	1.13632
Z03777	3.0562	3.0669	3.0731	1.03968
Z03778	3.016	3.0664	2.9361	0.831955
Z03779	3.4994	3.4131	3.4425	0.877203
Z03781	2.9513	2.9342	2.9215	0.933684
Z03783	3.4152	3.4472	3.4442	1.06905
Z03784	3.1798	3.0247	2.9607	0.60381
Z03789	3.1199	3.0982	3.0626	0.876395
Z03790	2.8553	2.8578	2.888	1.0782
Z03793	3.0753	3.0997	3.0588	0.96272
Z03794	3.144	3.0935	3.0643	0.832339
Z03795	2.7424	2.6072	2.4657	0.52881
Z03796	3.3549	3.3592	3.331	0.946455
Z03798	3.0759	3.0407	3.06	0.964051
Z03800	2.8807	2.9674	2.9446	1.15851
[truncated: 10,199 more rows]
